# Supplementary material for: Transcriptional synergy in human aortic endothelial cells is vulnerable to combination p300/CBP and BET bromodomain inhibition
Source: iScience. 2024 May 16;27(6):110011. doi: 10.1016/j.isci.2024.110011 (PMC11167439; doi:10.1016/j.isci.2024.110011)
Supplement: Table S2. Statistics for Poisson regression model and predicted per unit effects of inhibitors, related to Figure 8 [file mmc2.xlsx]

## Sheet: GLM_Statistics
CXCL9	Df	Chisq	Pr(>Chisq)
A485	1	206.65	7.3904240828238e-47
JQ1	1	79.7004	4.35701782900804e-19
A485:JQ1	1	24.8755	6.11562872764601e-07
CXCL10	Df	Chisq	Pr(>Chisq)
A485	1	46.3928	9.67725409680883e-12
JQ1	1	60.1451	8.81169541687114e-15
A485:JQ1	1	1.90614	0.167393
CXCL11	Df	Chisq	Pr(>Chisq)
A485	1	208.743	2.5835498653381e-47
JQ1	1	57.0669	4.21240741391707e-14
A485:JQ1	1	8.75267	0.0030915
CX3CL1	Df	Chisq	Pr(>Chisq)
A485	1	455.835	3.87418071945805e-101
JQ1	1	57.5043	3.37240079052975e-14
A485:JQ1	1	0.0966871	0.755842
IL32	Df	Chisq	Pr(>Chisq)
A485	1	45.1978	1.7810308382024e-11
JQ1	1	4.79134	0.0286031
A485:JQ1	1	14.4526	0.000143734
SELE	Df	Chisq	Pr(>Chisq)
A485	1	59.9136	9.91138285917449e-15
JQ1	1	29.7541	4.90460741135401e-08
A485:JQ1	1	0.883946	0.347123
SOCS3	Df	Chisq	Pr(>Chisq)
A485	1	13.1095	0.000293803
JQ1	1	4.51974	0.0335059
A485:JQ1	1	43.288	4.72482076943392e-11

## Sheet: Predicted_per_Unit_Effect
CXCL9	JQ1	A485.trend	SE	df	asymp.LCL	asymp.UCL			CXCL9	A485	JQ1.trend	SE	df	asymp.LCL	asymp.UCL
	0 nM	-1.46859	0.164673	Inf	-1.87269	-1.06283				0 nM	-3.53957	0.704847	Inf	-5.21704	-1.83241
	0.78 nM	-1.57916	0.152984	Inf	-1.95423	-1.20265				3.1 nM	-3.96905	0.663385	Inf	-5.54195	-2.36996
	7.8 nM	-2.56868	0.188962	Inf	-3.02702	-2.10819				31 nM	-7.74929	0.810883	Inf	-9.59151	-5.86953
	15.6nM	-3.6565	0.382252	Inf	-4.57022	-2.73402				62 nM	-11.7753	1.56521	Inf	-15.1321	-8.28567
CXCL10	JQ1	A485 trend	SE	df	LCL	UCL			CXCL10	A485	JQ1 trend	SE	df	LCL	UCL
	0 nM	-0.712512	0.137615	Inf	-1.05296	-0.370888				0 nM	-4.32097	0.973461	Inf	-6.60829	-1.97763
	0.78 nM	-0.738788	0.129057	Inf	-1.05803	-0.418513				3.1 nM	-4.42156	0.921141	Inf	-6.58563	-2.20736
	7.8 nM	-0.974955	0.171066	Inf	-1.3968	-0.551305				31 nM	-5.32216	0.697846	Inf	-6.95248	-3.66328
	15.6nM	-1.2367	0.336748	Inf	-2.06253	-0.403912				62 nM	-6.31287	1.09673	Inf	-8.83083	-3.72537
CXCL11	JQ1	A485 trend	SE	df	LCL	UCL			CXCL11	A485	JQ1 trend	SE	df	LCL	UCL
	0 nM	-1.63332	0.13437	Inf	-1.96268	-1.30285				0 nM	-4.30722	0.898429	Inf	-6.42128	-2.14539
	0.78 nM	-1.71084	0.126733	Inf	-2.02128	-1.39942				3.1 nM	-4.60661	0.847899	Inf	-6.59727	-2.57352
	7.8 nM	-2.40583	0.249411	Inf	-3.01116	-1.79673				31 nM	-7.25931	0.973559	Inf	-9.47661	-4.9877
	15.6nM	-3.17228	0.499357	Inf	-4.3695	-1.96008				62 nM	-10.1203	1.83908	Inf	-14.1197	-5.93469
CX3CL1	JQ1	A485 trend	SE	df	LCL	UCL			CX3CL1	A485	JQ1 trend	SE	df	LCL	UCL
	0 nM	-3.53487	0.201339	Inf	-4.01828	-3.04903				0 nM	-4.92539	0.861855	Inf	-6.94157	-2.86553
	0.78 nM	-3.54238	0.189153	Inf	-3.99659	-3.08602				3.1 nM	-4.9548	0.805764	Inf	-6.84101	-3.0304
	7.8 nM	-3.60992	0.22248	Inf	-4.14347	-3.0734				31 nM	-5.21901	0.842081	Inf	-7.18352	-3.21292
	15.6nM	-3.6849	0.42941	Inf	-4.71021	-2.64856				62 nM	-5.51172	1.64085	Inf	-9.27574	-1.59154
IL32	JQ1	A485 trend	SE	df	LCL	UCL			IL32	A485	JQ1 trend	SE	df	LCL	UCL
	0 nM	-0.577484	0.113962	Inf	-0.85992	-0.294243				0 nM	-0.564175	0.395445	Inf	-1.53956	0.420869
	0.78 nM	-0.634181	0.109905	Inf	-0.906428	-0.361187				3.1 nM	-0.78935	0.388631	Inf	-1.74587	0.176479
	7.8 nM	-1.14301	0.155586	Inf	-1.52613	-0.758391				31 nM	-2.79312	0.652282	Inf	-4.35893	-1.20167
	15.6nM	-1.70531	0.283943	Inf	-2.39898	-1.00672				62 nM	-4.9721	1.19064	Inf	-7.74028	-2.12085
SELE	JQ1	A485 trend	SE	df	LCL	UCL			SELE	A485	JQ1 trend	SE	df	LCL	UCL
	0 nM	-1.04513	0.158917	Inf	-1.43682	-0.651883				0 nM	-3.59903	0.751609	Inf	-5.38524	-1.7791
	0.78 nM	-1.06758	0.150298	Inf	-1.438	-0.69577				3.1 nM	-3.68593	0.727475	Inf	-5.41395	-1.92634
	7.8 nM	-1.26941	0.226184	Inf	-1.82498	-0.710692				31 nM	-4.46446	1.02286	Inf	-6.86221	-2.00498
	15.6nM	-1.49317	0.440696	Inf	-2.56917	-0.405299				62 nM	-5.32212	1.84732	Inf	-9.55329	-0.89301
SOCS3	JQ1	A485 trend	SE	df	LCL	UCL			SOCS3	A485	JQ1 trend	SE	df	asymp.LCL	asymp.UCL
	0 nM	0.578639	0.18976	Inf	0.103509	1.05602				0 nM	2.4061	0.712423	Inf	0.606328	4.23807
	0.78 nM	0.489837	0.179241	Inf	0.0413583	0.940326				3.1 nM	2.04723	0.674204	Inf	0.348853	3.77435
	7.8 nM	-0.305856	0.116064	Inf	-0.594277	-0.0165994				31 nM	-1.12653	0.486663	Inf	-2.31822	0.0796986
	15.6nM	-1.18257	0.164504	Inf	-1.58743	-0.77605				62 nM	-4.5373	0.735372	Inf	-6.2684	-2.77423
