# Supplementary material for: Transcriptional synergy in human aortic endothelial cells is vulnerable to combination p300/CBP and BET bromodomain inhibition
Source: iScience. 2024 May 16;27(6):110011. doi: 10.1016/j.isci.2024.110011 (PMC11167439; doi:10.1016/j.isci.2024.110011)
Supplement: Table S3. Differential genes RNA-seq, related to Figure 1 [file mmc3.xlsx]

## Sheet: Table S3 (Related to Figure 1) 
	NoTreatment_Rep1	NoTreatment_Rep2	NoTreatment_Rep3	NoTreatment_Rep4	IFN_Rep1	IFN_Rep2	IFN_Rep3	IFN_Rep4	TNF_Rep1	TNF_Rep2	TNF_Rep3	TNF_Rep4	IFN_TNF_Rep1	IFN_TNF_Rep2	IFN_TNF_Rep3	IFN_TNF_Rep4	Untreated_averages	IFN_averages	TNF_averages	SYN_averages	GeneSym	Set_sig
ENSG00000081041.9	7.14201	7.39674	7.48617	7.24635	8.43417	8.33152	8.63863	8.43262	13.7864	13.6444	13.6822	13.7295	14.1428	14.2418	14.1855	14.2522	7.31782	8.45924	13.7106	14.2056	CXCL2	SYN;TNF;IFN
ENSG00000108342.13	7.6531	8.00275	8.25945	7.7658	9.21219	9.11354	9.89303	9.53753	12.9545	12.5542	12.4369	12.8556	13.1263	13.188	12.9523	13.2658	7.92028	9.43907	12.7003	13.1331	CSF3	SYN;TNF;IFN
ENSG00000108691.9	10.5571	10.9076	11.033	11.023	12.5342	12.1768	12.9274	12.6211	15.0803	14.7755	14.878	14.9584	15.2756	15.2775	15.2089	15.3138	10.8802	12.5649	14.923	15.269	CCL2	SYN;TNF;IFN
ENSG00000108700.5	5.08287	4.82442	4.82442	5.3	5.9023	5.77529	5.92168	5.9765	5.75126	5.83393	5.83327	5.82053	7.69717	7.71799	7.58994	7.61724	5.00793	5.89394	5.80975	7.65559	CCL8	SYN;TNF;IFN
ENSG00000116514.17	10.5387	10.6071	10.5487	10.8197	11.8072	11.8622	11.9587	11.8587	12.0435	11.9022	11.9119	11.9363	12.9345	12.9889	12.8809	13.0372	10.6286	11.8717	11.9485	12.9604	RNF19B	SYN;TNF;IFN
ENSG00000117707.16	6.03015	6.35026	6.32653	6.29555	7.62399	7.75244	7.48022	7.95687	7.05015	7.00978	6.89138	6.63167	7.73324	8.05373	7.67715	7.89304	6.25062	7.70338	6.89575	7.83929	PROX1	SYN;TNF;IFN
ENSG00000125347.15	10.2594	10.2392	10.0462	10.6072	14.0352	13.663	14.4123	14.2198	13.5426	13.2705	13.1984	13.3985	15.0291	15.0275	14.8726	15.0465	10.288	14.0825	13.3525	14.9939	IRF1	SYN;TNF;IFN
ENSG00000128016.7	10.0457	10.4494	10.4169	10.2722	11.6371	11.4582	12.1982	11.7715	13.7957	13.555	13.5384	13.5716	14.0555	14.0827	13.9204	14.0848	10.296	11.7663	13.6152	14.0359	ZFP36	SYN;TNF;IFN
ENSG00000133874.2	8.16625	8.13083	8.28932	8.17479	10.5288	10.0349	10.7851	10.5396	9.29865	8.90745	9.08919	9.12974	11.5906	11.5367	11.4127	11.713	8.1903	10.4721	9.10626	11.5633	RNF122	SYN;TNF;IFN
ENSG00000137193.14	8.47648	8.76091	8.69436	8.54893	9.977	9.66103	10.2446	10.0238	10.4254	10.2031	10.1354	10.2298	11.0648	11.2064	10.8609	11.1952	8.62017	9.97661	10.2484	11.0818	PIM1	SYN;TNF;IFN
ENSG00000141682.12	9.51039	9.31085	9.42307	9.88004	10.5735	10.8459	10.2405	10.4812	10.6274	10.7865	10.7885	10.812	11.8693	11.9024	11.9482	11.9338	9.53109	10.5353	10.7536	11.9134	PMAIP1	SYN;TNF;IFN
ENSG00000146006.8	5.39929	5.3947	5.18867	5.49401	6.88694	6.96186	7.04738	7.32658	5.90822	5.79857	6.17357	5.99427	8.59137	8.75185	8.64269	8.77985	5.36917	7.05569	5.96866	8.69144	LRRTM2	SYN;TNF;IFN
ENSG00000151014.6	8.68687	9.03605	9.26781	8.92431	10.3861	10.0595	10.828	10.5718	12.0886	11.7699	11.8175	11.7977	12.2253	12.2468	12.1188	12.2267	8.97876	10.4613	11.8684	12.2044	NOCT	SYN;TNF;IFN
ENSG00000172602.11	9.49587	9.63812	9.60252	9.36913	10.6656	10.1901	11.0081	10.7571	12.5829	12.1282	12.2255	12.3432	13.1322	13.0845	12.7968	13.1268	9.52641	10.6552	12.3199	13.0351	RND1	SYN;TNF;IFN
ENSG00000185215.11	10.115	10.0598	9.86405	9.99587	11.0166	10.9015	11.5191	11.3402	15.2927	14.8268	14.6664	14.8956	15.7015	15.7983	15.5296	15.837	10.0087	11.1943	14.9204	15.7166	TNFAIP2	SYN;TNF;IFN
ENSG00000198535.5	6.58022	6.5372	6.41611	6.91195	7.68844	7.84351	7.8308	7.76869	9.78375	9.60945	9.5727	9.68794	10.385	10.4804	10.2578	10.6085	6.61137	7.78286	9.66346	10.4329	C2CD4A	SYN;TNF;IFN
ENSG00000205502.4	6.14702	6.06898	5.97698	6.15577	7.23583	6.56991	7.47307	7.24864	11.3259	11.0008	10.8305	11.1668	11.5076	11.6524	11.3813	11.698	6.08719	7.13186	11.081	11.5598	C2CD4B	SYN;TNF;IFN
ENSG00000221869.5	9.65463	9.53708	9.46079	9.99587	10.6106	10.8442	10.7502	10.6834	12.6621	12.4013	12.3583	12.5061	12.9607	13.02	12.8824	13.1203	9.66209	10.7221	12.482	12.9959	CEBPD	SYN;TNF;IFN
ENSG00000003402.20	12.1299	12.1621	12.048	12.1225	12.1653	12.4569	12.1389	12.199	13.3996	13.278	13.2394	13.2437	13.2297	13.3337	13.2593	13.3607	12.1156	12.24	13.2902	13.2959	CFLAR	SYN;TNF
ENSG00000007908.16	10.3749	10.603	10.7964	10.3994	11.3702	10.9758	11.4084	11.6017	17.1842	16.9625	17.0186	17.0636	17.1186	17.1736	17.0457	17.2461	10.5434	11.339	17.0572	17.146	SELE	SYN;TNF
ENSG00000008517.19	10.0494	10.3085	10.2309	10.2564	10.441	10.0653	11.0361	10.5931	11.6865	11.2026	11.146	11.3079	12.7627	12.8065	12.5148	12.7711	10.2113	10.5339	11.3357	12.7137	IL32	SYN;TNF
ENSG00000023445.16	9.29447	9.14033	8.98385	9.43332	9.67539	10.1049	8.51793	9.33729	13.5098	13.4662	13.5246	13.4646	13.4383	13.5046	13.4493	13.6286	9.21299	9.40886	13.4913	13.5052	BIRC3	SYN;TNF
ENSG00000027869.12	6.36616	6.45779	6.70535	6.13059	5.93602	5.73613	6.81094	6.20804	7.67579	7.69768	7.35637	7.63497	7.26267	7.10691	7.00954	6.87333	6.41497	6.17278	7.5912	7.06311	SH2D2A	SYN;TNF
ENSG00000041982.16	9.78423	9.97222	9.87805	10.2142	10.1789	10.6507	9.73883	10.0732	11.1089	10.8223	10.9258	11.0339	11.366	11.4592	11.3393	11.5441	9.96218	10.1604	10.9727	11.4271	TNC	SYN;TNF
ENSG00000049249.9	5.54877	5.22898	5.3981	5.21331	5.39043	5.30626	5.32454	5.63021	7.78521	7.4415	7.49056	7.62801	8.2708	8.3048	8.11503	8.22342	5.34729	5.41286	7.58632	8.22851	TNFRSF9	SYN;TNF
ENSG00000050730.16	5.6322	5.94411	5.86642	5.8002	5.71109	5.84853	6.021	5.80519	7.51251	7.46765	7.5875	7.66924	8.08408	8.04775	7.90416	8.09194	5.81073	5.84645	7.55923	8.03198	TNIP3	SYN;TNF
ENSG00000053524.13	6.6246	6.6296	6.5618	6.5494	7.19127	6.70404	7.1513	6.98319	7.65556	7.56752	7.27329	7.48868	7.45851	7.44172	7.40558	7.40011	6.59135	7.00745	7.49626	7.42648	MCF2L2	SYN;TNF
ENSG00000056558.11	6.80038	6.79587	6.77133	6.43909	6.94284	6.85365	7.12376	6.92757	11.7267	11.519	11.4322	11.602	11.217	11.2386	10.9889	11.2514	6.70167	6.96195	11.57	11.174	TRAF1	SYN;TNF
ENSG00000067082.15	11.8599	11.7371	11.8578	11.7222	11.7703	11.9286	11.7659	11.7298	13.4781	13.4544	13.4929	13.4653	13.3164	13.4977	13.3923	13.4997	11.7943	11.7987	13.4727	13.4265	KLF6	SYN;TNF
ENSG00000069399.15	10.8336	10.7093	10.5574	10.4115	11.1226	10.7863	11.646	11.3121	12.4488	11.9575	11.8973	12.1648	12.269	12.3069	12.0143	12.3172	10.6279	11.2168	12.1171	12.2269	BCL3	SYN;TNF
ENSG00000069493.15	6.36616	6.35026	6.12214	6.37977	5.86728	6.62194	5.89512	6.09883	7.08163	6.97284	7.20745	7.14852	6.79895	7.04611	7.21227	6.96099	6.30458	6.1208	7.10261	7.00458	CLEC2D	SYN;TNF
ENSG00000070404.10	8.80381	8.51645	8.75956	8.65334	8.59618	8.36003	9.23807	8.72468	11.9293	11.4456	11.1946	11.561	10.8797	11.0773	10.7187	11.038	8.68329	8.72974	11.5326	10.9284	FSTL3	SYN;TNF
ENSG00000073756.13	11.5953	12.2913	12.5052	12.2315	12.9578	12.718	12.7296	12.8402	14.4367	14.4269	14.5406	14.3654	14.4009	14.5792	14.5227	14.5348	12.1558	12.8114	14.4424	14.5094	PTGS2	SYN;TNF
ENSG00000077150.20	10.2744	10.3892	10.3472	10.2079	10.319	10.2977	10.5016	10.3399	13.2462	12.7765	12.6477	12.9015	12.7306	12.8417	12.5967	12.8598	10.3046	10.3646	12.893	12.7572	NFKB2	SYN;TNF
ENSG00000084112.15	11.4557	11.6211	11.6502	11.1382	11.5242	11.429	11.8042	11.7975	12.7869	12.6038	12.5936	12.489	12.521	12.766	12.5153	12.6423	11.4663	11.6387	12.6183	12.6112	SSH1	SYN;TNF
ENSG00000087074.8	12.0249	12.2354	12.2708	12.1611	12.0197	12.0876	12.5086	12.199	13.7671	13.5198	13.5122	13.6091	13.6303	13.6046	13.423	13.5882	12.1731	12.2037	13.6021	13.5615	PPP1R15A	SYN;TNF
ENSG00000087085.16	5.89748	5.62584	5.70528	5.86966	5.83084	6.24521	5.60942	5.73972	8.36535	7.95095	7.81463	8.10242	7.54274	7.64795	7.31696	7.50894	5.77456	5.8563	8.05834	7.50415	ACHE	SYN;TNF
ENSG00000090339.9	12.9938	13.2459	13.3276	12.8338	13.6919	13.2398	14.1955	13.8893	16.072	15.6749	15.6407	15.7958	15.8789	15.853	15.6373	15.8767	13.1003	13.7541	15.7959	15.8115	ICAM1	SYN;TNF
ENSG00000090924.15	11.1268	11.2933	11.2879	10.691	11.3514	10.8959	11.964	11.6412	12.4979	11.9783	11.8464	12.032	12.1724	12.3983	12.0614	12.3127	11.0998	11.4631	12.0887	12.2362	PLEKHG2	SYN;TNF
ENSG00000095739.11	8.29858	7.88979	8.12383	8.35127	8.21391	8.33152	8.00735	8.19223	10.1232	9.92981	10.0654	10.0021	9.98316	9.97495	9.97953	10.0462	8.16587	8.18625	10.0301	9.99596	BAMBI	SYN;TNF
ENSG00000099860.9	12.2921	12.4271	12.4596	12.5075	12.7452	12.2234	13.3251	12.8778	13.8685	13.6069	13.5532	13.7586	14.1611	14.1798	13.9424	14.1503	12.4216	12.7929	13.6968	14.1084	GADD45B	SYN;TNF
ENSG00000100678.19	4.82442	4.82442	4.82442	5.09982	5.10878	5.10347	4.82442	5.08222	5.50983	5.54538	5.51717	5.27694	5.49272	5.56411	5.47615	5.53136	4.89327	5.02972	5.46233	5.51609	SLC8A3	SYN;TNF
ENSG00000100906.11	11.6848	11.8168	11.9633	11.8907	12.1583	12.0045	12.4767	12.2194	15.3005	15.1435	15.1289	15.1993	15.1998	15.2644	15.1402	15.3012	11.8389	12.2147	15.1931	15.2264	NFKBIA	SYN;TNF
ENSG00000101017.14	8.29436	8.24827	8.12857	8.31863	8.18658	8.2827	8.12435	8.267	9.38972	9.08295	8.94674	9.09299	9.18588	9.23449	9.08302	9.09535	8.24746	8.21516	9.1281	9.14968	CD40	SYN;TNF
ENSG00000101115.13	5.70708	5.97687	5.89533	5.96471	5.71109	6.22145	5.71627	5.7731	7.45085	7.10348	6.877	7.31617	6.51077	7.00824	6.54124	6.72217	5.886	5.85548	7.18688	6.6956	SALL4	SYN;TNF
ENSG00000101187.16	9.76922	9.7268	9.69718	9.29719	10.2708	9.69478	10.9541	10.718	11.8602	11.4965	11.3208	11.5619	11.6404	11.7288	11.4102	11.7232	9.6226	10.4094	11.5599	11.6256	SLCO4A1	SYN;TNF
ENSG00000104312.8	9.25834	9.22677	9.32213	9.22897	9.63783	9.57503	9.76903	9.80547	11.1655	10.9185	11.0136	11.1154	12.4903	12.5243	12.4127	12.5876	9.25905	9.69684	11.0533	12.5037	RIPK2	SYN;TNF
ENSG00000104856.14	9.03775	9.08167	8.90928	9.02843	9.04989	9.09959	9.21942	9.09977	10.8526	10.4836	10.4718	10.649	10.69	10.6156	10.3839	10.6312	9.01428	9.11717	10.6143	10.5802	RELB	SYN;TNF
ENSG00000104951.16	7.42136	7.12404	7.15723	7.35408	7.07289	7.26226	7.54969	6.9501	8.5889	8.42766	8.37381	8.40553	8.4444	8.43381	8.46895	8.57274	7.26418	7.20874	8.44898	8.47998	IL4I1	SYN;TNF
ENSG00000105246.6	5.45334	5.22898	5.26995	5.43657	5.45625	5.44459	4.82442	5.50117	7.77901	7.35055	7.1382	7.28964	6.59784	7.02098	6.78331	6.89899	5.34721	5.30661	7.38935	6.82528	EBI3	SYN;TNF
ENSG00000105376.5	6.60999	6.41597	6.2086	6.47701	6.68627	6.65544	6.21378	6.57626	7.8517	7.6303	7.21865	7.71585	7.95042	7.79189	7.82409	7.837	6.42789	6.53294	7.60413	7.85085	ICAM5	SYN;TNF
ENSG00000106366.9	15.379	15.3283	15.5987	15.1354	14.674	14.4086	15.4183	14.9601	16.8144	16.5851	16.5746	16.739	16.5628	16.528	16.4008	16.5963	15.3604	14.8653	16.6783	16.522	SERPINE1	SYN;TNF
ENSG00000107968.10	8.34416	8.61517	8.86203	8.76451	8.61264	8.895	8.6229	8.6996	11.2104	11.0738	10.9703	11.0575	11.0766	11.096	10.9065	11.0823	8.64647	8.70754	11.078	11.0403	MAP3K8	SYN;TNF
ENSG00000108576.10	5.77542	5.62584	5.50146	5.43657	5.56968	5.44459	5.57003	5.39785	6.41679	5.93226	6.14701	6.18603	6.15333	6.10746	5.70085	6.30847	5.58482	5.49554	6.17052	6.06753	SLC6A4	SYN;TNF
ENSG00000109320.13	10.9053	10.9177	10.8605	10.7116	10.898	10.9356	10.8836	10.8852	12.0113	11.8615	11.8201	11.9507	11.8697	11.8788	11.7662	11.9985	10.8488	10.9006	11.9109	11.8783	NFKB1	SYN;TNF
ENSG00000110047.18	12.3642	12.5739	12.6103	12.3513	12.1464	11.9357	13.0138	12.5021	14.0946	13.797	13.672	13.9614	13.8108	13.7826	13.5158	13.7644	12.4749	12.3995	13.8813	13.7184	EHD1	SYN;TNF
ENSG00000110330.9	11.2807	11.1173	11.2716	11.2486	11.6416	11.5378	11.2761	11.4481	12.8314	12.738	12.6651	12.8789	12.7313	12.7586	12.7677	12.9153	11.2295	11.4759	12.7784	12.7932	BIRC2	SYN;TNF
ENSG00000110848.8	5.18944	5.3947	5.3382	5.43657	5.51547	5.77529	5.43543	5.45177	7.08163	7.34111	7.16169	7.46533	7.44979	7.74802	7.75921	7.77861	5.33973	5.54449	7.26244	7.68391	CD69	SYN;TNF
ENSG00000111912.20	11.3778	11.3452	11.2921	11.4479	11.8622	12.1252	11.3048	11.6379	12.5497	12.528	12.6467	12.5576	12.9564	13.0682	13.0799	13.0987	11.3657	11.7325	12.5705	13.0508	NCOA7	SYN;TNF
ENSG00000112096.19	11.2727	11.2388	11.1977	11.5486	12.0865	12.1758	11.7437	11.8949	13.6107	13.5536	13.6445	13.6742	14.1754	14.2718	14.1846	14.3182	11.3144	11.9752	13.6208	14.2375	SOD2	SYN;TNF
ENSG00000112149.10	8.16162	8.00912	8.10952	7.81385	7.47615	7.40917	7.71549	7.39228	11.8584	11.5236	11.5597	11.7483	11.5183	11.5208	11.3101	11.566	8.02353	7.49827	11.6725	11.4788	CD83	SYN;TNF
ENSG00000112715.25	10.6262	10.6185	10.5824	10.6891	10.7578	10.9803	11.0111	10.843	12.0045	11.7208	11.7673	11.8499	11.7042	11.8123	11.587	11.8542	10.6291	10.8981	11.8356	11.7394	VEGFA	SYN;TNF
ENSG00000113196.3	4.82442	4.82442	4.82442	4.82442	4.82442	4.82442	4.82442	4.82442	5.5562	5.49287	5.62186	5.75411	5.49272	5.82345	5.57489	5.77993	4.82442	4.82442	5.60626	5.66775	HAND1	SYN;TNF
ENSG00000113369.9	11.1144	10.8769	10.8478	10.9425	11.6093	11.6127	10.9115	11.2725	11.941	11.9288	12.058	11.8971	11.9135	12.0836	12.0317	12.2017	10.9454	11.3515	11.9562	12.0576	ARRDC3	SYN;TNF
ENSG00000113504.21	10.973	11.0069	10.8857	10.8411	10.8821	10.8894	11.148	11.0755	12.7882	12.3928	12.2768	12.4741	12.2156	12.4469	12.1353	12.3706	10.9267	10.9988	12.483	12.2921	SLC12A7	SYN;TNF
ENSG00000113916.18	10.1362	10.3263	10.1363	10.2576	11.1024	11.1526	11.1137	11.096	11.44	11.2716	11.2873	11.3232	11.5964	11.6923	11.5365	11.7023	10.2141	11.1162	11.3305	11.6319	BCL6	SYN;TNF
ENSG00000115008.6	6.74888	6.74827	6.59189	6.85831	7.43893	7.39047	7.16035	7.13715	10.2278	10.3091	10.2854	10.4622	11.0074	11.0888	11.1109	11.1835	6.73684	7.28173	10.3211	11.0977	IL1A	SYN;TNF
ENSG00000115009.13	6.45317	6.47815	6.26914	6.78794	6.75148	7.38103	5.99712	6.44944	11.1366	11.1153	11.1892	11.2148	10.7448	10.9569	10.9386	10.9741	6.4971	6.64477	11.164	10.9036	CCL20	SYN;TNF
ENSG00000115194.11	5.08287	5.11095	5.63055	4.82442	5.22593	4.82442	4.82442	5.18852	6.50192	6.04909	5.79514	5.91151	6.17788	6.26009	5.66119	6.10419	5.1622	5.01582	6.06441	6.05084	SLC30A3	SYN;TNF
ENSG00000115604.12	6.59519	6.55625	6.34502	6.85831	6.52554	6.83946	5.74885	6.18708	9.30717	9.01241	9.0073	9.19823	8.76297	8.92709	8.64269	8.86547	6.5887	6.32523	9.13128	8.79955	IL18R1	SYN;TNF
ENSG00000116031.9	5.33927	5.11095	5.26995	4.82442	5.10878	5.10347	5.32454	5.26976	6.04208	6.02117	6.24948	5.8822	5.93202	6.07971	6.23704	6.15309	5.13615	5.20164	6.04873	6.10046	CD207	SYN;TNF
ENSG00000116741.8	9.53723	9.97865	10.3927	10.176	9.3964	9.61672	9.9202	9.73804	12.6182	12.383	12.4858	12.4519	11.8062	11.7881	11.7633	11.914	10.0211	9.66784	12.4847	11.8179	RGS2	SYN;TNF
ENSG00000117425.14	5.92555	6.00855	5.7735	5.86966	6.19627	6.03821	6.27094	6.00222	6.67024	6.15361	6.52937	6.32927	6.24833	6.5327	6.32105	6.28758	5.89431	6.12691	6.42062	6.34742	PTCH2	SYN;TNF
ENSG00000117525.14	12.3799	12.2229	11.8892	12.8859	12.6865	13.5864	11.1255	12.3088	13.5483	13.6027	13.6268	13.4926	13.5455	13.6504	13.7377	13.7561	12.3445	12.4268	13.5676	13.6724	F3	SYN;TNF
ENSG00000118263.15	9.94112	10.2312	10.3632	10.0476	10.7327	10.6921	10.9225	10.8515	12.6375	12.4641	12.5486	12.3918	12.444	12.6313	12.4409	12.5915	10.1458	10.7997	12.5105	12.527	KLF7	SYN;TNF
ENSG00000118503.15	9.57916	9.58005	9.61929	9.5517	9.45442	9.91437	8.98182	9.34537	14.9539	14.7402	14.7428	14.7694	14.4124	14.5038	14.3521	14.5678	9.58255	9.42399	14.8016	14.459	TNFAIP3	SYN;TNF
ENSG00000119138.5	10.5779	10.7417	10.9084	10.4354	10.9204	10.4393	10.8362	10.8437	11.993	11.7244	11.805	11.8203	11.7542	11.8608	11.6787	11.8825	10.6659	10.7599	11.8357	11.794	KLF9	SYN;TNF
ENSG00000119862.13	7.71821	8.24289	8.06572	8.19036	8.00415	8.27273	7.69734	7.89133	9.87534	9.83673	9.90413	9.94424	9.17302	9.28829	9.26452	9.20389	8.0543	7.96639	9.89011	9.23243	LGALSL	SYN;TNF
ENSG00000120370.13	8.28163	8.13665	8.2421	8.48744	8.43417	8.45993	8.29747	8.13226	9.47159	9.36	9.44967	9.57537	9.35256	9.42948	9.41323	9.49355	8.28696	8.33096	9.46416	9.4222	GORAB	SYN;TNF
ENSG00000121797.10	8.09513	7.69721	7.96851	7.61083	7.89986	7.6781	8.06472	7.99893	9.13352	8.79755	8.98211	9.06036	9.0461	9.1786	9.1961	9.35162	7.84292	7.9104	8.99339	9.19311	CCRL2	SYN;TNF
ENSG00000122641.11	5.6322	5.75983	5.89533	5.54661	6.11673	6.24521	5.86776	5.89488	6.72613	6.78497	6.67351	7.0454	6.85486	7.24239	7.10944	7.07678	5.70849	6.03115	6.8075	7.07087	INHBA	SYN;TNF
ENSG00000122691.13	5.59172	5.67313	5.3981	5.68387	5.56968	5.50276	5.74885	5.89488	6.41679	6.22566	6.36537	5.96748	6.39706	6.30652	6.14597	6.17671	5.58671	5.67904	6.24383	6.25656	TWIST1	SYN;TNF
ENSG00000122861.16	11.9414	12.0306	12.1521	11.8919	11.9093	11.6585	12.426	12.1509	14.2832	13.9892	13.9745	14.1554	14.117	14.1673	13.9748	14.1898	12.004	12.0362	14.1006	14.1122	PLAU	SYN;TNF
ENSG00000123610.5	4.82442	4.82442	4.82442	5.09982	4.82442	4.82442	5.17894	5.08222	6.13745	5.63956	5.79514	6.04573	6.37697	6.26009	6.01961	6.24458	4.89327	4.9775	5.90447	6.22531	TNFAIP6	SYN;TNF
ENSG00000123689.6	7.95196	8.13665	8.32269	8.24605	7.87253	8.07438	8.9215	8.21018	9.10446	9.29499	8.95971	9.38604	9.57406	9.52216	9.4049	9.54623	8.16434	8.26965	9.1863	9.51184	G0S2	SYN;TNF
ENSG00000124145.6	11.1174	11.1012	11.0001	11.3811	11.1711	11.7464	10.5554	11.0148	14.6135	14.4074	14.4321	14.5123	14.2077	14.228	14.1163	14.3307	11.1499	11.1219	14.4913	14.2207	SDC4	SYN;TNF
ENSG00000125531.7	6.5497	6.95661	6.59189	6.68232	6.61744	6.73542	6.67397	6.67724	7.75391	7.27313	7.29455	7.5192	7.33114	7.50513	7.13065	7.38257	6.69513	6.67602	7.4602	7.33737	FNDC11	SYN;TNF
ENSG00000125538.12	6.12469	5.57525	5.89533	6.0511	6.00003	6.14684	6.19404	5.92289	9.80645	9.81207	9.74139	10.1439	9.99049	10.1579	9.96968	10.1443	5.91159	6.06595	9.87596	10.0656	IL1B	SYN;TNF
ENSG00000125657.5	8.56299	8.97609	9.0273	8.86444	8.79666	8.34585	9.36789	8.89993	11.36	11.0416	11.0964	11.1111	10.9715	11.1721	10.9742	11.217	8.85771	8.85258	11.1523	11.0837	TNFSF9	SYN;TNF
ENSG00000125845.7	10.853	11.0116	11.1763	10.8089	10.9593	10.5962	11.3493	11.0337	12.9373	12.7145	12.764	12.8331	12.7387	12.8104	12.6461	12.833	10.9624	10.9846	12.8122	12.757	BMP2	SYN;TNF
ENSG00000126259.20	5.27088	4.82442	5.08233	4.82442	4.82442	5.10347	5.07542	4.82442	6.51823	6.22566	6.34313	6.30991	6.12818	6.16082	5.80921	5.81467	5.00051	4.95693	6.34923	5.97822	KIRREL2	SYN;TNF
ENSG00000126561.18	9.65627	9.6583	9.74687	9.59296	9.60133	9.48571	9.89303	9.59628	11.2329	10.9422	10.7939	10.9933	10.67	10.7104	10.5787	10.7111	9.6636	9.64409	10.9906	10.6675	STAT5A	SYN;TNF
ENSG00000128342.5	8.07555	8.35671	8.29773	8.29004	8.08354	8.31705	7.94244	7.90247	14.1845	13.7449	13.6537	13.8676	13.4903	13.5619	13.2159	13.5404	8.25501	8.06137	13.8627	13.4521	LIF	SYN;TNF
ENSG00000131669.10	9.6579	9.7608	9.59914	9.52757	9.4338	9.31285	10.0983	9.50724	10.9811	10.7112	10.6588	10.8666	10.8622	10.884	10.5778	10.9019	9.63635	9.58806	10.8044	10.8065	NINJ1	SYN;TNF
ENSG00000132510.11	11.531	11.8907	11.9711	11.282	11.8223	11.4445	12.2998	12.0686	14.0214	13.7071	13.6008	13.7353	13.7448	13.8867	13.5865	13.8505	11.6687	11.9088	13.7662	13.7671	KDM6B	SYN;TNF
ENSG00000135625.8	6.1903	6.23142	6.22916	5.76324	6.31701	5.84853	5.89512	6.05169	8.2721	7.84327	7.78542	8.03628	7.9196	7.50513	7.45611	7.70377	6.10353	6.02809	7.98427	7.64615	EGR4	SYN;TNF
ENSG00000136244.12	7.53485	7.91719	7.85261	7.64933	8.36285	8.08585	8.25715	8.52132	10.9263	10.814	10.884	10.8724	11.5959	11.6144	11.5497	11.7113	7.7385	8.30679	10.8742	11.6178	IL6	SYN;TNF
ENSG00000136867.11	5.54877	5.62584	5.3981	5.37275	5.71109	5.81269	5.71627	5.58983	6.20361	5.96283	6.19948	5.75411	6.12818	6.18651	5.93522	6.02613	5.48637	5.70747	6.03001	6.06901	SLC31A2	SYN;TNF
ENSG00000137331.12	10.5545	10.999	11.096	10.9651	10.7779	10.417	11.2458	11.0972	13.4986	13.2177	13.2128	13.3612	13.3407	13.2842	13.0788	13.2706	10.9036	10.8845	13.3226	13.2436	IER3	SYN;TNF
ENSG00000138650.9	5.54877	5.31909	5.3382	5.37275	5.66687	5.10347	5.78018	5.33798	7.84579	7.48481	7.4629	7.59268	7.44979	7.39456	7.19233	7.61724	5.3947	5.47213	7.59654	7.41348	PCDH10	SYN;TNF
ENSG00000138675.17	7.02014	7.21746	7.32746	7.03707	7.17989	7.23086	7.02758	6.96122	8.68386	8.56453	8.65926	8.66197	8.24134	8.31477	8.28483	8.18921	7.15053	7.09989	8.64241	8.25754	FGF5	SYN;TNF
ENSG00000139289.14	11.1333	11.1994	11.3374	11.259	11.5215	11.4571	11.4302	11.486	12.2613	12.3311	12.3328	12.3023	12.3826	12.4912	12.4276	12.4415	11.2323	11.4737	12.3069	12.4357	PHLDA1	SYN;TNF
ENSG00000139318.8	10.6203	10.864	10.9192	10.8645	11.6144	11.5038	11.8215	11.7143	12.2651	12.2094	12.2992	12.2488	12.8314	12.9549	12.9093	12.95	10.817	11.6635	12.2556	12.9114	DUSP6	SYN;TNF
ENSG00000140379.9	6.84986	6.68185	6.93967	7.02508	6.58151	6.45853	6.66074	6.53027	8.67729	8.63023	8.63518	8.83543	8.83345	8.73715	8.47296	8.70609	6.87412	6.55776	8.69453	8.68741	BCL2A1	SYN;TNF
ENSG00000142961.15	9.23008	9.40947	9.21577	9.46543	9.46123	9.9349	9.33363	9.44842	10.6527	10.5094	10.3593	10.3743	10.2931	10.2866	10.2192	10.3709	9.33019	9.54454	10.4739	10.2924	MOB3C	SYN;TNF
ENSG00000143333.7	10.2114	10.991	10.9995	10.8868	10.9392	10.5802	11.6222	11.249	13.865	13.5557	13.594	13.651	13.6227	13.6952	13.4612	13.6795	10.7722	11.0977	13.6664	13.6146	RGS16	SYN;TNF
ENSG00000143507.18	8.04565	8.15397	7.97906	8.24108	8.30311	8.50312	7.68511	8.06963	9.61226	9.43086	9.53861	9.55752	8.84649	9.17316	8.94882	9.24464	8.10494	8.14024	9.53481	9.05328	DUSP10	SYN;TNF
ENSG00000143878.10	11.4235	11.3983	11.5945	11.4796	11.5355	11.6141	11.8717	11.5873	14.5958	14.3776	14.3049	14.4498	14.6589	14.6683	14.4941	14.6205	11.474	11.6522	14.432	14.6104	RHOB	SYN;TNF
ENSG00000144802.11	9.71542	9.7268	9.60757	9.82669	9.76794	10.0422	9.69755	9.74569	12.5713	12.5651	12.6039	12.3735	12.3863	12.5379	12.3983	12.4194	9.71912	9.81334	12.5284	12.4355	NFKBIZ	SYN;TNF
ENSG00000145365.11	8.12401	8.16539	7.84685	8.22101	8.44341	8.67145	8.2324	8.36628	10.6351	10.587	10.5991	10.7019	11.2643	11.3718	11.3572	11.4388	8.08932	8.42839	10.6308	11.3581	TIFA	SYN;TNF
ENSG00000145506.14	5.54877	5.461	5.26995	5.21331	5.31538	5.30626	5.25807	5.18852	6.83095	6.85527	6.67351	6.38543	6.24833	6.41483	6.07206	6.22243	5.37326	5.26706	6.68629	6.23942	NKD2	SYN;TNF
ENSG00000145777.15	6.3841	6.30424	6.24933	6.69796	6.82851	6.81059	5.97263	6.24876	8.13416	8.01063	7.91232	8.0824	7.53454	7.6238	7.47255	7.71074	6.40891	6.46512	8.03488	7.58541	TSLP	SYN;TNF
ENSG00000146232.17	9.49221	9.40231	9.30356	9.3161	9.0225	9.01588	9.41961	9.05113	11.0562	10.5928	10.5856	10.8044	10.6433	10.5678	10.386	10.6721	9.37855	9.12728	10.7598	10.5673	NFKBIE	SYN;TNF
ENSG00000147174.12	6.59519	6.74827	6.77133	6.37977	6.56314	6.26847	6.56389	6.51454	7.91517	7.66814	7.63764	7.76727	7.2526	7.77013	7.44782	7.70377	6.62364	6.47751	7.74705	7.54358	GCNA	SYN;TNF
ENSG00000147883.12	9.9571	9.9462	9.72224	10.0839	10.319	10.7013	10.1819	10.2567	11.5742	11.4541	11.4963	11.4801	11.5726	11.6278	11.5173	11.6636	9.92736	10.3647	11.5012	11.5953	CDKN2B	SYN;TNF
ENSG00000153721.19	9.60814	9.6442	9.43828	9.55568	9.80049	9.63615	9.80972	9.91671	10.8707	10.4392	10.5173	10.6707	10.8789	10.8195	10.7204	10.9783	9.56157	9.79077	10.6245	10.8493	CNKSR3	SYN;TNF
ENSG00000158615.9	10.7822	10.8761	10.9527	10.7871	11.1396	11.1377	11.0201	11.0417	12.4837	12.4068	12.463	12.3509	12.2736	12.3466	12.1817	12.3859	10.8495	11.0848	12.4261	12.2969	PPP1R15B	SYN;TNF
ENSG00000158859.10	12.139	12.0759	12.2473	11.676	12.9472	12.1671	13.2743	12.9653	13.4014	12.944	12.9178	13.1779	14.1158	14.1727	13.9186	14.099	12.0345	12.8385	13.1103	14.0765	ADAMTS4	SYN;TNF
ENSG00000159200.18	11.8904	12.1713	12.3124	12.0482	12.7692	12.3873	12.9096	12.8427	14.2145	14.0372	14.0904	14.1543	14.3087	14.3194	14.1972	14.3366	12.1055	12.7272	14.1241	14.2905	RCAN1	SYN;TNF
ENSG00000159261.12	7.15168	7.14802	7.31052	6.95077	6.82851	6.39863	7.17828	6.88128	8.71631	8.41893	8.49939	8.69839	8.01593	8.22772	7.88608	8.25211	7.14025	6.82168	8.58325	8.09546	CLDN14	SYN;TNF
ENSG00000159388.6	10.3121	10.4214	10.4283	10.3578	10.6359	10.61	10.5726	10.5396	11.9255	11.7462	11.8329	11.9276	11.988	12.0373	11.8924	12.0551	10.3799	10.5895	11.8581	11.9932	BTG2	SYN;TNF
ENSG00000160223.17	6.51839	6.51784	6.48309	6.25093	6.56314	6.29124	6.50485	6.30713	8.23661	7.98111	7.89195	8.26649	8.09513	8.11795	7.83041	8.00448	6.44256	6.41659	8.09404	8.01199	ICOSLG	SYN;TNF
ENSG00000160224.17	5.39929	5.11095	5.08233	5.37275	5.10878	5.21845	5.07542	5.18852	6.62659	6.33603	5.93868	5.99427	5.90042	5.96025	5.47615	6.05283	5.24133	5.14779	6.22389	5.84741	AIRE	SYN;TNF
ENSG00000160326.14	8.98666	9.01425	9.07679	8.74015	8.72284	8.36003	9.40868	8.92447	10.7011	10.3496	10.165	10.3985	10.3306	10.3152	10.1486	10.2955	8.95446	8.854	10.4036	10.2725	SLC2A6	SYN;TNF
ENSG00000161010.15	9.02008	9.19115	9.15258	8.90567	8.84616	8.92382	9.48695	9.16522	10.5991	10.4285	10.1297	10.1921	9.99196	10.1579	9.99348	10.1731	9.06737	9.10554	10.3374	10.0791	MRNIP	SYN;TNF
ENSG00000162461.8	6.10187	6.2805	6.34502	6.20441	6.31701	6.03821	6.71283	6.43259	7.20057	6.81356	6.69039	7.14852	6.9472	7.19874	6.81051	6.88622	6.23295	6.37516	6.96326	6.96067	SLC25A34	SYN;TNF
ENSG00000162692.12	6.50242	6.25623	6.32653	5.99437	6.52554	6.14684	6.30745	6.8575	11.7811	11.4408	11.5917	11.6016	11.4819	11.5197	11.5231	11.6728	6.26989	6.45933	11.6038	11.5494	VCAM1	SYN;TNF
ENSG00000162711.18	5.27088	5.22898	5.3382	5.09982	5.45625	5.21845	5.07542	5.50117	5.64045	5.76166	5.97129	5.91151	5.72283	5.4515	5.73859	5.74369	5.23447	5.31282	5.82123	5.66415	NLRP3	SYN;TNF
ENSG00000162772.17	11.3649	11.485	11.7414	11.3482	11.5155	11.3395	11.6024	11.5314	13.0829	12.852	12.8545	12.8942	12.7812	12.7534	12.5335	12.6883	11.4849	11.4972	12.9209	12.6891	ATF3	SYN;TNF
ENSG00000162924.15	7.95733	8.07736	8.06076	8.02049	8.19757	8.60569	7.80285	8.21018	10.2131	10.2369	10.3458	10.0217	9.86194	9.93541	9.89584	10.0823	8.02899	8.20407	10.2044	9.94387	REL	SYN;TNF
ENSG00000163132.8	7.97333	7.51042	7.42488	7.35408	7.07289	6.94882	7.64775	7.06753	9.14545	8.84708	9.05035	9.00603	8.77325	8.74084	8.5772	8.82172	7.56568	7.18425	9.01223	8.72825	MSX1	SYN;TNF
ENSG00000163545.11	7.60563	7.76692	7.74502	7.87974	7.46694	8.19035	7.25612	7.55108	11.6926	11.4668	11.3189	11.4246	11.5519	11.586	11.4018	11.5282	7.74933	7.61612	11.4757	11.517	NUAK2	SYN;TNF
ENSG00000163734.4	7.38943	7.51042	7.82355	7.94882	7.75755	8.01563	7.70947	7.81077	14.3544	14.1401	14.1866	14.2394	14.4106	14.4346	14.3266	14.4965	7.66805	7.82335	14.2301	14.4171	CXCL3	SYN;TNF
ENSG00000163739.5	11.3188	11.2791	11.3077	11.613	11.3684	11.9392	10.851	11.2442	15.398	15.1557	15.2187	15.3351	15.4069	15.4017	15.2789	15.4536	11.3796	11.3507	15.2769	15.3852	CXCL1	SYN;TNF
ENSG00000163874.11	9.15344	9.67227	9.63091	9.62173	9.32104	9.72232	9.52959	9.33526	12.5871	12.2147	12.2375	12.3824	12.1698	12.1263	11.9076	12.1396	9.51959	9.47705	12.3554	12.0858	ZC3H12A	SYN;TNF
ENSG00000164236.12	8.56997	8.33669	8.60252	7.93031	8.51966	8.26269	8.82324	8.73088	9.90087	9.59603	9.50148	9.806	10.7457	10.7216	10.575	10.717	8.35987	8.58412	9.7011	10.6898	ANKRD33B	SYN;TNF
ENSG00000164400.6	6.31059	6.20602	6.60666	6.75866	5.86728	5.94815	6.15342	6.18708	12.7104	12.4057	12.4166	12.5353	12.2131	12.2279	12.1397	12.3096	6.47048	6.03899	12.517	12.2226	CSF2	SYN;TNF
ENSG00000164761.9	8.20276	7.99635	8.07065	7.77277	7.71186	7.43674	7.89568	7.67398	10.0866	9.83183	9.87199	10.0437	9.54443	9.51358	9.48417	9.63177	8.01063	7.67956	9.95854	9.54349	TNFRSF11B	SYN;TNF
ENSG00000164949.8	8.77395	9.05142	9.27842	8.68652	9.7825	9.27613	9.78882	9.86568	11.0843	10.9773	11.0058	11.122	11.6395	11.7163	11.683	11.8975	8.94757	9.67828	11.0474	11.7341	GEM	SYN;TNF
ENSG00000165997.5	10.7852	10.9008	11.0852	10.9095	11.2458	11.3571	10.6634	11.0104	12.0734	12.1578	12.3055	12.1559	11.9825	12.2005	12.1856	12.2716	10.9202	11.0692	12.1732	12.1601	ARL5B	SYN;TNF
ENSG00000166923.12	6.51839	6.32748	6.45008	6.33845	6.58151	6.14684	6.51988	6.34441	8.10488	7.88222	8.0894	8.00999	8.15965	8.21179	8.10987	8.0213	6.4086	6.39816	8.02162	8.12565	GREM1	SYN;TNF
ENSG00000167034.10	8.19825	7.97046	7.96851	8.30916	8.40607	9.04239	7.52232	8.09888	9.33035	9.29736	9.26122	9.07803	9.18588	9.18941	9.26683	9.32505	8.11159	8.26742	9.24174	9.24179	NKX3-1	SYN;TNF
ENSG00000167378.9	8.97883	8.99847	8.93098	8.88995	8.94355	9.10239	9.1179	9.08293	10.4176	10.2734	10.1775	10.1439	9.94287	10.1259	9.92233	10.0543	8.94956	9.06169	10.2531	10.0113	IRGQ	SYN;TNF
ENSG00000167604.15	9.65136	10.3758	10.4566	10.0547	9.89564	9.4728	10.623	10.149	12.2183	11.8924	11.8041	11.9017	11.6413	11.7554	11.4632	11.7337	10.1346	10.0351	11.9541	11.6484	NFKBID	SYN;TNF
ENSG00000167874.7	6.59519	6.69879	6.85827	6.3172	6.7355	6.70404	7.50143	7.13715	9.47348	8.85032	8.828	9.13939	9.28006	9.36896	9.28056	9.35381	6.61736	7.01953	9.0728	9.32085	TMEM88	SYN;TNF
ENSG00000167910.4	5.45334	5.22898	5.3382	5.09982	5.39043	5.30626	5.57003	5.58983	6.11443	6.24864	6.36537	6.3483	6.29288	6.39398	6.71262	6.63132	5.28009	5.46414	6.26918	6.5077	CYP7A1	SYN;TNF
ENSG00000168334.9	6.03015	6.39448	6.4667	5.64094	6.88694	6.55205	7.2645	7.22162	8.53531	8.07349	7.86433	8.12706	8.90686	8.93032	8.83534	8.95785	6.13307	6.98128	8.15004	8.90759	XIRP1	SYN;TNF
ENSG00000168795.5	9.29866	9.39751	9.5066	9.36687	9.46349	9.42665	9.4625	9.44466	10.7084	10.4339	10.5498	10.5469	10.5057	10.6095	10.4225	10.4549	9.39241	9.44933	10.5597	10.4981	ZBTB5	SYN;TNF
ENSG00000169242.12	9.72634	9.57368	9.56318	9.5497	9.16289	9.35336	9.36789	9.19238	13.0697	12.6748	12.6818	12.9189	12.5945	12.5728	12.2668	12.5627	9.60323	9.26913	12.8363	12.4992	EFNA1	SYN;TNF
ENSG00000169429.11	11.3886	11.3551	11.4633	11.8031	11.4601	11.8469	10.6695	11.0516	15.2876	15.394	15.4939	15.508	15.3008	15.3689	15.3913	15.4424	11.5025	11.257	15.4209	15.3759	CXCL8	SYN;TNF
ENSG00000171223.6	12.7007	12.8991	12.8891	12.9031	13.1307	12.7435	13.5286	13.1632	14.5449	14.3164	14.246	14.3936	14.4963	14.4389	14.2648	14.4625	12.848	13.1415	14.3752	14.4156	JUNB	SYN;TNF
ENSG00000172738.12	6.92068	7.42606	7.46351	7.38204	7.53896	7.25187	7.3995	7.64759	8.60633	8.59969	8.3835	8.69184	8.74914	8.76277	8.42821	8.76011	7.29807	7.45948	8.57034	8.67506	TMEM217	SYN;TNF
ENSG00000174502.19	6.2521	6.30424	6.38112	6.27347	6.17042	6.1723	6.28934	6.41548	7.57872	7.13698	7.08995	7.18763	6.93441	7.1876	7.0987	7.19343	6.30273	6.26189	7.24832	7.10354	SLC26A9	SYN;TNF
ENSG00000176399.4	8.13823	8.13665	8.20227	8.29963	8.5065	8.5409	8.73245	8.75542	9.39373	9.22939	9.35486	9.29628	9.61074	9.80103	9.73073	9.85074	8.1942	8.63382	9.31856	9.74831	DMRTA1	SYN;TNF
ENSG00000176692.8	10.3357	10.4644	10.539	10.0976	9.92218	9.44881	10.634	10.2427	12.2884	11.8786	11.8901	12.1184	11.7047	11.6804	11.4349	11.675	10.3592	10.0619	12.0439	11.6237	FOXC2	SYN;TNF
ENSG00000176928.7	7.04125	6.90046	6.77133	7.60301	7.23583	7.90975	6.23317	7.03653	8.04444	8.01646	8.10124	7.9886	7.93817	8.1462	8.10987	7.9528	7.07901	7.10382	8.03769	8.03676	GCNT4	SYN;TNF
ENSG00000177842.12	7.10262	6.76434	7.01626	6.97601	6.78286	7.38103	6.82268	6.8575	7.68912	7.99299	7.89877	7.84101	7.61437	7.7628	7.82409	7.57187	6.96481	6.96102	7.85547	7.69328	ZNF620	SYN;TNF
ENSG00000178217.15	5.33927	4.82442	5.26995	5.3	5.31538	5.30626	5.25807	5.39785	5.96404	5.68243	5.75522	5.82053	5.49272	6.18651	6.27984	6.19982	5.18341	5.31939	5.80555	6.03972	SH2D4B	SYN;TNF
ENSG00000179862.7	8.18005	8.22664	7.88109	8.48324	8.01666	8.61359	8.09256	8.16025	10.8721	10.4784	10.5064	10.5949	10.3535	10.3275	10.1273	10.3057	8.19275	8.22076	10.6129	10.2785	CITED4	SYN;TNF
ENSG00000182264.9	6.00505	5.91017	5.92335	5.8002	5.56968	5.37996	5.97263	5.7731	6.67024	6.56413	6.27365	6.38543	6.39706	6.30652	6.36079	6.42627	5.90969	5.67384	6.47336	6.37266	IZUMO1	SYN;TNF
ENSG00000182333.15	4.82442	4.82442	4.82442	4.82442	4.82442	4.82442	4.82442	4.82442	5.45982	5.43552	5.71325	5.40705	5.63937	5.38616	5.42019	5.53136	4.82442	4.82442	5.50391	5.49427	LIPF	SYN;TNF
ENSG00000183696.14	9.46078	9.41423	9.24852	9.24633	9.23091	9.06267	9.74463	9.37332	10.9214	10.6299	10.6012	10.638	10.5629	10.6511	10.5037	10.6826	9.34246	9.35288	10.6976	10.6001	UPP1	SYN;TNF
ENSG00000184371.14	10.357	10.5714	10.6549	10.1875	10.9005	10.5742	11.557	11.2452	12.49	12.1037	11.9884	12.1847	11.8677	11.8817	11.683	11.8863	10.4427	11.0693	12.1917	11.8297	CSF1	SYN;TNF
ENSG00000184545.11	8.42348	8.4667	8.43369	8.16431	8.10709	8.33152	8.6355	8.05478	10.0286	9.72141	9.72822	9.85503	9.63718	9.50928	9.47226	9.53469	8.37205	8.28222	9.83332	9.53835	DUSP8	SYN;TNF
ENSG00000185338.7	8.25148	8.24827	7.88671	8.75412	8.93704	9.41769	9.05615	8.93524	10.1244	9.72669	9.72822	9.83443	10.762	10.6125	10.5211	10.6545	8.28515	9.08653	9.85344	10.6375	SOCS1	SYN;TNF
ENSG00000186827.11	5.08287	5.52065	5.18867	5.49401	5.45625	5.37996	5.43543	5.39785	6.59661	6.43654	6.38719	6.36701	5.96258	6.41483	6.01961	6.22243	5.32155	5.41737	6.44684	6.15486	TNFRSF4	SYN;TNF
ENSG00000187922.14	6.34794	6.85668	6.83403	6.81656	6.40498	6.41894	6.78712	7.01546	8.34469	7.79641	7.74043	7.90536	7.76839	7.74058	7.44782	7.57187	6.7138	6.65662	7.94672	7.63216	LCN10	SYN;TNF
ENSG00000188015.10	7.06203	7.11189	6.97305	7.07239	7.03521	6.56991	7.52232	7.09782	8.35299	8.07349	8.10712	8.25315	8.17012	8.20106	8.07319	8.27557	7.05484	7.05631	8.19669	8.17999	S100A3	SYN;TNF
ENSG00000188211.9	8.26016	8.18797	8.47133	7.7658	8.15306	8.41539	8.20721	8.36228	9.7404	9.55103	9.44737	9.35743	9.35938	9.59913	9.32763	9.58405	8.17131	8.28448	9.52406	9.46755	NCR3LG1	SYN;TNF
ENSG00000198205.7	7.40549	7.70513	7.68145	7.46262	7.40067	7.37152	7.64775	7.68699	8.94415	8.61504	8.69852	8.69184	8.49924	8.55629	8.63556	8.49909	7.56367	7.52673	8.73739	8.54754	ZXDA	SYN;TNF
ENSG00000198355.5	11.9215	11.7883	11.7524	11.5797	11.5452	11.2629	12.1167	11.6966	13.713	13.4267	13.3281	13.5117	13.3952	13.3956	13.1618	13.4428	11.7605	11.6554	13.4949	13.3488	PIM3	SYN;TNF
ENSG00000204482.11	5.54877	5.67313	5.74011	5.59535	5.56968	5.73613	5.71627	5.86598	6.36255	6.39739	6.09178	6.40355	5.96258	6.32903	6.25865	6.463	5.63934	5.72202	6.31382	6.25331	LST1	SYN;TNF
ENSG00000205189.12	9.48672	9.58638	9.64409	9.44625	9.70626	9.52378	9.54131	9.55332	11.1095	10.9558	11.1203	11.03	10.7439	10.929	10.7819	11.0305	9.54086	9.58117	11.0539	10.8714	ZBTB10	SYN;TNF
ENSG00000221887.6	5.33927	4.82442	5.3382	5.37275	4.82442	5.55601	5.48358	5.33798	5.8175	5.79857	5.75522	6.04573	5.79835	5.61398	5.80921	5.81467	5.21866	5.3005	5.85425	5.75905	HMSD	SYN;TNF
ENSG00000227507.3	5.92555	5.91017	5.92335	5.8002	5.51547	5.44459	6.27094	5.83612	7.92641	7.77583	7.65396	7.8881	7.57503	7.72556	7.40558	7.89913	5.88982	5.76678	7.81107	7.65133	LTB	SYN;TNF
ENSG00000228486.10	6.2113	6.43707	6.2886	5.8002	6.59961	6.26847	6.64736	6.63497	6.88029	6.72578	6.75571	6.87371	7.00935	7.00824	6.96258	6.97304	6.18429	6.5376	6.80887	6.9883	C2orf92	SYN;TNF
ENSG00000232810.4	5.54877	5.22898	5.3382	5.3	5.51547	6.03821	5.43543	5.26976	10.3336	10.0709	10.0074	10.1523	9.83773	9.81679	9.71397	9.87076	5.35399	5.56472	10.141	9.80981	TNF	SYN;TNF
ENSG00000234465.11	7.199	7.41635	7.42488	7.33512	7.1334	7.13199	7.33764	7.27512	8.57126	8.20673	7.91232	7.95036	8.26105	8.19026	7.96279	8.21373	7.34384	7.21954	8.16017	8.15696	PINLYP	SYN;TNF
ENSG00000244476.3	5.45334	5.31909	5.08233	4.82442	5.45625	5.10347	5.32454	5.33798	6.04208	5.83393	5.90488	6.07049	5.93202	5.99152	5.90533	5.88023	5.1698	5.30556	5.96285	5.92727	ERVFRD-1	SYN;TNF
ENSG00000253304.2	6.14702	5.94411	6.39875	6.22792	5.86728	6.09397	6.27094	6.05169	7.67579	7.30268	7.4629	7.64878	7.35008	7.1876	7.3531	7.25301	6.17945	6.07097	7.52254	7.28595	TMEM200B	SYN;TNF
ENSG00000255423.1	5.83858	5.87492	5.95055	5.68387	5.75297	5.91614	6.41037	5.7731	6.51823	6.10269	6.17357	6.42139	6.02091	6.49471	6.27984	6.44478	5.83698	5.96314	6.30397	6.31006	EBLN2	SYN;TNF
ENSG00000258315.5	5.50285	5.75983	5.63055	5.59535	5.86728	5.44459	5.83954	5.70491	6.26593	5.93226	6.36537	6.07049	6.5287	6.26009	6.25865	6.17671	5.62215	5.71408	6.15851	6.30604	C17orf49	SYN;TNF
ENSG00000267206.6	5.74197	6.12598	5.95055	5.76324	5.75297	5.55601	6.19404	6.12161	7.00698	6.72578	6.63904	6.95666	6.66327	6.16082	6.27984	6.34911	5.89543	5.90616	6.83211	6.36326	LCN6	SYN;TNF
ENSG00000271503.6	7.62617	7.76692	7.35248	7.93031	7.93988	8.60173	6.902	7.63421	8.60979	8.63023	8.55612	8.55043	9.65762	9.75087	9.63248	9.53276	7.66897	7.76945	8.58664	9.64343	CCL5	SYN;TNF
ENSG00000277117.5	5.80759	5.79993	5.8056	5.54661	5.7928	5.50276	5.78018	5.63021	7.20057	7.00978	6.69039	7.07719	6.82721	6.70659	6.82389	6.97304	5.73993	5.67649	6.99448	6.83268	CH507-9B2.1	SYN;TNF
ENSG00000008516.18	6.07853	6.15335	6.07605	6.0511	6.88694	6.62194	7.55645	7.10776	6.5502	6.49291	6.40859	6.3483	8.54003	8.40147	8.32539	8.51492	6.08976	7.04327	6.45	8.44545	MMP25	SYN;IFN
ENSG00000059804.16	9.653	9.8961	10.0841	9.70653	11.6746	11.2503	11.7133	11.7228	9.89806	9.81041	9.81975	9.96739	11.1987	11.2605	11.1661	11.2891	9.83493	11.5903	9.8739	11.2286	SLC2A3	SYN;IFN
ENSG00000064932.16	11.5086	11.4662	11.409	11.339	12.4666	12.2269	13.2094	12.7803	11.7838	11.5566	11.47	11.5907	12.5892	12.5848	12.4327	12.5573	11.4307	12.6708	11.6002	12.541	SBNO2	SYN;IFN
ENSG00000073861.3	5.6322	5.22898	5.50146	5.3	7.71958	7.18782	7.80285	7.69987	5.19324	5.09935	4.82442	5.08639	6.82721	7.31554	6.86322	6.97304	5.41566	7.60253	5.05085	6.99475	TBX21	SYN;IFN
ENSG00000114737.16	5.97928	6.03922	5.74011	5.64094	7.5906	7.36194	7.84182	7.72529	6.01676	5.72303	5.71325	5.91151	7.21155	7.10691	6.88879	7.21358	5.84989	7.62992	5.84114	7.10521	CISH	SYN;IFN
ENSG00000122877.17	9.824	10.4413	10.5106	10.0659	12.0835	11.6033	12.3451	12.0234	9.89806	9.78361	9.75072	9.64464	11.3665	11.4395	11.3669	11.4097	10.2104	12.0138	9.76926	11.3957	EGR2	SYN;IFN
ENSG00000127311.10	5.89748	6.23142	6.14443	6.02314	6.68627	6.73542	6.36007	6.7181	6.20361	6.43654	6.27365	6.11827	6.71015	6.88754	6.98627	6.73668	6.07412	6.62497	6.25802	6.83016	HELB	SYN;IFN
ENSG00000134853.12	5.92555	5.57525	5.59015	5.59535	6.40498	6.22145	6.50485	6.4986	5.40523	5.49287	5.83327	5.75411	6.33571	6.07971	6.4545	6.15309	5.67158	6.40747	5.62137	6.25575	PDGFRA	SYN;IFN
ENSG00000138755.6	6.32942	5.62584	5.83654	6.15577	7.68844	7.86371	7.42199	7.69344	5.93655	6.04909	5.93868	5.60198	12.4726	12.5112	12.4475	12.6035	5.98689	7.6669	5.88157	12.5087	CXCL9	SYN;IFN
ENSG00000139263.12	9.56009	9.66829	9.45893	9.72256	12.2882	12.0656	12.4428	12.408	10.2871	10.353	10.3408	10.2331	12.8469	12.9124	12.7802	12.9486	9.60247	12.3011	10.3035	12.872	LRIG3	SYN;IFN
ENSG00000140511.12	9.28394	9.74767	9.77856	9.77812	10.5911	10.2506	11.032	10.7863	10.1471	9.79204	9.92076	9.92489	11.8174	11.8489	11.6255	11.8855	9.64707	10.665	9.9462	11.7943	HAPLN3	SYN;IFN
ENSG00000140968.11	5.27088	4.82442	5.26995	4.82442	7.23583	6.96186	7.73933	7.60705	5.5562	5.59404	5.45781	5.60198	8.44009	8.77721	8.41158	8.72997	5.04742	7.38602	5.55251	8.58971	IRF8	SYN;IFN
ENSG00000148339.13	10.357	10.4927	10.5115	10.3267	11.3435	10.9589	11.906	11.5873	10.8899	10.5889	10.5519	10.6723	11.8265	11.8027	11.7358	11.7509	10.422	11.4489	10.6758	11.7789	SLC25A25	SYN;IFN
ENSG00000168062.10	9.1488	9.07266	8.67839	9.44195	10.4015	10.7187	10.4982	10.5183	8.93041	9.29499	9.34503	9.03733	11.4994	11.4491	11.3696	11.5234	9.08545	10.5342	9.15194	11.4604	BATF2	SYN;IFN
ENSG00000184557.4	11.5149	11.4467	11.4205	11.0724	13.4138	12.9284	13.9617	13.5284	11.9134	11.7186	11.6477	11.8481	13.5394	13.5636	13.3747	13.5684	11.3636	13.4581	11.7819	13.5115	SOCS3	SYN;IFN
ENSG00000186897.5	5.77542	5.31909	5.3382	5.37275	6.48671	6.41894	7.41453	7.0878	5.64045	5.49287	5.45781	5.40705	6.74046	6.76983	6.41792	6.72217	5.45137	6.85199	5.49954	6.66259	C1QL4	SYN;IFN
ENSG00000196843.17	10.0382	10.106	10.1351	9.88004	11.044	10.6856	11.6759	11.3085	10.8671	10.6043	10.4662	10.6913	11.6169	11.5993	11.3722	11.6346	10.0398	11.1785	10.6572	11.5558	ARID5A	SYN;IFN
ENSG00000213928.9	6.36616	6.23142	6.22916	6.18037	6.95644	7.23086	7.43678	7.28383	6.15997	6.54672	6.03337	6.20769	6.99716	7.28467	6.87607	7.13107	6.25178	7.22698	6.23694	7.07224	IRF9	SYN;IFN
ENSG00000231274.5	6.43629	6.7802	6.97305	6.74376	7.82339	7.59955	8.64487	8.30087	5.87899	5.79857	6.063	5.96748	7.63745	7.53143	7.45611	7.38257	6.73332	8.09217	5.92701	7.50189	SBK3	SYN;IFN
ENSG00000257446.4	5.39929	4.82442	5.08233	5.09982	6.00003	6.09397	6.04431	5.95008	5.50983	5.37181	5.66893	5.40705	5.76145	5.74611	5.47615	5.74369	5.10147	6.0221	5.48941	5.68185	ZNF878	SYN;IFN
ENSG00000006210.7	10.5056	10.5468	10.0949	11.01	10.9776	11.8339	9.94181	10.6874	10.6138	10.9277	10.9902	10.6798	12.1152	12.1026	12.0644	12.0778	10.5393	10.8602	10.8029	12.09	CX3CL1	SYN
ENSG00000008118.10	5.08287	5.11095	5.26995	5.21331	5.22593	5.10347	5.25807	5.08222	5.45982	5.37181	5.62186	5.08639	6.4168	6.56952	6.5073	6.66235	5.16927	5.16742	5.38497	6.53899	CAMK1G	SYN
ENSG00000042062.13	5.80759	5.75983	5.86642	6.29555	5.71109	6.26847	6.13251	6.20804	5.99076	6.27114	6.03337	5.96748	6.45529	6.43532	6.47236	6.48094	5.93235	6.08003	6.06569	6.46098	RIPOR3	SYN
ENSG00000043462.13	5.89748	5.79993	5.50146	5.54661	6.2703	6.09397	6.5782	6.09883	5.84878	6.04909	5.66893	6.04573	6.9472	6.70659	6.74137	6.58325	5.68637	6.26033	5.90313	6.7446	LCP2	SYN
ENSG00000075426.12	13.6098	13.6146	13.7287	13.1679	14.5589	14.0443	14.7575	14.6288	14.1899	13.9091	13.873	13.9609	14.5536	14.661	14.4039	14.6291	13.5302	14.4974	13.9832	14.5619	FOSL2	SYN
ENSG00000086544.3	9.65463	9.77935	9.52452	10.0234	10.3327	10.556	10.2919	10.3348	10.1683	10.1647	10.0728	10.1149	12.3494	12.2806	12.1179	12.3261	9.74548	10.3789	10.1302	12.2685	ITPKC	SYN
ENSG00000100365.16	5.08287	5.52065	5.18867	5.76324	5.31538	5.77529	5.17894	5.45177	5.75126	5.72303	5.3166	5.8519	6.49256	6.37274	6.23704	6.56679	5.38886	5.43034	5.6607	6.41728	NCF4	SYN
ENSG00000100604.13	5.77542	6.00855	6.2086	5.86966	6.03051	5.91614	6.37708	6.30713	6.36255	5.96283	5.97129	6.14135	6.35653	6.32903	6.72708	6.70748	5.96556	6.15772	6.1095	6.53003	CHGA	SYN
ENSG00000100739.11	5.33927	5.11095	5.3382	5.21331	5.66687	5.69497	5.43543	5.39785	5.50983	5.54538	5.51717	5.71878	6.04882	6.35109	6.16948	5.99868	5.25043	5.54878	5.57279	6.14202	BDKRB1	SYN
ENSG00000101342.10	5.50285	5.52065	5.3382	5.59535	6.06008	6.09397	5.78018	5.86598	5.27552	5.49287	5.3166	5.34624	6.07597	6.0218	5.90533	5.88023	5.48927	5.95005	5.35781	5.97083	TLDC2	SYN
ENSG00000103642.12	9.30075	8.98892	9.19576	9.10117	9.48592	9.22823	9.30641	9.34537	9.88816	9.80542	9.84262	9.80902	11.2164	11.2965	11.2405	11.3788	9.14665	9.34148	9.83631	11.283	LACTB	SYN
ENSG00000107201.11	6.1903	6.12598	6.26914	6.3593	6.7029	6.83946	6.68706	6.7181	6.34388	6.41713	6.19948	6.42139	6.99716	7.10691	6.87607	6.83386	6.23618	6.73688	6.34547	6.9535	DDX58	SYN
ENSG00000108688.11	5.08287	4.82442	4.82442	4.82442	5.39043	5.10347	5.60942	5.66848	5.08557	5.09935	5.51717	5.27694	5.29907	5.51029	5.47615	5.77993	4.88903	5.44295	5.24476	5.51636	CCL7	SYN
ENSG00000109083.14	8.61114	8.63984	8.75348	8.78846	9.12334	9.01588	9.36789	9.27727	9.44288	9.39143	9.30501	9.39612	10.8868	11.0435	10.8578	11.0862	8.69823	9.1961	9.38386	10.9686	IFT20	SYN
ENSG00000110025.13	5.54877	5.71766	5.50146	5.43657	5.83084	5.37996	5.9475	5.80519	5.96404	5.63956	5.39184	5.8822	6.12818	6.10746	5.96419	5.6238	5.55111	5.74087	5.71941	5.95591	SNX15	SYN
ENSG00000110944.9	5.70708	5.91017	5.59015	6.0511	6.03051	6.49683	5.86776	5.70491	6.24555	6.15361	6.063	5.91151	6.67909	6.43532	6.27984	6.28758	5.81462	6.025	6.09342	6.42046	IL23A	SYN
ENSG00000116285.13	10.9135	11.0737	11.2405	11.0187	11.2827	11.3312	11.4866	11.4292	11.7179	11.6765	11.7001	11.7097	12.3004	12.3408	12.3053	12.3762	11.0616	11.3824	11.701	12.3307	ERRFI1	SYN
ENSG00000117228.11	11.3842	11.3233	11.0286	11.7701	12.4036	12.7235	11.9468	12.2385	11.1708	11.584	11.5881	11.3164	13.3155	13.2922	13.3298	13.3722	11.3766	12.3281	11.4148	13.3275	GBP1	SYN
ENSG00000119699.8	7.88584	7.98346	8.06572	8.11617	8.44801	8.49458	8.26531	8.43262	8.88267	8.54862	8.60242	8.8205	9.2213	9.34982	9.17909	9.42434	8.0128	8.41013	8.71355	9.29363	TGFB3	SYN
ENSG00000119714.11	6.77489	6.9428	6.62125	6.66647	7.07289	7.00022	7.5429	7.18474	7.48971	6.97284	6.98782	7.11842	7.39631	7.53143	7.47255	7.60978	6.75135	7.20019	7.1422	7.50252	GPR68	SYN
ENSG00000120217.14	9.18776	9.18559	9.21577	9.24633	9.92218	10.1782	9.56118	9.76087	9.57396	9.70721	9.75258	9.66145	11.4142	11.4017	11.4667	11.4326	9.20886	9.85561	9.6738	11.4288	CD274	SYN
ENSG00000122035.7	6.95469	6.90046	7.12826	7.00078	7.09743	6.92233	7.3297	7.03653	7.54233	7.2929	7.45355	7.43356	7.87528	7.71038	7.56725	7.81781	6.99605	7.0965	7.43059	7.74268	RASL11A	SYN
ENSG00000122432.18	5.70708	5.57525	5.59015	5.64094	5.75297	5.77529	5.60942	5.58983	6.01676	5.86792	6.03337	5.71878	5.83371	5.92792	6.16948	6.02613	5.62836	5.68188	5.90921	5.98931	SPATA1	SYN
ENSG00000124762.14	13.8983	14.0244	14.054	13.9007	14.4908	14.1454	14.8234	14.5877	14.3164	14.0834	14.1148	14.2314	15.0941	15.1083	14.9293	15.1106	13.9694	14.5118	14.1865	15.0606	CDKN1A	SYN
ENSG00000125337.20	4.82442	4.82442	4.82442	5.09982	5.31538	4.82442	5.07542	5.08222	5.19324	5.21264	4.82442	5.08639	5.54522	5.56411	5.57489	5.57912	4.89327	5.07436	5.07917	5.56584	KIF25	SYN
ENSG00000129673.10	5.27088	5.22898	4.82442	5.3	5.51547	5.69497	5.32454	5.26976	5.08557	5.68243	5.45781	5.46181	6.22536	6.13448	5.9923	6.28758	5.15607	5.45118	5.4219	6.15993	AANAT	SYN
ENSG00000130052.14	10.0519	9.93466	10.0224	9.4398	10.0778	9.62258	10.7026	10.2438	10.094	9.71964	9.67038	9.78928	10.8985	10.9889	10.7892	10.9533	9.8622	10.1617	9.81833	10.9075	STARD8	SYN
ENSG00000135604.10	8.77997	8.88633	8.76864	9.02556	9.03474	9.34393	9.30641	9.1675	9.83175	9.66927	9.68213	9.701	9.7745	9.8063	9.72572	9.83044	8.86512	9.21315	9.72104	9.78424	STX11	SYN
ENSG00000137265.15	5.18944	4.82442	5.45204	5.21331	5.61991	5.50276	5.48358	5.63021	5.40523	5.29918	5.3166	5.27694	7.08024	7.51395	7.13065	7.50894	5.1698	5.55912	5.32449	7.30845	IRF4	SYN
ENSG00000138411.13	10.5597	10.0088	10.245	9.76787	10.9204	10.6459	10.9541	10.9421	10.7933	10.8921	10.7939	10.8702	11.33	11.4547	11.3892	11.4795	10.1454	10.8656	10.8374	11.4133	HECW2	SYN
ENSG00000141582.15	10.2776	10.1293	10.0877	10.0673	10.2721	10.0824	10.4965	10.3051	9.89241	9.68746	9.59775	9.67144	11.4471	11.468	11.2591	11.4638	10.1405	10.289	9.71226	11.4095	CBX4	SYN
ENSG00000143514.17	10.1946	10.271	10.2536	10.0949	10.4547	10.523	10.4042	10.4366	11.0979	10.9803	10.9486	10.8889	11.1511	11.2216	11.1661	11.2936	10.2035	10.4546	10.9789	11.2081	TP53BP2	SYN
ENSG00000146469.13	5.50285	5.31909	4.82442	5.3	5.56968	5.55601	5.52824	5.26976	5.75126	5.21264	5.51717	5.1944	5.54522	5.66062	5.93522	5.91128	5.23659	5.48092	5.41887	5.76309	VIP	SYN
ENSG00000146757.14	8.30698	8.25362	8.60252	8.5885	9.1517	9.12185	8.79548	8.96444	8.89404	9.0268	9.09507	8.81147	9.43241	9.52855	9.54231	9.53469	8.4379	9.00837	8.95685	9.50949	ZNF92	SYN
ENSG00000153495.11	5.27088	5.22898	5.18867	5.09982	5.10878	5.50276	5.60942	5.50117	5.50983	5.09935	5.39184	5.51197	5.49272	5.61398	5.61933	5.6238	5.19709	5.43053	5.37824	5.58746	TEX29	SYN
ENSG00000154359.13	8.5383	8.48044	8.55078	8.42755	9.44758	9.2359	9.52623	9.31069	8.97393	8.81425	8.828	8.84136	9.88576	9.86474	9.818	9.98253	8.49927	9.3801	8.86439	9.88776	LONRF1	SYN
ENSG00000154451.14	8.17546	8.02177	7.62164	8.59239	8.57113	9.2359	7.62227	8.41729	7.8517	8.12292	8.35915	8.15127	9.23869	9.25522	9.29191	9.356	8.10282	8.46165	8.12126	9.28546	GBP5	SYN
ENSG00000156219.17	5.39929	5.461	5.18867	5.21331	5.56968	5.97912	5.43543	5.58983	5.27552	5.43552	5.66893	5.55847	6.15333	5.85965	5.73859	6.07883	5.31557	5.64351	5.48461	5.9576	ART3	SYN
ENSG00000159110.21	6.51839	6.39448	6.74535	6.15577	6.79826	7.06175	6.9663	6.63497	6.88029	6.78497	7.03988	6.99065	7.23223	7.19874	7.23192	7.28183	6.4535	6.86532	6.92395	7.23618	IFNAR2	SYN
ENSG00000159871.15	6.86194	7.19471	7.41702	7.07239	7.68055	7.64721	7.93218	7.82843	7.50495	7.37848	7.44414	7.33358	7.84275	8.07154	7.85543	7.87461	7.13652	7.77209	7.41529	7.91108	LYPD5	SYN
ENSG00000162616.9	11.5372	11.4432	11.4366	11.528	12.2274	11.9322	11.7487	12.0343	12.3759	12.3305	12.4335	12.441	13.0739	13.1553	13.1233	13.2117	11.4863	11.9856	12.3952	13.1411	DNAJB4	SYN
ENSG00000162645.13	9.86552	9.91131	9.92735	10.0363	10.4027	10.3783	10.407	10.5299	10.0891	9.98526	9.95345	10.0217	11.2656	11.2871	11.1375	11.3621	9.93512	10.4295	10.0124	11.2631	GBP2	SYN
ENSG00000163121.10	7.73088	7.38682	7.04776	7.88616	7.69629	8.43783	6.79908	7.43956	7.45871	7.71222	7.59598	7.63497	8.30915	8.25388	8.43234	8.37446	7.51291	7.59319	7.60047	8.34246	NEURL3	SYN
ENSG00000163467.12	5.74197	5.71766	5.45204	5.72454	5.9023	5.84853	5.60942	5.86598	6.18201	6.02117	5.62186	5.8822	5.96258	6.05117	6.12192	6.28758	5.65905	5.80656	5.92681	6.10581	TSACC	SYN
ENSG00000163660.12	11.0187	11.1325	11.1144	10.9932	11.7016	11.5149	11.8125	11.7217	11.9039	11.6815	11.6856	11.7024	12.2178	12.4041	12.2918	12.4755	11.0647	11.6877	11.7434	12.3473	CCNL1	SYN
ENSG00000164037.17	5.39929	5.52065	5.66884	5.54661	5.93602	5.77529	5.99712	5.95008	5.50983	5.72303	5.75522	5.82053	6.20188	6.28355	6.16948	6.15309	5.53385	5.91463	5.70215	6.202	SLC9B1	SYN
ENSG00000164093.17	5.27088	5.11095	5.18867	5.09982	5.22593	5.37996	5.07542	5.08222	5.71604	5.68243	5.22693	5.27694	5.49272	5.38616	5.70085	5.66588	5.16758	5.19088	5.47558	5.5614	PITX2	SYN
ENSG00000164430.17	8.07061	8.04055	7.80581	8.11071	8.66091	8.56961	8.45885	8.63822	8.21396	8.22191	8.42632	8.27091	9.27284	9.34015	9.3408	9.30707	8.00692	8.5819	8.28328	9.31521	CGAS	SYN
ENSG00000164932.13	10.5492	10.8518	10.8864	10.8986	10.8199	10.4557	10.9491	10.8789	11.6065	11.3237	11.3277	11.5655	11.7824	11.7756	11.7111	11.8942	10.7965	10.7759	11.4558	11.7908	CTHRC1	SYN
ENSG00000166741.8	10.0838	10.0104	10.1911	10.0603	10.8761	10.5375	11.3219	11.093	10.8181	10.4805	10.5097	10.7498	11.9239	11.8826	11.7441	11.9838	10.0864	10.9571	10.6395	11.8836	NNMT	SYN
ENSG00000168394.12	11.7776	11.8172	11.5915	11.9474	12.5973	12.8716	12.6372	12.6412	11.9864	12.066	12.0153	11.9483	13.273	13.3235	13.2331	13.3384	11.7834	12.6868	12.004	13.292	TAP1	SYN
ENSG00000169245.6	12.0785	11.9351	11.4735	12.5589	12.345	13.2858	10.7167	11.9728	11.6121	12.1608	12.2745	11.8656	14.2376	14.2481	14.3498	14.3354	12.0115	12.0801	11.9782	14.2927	CXCL10	SYN
ENSG00000169248.13	10.2268	10.046	9.64245	10.8048	11.1382	11.6978	10.0732	10.8069	9.88532	10.3935	10.5572	10.0653	13.2141	13.2189	13.3364	13.3368	10.18	10.929	10.2253	13.2766	CXCL11	SYN
ENSG00000170961.7	6.48623	6.39448	6.09935	6.69796	6.76727	7.29294	5.99712	6.34441	6.22479	6.56413	6.78714	6.60162	6.93441	7.32567	7.23192	7.31006	6.41951	6.60044	6.54442	7.20051	HAS2	SYN
ENSG00000171174.15	7.36499	7.32577	7.11846	7.47128	7.95297	7.87702	7.79152	7.76869	7.65556	7.71943	7.7631	7.68272	8.23138	8.22772	8.17062	8.48309	7.32012	7.84755	7.7052	8.2782	RBKS	SYN
ENSG00000171860.5	5.50285	5.57525	5.70528	5.8002	5.9023	5.94815	5.86776	5.89488	5.5562	5.21264	6.03337	5.78798	6.02091	5.89442	6.14597	5.99868	5.6459	5.90327	5.64755	6.015	C3AR1	SYN
ENSG00000171940.14	10.1007	10.0613	9.99057	10.1824	10.5577	10.6382	10.0938	10.362	10.7933	10.7575	10.8669	10.7002	11.0388	11.123	11.1344	11.111	10.0837	10.4129	10.7795	11.1018	ZNF217	SYN
ENSG00000172548.15	5.70708	5.94411	5.66884	5.68387	5.51547	5.73613	5.43543	5.73972	5.99076	6.02117	5.97129	6.11827	6.17788	6.13448	6.36079	6.40746	5.75097	5.60669	6.02537	6.27015	NIPAL4	SYN
ENSG00000173039.19	11.7637	11.8544	11.8722	11.4895	12.0228	11.7006	12.439	12.1825	12.5056	12.1672	12.1002	12.2585	12.8294	12.7911	12.6799	12.8101	11.745	12.0862	12.2579	12.7776	RELA	SYN
ENSG00000173334.4	11.6364	11.9831	12.1198	11.7529	12.3321	12.0301	12.63	12.4743	12.5664	12.4664	12.4505	12.4127	13.1271	13.1335	13.0445	13.2034	11.873	12.3666	12.474	13.1271	TRIB1	SYN
ENSG00000173762.8	5.67056	5.3947	5.66884	5.49401	5.93602	5.69497	6.27094	6.14389	5.40523	5.63956	5.3166	5.60198	5.96258	6.16082	6.12192	6.07883	5.55703	6.01145	5.49084	6.08104	CD7	SYN
ENSG00000176170.14	11.0476	11.1884	11.2043	11.1395	11.275	10.7854	12.2329	11.5779	12.1155	11.821	11.6561	12.0275	12.2956	12.3293	12.1258	12.3311	11.145	11.4678	11.905	12.2705	SPHK1	SYN
ENSG00000180332.7	4.82442	4.82442	5.18867	5.21331	5.22593	5.44459	5.38288	5.26976	5.40523	4.82442	5.3166	5.08639	5.68223	5.99152	5.87443	6.02613	5.01271	5.33079	5.15816	5.89358	KCTD4	SYN
ENSG00000181826.10	10.1766	10.0733	10.2167	10.218	10.9878	10.6468	10.8074	10.7366	10.7727	10.6374	10.6469	10.5844	11.2157	11.2808	11.2002	11.3185	10.1711	10.7947	10.6603	11.2538	RELL1	SYN
ENSG00000182326.15	7.26255	7.30479	7.00559	7.60301	7.85867	8.20091	6.92379	7.33496	7.427	7.61487	7.5875	7.3422	8.17533	8.22243	8.312	8.21373	7.29398	7.57958	7.49289	8.23087	C1S	SYN
ENSG00000185015.8	8.44644	8.35173	8.32681	8.43626	8.74911	8.74154	8.46593	8.57408	9.1069	9.09665	9.07139	8.99013	9.29912	9.50928	9.49402	9.53662	8.39031	8.63267	9.06627	9.45976	CA13	SYN
ENSG00000185880.13	9.92496	9.87557	9.73307	10.1656	10.426	10.7529	10.0488	10.3031	9.97887	10.1266	10.1354	10.0008	10.9513	10.964	10.9551	11.0796	9.92479	10.3827	10.0604	10.9875	TRIM69	SYN
ENSG00000185947.15	9.26906	9.26679	9.34451	9.40048	9.85144	9.82916	9.57264	9.81423	9.73094	9.72317	9.75072	9.68136	10.4673	10.4335	10.5525	10.54	9.32021	9.76687	9.72155	10.4983	ZNF267	SYN
ENSG00000198064.13	6.12469	6.09788	5.63055	5.37275	5.7928	5.91614	6.73809	6.22859	6.86813	5.79857	6.03337	6.09466	6.10241	6.67373	6.41792	6.59948	5.80647	6.1689	6.19868	6.44839	NPIPB13	SYN
ENSG00000237988.5	5.33927	5.31909	5.18867	5.76324	5.61991	5.73613	5.52824	5.39785	5.67917	5.59404	5.57151	5.46181	9.38637	9.2161	9.09862	9.31158	5.40257	5.57053	5.57663	9.25317	OR2I1P	SYN
ENSG00000242028.8	6.14702	6.06898	6.22916	5.76324	6.14392	6.03821	6.37708	6.3805	6.38092	6.31482	6.14701	6.45627	6.5287	6.73861	6.72708	6.24458	6.0521	6.23493	6.32475	6.55974	HYPK	SYN
ENSG00000285938.1	5.54877	5.22898	5.74011	5.59535	6.24618	5.81269	6.15342	6.16571	5.8175	6.07624	5.66893	5.51197	6.4362	6.88754	6.54124	6.58325	5.5283	6.0945	5.76866	6.61206	BCL6-AS1	SYN
ENSG00000088826.18	10.5891	10.9185	10.7994	10.7018	10.0435	9.50699	10.5815	10.2642	12.3131	11.9326	11.8812	12.1809	11.132	11.2242	10.7884	11.3258	10.7522	10.099	12.077	11.1176	SMOX	NA;TNF
ENSG00000099992.16	8.27308	8.43412	8.11431	8.55693	8.37741	8.66007	8.28549	8.25841	9.60537	9.29023	9.23749	9.46095	9.08784	9.1373	8.94882	9.0033	8.34461	8.39534	9.39851	9.04431	TBC1D10A	NA;TNF
ENSG00000100311.17	12.2266	11.8226	11.6263	11.371	11.6184	10.9727	12.2324	11.7069	13.1108	12.7065	12.6527	12.8999	12.3296	12.2972	11.9766	12.1548	11.7616	11.6326	12.8425	12.1895	PDGFB	NA;TNF
ENSG00000111641.12	5.92555	6.09788	6.0522	5.90245	6.17042	5.77529	6.08937	6.20804	6.99595	6.58129	6.38719	6.57081	6.45529	6.5327	6.21499	6.26629	5.99452	6.06078	6.63381	6.36732	NOP2	NA;TNF
ENSG00000118094.12	6.03015	5.97687	5.92335	5.59535	5.61991	5.44459	5.89512	5.66848	6.56587	6.56413	6.29729	6.57081	6.12818	6.30652	5.9923	6.24458	5.88143	5.65703	6.49952	6.16789	TREH	NA;TNF
ENSG00000120337.10	6.81293	6.87144	6.8462	6.78794	7.03521	6.47784	6.53473	6.53027	7.66233	7.50175	7.7631	7.65563	7.06868	6.81525	7.0987	7.27229	6.82963	6.64451	7.64571	7.06373	TNFSF18	NA;TNF
ENSG00000123700.5	9.76771	10.1104	10.298	9.72786	10.2824	10.0023	10.05	10.114	11.0812	11.0508	11.1368	10.9645	10.395	10.6344	10.3474	10.6973	9.97601	10.1122	11.0583	10.5186	KCNJ2	NA;TNF
ENSG00000124508.17	8.67721	8.66408	8.83925	8.64961	8.78583	8.66387	8.91636	8.75846	9.8347	9.68021	9.47242	9.67144	9.47073	9.46549	9.36893	9.57844	8.70754	8.78113	9.66469	9.4709	BTN2A2	NA;TNF
ENSG00000125740.14	12.3492	12.3631	12.7647	11.9546	12.0113	11.3132	12.1137	11.9359	13.7474	13.4503	13.3749	13.5163	12.8286	12.818	12.5409	12.9121	12.3579	11.8435	13.5222	12.7749	FOSB	NA;TNF
ENSG00000127533.4	9.5319	9.73443	9.77258	9.21391	9.09149	8.47736	9.37726	9.24521	10.8166	10.5196	10.4942	10.6498	9.81144	9.87481	9.40071	9.93506	9.56321	9.04783	10.62	9.75551	F2RL3	NA;TNF
ENSG00000127666.10	9.29027	9.35854	9.21798	9.08746	9.21756	9.32967	9.58563	9.35141	10.4997	10.2842	10.2635	10.3288	10.2375	10.274	9.98931	10.183	9.23856	9.37107	10.344	10.1709	TICAM1	NA;TNF
ENSG00000128271.22	6.34794	6.03922	5.95055	6.07829	5.7928	5.88297	6.62017	6.16571	6.61169	6.59821	6.60357	6.75851	6.45529	6.47524	6.21499	6.07883	6.104	6.11541	6.643	6.30609	ADORA2A	NA;TNF
ENSG00000131196.18	10.9352	11.1071	11.1168	10.8876	10.2342	9.84594	10.7071	10.4204	12.7402	12.2244	12.0815	12.4045	11.7512	11.8119	11.5163	11.9799	11.0117	10.3019	12.3626	11.7648	NFATC1	NA;TNF
ENSG00000133069.17	7.38943	7.60697	7.44046	7.53047	7.4853	7.84351	7.51539	7.48526	8.449	8.14965	8.23068	8.31437	8.06735	8.19567	8.24307	8.23305	7.49183	7.58237	8.28592	8.18479	TMCC2	NA;TNF
ENSG00000134070.5	9.514	9.56729	9.63587	9.5296	9.42454	9.39733	9.63957	9.62974	10.9864	10.6996	10.6882	10.7685	10.4809	10.5417	10.2921	10.5543	9.56169	9.52279	10.7857	10.4672	IRAK2	NA;TNF
ENSG00000134107.5	12.9743	13.2675	13.3955	13.03	13.317	13.0848	13.6773	13.4024	14.3539	14.1204	14.139	14.2274	14.1155	14.169	13.9734	14.1644	13.1669	13.3704	14.2102	14.1056	BHLHE40	NA;TNF
ENSG00000134954.14	12.1375	12.2541	12.331	11.9087	12.1482	11.8439	12.1145	12.1431	13.2801	13.1678	13.196	13.2198	12.9455	13.0665	12.812	12.9573	12.1578	12.0624	13.2159	12.9453	ETS1	NA;TNF
ENSG00000138735.16	7.13227	7.02356	6.89378	6.92502	7.04789	6.92233	6.76284	7.16591	7.8693	7.95095	7.82184	8.00467	7.38719	7.55724	7.70505	7.45142	6.99366	6.97474	7.91169	7.52522	PDE5A	NA;TNF
ENSG00000140406.4	11.4955	11.6766	11.7551	11.4885	11.801	11.3867	12.4346	11.9983	12.792	12.5687	12.4824	12.6524	12.63	12.5779	12.4093	12.6275	11.6039	11.9051	12.6239	12.5612	TLNRD1	NA;TNF
ENSG00000145632.15	10.722	10.8386	10.9226	10.8781	10.4097	10.4645	10.3482	10.4089	12.518	12.4109	12.451	12.4812	11.6408	11.6655	11.6666	11.6574	10.8403	10.4078	12.4653	11.6576	PLK2	NA;TNF
ENSG00000145911.6	10.3204	10.6164	10.6467	10.233	10.1385	9.92546	10.5734	10.3206	11.8533	11.4541	11.3499	11.5592	11.2479	11.2236	10.8947	11.1436	10.4541	10.2395	11.5542	11.1275	N4BP3	NA;TNF
ENSG00000146592.17	8.02537	7.99635	8.22011	7.94268	8.18104	8.12525	8.11985	8.26271	9.06728	9.04952	9.01973	8.93579	8.66692	8.88108	8.74887	8.8593	8.04613	8.17222	9.01808	8.78905	CREB5	NA;TNF
ENSG00000150977.11	9.38398	9.22134	9.06458	9.42245	9.12906	9.55066	9.18779	9.13754	10.3625	10.0956	10.1968	10.251	9.79477	9.97962	9.8054	10.0353	9.27309	9.25126	10.2265	9.90378	RILPL2	NA;TNF
ENSG00000154548.9	5.18944	5.31909	5.54728	5.3	4.82442	5.50276	5.17894	5.08222	5.90822	5.76166	5.79514	5.91151	5.72283	5.70453	5.57489	5.70575	5.33895	5.14708	5.84413	5.677	SRSF12	NA;TNF
ENSG00000163492.15	5.89748	5.62584	5.54728	5.8002	5.61991	5.65151	5.52824	5.70491	6.06678	6.33603	6.11977	6.18603	5.79835	5.78567	5.90533	5.77993	5.7177	5.62614	6.17715	5.81732	CCDC141	NA;TNF
ENSG00000164283.13	11.7408	11.4962	11.8325	11.5971	11.3131	11.2133	11.7011	11.5176	12.6909	12.7521	12.7207	12.9246	12.3904	12.3124	12.3925	12.4283	11.6667	11.4363	12.7721	12.3809	ESM1	NA;TNF
ENSG00000170689.10	5.18944	5.11095	4.82442	4.82442	5.10878	4.82442	5.17894	4.82442	6.04208	5.21264	5.66893	5.8519	5.49272	5.66062	4.82442	5.70575	4.98731	4.98414	5.69389	5.42088	HOXB9	NA;TNF
ENSG00000171056.8	10.5536	10.4995	10.5079	10.5425	11.2326	10.824	11.2856	11.2914	11.7723	11.704	11.7428	11.7966	11.4725	11.4658	11.3464	11.5122	10.5259	11.1584	11.7539	11.4492	SOX7	NA;TNF
ENSG00000185269.12	6.76195	6.87144	6.69173	6.49553	6.17042	6.1723	6.75053	6.39812	8.28951	7.85637	7.51769	7.91674	7.2526	7.15361	7.0324	7.41743	6.70516	6.37284	7.89508	7.21401	NOTUM	NA;TNF
ENSG00000187479.8	9.98334	10.2775	10.2123	10.1564	9.37732	8.84566	10.2599	9.70702	11.6052	11.2782	11.2666	11.4748	11.0303	11.0457	10.8356	11.1625	10.1574	9.54748	11.4062	11.0185	C11orf96	NA;TNF
ENSG00000187848.15	5.08287	4.82442	4.82442	5.21331	5.10878	4.82442	4.82442	4.82442	5.84878	5.37181	5.57151	5.51197	5.09928	5.10662	5.2872	5.36108	4.98626	4.89551	5.57602	5.21355	P2RX2	NA;TNF
ENSG00000226979.9	5.50285	5.3947	5.45204	4.82442	5.31538	5.37996	5.25807	5.26976	5.90822	5.99244	5.79514	5.82053	5.63937	5.56411	5.66119	5.70575	5.29351	5.30579	5.87908	5.64261	LTA	NA;TNF
ENSG00000268279.4	5.83858	6.00855	5.86642	5.76324	5.7928	5.84853	6.15342	5.92289	6.30558	6.2932	6.38719	6.11827	6.22536	6.37274	6.14597	5.97044	5.8692	5.92941	6.27606	6.17862	RP11-434D12.1	NA;TNF
ENSG00000077044.11	9.81672	9.8927	9.75144	9.33245	10.6479	10.2161	11.0619	10.8523	10.7251	10.4753	10.3084	10.3865	10.6311	10.7235	10.386	10.6321	9.69833	10.6945	10.4738	10.5932	DGKD	NA;IFN
ENSG00000132825.7	8.51317	8.52972	8.45263	8.44923	9.44986	9.36506	9.46778	9.29199	8.18631	8.23194	8.41691	8.21235	8.66324	8.77001	8.65684	8.87162	8.48619	9.39367	8.26188	8.74043	PPP1R3D	NA;IFN
ENSG00000166289.6	8.435	8.69579	8.64261	8.60402	9.86176	9.63229	10.5413	10.1409	8.00795	8.10116	7.92573	7.97234	9.48119	9.34982	9.39441	9.52111	8.59436	10.0441	8.0018	9.43663	PLEKHF1	NA;IFN
ENSG00000182575.8	6.2113	6.30424	6.2886	6.20441	7.00948	6.70404	7.47307	7.22162	6.32489	5.93226	6.09178	6.24973	6.37697	6.51386	6.68319	6.51603	6.25214	7.10205	6.14967	6.52251	NXPH3	NA;IFN
ENSG00000269858.6	7.96269	8.18236	8.22895	7.79346	8.95648	8.63701	9.65351	9.21242	8.32372	8.19139	8.02246	8.09244	8.54003	8.64565	8.3075	8.7733	8.04186	9.11486	8.1575	8.56662	EGLN2	NA;IFN
