# Supplementary material for: Transcriptional synergy in human aortic endothelial cells is vulnerable to combination p300/CBP and BET bromodomain inhibition
Source: iScience. 2024 May 16;27(6):110011. doi: 10.1016/j.isci.2024.110011 (PMC11167439; doi:10.1016/j.isci.2024.110011)
Supplement: Table S4. Differential ATAC-seq peaks, related to Figures 5 and 7 [file mmc4.zip]

Archive with 5 entries (5 files):
- Table S3 (Related to Figure 5) Differential ATAC-seq peaks/IFNG_pooled_vs_NOTX_pooled_diff_peaks.txt
- Table S3 (Related to Figure 5) Differential ATAC-seq peaks/SYN_DMSO_pooled_vs_2000nM_A485_diff_peaks.txt
- Table S3 (Related to Figure 5) Differential ATAC-seq peaks/SYN_DMSO_pooled_vs_500nM_JQ1_diff_peaks.txt
- Table S3 (Related to Figure 5) Differential ATAC-seq peaks/SYN_pooled_vs_NOTX_pooled_diff_peaks.txt
- Table S3 (Related to Figure 5) Differential ATAC-seq peaks/TNFA_pooled_vs_NOTX_pooled_diff_peaks.txt
