# Supplementary material for: Transcriptional synergy in human aortic endothelial cells is vulnerable to combination p300/CBP and BET bromodomain inhibition
Source: iScience. 2024 May 16;27(6):110011. doi: 10.1016/j.isci.2024.110011 (PMC11167439; doi:10.1016/j.isci.2024.110011)
Supplement: Table S4. Differential ATAC-seq peaks, related to Figures 5 and 7 [file mmc4.zip › Table S3 (Related to Figure 5) Differential ATAC-seq peaks/IFNG_pooled_vs_NOTX_pooled_diff_peaks.txt]

# HOMER Differential Peaks
# Original Peak File = /nobackup/brown_lab/brackr1/RB9742_human_ATAC_redo/HOMER_Merged_Peaks/results/IFNG_filt_to_147.tn5_peaks.narrowPeak
# Peak File Tag Directory = /nobackup/brown_lab/brackr1/RB9742_human_ATAC_redo/HOMER_Tag_Directory/results/IFNG/pooled/
# Background Tag Directory = /nobackup/brown_lab/brackr1/RB9742_human_ATAC_redo/HOMER_Tag_Directory/results/NOTX/pooled/
#
# Mode = Peaks enriched over background
# Differential peaks = 5105
# Fraction of original peaks = 3.31%
# Original number of peaks = 154313
# Size of region used to count tags = given peak sizes (-fixed)
# Fold change cutoff = 1.50
# Poisson p-value cutoff = 1.00e-04
# strand = 2 (tags counted on 0=+strand, 1=-strand, 2=both strands)
# peak directory tagAdjust = 40
# background directory tagAdjust = 40
#
# cmd = /opt/homer/bin/getDifferentialPeaks /nobackup/brown_lab/brackr1/RB9742_human_ATAC_redo/HOMER_Merged_Peaks/results/IFNG_filt_to_147.tn5_peaks.narrowPeak /nobackup/brown_lab/brackr1/RB9742_human_ATAC_redo/HOMER_Tag_Directory/results/IFNG/pooled/ /nobackup/brown_lab/brackr1/RB9742_human_ATAC_redo/HOMER_Tag_Directory/results/NOTX/pooled/ -F 1.5
#
#PeakID	chr	start	end	strand	score	focus ratio/other	Total Tags	Background Tags	Fold Change vs. Background	p-value
Merged-chr1-1013390-2	chr1	1013142	1013633	+	0.000	0.000	102.3	41.0	2.50	8.58e-16
Merged-chr1-1133584-2	chr1	1133425	1133745	+	0.000	0.000	22.5	8.0	2.82	3.34e-05
Merged-chr1-1135568-2	chr1	1135409	1135721	+	0.000	0.000	21.6	2.0	10.79	6.11e-15
Merged-chr1-1237360-2	chr1	1237250	1237481	+	0.000	0.000	6.6	0.5	13.14	1.32e-05
Merged-chr1-1423034-2	chr1	1422780	1423289	+	0.000	0.000	60.1	21.0	2.86	2.98e-12
Merged-chr1-2472336-2	chr1	2472172	2472494	+	0.000	0.000	6.6	0.5	13.14	1.32e-05
Merged-chr1-2556556-2	chr1	2556405	2556713	+	0.000	0.000	46.9	14.5	3.24	3.50e-11
Merged-chr1-6034627-2	chr1	6034466	6034785	+	0.000	0.000	17.8	5.0	3.57	1.99e-05
Merged-chr1-6354368-2	chr1	6354240	6354516	+	0.000	0.000	22.5	7.0	3.22	4.53e-06
Merged-chr1-6359846-2	chr1	6359639	6360055	+	0.000	0.000	93.9	44.5	2.11	1.52e-10
Merged-chr1-6535358-2	chr1	6535195	6535515	+	0.000	0.000	19.7	1.0	19.71	3.18e-18
Merged-chr1-6603352-2	chr1	6603231	6603469	+	0.000	0.000	23.0	4.5	5.11	2.88e-09
Merged-chr1-6868818-2	chr1	6868702	6868940	+	0.000	0.000	9.4	0.5	18.77	3.26e-09
Merged-chr1-7479031-2	chr1	7478823	7479248	+	0.000	0.000	37.5	15.0	2.50	1.19e-06
Merged-chr1-7668682-2	chr1	7668557	7668805	+	0.000	0.000	14.1	3.0	4.69	3.40e-06
Merged-chr1-8016724-2	chr1	8016505	8016915	+	0.000	0.000	24.4	9.0	2.71	2.45e-05
Merged-chr1-8555329-2	chr1	8555220	8555459	+	0.000	0.000	7.5	1.0	7.51	8.32e-05
Merged-chr1-8664231-2	chr1	8664090	8664362	+	0.000	0.000	37.5	6.0	6.26	1.32e-17
Merged-chr1-9075144-1	chr1	9074979	9075309	+	0.000	0.000	11.3	0.5	22.53	7.42e-12
Merged-chr1-9078220-2	chr1	9077916	9078371	+	0.000	0.000	10.3	2.0	5.16	4.65e-05
Merged-chr1-9315799-1	chr1	9315663	9315935	+	0.000	0.000	10.3	1.5	6.88	4.10e-06
Merged-chr1-9338544-1	chr1	9338424	9338664	+	0.000	0.000	7.5	1.0	7.51	8.32e-05
Merged-chr1-9522683-2	chr1	9522531	9522817	+	0.000	0.000	12.2	2.0	6.10	1.36e-06
Merged-chr1-10216318-2	chr1	10216191	10216454	+	0.000	0.000	13.1	1.5	8.76	7.80e-09
Merged-chr1-10324796-2	chr1	10324648	10324910	+	0.000	0.000	7.5	0.5	15.02	9.40e-07
Merged-chr1-10445035-2	chr1	10444864	10445199	+	0.000	0.000	18.8	5.0	3.75	5.42e-06
Merged-chr1-10458409-2	chr1	10458227	10458549	+	0.000	0.000	14.1	3.0	4.69	3.40e-06
Merged-chr1-11731842-2	chr1	11731645	11732053	+	0.000	0.000	45.1	11.0	4.10	1.33e-14
Merged-chr1-11791031-2	chr1	11790765	11791311	+	0.000	0.000	102.3	50.0	2.05	7.63e-11
Merged-chr1-15156562-1	chr1	15156459	15156666	+	0.000	0.000	8.0	0.5	15.96	9.40e-07
Merged-chr1-15249186-2	chr1	15249045	15249317	+	0.000	0.000	8.9	0.5	17.83	5.88e-08
Merged-chr1-15290551-2	chr1	15290373	15290726	+	0.000	0.000	15.0	4.0	3.75	1.99e-05
Merged-chr1-15412354-2	chr1	15412212	15412505	+	0.000	0.000	21.6	8.0	2.70	9.40e-05
Merged-chr1-15618564-1	chr1	15618490	15618639	+	0.000	0.000	8.9	1.0	8.92	1.02e-05
Merged-chr1-15692468-2	chr1	15692344	15692593	+	0.000	0.000	10.3	2.0	5.16	4.65e-05
Merged-chr1-15867134-1	chr1	15866969	15867299	+	0.000	0.000	8.4	1.0	8.45	1.02e-05
Merged-chr1-15983117-2	chr1	15982969	15983272	+	0.000	0.000	9.4	0.5	18.77	3.26e-09
Merged-chr1-15985873-2	chr1	15985556	15986320	+	0.000	0.000	35.7	9.0	3.96	3.97e-11
Merged-chr1-16220299-1	chr1	16220221	16220377	+	0.000	0.000	7.5	1.0	7.51	8.32e-05
Merged-chr1-17156336-2	chr1	17156194	17156452	+	0.000	0.000	6.6	0.5	13.14	1.32e-05
Merged-chr1-19166231-2	chr1	19166058	19166373	+	0.000	0.000	13.1	0.5	26.28	1.19e-14
Merged-chr1-19208859-2	chr1	19208775	19208964	+	0.000	0.000	7.5	1.0	7.51	8.32e-05
Merged-chr1-19297020-2	chr1	19296902	19297169	+	0.000	0.000	11.3	2.0	5.63	8.31e-06
Merged-chr1-19438117-2	chr1	19437856	19438365	+	0.000	0.000	37.1	15.0	2.47	1.19e-06
Merged-chr1-19445899-1	chr1	19445797	19446001	+	0.000	0.000	10.3	2.0	5.16	4.65e-05
Merged-chr1-19800405-2	chr1	19800211	19800567	+	0.000	0.000	28.2	11.0	2.56	1.26e-05
Merged-chr1-20249175-2	chr1	20249009	20249342	+	0.000	0.000	13.1	2.0	6.57	2.07e-07
Merged-chr1-20616667-2	chr1	20616559	20616775	+	0.000	0.000	13.1	3.0	4.38	1.61e-05
Merged-chr1-21022934-1	chr1	21022822	21023047	+	0.000	0.000	11.3	2.0	5.63	8.31e-06
Merged-chr1-21154913-2	chr1	21154822	21155015	+	0.000	0.000	8.4	1.0	8.45	1.02e-05
Merged-chr1-21390011-1	chr1	21389877	21390146	+	0.000	0.000	7.0	1.0	7.04	8.32e-05
Merged-chr1-21509207-2	chr1	21509029	21509368	+	0.000	0.000	21.6	8.0	2.70	9.40e-05
Merged-chr1-21791726-4	chr1	21791433	21792024	+	0.000	0.000	53.5	14.0	3.82	1.46e-15
Merged-chr1-21898957-2	chr1	21898773	21899097	+	0.000	0.000	32.4	14.0	2.31	2.57e-05
Merged-chr1-22341036-2	chr1	22340918	22341167	+	0.000	0.000	14.1	4.0	3.52	7.63e-05
Merged-chr1-22342277-2	chr1	22341986	22342571	+	0.000	0.000	22.5	5.0	4.51	1.82e-08
Merged-chr1-22978491-1	chr1	22978377	22978605	+	0.000	0.000	7.5	1.0	7.51	8.32e-05
Merged-chr1-23119420-2	chr1	23119276	23119549	+	0.000	0.000	17.8	5.0	3.57	1.99e-05
Merged-chr1-23402429-2	chr1	23402298	23402590	+	0.000	0.000	16.9	4.0	4.22	4.89e-06
Merged-chr1-23635354-4	chr1	23634972	23635701	+	0.000	0.000	64.3	35.5	1.81	1.07e-05
Merged-chr1-24033070-2	chr1	24032949	24033184	+	0.000	0.000	9.4	1.0	9.39	1.13e-06
Merged-chr1-24046493-2	chr1	24046315	24046671	+	0.000	0.000	37.5	18.0	2.09	5.75e-05
Merged-chr1-24277649-2	chr1	24277489	24277806	+	0.000	0.000	24.4	4.0	6.10	9.88e-12
Merged-chr1-24363179-2	chr1	24363053	24363310	+	0.000	0.000	16.0	4.0	3.99	1.99e-05
Merged-chr1-24365425-2	chr1	24365242	24365618	+	0.000	0.000	72.3	33.0	2.19	2.96e-09
Merged-chr1-24384448-2	chr1	24384243	24384694	+	0.000	0.000	85.0	43.5	1.95	3.37e-08
Merged-chr1-24727682-2	chr1	24727530	24727851	+	0.000	0.000	51.6	9.5	5.43	4.31e-21
Merged-chr1-24765032-1	chr1	24764929	24765136	+	0.000	0.000	6.6	0.5	13.14	1.32e-05
Merged-chr1-24862760-2	chr1	24862532	24863044	+	0.000	0.000	6.6	0.5	13.14	1.32e-05
Merged-chr1-24920398-2	chr1	24920161	24920701	+	0.000	0.000	32.9	12.0	2.74	1.24e-06
Merged-chr1-24928825-1	chr1	24928711	24928940	+	0.000	0.000	7.5	1.0	7.51	8.32e-05
Merged-chr1-25037913-2	chr1	25037768	25038064	+	0.000	0.000	10.3	1.0	10.33	1.11e-07
Merged-chr1-25080450-2	chr1	25080164	25080625	+	0.000	0.000	12.2	1.0	12.20	8.32e-10
Merged-chr1-25099447-1	chr1	25099339	25099555	+	0.000	0.000	9.9	1.0	9.86	1.13e-06
Merged-chr1-25338447-4	chr1	25338134	25338718	+	0.000	0.000	50.7	26.0	1.95	1.89e-05
Merged-chr1-25473932-2	chr1	25473754	25474099	+	0.000	0.000	10.3	0.5	20.65	1.63e-10
Merged-chr1-25642860-2	chr1	25642698	25643034	+	0.000	0.000	38.5	14.0	2.75	8.79e-08
Merged-chr1-26800392-2	chr1	26800219	26800519	+	0.000	0.000	15.0	4.0	3.75	1.99e-05
Merged-chr1-27625329-2	chr1	27625156	27625525	+	0.000	0.000	20.7	4.0	5.16	1.02e-08
Merged-chr1-27987217-2	chr1	27987053	27987350	+	0.000	0.000	8.4	0.5	16.90	5.88e-08
Merged-chr1-28172784-2	chr1	28172601	28172954	+	0.000	0.000	25.3	5.0	5.07	1.60e-10
Merged-chr1-28601870-2	chr1	28601671	28602069	+	0.000	0.000	54.4	17.0	3.20	7.19e-13
Merged-chr1-30191331-1	chr1	30191204	30191459	+	0.000	0.000	8.4	1.0	8.45	1.02e-05
Merged-chr1-31769173-2	chr1	31769054	31769305	+	0.000	0.000	8.4	0.5	16.90	5.88e-08
Merged-chr1-31802736-1	chr1	31802623	31802850	+	0.000	0.000	17.4	0.5	34.73	1.30e-20
Merged-chr1-32075951-2	chr1	32075756	32076106	+	0.000	0.000	106.5	71.0	1.50	6.29e-05
Merged-chr1-32775703-4	chr1	32775260	32776126	+	0.000	0.000	95.7	54.5	1.76	4.28e-07
Merged-chr1-32920089-2	chr1	32919899	32920250	+	0.000	0.000	12.2	1.0	12.20	8.32e-10
Merged-chr1-32934238-2	chr1	32933975	32934471	+	0.000	0.000	80.7	42.0	1.92	1.19e-07
Merged-chr1-32939852-2	chr1	32939579	32940129	+	0.000	0.000	128.6	81.0	1.59	8.77e-07
Merged-chr1-32962415-2	chr1	32962327	32962511	+	0.000	0.000	15.0	3.0	5.01	6.70e-07
Merged-chr1-33348837-2	chr1	33348734	33348931	+	0.000	0.000	16.0	4.0	3.99	1.99e-05
Merged-chr1-33410164-2	chr1	33410022	33410377	+	0.000	0.000	10.3	0.5	20.65	1.63e-10
Merged-chr1-33445335-2	chr1	33445179	33445482	+	0.000	0.000	41.3	13.0	3.18	4.57e-10
Merged-chr1-34800410-2	chr1	34800272	34800535	+	0.000	0.000	7.5	0.5	15.02	9.40e-07
Merged-chr1-35076675-1	chr1	35076601	35076750	+	0.000	0.000	6.6	0.5	13.14	1.32e-05
Merged-chr1-36155629-1	chr1	36155553	36155705	+	0.000	0.000	16.9	4.0	4.22	4.89e-06
Merged-chr1-36367238-1	chr1	36367142	36367335	+	0.000	0.000	7.5	1.0	7.51	8.32e-05
Merged-chr1-38132474-2	chr1	38132372	38132595	+	0.000	0.000	11.3	0.5	22.53	7.42e-12
Merged-chr1-38608422-2	chr1	38608301	38608573	+	0.000	0.000	10.3	2.0	5.16	4.65e-05
Merged-chr1-38680987-1	chr1	38680815	38681159	+	0.000	0.000	8.4	1.0	8.45	1.02e-05
Merged-chr1-39117428-2	chr1	39117280	39117569	+	0.000	0.000	25.3	10.0	2.53	4.69e-05
Merged-chr1-39268358-2	chr1	39268134	39268550	+	0.000	0.000	60.5	29.0	2.09	3.19e-07
Merged-chr1-40845341-2	chr1	40845238	40845470	+	0.000	0.000	9.4	1.0	9.39	1.13e-06
Merged-chr1-42322739-2	chr1	42322513	42322961	+	0.000	0.000	28.2	12.0	2.35	5.58e-05
Merged-chr1-42529974-4	chr1	42529664	42530296	+	0.000	0.000	77.0	32.0	2.41	2.81e-11
Merged-chr1-42785507-2	chr1	42785207	42785904	+	0.000	0.000	36.1	12.0	3.01	1.72e-08
Merged-chr1-43295963-1	chr1	43295830	43296097	+	0.000	0.000	15.0	3.5	4.29	4.26e-06
Merged-chr1-43473739-2	chr1	43473637	43473837	+	0.000	0.000	18.8	2.0	9.39	6.19e-12
Merged-chr1-43482458-2	chr1	43482322	43482594	+	0.000	0.000	11.3	0.5	22.53	7.42e-12
Merged-chr1-43712046-2	chr1	43711906	43712192	+	0.000	0.000	35.7	15.0	2.38	7.30e-06
Merged-chr1-43898039-2	chr1	43897900	43898191	+	0.000	0.000	11.3	2.0	5.63	8.31e-06
Merged-chr1-44250543-3	chr1	44250200	44250910	+	0.000	0.000	58.2	24.0	2.42	3.03e-09
Merged-chr1-45361256-2	chr1	45361107	45361406	+	0.000	0.000	15.0	1.0	15.02	3.00e-13
Merged-chr1-45586596-2	chr1	45586481	45586712	+	0.000	0.000	36.6	7.0	5.23	8.01e-15
Merged-chr1-46062800-2	chr1	46062679	46062935	+	0.000	0.000	14.1	1.0	14.08	4.52e-12
Merged-chr1-46138087-3	chr1	46137802	46138304	+	0.000	0.000	35.7	10.0	3.57	6.06e-10
Merged-chr1-46749593-1	chr1	46749513	46749673	+	0.000	0.000	6.1	0.5	12.20	1.32e-05
Merged-chr1-47241727-2	chr1	47241554	47241906	+	0.000	0.000	48.8	24.0	2.03	1.04e-05
Merged-chr1-47289465-2	chr1	47289298	47289614	+	0.000	0.000	12.2	1.0	12.20	8.32e-10
Merged-chr1-47570936-2	chr1	47570815	47571065	+	0.000	0.000	27.2	4.0	6.81	3.53e-14
Merged-chr1-47588371-4	chr1	47588076	47588675	+	0.000	0.000	70.4	28.0	2.51	1.90e-11
Merged-chr1-51304008-3	chr1	51303737	51304324	+	0.000	0.000	124.8	75.0	1.66	1.41e-07
Merged-chr1-51907213-1	chr1	51907071	51907356	+	0.000	0.000	7.5	1.0	7.51	8.32e-05
Merged-chr1-52268585-2	chr1	52268399	52268757	+	0.000	0.000	48.8	24.0	2.03	1.04e-05
Merged-chr1-52330491-2	chr1	52330281	52330681	+	0.000	0.000	33.8	15.0	2.25	4.02e-05
Merged-chr1-53542320-2	chr1	53542181	53542503	+	0.000	0.000	15.0	4.5	3.34	7.37e-05
Merged-chr1-53715653-2	chr1	53715493	53715805	+	0.000	0.000	19.2	6.0	3.21	1.76e-05
Merged-chr1-53766978-2	chr1	53766853	53767111	+	0.000	0.000	16.9	5.0	3.38	6.90e-05
Merged-chr1-54137776-2	chr1	54137545	54138024	+	0.000	0.000	51.6	28.0	1.84	6.03e-05
Merged-chr1-54715975-3	chr1	54715538	54716344	+	0.000	0.000	71.3	43.5	1.64	7.97e-05
Merged-chr1-54804864-2	chr1	54804622	54805071	+	0.000	0.000	35.7	14.0	2.55	1.70e-06
Merged-chr1-55118822-2	chr1	55118722	55118943	+	0.000	0.000	8.4	0.5	16.90	5.88e-08
Merged-chr1-55235950-2	chr1	55235736	55236124	+	0.000	0.000	36.6	12.0	3.05	1.72e-08
Merged-chr1-55421076-2	chr1	55420781	55421361	+	0.000	0.000	82.6	43.0	1.92	8.02e-08
Merged-chr1-55423591-2	chr1	55423466	55423712	+	0.000	0.000	13.6	2.0	6.81	2.07e-07
Merged-chr1-55474447-2	chr1	55474203	55474720	+	0.000	0.000	73.2	29.0	2.52	5.30e-12
Merged-chr1-56180805-4	chr1	56180469	56181186	+	0.000	0.000	38.5	8.0	4.81	1.67e-14
Merged-chr1-56358222-2	chr1	56357879	56358640	+	0.000	0.000	26.3	9.5	2.77	7.47e-06
Merged-chr1-56774397-1	chr1	56774267	56774527	+	0.000	0.000	8.4	0.5	16.90	5.88e-08
Merged-chr1-58720857-2	chr1	58720751	58720959	+	0.000	0.000	12.2	2.0	6.10	1.36e-06
Merged-chr1-58889201-4	chr1	58888963	58889439	+	0.000	0.000	98.6	24.5	4.02	4.43e-29
Merged-chr1-59163941-2	chr1	59163684	59164173	+	0.000	0.000	70.4	32.0	2.20	4.38e-09
Merged-chr1-59565731-2	chr1	59565603	59565845	+	0.000	0.000	6.6	0.5	13.14	1.32e-05
Merged-chr1-60149474-2	chr1	60149312	60149601	+	0.000	0.000	10.3	2.0	5.16	4.65e-05
Merged-chr1-61255055-2	chr1	61254902	61255211	+	0.000	0.000	15.0	3.5	4.29	4.26e-06
Merged-chr1-62725366-2	chr1	62725190	62725539	+	0.000	0.000	28.2	9.0	3.13	3.05e-07
Merged-chr1-63125106-2	chr1	63124881	63125350	+	0.000	0.000	27.2	11.0	2.47	3.27e-05
Merged-chr1-64702052-2	chr1	64701905	64702227	+	0.000	0.000	6.6	0.5	13.14	1.32e-05
Merged-chr1-64827161-2	chr1	64826990	64827331	+	0.000	0.000	37.5	10.5	3.58	1.68e-10
Merged-chr1-64891732-4	chr1	64891425	64892033	+	0.000	0.000	48.8	22.0	2.22	1.10e-06
Merged-chr1-65011983-2	chr1	65011873	65012104	+	0.000	0.000	7.5	1.0	7.51	8.32e-05
Merged-chr1-65261041-2	chr1	65260885	65261193	+	0.000	0.000	17.8	4.0	4.46	1.13e-06
Merged-chr1-65812195-2	chr1	65811948	65812429	+	0.000	0.000	107.9	68.0	1.59	7.57e-06
Merged-chr1-66265424-1	chr1	66265332	66265516	+	0.000	0.000	9.9	1.5	6.57	2.77e-05
Merged-chr1-66445666-2	chr1	66445514	66445855	+	0.000	0.000	14.1	2.5	5.63	4.20e-07
Merged-chr1-67732997-2	chr1	67732834	67733151	+	0.000	0.000	30.0	11.0	2.73	1.69e-06
Merged-chr1-67748859-2	chr1	67748661	67749034	+	0.000	0.000	55.4	15.0	3.69	1.59e-15
Merged-chr1-67814565-1	chr1	67814435	67814695	+	0.000	0.000	8.4	1.0	8.45	1.02e-05
Merged-chr1-67823012-2	chr1	67822857	67823138	+	0.000	0.000	10.3	0.5	20.65	1.63e-10
Merged-chr1-67970295-2	chr1	67970127	67970494	+	0.000	0.000	43.2	22.0	1.96	4.80e-05
Merged-chr1-68133738-2	chr1	68133540	68133977	+	0.000	0.000	15.0	4.0	3.75	1.99e-05
Merged-chr1-74689995-2	chr1	74689871	74690125	+	0.000	0.000	8.0	1.0	7.98	8.32e-05
Merged-chr1-75396971-2	chr1	75396851	75397101	+	0.000	0.000	6.1	0.5	12.20	1.32e-05
Merged-chr1-75521383-1	chr1	75521282	75521484	+	0.000	0.000	7.5	1.0	7.51	8.32e-05
Merged-chr1-76154789-2	chr1	76154664	76154917	+	0.000	0.000	7.5	1.0	7.51	8.32e-05
Merged-chr1-76270658-2	chr1	76270533	76270772	+	0.000	0.000	11.3	1.0	11.26	1.00e-08
Merged-chr1-76786468-2	chr1	76786306	76786612	+	0.000	0.000	11.3	2.0	5.63	8.31e-06
Merged-chr1-77594498-1	chr1	77594376	77594620	+	0.000	0.000	7.5	0.5	15.02	9.40e-07
Merged-chr1-78038536-5	chr1	78038112	78038967	+	0.000	0.000	97.6	63.0	1.55	4.24e-05
Merged-chr1-78055968-2	chr1	78055784	78056231	+	0.000	0.000	17.8	4.0	4.46	1.13e-06
Merged-chr1-78082548-2	chr1	78082323	78082776	+	0.000	0.000	42.2	16.0	2.64	4.74e-08
Merged-chr1-81638284-2	chr1	81638171	81638422	+	0.000	0.000	7.5	1.0	7.51	8.32e-05
Merged-chr1-81751355-2	chr1	81751193	81751541	+	0.000	0.000	25.3	9.0	2.82	8.65e-06
Merged-chr1-84091024-2	chr1	84090908	84091151	+	0.000	0.000	9.4	0.5	18.77	3.26e-09
Merged-chr1-84303449-2	chr1	84303276	84303591	+	0.000	0.000	10.3	1.0	10.33	1.11e-07
Merged-chr1-84435354-2	chr1	84435259	84435450	+	0.000	0.000	7.5	1.0	7.51	8.32e-05
Merged-chr1-84604011-2	chr1	84603761	84604223	+	0.000	0.000	83.5	36.0	2.32	1.52e-11
Merged-chr1-84612007-2	chr1	84611764	84612202	+	0.000	0.000	23.5	4.5	5.21	5.58e-10
Merged-chr1-84945420-2	chr1	84945318	84945528	+	0.000	0.000	11.3	2.0	5.63	8.31e-06
Merged-chr1-84959495-2	chr1	84959269	84959720	+	0.000	0.000	49.8	26.0	1.91	3.70e-05
Merged-chr1-85623174-2	chr1	85622935	85623409	+	0.000	0.000	23.5	6.0	3.91	1.01e-07
Merged-chr1-86712454-1	chr1	86712344	86712565	+	0.000	0.000	6.6	0.5	13.14	1.32e-05
Merged-chr1-86846407-3	chr1	86846208	86846609	+	0.000	0.000	16.0	2.5	6.38	6.92e-08
Merged-chr1-87333853-1	chr1	87333738	87333969	+	0.000	0.000	9.4	0.5	18.77	3.26e-09
Merged-chr1-87684421-3	chr1	87684126	87684704	+	0.000	0.000	28.2	8.0	3.52	2.93e-08
Merged-chr1-89001731-2	chr1	89001577	89001927	+	0.000	0.000	16.9	5.0	3.38	6.90e-05
Merged-chr1-89021936-2	chr1	89021769	89022103	+	0.000	0.000	46.0	18.0	2.56	6.37e-08
Merged-chr1-89022883-2	chr1	89022758	89023007	+	0.000	0.000	27.2	9.0	3.02	9.64e-07
Merged-chr1-89047910-2	chr1	89047722	89048076	+	0.000	0.000	11.3	0.5	22.53	7.42e-12
Merged-chr1-89065313-2	chr1	89065043	89065596	+	0.000	0.000	62.9	19.0	3.31	4.87e-15
Merged-chr1-89070326-3	chr1	89070046	89070648	+	0.000	0.000	41.3	3.0	13.77	5.85e-32
Merged-chr1-89126054-2	chr1	89125756	89126354	+	0.000	0.000	52.1	22.0	2.37	3.75e-08
Merged-chr1-89129049-2	chr1	89128904	89129215	+	0.000	0.000	15.0	3.0	5.01	6.70e-07
Merged-chr1-89198935-2	chr1	89198736	89199116	+	0.000	0.000	43.2	7.0	6.17	3.92e-20
Merged-chr1-89200833-2	chr1	89200711	89200959	+	0.000	0.000	16.0	2.0	7.98	3.87e-09
Merged-chr1-89262447-1	chr1	89262371	89262523	+	0.000	0.000	6.6	0.5	13.14	1.32e-05
Merged-chr1-89262815-2	chr1	89262593	89263021	+	0.000	0.000	59.1	28.0	2.11	2.23e-07
Merged-chr1-89274600-3	chr1	89274290	89274900	+	0.000	0.000	48.8	7.0	6.97	3.14e-24
Merged-chr1-89287047-2	chr1	89286865	89287202	+	0.000	0.000	8.4	0.5	16.90	5.88e-08
Merged-chr1-89310732-2	chr1	89310474	89310961	+	0.000	0.000	18.8	3.0	6.26	3.57e-09
Merged-chr1-89407672-2	chr1	89407356	89408171	+	0.000	0.000	27.2	1.0	27.22	3.50e-29
Merged-chr1-89528625-1	chr1	89528510	89528741	+	0.000	0.000	10.3	0.5	20.65	1.63e-10
Merged-chr1-89728567-2	chr1	89728438	89728699	+	0.000	0.000	21.1	3.0	7.04	1.18e-11
Merged-chr1-91672832-2	chr1	91672645	91672960	+	0.000	0.000	7.5	1.0	7.51	8.32e-05
Merged-chr1-91784938-2	chr1	91784803	91785084	+	0.000	0.000	16.9	2.0	8.45	4.80e-10
Merged-chr1-91809481-2	chr1	91809316	91809612	+	0.000	0.000	11.3	2.0	5.63	8.31e-06
Merged-chr1-92482322-2	chr1	92482183	92482469	+	0.000	0.000	15.0	0.5	30.04	1.42e-17
Merged-chr1-92502374-2	chr1	92502217	92502560	+	0.000	0.000	12.2	1.0	12.20	8.32e-10
Merged-chr1-93014383-1	chr1	93014250	93014517	+	0.000	0.000	9.4	1.0	9.39	1.13e-06
Merged-chr1-93080627-2	chr1	93080462	93080786	+	0.000	0.000	32.9	15.0	2.19	9.03e-05
Merged-chr1-93608705-2	chr1	93608524	93608904	+	0.000	0.000	19.7	3.5	5.63	6.53e-09
Merged-chr1-93692644-2	chr1	93692552	93692737	+	0.000	0.000	13.1	3.5	3.75	7.60e-05
Merged-chr1-93722587-2	chr1	93722395	93722769	+	0.000	0.000	36.1	12.0	3.01	1.72e-08
Merged-chr1-93754431-4	chr1	93754081	93754784	+	0.000	0.000	62.9	33.0	1.91	4.30e-06
Merged-chr1-94245759-1	chr1	94245609	94245910	+	0.000	0.000	6.6	0.5	13.14	1.32e-05
Merged-chr1-94266118-2	chr1	94265887	94266344	+	0.000	0.000	62.0	30.0	2.07	4.48e-07
Merged-chr1-94287278-2	chr1	94287036	94287512	+	0.000	0.000	25.3	9.0	2.82	8.65e-06
Merged-chr1-94863580-2	chr1	94863349	94863796	+	0.000	0.000	47.4	25.0	1.90	5.54e-05
Merged-chr1-94917449-2	chr1	94917315	94917622	+	0.000	0.000	8.4	1.0	8.45	1.02e-05
Merged-chr1-94974483-2	chr1	94974277	94974636	+	0.000	0.000	17.8	4.0	4.46	1.13e-06
Merged-chr1-95021839-2	chr1	95021714	95021988	+	0.000	0.000	12.2	2.5	4.88	1.26e-05
Merged-chr1-97245898-1	chr1	97245745	97246052	+	0.000	0.000	7.5	1.0	7.51	8.32e-05
Merged-chr1-97275830-2	chr1	97275737	97275928	+	0.000	0.000	11.3	1.0	11.26	1.00e-08
Merged-chr1-97820607-2	chr1	97820513	97820710	+	0.000	0.000	7.5	1.0	7.51	8.32e-05
Merged-chr1-98044921-1	chr1	98044842	98045001	+	0.000	0.000	8.4	1.0	8.45	1.02e-05
Merged-chr1-99535794-2	chr1	99535585	99536026	+	0.000	0.000	12.2	2.0	6.10	1.36e-06
Merged-chr1-100959789-2	chr1	100959549	100960028	+	0.000	0.000	105.6	61.0	1.73	1.99e-07
Merged-chr1-101291903-2	chr1	101291747	101292072	+	0.000	0.000	41.8	21.0	1.99	7.22e-05
Merged-chr1-101346667-2	chr1	101346537	101346792	+	0.000	0.000	11.3	0.5	22.53	7.42e-12
Merged-chr1-101347428-1	chr1	101347307	101347549	+	0.000	0.000	6.6	0.5	13.14	1.32e-05
Merged-chr1-107056736-2	chr1	107056492	107056995	+	0.000	0.000	64.8	34.0	1.90	2.88e-06
Merged-chr1-109283808-2	chr1	109283685	109283909	+	0.000	0.000	12.2	2.0	6.10	1.36e-06
Merged-chr1-109426129-2	chr1	109426025	109426256	+	0.000	0.000	20.7	4.5	4.59	6.72e-08
Merged-chr1-109569094-1	chr1	109568951	109569238	+	0.000	0.000	7.5	0.5	15.02	9.40e-07
Merged-chr1-109797040-2	chr1	109796894	109797197	+	0.000	0.000	38.5	14.0	2.75	8.79e-08
Merged-chr1-109864453-4	chr1	109864078	109864835	+	0.000	0.000	33.8	1.0	33.79	4.36e-38
Merged-chr1-110074381-2	chr1	110074252	110074493	+	0.000	0.000	8.4	0.5	16.90	5.88e-08
Merged-chr1-110083526-1	chr1	110083452	110083601	+	0.000	0.000	7.5	0.5	15.02	9.40e-07
Merged-chr1-110391114-2	chr1	110390986	110391228	+	0.000	0.000	10.3	2.0	5.16	4.65e-05
Merged-chr1-111346446-3	chr1	111346108	111346744	+	0.000	0.000	33.8	13.0	2.60	2.40e-06
Merged-chr1-112668867-2	chr1	112668704	112669022	+	0.000	0.000	21.6	5.0	4.32	8.11e-08
Merged-chr1-112722696-1	chr1	112722596	112722797	+	0.000	0.000	10.3	1.0	10.33	1.11e-07
Merged-chr1-112763040-2	chr1	112762863	112763216	+	0.000	0.000	12.2	3.0	4.07	7.14e-05
Merged-chr1-112836005-2	chr1	112835837	112836156	+	0.000	0.000	19.7	4.0	4.93	5.16e-08
Merged-chr1-113742725-2	chr1	113742584	113742858	+	0.000	0.000	20.7	1.0	20.65	1.59e-19
Merged-chr1-113769420-1	chr1	113769253	113769587	+	0.000	0.000	8.4	1.0	8.45	1.02e-05
Merged-chr1-114756381-2	chr1	114756270	114756468	+	0.000	0.000	14.5	1.0	14.55	4.52e-12
Merged-chr1-115090137-2	chr1	115089970	115090370	+	0.000	0.000	11.3	0.5	22.53	7.42e-12
Merged-chr1-115471299-2	chr1	115471192	115471426	+	0.000	0.000	7.5	0.5	15.02	9.40e-07
Merged-chr1-116006855-2	chr1	116006734	116007037	+	0.000	0.000	9.4	1.0	9.39	1.13e-06
Merged-chr1-117612954-2	chr1	117612655	117613167	+	0.000	0.000	48.8	25.0	1.95	2.83e-05
Merged-chr1-117622858-2	chr1	117622726	117622972	+	0.000	0.000	7.5	1.0	7.51	8.32e-05
Merged-chr1-117784860-2	chr1	117784743	117784979	+	0.000	0.000	7.5	0.5	15.02	9.40e-07
Merged-chr1-117905310-2	chr1	117905145	117905446	+	0.000	0.000	14.1	0.5	28.16	4.25e-16
Merged-chr1-117930704-1	chr1	117930621	117930788	+	0.000	0.000	6.6	0.5	13.14	1.32e-05
Merged-chr1-119161170-2	chr1	119160863	119161368	+	0.000	0.000	14.1	4.0	3.52	7.63e-05
Merged-chr1-119676211-2	chr1	119676102	119676318	+	0.000	0.000	9.4	1.0	9.39	1.13e-06
Merged-chr1-121080332-2	chr1	121080116	121080571	+	0.000	0.000	9.4	1.0	9.39	1.13e-06
Merged-chr1-121264046-2	chr1	121263800	121264259	+	0.000	0.000	16.0	3.0	5.32	6.70e-07
Merged-chr1-145690773-2	chr1	145690605	145690999	+	0.000	0.000	14.1	0.5	28.16	4.25e-16
Merged-chr1-145785695-2	chr1	145785518	145785847	+	0.000	0.000	30.0	7.0	4.29	9.98e-11
Merged-chr1-145878043-2	chr1	145877913	145878143	+	0.000	0.000	6.6	0.5	13.14	1.32e-05
Merged-chr1-145916960-2	chr1	145916871	145917068	+	0.000	0.000	14.1	0.5	28.16	4.25e-16
Merged-chr1-145980473-2	chr1	145980323	145980605	+	0.000	0.000	36.6	5.0	7.32	3.05e-19
Merged-chr1-146052588-2	chr1	146052456	146052721	+	0.000	0.000	14.1	4.0	3.52	7.63e-05
Merged-chr1-147748944-2	chr1	147748733	147749171	+	0.000	0.000	15.5	4.0	3.87	1.99e-05
Merged-chr1-147771429-2	chr1	147771280	147771616	+	0.000	0.000	21.6	7.0	3.08	1.45e-05
Merged-chr1-147878279-2	chr1	147877979	147878493	+	0.000	0.000	28.6	12.0	2.39	5.58e-05
Merged-chr1-149204608-2	chr1	149204506	149204717	+	0.000	0.000	8.4	0.5	16.90	5.88e-08
Merged-chr1-150152961-2	chr1	150152720	150153163	+	0.000	0.000	103.3	66.0	1.56	1.51e-05
Merged-chr1-150154210-2	chr1	150154054	150154378	+	0.000	0.000	44.1	16.5	2.67	1.49e-08
Merged-chr1-150166214-2	chr1	150166067	150166328	+	0.000	0.000	24.4	9.0	2.71	2.45e-05
Merged-chr1-150568790-2	chr1	150568686	150568916	+	0.000	0.000	15.5	4.0	3.87	1.99e-05
Merged-chr1-150764892-2	chr1	150764649	150765170	+	0.000	0.000	72.3	21.0	3.44	2.75e-18
Merged-chr1-151352195-1	chr1	151352090	151352300	+	0.000	0.000	14.1	3.0	4.69	3.40e-06
Merged-chr1-151445801-2	chr1	151445695	151445920	+	0.000	0.000	6.6	0.5	13.14	1.32e-05
Merged-chr1-151458059-2	chr1	151457967	151458169	+	0.000	0.000	12.2	3.0	4.07	7.14e-05
Merged-chr1-151612908-2	chr1	151612728	151613070	+	0.000	0.000	38.0	13.0	2.92	1.38e-08
Merged-chr1-151710408-2	chr1	151710270	151710557	+	0.000	0.000	11.3	1.0	11.26	1.00e-08
Merged-chr1-151720771-2	chr1	151720652	151720902	+	0.000	0.000	10.3	1.0	10.33	1.11e-07
Merged-chr1-153572780-2	chr1	153572466	153573070	+	0.000	0.000	183.0	83.0	2.21	2.09e-21
Merged-chr1-153602737-2	chr1	153602593	153602837	+	0.000	0.000	12.7	3.0	4.22	7.14e-05
Merged-chr1-153750769-1	chr1	153750690	153750849	+	0.000	0.000	7.0	1.0	7.04	8.32e-05
Merged-chr1-153888762-2	chr1	153888576	153888924	+	0.000	0.000	16.0	2.0	7.98	3.87e-09
Merged-chr1-154353752-2	chr1	154353588	154353922	+	0.000	0.000	53.5	26.0	2.06	2.24e-06
Merged-chr1-154719936-2	chr1	154719820	154720061	+	0.000	0.000	6.6	0.5	13.14	1.32e-05
Merged-chr1-154785190-2	chr1	154784889	154785570	+	0.000	0.000	93.9	59.5	1.58	3.55e-05
Merged-chr1-155129939-2	chr1	155129842	155130059	+	0.000	0.000	9.9	1.0	9.86	1.13e-06
Merged-chr1-155255744-4	chr1	155255357	155256116	+	0.000	0.000	118.7	54.5	2.18	6.59e-14
Merged-chr1-155637602-2	chr1	155637467	155637732	+	0.000	0.000	16.9	5.0	3.38	6.90e-05
Merged-chr1-155645838-1	chr1	155645725	155645951	+	0.000	0.000	9.4	1.0	9.39	1.13e-06
Merged-chr1-155708057-2	chr1	155707947	155708170	+	0.000	0.000	8.4	0.5	16.90	5.88e-08
Merged-chr1-155860112-1	chr1	155860036	155860189	+	0.000	0.000	7.0	0.5	14.08	9.40e-07
Merged-chr1-156541099-1	chr1	156540985	156541214	+	0.000	0.000	6.1	0.5	12.20	1.32e-05
Merged-chr1-158999889-2	chr1	158999646	159000125	+	0.000	0.000	104.2	38.0	2.74	9.45e-19
Merged-chr1-159005790-2	chr1	159005587	159005976	+	0.000	0.000	23.9	7.5	3.19	4.13e-06
Merged-chr1-159009538-1	chr1	159009448	159009629	+	0.000	0.000	11.7	2.0	5.87	8.31e-06
Merged-chr1-159077006-2	chr1	159076772	159077328	+	0.000	0.000	13.1	1.0	13.14	6.36e-11
Merged-chr1-159880214-2	chr1	159880081	159880350	+	0.000	0.000	24.9	4.5	5.53	1.04e-10
Merged-chr1-161045076-2	chr1	161044878	161045282	+	0.000	0.000	52.6	28.0	1.88	3.18e-05
Merged-chr1-161130466-1	chr1	161130387	161130545	+	0.000	0.000	12.2	3.0	4.07	7.14e-05
Merged-chr1-161200436-1	chr1	161200291	161200581	+	0.000	0.000	23.9	8.0	2.99	1.14e-05
Merged-chr1-161561519-2	chr1	161561346	161561721	+	0.000	0.000	33.8	12.0	2.82	4.45e-07
Merged-chr1-161872747-2	chr1	161872578	161872944	+	0.000	0.000	9.4	1.5	6.26	2.77e-05
Merged-chr1-161962539-4	chr1	161962152	161962911	+	0.000	0.000	111.7	62.0	1.80	1.34e-08
Merged-chr1-162218062-2	chr1	162217910	162218185	+	0.000	0.000	7.5	1.0	7.51	8.32e-05
Merged-chr1-162501031-2	chr1	162500932	162501162	+	0.000	0.000	12.2	1.0	12.20	8.32e-10
Merged-chr1-162633522-3	chr1	162633331	162633714	+	0.000	0.000	27.7	9.0	3.08	9.64e-07
Merged-chr1-162692303-2	chr1	162692089	162692521	+	0.000	0.000	45.1	6.0	7.51	2.48e-24
Merged-chr1-162849893-1	chr1	162849784	162850003	+	0.000	0.000	12.2	1.0	12.20	8.32e-10
Merged-chr1-162922409-2	chr1	162922227	162922652	+	0.000	0.000	21.6	5.0	4.32	8.11e-08
Merged-chr1-165715483-2	chr1	165715361	165715599	+	0.000	0.000	7.5	0.5	15.02	9.40e-07
Merged-chr1-166845027-2	chr1	166844934	166845130	+	0.000	0.000	7.5	1.0	7.51	8.32e-05
Merged-chr1-168261687-3	chr1	168261366	168262029	+	0.000	0.000	126.7	82.0	1.55	3.92e-06
Merged-chr1-168335685-2	chr1	168335537	168335832	+	0.000	0.000	17.8	2.0	8.92	5.61e-11
Merged-chr1-168921926-1	chr1	168921816	168922037	+	0.000	0.000	7.5	1.0	7.51	8.32e-05
Merged-chr1-169116493-2	chr1	169116392	169116608	+	0.000	0.000	11.7	2.0	5.87	8.31e-06
Merged-chr1-169250215-2	chr1	169250010	169250444	+	0.000	0.000	16.9	2.0	8.45	4.80e-10
Merged-chr1-170168507-2	chr1	170168248	170168677	+	0.000	0.000	12.2	3.0	4.07	7.14e-05
Merged-chr1-170729756-2	chr1	170729536	170729960	+	0.000	0.000	31.0	12.0	2.58	8.87e-06
Merged-chr1-171517532-2	chr1	171517405	171517656	+	0.000	0.000	6.6	0.5	13.14	1.32e-05
Merged-chr1-171730231-2	chr1	171730136	171730322	+	0.000	0.000	7.5	1.0	7.51	8.32e-05
Merged-chr1-172146585-1	chr1	172146448	172146722	+	0.000	0.000	7.0	0.5	14.08	9.40e-07
Merged-chr1-172895362-2	chr1	172895228	172895502	+	0.000	0.000	31.4	12.0	2.62	3.37e-06
Merged-chr1-173123198-2	chr1	173122974	173123418	+	0.000	0.000	40.4	16.0	2.52	3.28e-07
Merged-chr1-173429606-2	chr1	173429501	173429719	+	0.000	0.000	18.3	5.0	3.66	5.42e-06
Merged-chr1-174990554-2	chr1	174990388	174990739	+	0.000	0.000	57.3	11.0	5.21	1.16e-22
Merged-chr1-175015492-2	chr1	175015360	175015627	+	0.000	0.000	10.3	0.5	20.65	1.63e-10
Merged-chr1-176183869-1	chr1	176183733	176184006	+	0.000	0.000	6.6	0.5	13.14	1.32e-05
Merged-chr1-178126930-2	chr1	178126682	178127207	+	0.000	0.000	73.2	37.0	1.98	1.14e-07
Merged-chr1-179034915-2	chr1	179034717	179035128	+	0.000	0.000	30.0	8.0	3.75	2.10e-09
Merged-chr1-179129851-2	chr1	179129696	179130002	+	0.000	0.000	39.4	4.0	9.86	3.01e-25
Merged-chr1-179526991-2	chr1	179526770	179527200	+	0.000	0.000	31.9	8.0	3.99	5.37e-10
Merged-chr1-180157153-2	chr1	180156913	180157386	+	0.000	0.000	38.5	14.0	2.75	8.79e-08
Merged-chr1-180585659-2	chr1	180585516	180585836	+	0.000	0.000	20.7	6.0	3.44	5.18e-06
Merged-chr1-180586942-2	chr1	180586774	180587120	+	0.000	0.000	18.8	5.0	3.75	5.42e-06
Merged-chr1-181135910-1	chr1	181135796	181136025	+	0.000	0.000	10.8	2.0	5.40	4.65e-05
Merged-chr1-182149600-2	chr1	182149395	182149807	+	0.000	0.000	74.2	26.0	2.85	1.20e-14
Merged-chr1-182595892-2	chr1	182595709	182596038	+	0.000	0.000	30.0	12.0	2.50	8.87e-06
Merged-chr1-183010090-2	chr1	183009984	183010252	+	0.000	0.000	6.6	0.5	13.14	1.32e-05
Merged-chr1-183470338-2	chr1	183470156	183470511	+	0.000	0.000	51.6	26.5	1.95	1.54e-05
Merged-chr1-183872567-2	chr1	183872411	183872718	+	0.000	0.000	28.2	3.0	9.39	4.16e-18
Merged-chr1-183902122-2	chr1	183901898	183902347	+	0.000	0.000	46.0	21.0	2.19	3.64e-06
Merged-chr1-184241583-3	chr1	184241393	184241795	+	0.000	0.000	19.7	5.0	3.94	1.40e-06
Merged-chr1-184299556-2	chr1	184299366	184299760	+	0.000	0.000	54.0	25.0	2.16	7.36e-07
Merged-chr1-184408780-2	chr1	184408675	184408921	+	0.000	0.000	7.5	1.0	7.51	8.32e-05
Merged-chr1-184507848-2	chr1	184507642	184508140	+	0.000	0.000	23.5	6.0	3.91	1.01e-07
Merged-chr1-185208107-2	chr1	185207963	185208267	+	0.000	0.000	11.3	2.0	5.63	8.31e-06
Merged-chr1-186290294-2	chr1	186290111	186290465	+	0.000	0.000	22.5	8.0	2.82	3.34e-05
Merged-chr1-186575627-1	chr1	186575456	186575799	+	0.000	0.000	9.4	1.0	9.39	1.13e-06
Merged-chr1-186627260-2	chr1	186627068	186627431	+	0.000	0.000	16.9	1.0	16.90	1.87e-14
Merged-chr1-186683848-1	chr1	186683760	186683937	+	0.000	0.000	14.1	2.0	7.04	2.93e-08
Merged-chr1-192530440-2	chr1	192530288	192530573	+	0.000	0.000	26.3	8.0	3.29	3.55e-07
Merged-chr1-193418635-2	chr1	193418467	193418792	+	0.000	0.000	26.3	3.5	7.51	1.20e-14
Merged-chr1-196152354-2	chr1	196152130	196152542	+	0.000	0.000	17.4	1.0	17.37	1.09e-15
Merged-chr1-196558618-2	chr1	196558442	196558802	+	0.000	0.000	44.1	7.0	6.30	6.21e-21
Merged-chr1-196651958-1	chr1	196651810	196652107	+	0.000	0.000	6.1	0.5	12.20	1.32e-05
Merged-chr1-197521311-2	chr1	197521189	197521462	+	0.000	0.000	8.4	1.0	8.45	1.02e-05
Merged-chr1-198234654-2	chr1	198234445	198234864	+	0.000	0.000	70.4	31.5	2.23	2.37e-09
Merged-chr1-198726662-2	chr1	198726467	198726849	+	0.000	0.000	49.8	18.0	2.76	1.25e-09
Merged-chr1-198904527-2	chr1	198904339	198904676	+	0.000	0.000	12.2	0.5	24.41	3.09e-13
Merged-chr1-199855085-2	chr1	199854843	199855282	+	0.000	0.000	37.1	10.0	3.71	4.46e-11
Merged-chr1-200073124-2	chr1	200073003	200073235	+	0.000	0.000	13.1	3.0	4.38	1.61e-05
Merged-chr1-200258634-2	chr1	200258504	200258743	+	0.000	0.000	7.5	1.0	7.51	8.32e-05
Merged-chr1-200336614-2	chr1	200336431	200336791	+	0.000	0.000	22.5	7.0	3.22	4.53e-06
Merged-chr1-201346795-2	chr1	201346650	201346950	+	0.000	0.000	14.1	4.0	3.52	7.63e-05
Merged-chr1-201536773-2	chr1	201536622	201536927	+	0.000	0.000	70.4	38.0	1.85	2.13e-06
Merged-chr1-201748554-2	chr1	201748317	201748798	+	0.000	0.000	136.1	67.0	2.03	9.42e-14
Merged-chr1-201781584-2	chr1	201781371	201781807	+	0.000	0.000	29.1	13.0	2.24	8.94e-05
Merged-chr1-202580100-2	chr1	202579894	202580279	+	0.000	0.000	42.2	18.0	2.35	9.71e-07
Merged-chr1-203278708-3	chr1	203278379	203279042	+	0.000	0.000	32.9	14.0	2.35	2.57e-05
Merged-chr1-203631006-2	chr1	203630833	203631146	+	0.000	0.000	32.9	14.5	2.27	4.91e-05
Merged-chr1-204001146-2	chr1	204000984	204001297	+	0.000	0.000	7.5	0.5	15.02	9.40e-07
Merged-chr1-204102933-2	chr1	204102744	204103148	+	0.000	0.000	47.9	12.0	3.99	1.66e-14
Merged-chr1-204232682-2	chr1	204232513	204232858	+	0.000	0.000	30.0	6.0	5.01	2.56e-12
Merged-chr1-204369278-2	chr1	204369066	204369516	+	0.000	0.000	16.9	5.0	3.38	6.90e-05
Merged-chr1-204377324-2	chr1	204377104	204377562	+	0.000	0.000	58.7	33.0	1.78	5.21e-05
Merged-chr1-204453321-2	chr1	204453108	204453537	+	0.000	0.000	98.6	60.0	1.64	4.19e-06
Merged-chr1-204579067-3	chr1	204578800	204579349	+	0.000	0.000	25.3	3.0	8.45	3.07e-15
Merged-chr1-205319697-2	chr1	205319569	205319809	+	0.000	0.000	12.7	3.0	4.22	7.14e-05
Merged-chr1-205593763-2	chr1	205593664	205593883	+	0.000	0.000	13.1	3.0	4.38	1.61e-05
Merged-chr1-206501172-2	chr1	206501065	206501294	+	0.000	0.000	16.9	4.0	4.22	4.89e-06
Merged-chr1-207826150-2	chr1	207826034	207826282	+	0.000	0.000	13.6	1.0	13.61	6.36e-11
Merged-chr1-208086721-1	chr1	208086602	208086840	+	0.000	0.000	13.1	3.0	4.38	1.61e-05
Merged-chr1-208154909-2	chr1	208154689	208155152	+	0.000	0.000	26.3	8.0	3.29	3.55e-07
Merged-chr1-209398809-2	chr1	209398611	209399025	+	0.000	0.000	16.9	5.0	3.38	6.90e-05
Merged-chr1-209692455-2	chr1	209692272	209692612	+	0.000	0.000	27.2	9.0	3.02	9.64e-07
Merged-chr1-209884407-2	chr1	209884260	209884548	+	0.000	0.000	37.1	16.0	2.32	4.98e-06
Merged-chr1-210343642-2	chr1	210343451	210343876	+	0.000	0.000	20.7	2.0	10.33	6.44e-14
Merged-chr1-211525578-1	chr1	211525372	211525784	+	0.000	0.000	7.5	1.0	7.51	8.32e-05
Merged-chr1-211592342-2	chr1	211592112	211592546	+	0.000	0.000	60.1	26.0	2.31	8.40e-09
Merged-chr1-211655383-2	chr1	211655218	211655539	+	0.000	0.000	58.2	33.0	1.76	5.21e-05
Merged-chr1-211738931-1	chr1	211738813	211739049	+	0.000	0.000	9.4	1.0	9.39	1.13e-06
Merged-chr1-211952053-2	chr1	211951878	211952231	+	0.000	0.000	55.4	18.0	3.08	1.93e-12
Merged-chr1-212219005-2	chr1	212218718	212219214	+	0.000	0.000	22.5	7.0	3.22	4.53e-06
Merged-chr1-212566865-2	chr1	212566742	212566980	+	0.000	0.000	16.0	4.0	3.99	1.99e-05
Merged-chr1-212580175-3	chr1	212579935	212580427	+	0.000	0.000	16.0	3.0	5.32	6.70e-07
Merged-chr1-212621935-3	chr1	212621648	212622232	+	0.000	0.000	18.8	4.5	4.17	1.30e-06
Merged-chr1-212635394-2	chr1	212635195	212635557	+	0.000	0.000	52.6	6.0	8.76	1.01e-30
Merged-chr1-212721763-2	chr1	212721593	212721943	+	0.000	0.000	48.8	17.0	2.87	5.85e-10
Merged-chr1-212752800-2	chr1	212752685	212752905	+	0.000	0.000	7.5	0.5	15.02	9.40e-07
Merged-chr1-213070587-2	chr1	213070439	213070748	+	0.000	0.000	22.5	3.0	7.51	1.60e-12
Merged-chr1-214002691-2	chr1	214002510	214002854	+	0.000	0.000	31.9	8.0	3.99	5.37e-10
Merged-chr1-214019048-2	chr1	214018931	214019164	+	0.000	0.000	9.4	0.5	18.77	3.26e-09
Merged-chr1-214418587-2	chr1	214418415	214418749	+	0.000	0.000	33.8	4.0	8.45	1.76e-19
Merged-chr1-215583451-3	chr1	215583144	215583741	+	0.000	0.000	43.2	18.0	2.40	4.00e-07
Merged-chr1-215618175-2	chr1	215618061	215618273	+	0.000	0.000	6.6	0.5	13.14	1.32e-05
Merged-chr1-219272005-1	chr1	219271915	219272095	+	0.000	0.000	6.6	0.5	13.14	1.32e-05
Merged-chr1-219272374-2	chr1	219272221	219272534	+	0.000	0.000	32.9	10.0	3.29	2.46e-08
Merged-chr1-220015994-2	chr1	220015872	220016119	+	0.000	0.000	7.5	0.5	15.02	9.40e-07
Merged-chr1-220182284-2	chr1	220182142	220182445	+	0.000	0.000	16.0	4.0	3.99	1.99e-05
Merged-chr1-220330487-2	chr1	220330325	220330643	+	0.000	0.000	18.8	0.5	37.55	3.61e-22
Merged-chr1-220813220-2	chr1	220813019	220813378	+	0.000	0.000	20.7	5.0	4.13	3.45e-07
Merged-chr1-220879673-2	chr1	220879523	220879849	+	0.000	0.000	42.7	21.0	2.03	3.54e-05
Merged-chr1-220908895-2	chr1	220908788	220909012	+	0.000	0.000	6.6	0.5	13.14	1.32e-05
Merged-chr1-221046394-2	chr1	221046183	221046602	+	0.000	0.000	25.3	1.0	25.34	2.47e-26
Merged-chr1-221203651-2	chr1	221203520	221203783	+	0.000	0.000	7.5	1.0	7.51	8.32e-05
Merged-chr1-222909756-1	chr1	222909615	222909897	+	0.000	0.000	9.4	1.0	9.39	1.13e-06
Merged-chr1-223115069-2	chr1	223114855	223115310	+	0.000	0.000	61.0	25.0	2.44	8.56e-10
Merged-chr1-223233702-2	chr1	223233414	223234036	+	0.000	0.000	91.5	59.0	1.55	6.69e-05
Merged-chr1-224919631-2	chr1	224919515	224919750	+	0.000	0.000	7.0	0.5	14.08	9.40e-07
Merged-chr1-226098112-2	chr1	226097855	226098403	+	0.000	0.000	36.6	16.0	2.29	1.17e-05
Merged-chr1-226570110-2	chr1	226569967	226570243	+	0.000	0.000	10.3	2.0	5.16	4.65e-05
Merged-chr1-226882883-2	chr1	226882732	226883054	+	0.000	0.000	16.0	3.0	5.32	6.70e-07
Merged-chr1-227225951-2	chr1	227225647	227226241	+	0.000	0.000	130.5	83.0	1.57	1.12e-06
Merged-chr1-227399467-2	chr1	227399176	227399680	+	0.000	0.000	30.0	10.0	3.00	2.51e-07
Merged-chr1-228141328-2	chr1	228141189	228141465	+	0.000	0.000	42.2	11.0	3.84	8.73e-13
Merged-chr1-228737701-2	chr1	228737569	228737820	+	0.000	0.000	7.5	1.0	7.51	8.32e-05
Merged-chr1-228938568-3	chr1	228938133	228938966	+	0.000	0.000	47.9	22.0	2.18	2.44e-06
Merged-chr1-229253486-2	chr1	229253386	229253597	+	0.000	0.000	9.4	1.0	9.39	1.13e-06
Merged-chr1-229627306-1	chr1	229627211	229627402	+	0.000	0.000	7.5	1.0	7.51	8.32e-05
Merged-chr1-230106074-2	chr1	230105883	230106288	+	0.000	0.000	63.8	36.5	1.75	4.28e-05
Merged-chr1-230169945-2	chr1	230169839	230170072	+	0.000	0.000	6.6	0.5	13.14	1.32e-05
Merged-chr1-230269020-2	chr1	230268883	230269149	+	0.000	0.000	29.1	12.0	2.42	2.26e-05
Merged-chr1-230304043-2	chr1	230303876	230304223	+	0.000	0.000	53.0	23.0	2.31	6.15e-08
Merged-chr1-231053945-2	chr1	231053783	231054107	+	0.000	0.000	21.1	1.0	21.12	7.54e-21
Merged-chr1-231065869-2	chr1	231065739	231066009	+	0.000	0.000	10.3	2.0	5.16	4.65e-05
Merged-chr1-231271583-1	chr1	231271491	231271676	+	0.000	0.000	6.6	0.5	13.14	1.32e-05
Merged-chr1-231334285-1	chr1	231334194	231334376	+	0.000	0.000	6.6	0.5	13.14	1.32e-05
Merged-chr1-231465223-2	chr1	231465035	231465404	+	0.000	0.000	19.7	6.0	3.29	1.76e-05
Merged-chr1-231602672-1	chr1	231602558	231602787	+	0.000	0.000	6.6	0.5	13.14	1.32e-05
Merged-chr1-231699909-2	chr1	231699763	231700051	+	0.000	0.000	13.1	1.0	13.14	6.36e-11
Merged-chr1-232575685-2	chr1	232575570	232575805	+	0.000	0.000	7.5	1.0	7.51	8.32e-05
Merged-chr1-232625106-2	chr1	232625013	232625211	+	0.000	0.000	8.4	1.0	8.45	1.02e-05
Merged-chr1-232667623-2	chr1	232667221	232667965	+	0.000	0.000	29.1	9.0	3.23	9.34e-08
Merged-chr1-232670554-2	chr1	232670384	232670716	+	0.000	0.000	12.2	3.0	4.07	7.14e-05
Merged-chr1-232709521-2	chr1	232709310	232709729	+	0.000	0.000	41.3	17.0	2.43	5.78e-07
Merged-chr1-232710073-1	chr1	232709999	232710148	+	0.000	0.000	6.1	0.5	12.20	1.32e-05
Merged-chr1-234401000-2	chr1	234400769	234401338	+	0.000	0.000	31.0	1.0	30.98	1.43e-33
Merged-chr1-234499866-2	chr1	234499730	234500004	+	0.000	0.000	24.4	8.0	3.05	3.73e-06
Merged-chr1-234528755-2	chr1	234528617	234528853	+	0.000	0.000	9.4	1.0	9.39	1.13e-06
Merged-chr1-234717993-2	chr1	234717787	234718228	+	0.000	0.000	18.8	4.0	4.69	2.48e-07
Merged-chr1-234772998-2	chr1	234772873	234773117	+	0.000	0.000	22.5	1.0	22.53	3.42e-22
Merged-chr1-235008465-2	chr1	235008252	235008669	+	0.000	0.000	132.4	71.0	1.86	6.46e-11
Merged-chr1-235199593-2	chr1	235199485	235199716	+	0.000	0.000	9.4	0.5	18.77	3.26e-09
Merged-chr1-235270874-2	chr1	235270692	235271038	+	0.000	0.000	18.8	2.0	9.39	6.19e-12
Merged-chr1-235337094-2	chr1	235336963	235337229	+	0.000	0.000	10.3	1.0	10.33	1.11e-07
Merged-chr1-235633026-2	chr1	235632763	235633279	+	0.000	0.000	21.6	5.5	3.93	3.75e-07
Merged-chr1-243116435-2	chr1	243116293	243116598	+	0.000	0.000	8.4	1.0	8.45	1.02e-05
Merged-chr1-243236814-1	chr1	243236704	243236925	+	0.000	0.000	7.5	0.5	15.02	9.40e-07
Merged-chr1-243239629-2	chr1	243239507	243239745	+	0.000	0.000	14.1	0.5	28.16	4.25e-16
Merged-chr1-243407821-2	chr1	243407608	243408022	+	0.000	0.000	39.0	18.0	2.16	2.67e-05
Merged-chr1-243496057-2	chr1	243495956	243496178	+	0.000	0.000	7.5	1.0	7.51	8.32e-05
Merged-chr1-243686383-1	chr1	243686258	243686509	+	0.000	0.000	9.4	1.0	9.39	1.13e-06
Merged-chr1-243723722-1	chr1	243723566	243723879	+	0.000	0.000	8.9	1.0	8.92	1.02e-05
Merged-chr1-245623300-2	chr1	245623178	245623464	+	0.000	0.000	9.4	1.0	9.39	1.13e-06
Merged-chr1-245875754-2	chr1	245875659	245875845	+	0.000	0.000	14.1	1.5	9.39	8.30e-10
Merged-chr1-246142596-2	chr1	246142419	246142803	+	0.000	0.000	96.7	63.0	1.53	6.63e-05
Merged-chr1-246651425-2	chr1	246651294	246651551	+	0.000	0.000	8.4	1.0	8.45	1.02e-05
Merged-chr1-247055251-2	chr1	247055003	247055488	+	0.000	0.000	47.9	23.0	2.08	7.52e-06
Merged-chr1-247368152-2	chr1	247367810	247368433	+	0.000	0.000	27.2	11.0	2.47	3.27e-05
Merged-chr2-1605276-2	chr2	1605075	1605487	+	0.000	0.000	80.7	49.5	1.63	4.12e-05
Merged-chr2-3214245-2	chr2	3214077	3214399	+	0.000	0.000	10.3	1.0	10.33	1.11e-07
Merged-chr2-6865765-4	chr2	6865234	6866285	+	0.000	0.000	61.0	25.0	2.44	8.56e-10
Merged-chr2-9169521-2	chr2	9169413	9169617	+	0.000	0.000	7.5	0.5	15.02	9.40e-07
Merged-chr2-9259186-3	chr2	9258993	9259375	+	0.000	0.000	40.8	16.0	2.55	3.28e-07
Merged-chr2-9574525-2	chr2	9574324	9574733	+	0.000	0.000	28.2	1.0	28.16	1.25e-30
Merged-chr2-9613482-2	chr2	9613333	9613611	+	0.000	0.000	12.2	1.5	8.14	6.82e-08
Merged-chr2-9830981-2	chr2	9830870	9831090	+	0.000	0.000	11.3	1.5	7.51	5.52e-07
Merged-chr2-10305395-2	chr2	10305251	10305541	+	0.000	0.000	37.5	8.0	4.69	8.00e-14
Merged-chr2-10810363-2	chr2	10810253	10810475	+	0.000	0.000	17.8	2.0	8.92	5.61e-11
Merged-chr2-11288619-2	chr2	11288522	11288733	+	0.000	0.000	15.0	3.0	5.01	6.70e-07
Merged-chr2-11500873-2	chr2	11500761	11500985	+	0.000	0.000	8.4	0.5	16.90	5.88e-08
Merged-chr2-11510641-2	chr2	11510493	11510751	+	0.000	0.000	7.5	1.0	7.51	8.32e-05
Merged-chr2-11666730-2	chr2	11666610	11666824	+	0.000	0.000	7.5	0.5	15.02	9.40e-07
Merged-chr2-11778599-1	chr2	11778462	11778736	+	0.000	0.000	11.7	2.0	5.87	8.31e-06
Merged-chr2-12106495-2	chr2	12106315	12106698	+	0.000	0.000	54.4	29.0	1.88	2.13e-05
Merged-chr2-12321567-2	chr2	12321391	12321744	+	0.000	0.000	22.5	5.0	4.51	1.82e-08
Merged-chr2-12588380-3	chr2	12588061	12588630	+	0.000	0.000	37.5	9.0	4.17	2.38e-12
Merged-chr2-12715001-3	chr2	12714715	12715246	+	0.000	0.000	36.1	9.5	3.80	4.26e-11
Merged-chr2-16530765-1	chr2	16530607	16530924	+	0.000	0.000	6.6	0.5	13.14	1.32e-05
Merged-chr2-17583533-2	chr2	17583277	17583878	+	0.000	0.000	16.9	2.0	8.45	4.80e-10
Merged-chr2-17615978-2	chr2	17615699	17616227	+	0.000	0.000	92.9	45.5	2.04	9.33e-10
Merged-chr2-18623964-2	chr2	18623829	18624114	+	0.000	0.000	19.7	6.0	3.29	1.76e-05
Merged-chr2-18720598-2	chr2	18720474	18720727	+	0.000	0.000	9.4	1.0	9.39	1.13e-06
Merged-chr2-18771425-2	chr2	18771281	18771555	+	0.000	0.000	13.1	3.0	4.38	1.61e-05
Merged-chr2-20208662-2	chr2	20208523	20208795	+	0.000	0.000	7.5	1.0	7.51	8.32e-05
Merged-chr2-20323070-2	chr2	20322880	20323346	+	0.000	0.000	30.0	10.0	3.00	2.51e-07
Merged-chr2-20429749-1	chr2	20429635	20429864	+	0.000	0.000	7.0	1.0	7.04	8.32e-05
Merged-chr2-20576844-2	chr2	20576692	20576987	+	0.000	0.000	54.4	16.0	3.40	7.22e-14
Merged-chr2-23358214-2	chr2	23358099	23358309	+	0.000	0.000	7.5	0.5	15.02	9.40e-07
Merged-chr2-23380870-2	chr2	23380706	23381040	+	0.000	0.000	53.5	27.0	1.98	6.30e-06
Merged-chr2-23437012-2	chr2	23436786	23437226	+	0.000	0.000	62.9	24.5	2.57	1.59e-10
Merged-chr2-24343327-2	chr2	24343226	24343416	+	0.000	0.000	7.5	0.5	15.02	9.40e-07
Merged-chr2-24577673-2	chr2	24577485	24577905	+	0.000	0.000	34.7	10.0	3.47	2.14e-09
Merged-chr2-25098908-2	chr2	25098661	25099153	+	0.000	0.000	61.0	35.5	1.72	6.30e-05
Merged-chr2-25210219-1	chr2	25210043	25210395	+	0.000	0.000	7.5	1.0	7.51	8.32e-05
Merged-chr2-25226656-2	chr2	25226530	25226812	+	0.000	0.000	15.0	1.0	15.02	3.00e-13
Merged-chr2-25272724-1	chr2	25272591	25272857	+	0.000	0.000	10.3	0.5	20.65	1.63e-10
Merged-chr2-25453411-2	chr2	25453232	25453536	+	0.000	0.000	6.6	0.5	13.14	1.32e-05
Merged-chr2-25566891-2	chr2	25566729	25567055	+	0.000	0.000	30.0	13.0	2.31	3.79e-05
Merged-chr2-25567616-2	chr2	25567497	25567738	+	0.000	0.000	15.0	3.0	5.01	6.70e-07
Merged-chr2-25903585-2	chr2	25903413	25903727	+	0.000	0.000	11.3	2.0	5.63	8.31e-06
Merged-chr2-26299832-3	chr2	26299560	26300060	+	0.000	0.000	25.3	10.0	2.53	4.69e-05
Merged-chr2-26346960-2	chr2	26346834	26347094	+	0.000	0.000	16.9	2.0	8.45	4.80e-10
Merged-chr2-26412435-2	chr2	26412289	26412588	+	0.000	0.000	9.4	1.5	6.26	2.77e-05
Merged-chr2-26597415-1	chr2	26597284	26597546	+	0.000	0.000	7.5	1.0	7.51	8.32e-05
Merged-chr2-26756529-2	chr2	26756349	26756694	+	0.000	0.000	20.7	7.0	2.95	4.44e-05
Merged-chr2-27599586-2	chr2	27599327	27599763	+	0.000	0.000	17.4	4.5	3.86	5.27e-06
Merged-chr2-27729346-2	chr2	27729181	27729508	+	0.000	0.000	32.9	3.0	10.95	3.86e-22
Merged-chr2-27735697-2	chr2	27735468	27735910	+	0.000	0.000	68.1	40.5	1.68	4.97e-05
Merged-chr2-27796223-3	chr2	27795950	27796518	+	0.000	0.000	31.9	12.5	2.55	7.43e-06
Merged-chr2-28102124-2	chr2	28101959	28102311	+	0.000	0.000	34.3	7.0	4.89	2.09e-13
Merged-chr2-28102665-2	chr2	28102395	28102927	+	0.000	0.000	144.6	32.0	4.52	1.61e-47
Merged-chr2-28398691-2	chr2	28398491	28398848	+	0.000	0.000	26.8	9.5	2.82	7.47e-06
Merged-chr2-28401564-1	chr2	28401466	28401663	+	0.000	0.000	9.9	0.5	19.71	3.26e-09
Merged-chr2-28418437-1	chr2	28418342	28418533	+	0.000	0.000	7.5	1.0	7.51	8.32e-05
Merged-chr2-28422928-2	chr2	28422717	28423167	+	0.000	0.000	27.2	4.0	6.81	3.53e-14
Merged-chr2-28423519-3	chr2	28423280	28423787	+	0.000	0.000	23.9	1.0	23.94	1.48e-23
Merged-chr2-28552230-2	chr2	28552072	28552382	+	0.000	0.000	19.7	3.0	6.57	5.59e-10
Merged-chr2-28768608-1	chr2	28768488	28768729	+	0.000	0.000	7.5	0.5	15.02	9.40e-07
Merged-chr2-29116529-1	chr2	29116434	29116625	+	0.000	0.000	7.5	0.5	15.02	9.40e-07
Merged-chr2-29250163-2	chr2	29250058	29250321	+	0.000	0.000	10.3	2.0	5.16	4.65e-05
Merged-chr2-30208568-2	chr2	30208414	30208706	+	0.000	0.000	16.9	5.0	3.38	6.90e-05
Merged-chr2-32965950-1	chr2	32965816	32966084	+	0.000	0.000	7.5	1.0	7.51	8.32e-05
Merged-chr2-33420001-2	chr2	33419778	33420196	+	0.000	0.000	43.6	9.0	4.85	2.76e-16
Merged-chr2-33497291-2	chr2	33497162	33497410	+	0.000	0.000	8.4	1.0	8.45	1.02e-05
Merged-chr2-35978400-2	chr2	35978306	35978509	+	0.000	0.000	6.6	0.5	13.14	1.32e-05
Merged-chr2-36352927-2	chr2	36352830	36353066	+	0.000	0.000	18.3	6.0	3.05	5.69e-05
Merged-chr2-36366679-1	chr2	36366605	36366754	+	0.000	0.000	8.9	0.5	17.83	5.88e-08
Merged-chr2-36446453-2	chr2	36446303	36446601	+	0.000	0.000	19.7	1.0	19.71	3.18e-18
Merged-chr2-36539753-2	chr2	36539606	36539900	+	0.000	0.000	22.1	8.0	2.76	3.34e-05
Merged-chr2-36567066-2	chr2	36566946	36567195	+	0.000	0.000	30.0	13.0	2.31	3.79e-05
Merged-chr2-36835378-2	chr2	36835177	36835597	+	0.000	0.000	15.0	1.0	15.02	3.00e-13
Merged-chr2-37326491-2	chr2	37326339	37326643	+	0.000	0.000	64.8	36.0	1.80	1.61e-05
Merged-chr2-37460394-2	chr2	37460195	37460637	+	0.000	0.000	26.3	5.0	5.26	3.05e-11
Merged-chr2-37735690-2	chr2	37735525	37735835	+	0.000	0.000	10.3	2.0	5.16	4.65e-05
Merged-chr2-38179229-2	chr2	38178912	38179525	+	0.000	0.000	40.4	19.0	2.12	1.78e-05
Merged-chr2-38863478-2	chr2	38863374	38863580	+	0.000	0.000	6.6	0.5	13.14	1.32e-05
Merged-chr2-40279217-2	chr2	40279092	40279342	+	0.000	0.000	12.2	2.0	6.10	1.36e-06
Merged-chr2-40489644-2	chr2	40489446	40489903	+	0.000	0.000	31.0	8.0	3.87	2.10e-09
Merged-chr2-42009936-2	chr2	42009794	42010076	+	0.000	0.000	14.1	1.0	14.08	4.52e-12
Merged-chr2-42102208-2	chr2	42102079	42102365	+	0.000	0.000	13.1	3.0	4.38	1.61e-05
Merged-chr2-42850312-2	chr2	42850200	42850479	+	0.000	0.000	10.8	1.0	10.79	1.11e-07
Merged-chr2-42881929-2	chr2	42881703	42882120	+	0.000	0.000	93.9	44.0	2.13	8.70e-11
Merged-chr2-42907113-2	chr2	42906950	42907260	+	0.000	0.000	19.7	5.0	3.94	1.40e-06
Merged-chr2-42917664-2	chr2	42917428	42917901	+	0.000	0.000	116.4	76.0	1.53	1.21e-05
Merged-chr2-43439080-1	chr2	43438938	43439223	+	0.000	0.000	8.4	1.0	8.45	1.02e-05
Merged-chr2-43456443-2	chr2	43456303	43456565	+	0.000	0.000	21.1	8.0	2.64	9.40e-05
Merged-chr2-44941775-2	chr2	44941585	44941964	+	0.000	0.000	16.0	3.0	5.32	6.70e-07
Merged-chr2-45288725-2	chr2	45288554	45288912	+	0.000	0.000	58.2	32.5	1.79	3.48e-05
Merged-chr2-45568082-2	chr2	45567837	45568341	+	0.000	0.000	58.7	17.0	3.45	5.73e-15
Merged-chr2-46029740-2	chr2	46029490	46030004	+	0.000	0.000	43.2	22.0	1.96	4.80e-05
Merged-chr2-46076239-4	chr2	46075878	46076603	+	0.000	0.000	87.3	53.0	1.65	1.15e-05
Merged-chr2-46171190-1	chr2	46171093	46171288	+	0.000	0.000	7.5	0.5	15.02	9.40e-07
Merged-chr2-46268342-2	chr2	46268227	46268450	+	0.000	0.000	27.2	2.0	13.61	1.80e-21
Merged-chr2-46298718-1	chr2	46298594	46298843	+	0.000	0.000	15.0	4.0	3.75	1.99e-05
Merged-chr2-46812741-1	chr2	46812646	46812836	+	0.000	0.000	6.6	0.5	13.14	1.32e-05
Merged-chr2-46965312-2	chr2	46965181	46965436	+	0.000	0.000	29.6	12.0	2.46	2.26e-05
Merged-chr2-47039336-2	chr2	47039207	47039436	+	0.000	0.000	30.5	10.0	3.05	2.51e-07
Merged-chr2-47072922-1	chr2	47072848	47072997	+	0.000	0.000	9.4	1.0	9.39	1.13e-06
Merged-chr2-47529076-2	chr2	47528784	47529300	+	0.000	0.000	118.7	77.0	1.54	8.63e-06
Merged-chr2-47689213-2	chr2	47689106	47689324	+	0.000	0.000	7.0	1.0	7.04	8.32e-05
Merged-chr2-53949611-2	chr2	53949335	53949833	+	0.000	0.000	62.0	33.5	1.85	1.27e-05
Merged-chr2-54381992-1	chr2	54381876	54382109	+	0.000	0.000	6.6	0.5	13.14	1.32e-05
Merged-chr2-55134011-2	chr2	55133761	55134319	+	0.000	0.000	57.7	17.0	3.40	1.97e-14
Merged-chr2-55161617-2	chr2	55161341	55161867	+	0.000	0.000	89.2	42.0	2.12	1.91e-10
Merged-chr2-55493397-2	chr2	55493242	55493523	+	0.000	0.000	6.6	0.5	13.14	1.32e-05
Merged-chr2-55585729-3	chr2	55585457	55585990	+	0.000	0.000	21.6	8.0	2.70	9.40e-05
Merged-chr2-57286571-2	chr2	57286449	57286693	+	0.000	0.000	10.3	0.5	20.65	1.63e-10
Merged-chr2-57909027-2	chr2	57908789	57909206	+	0.000	0.000	12.2	1.0	12.20	8.32e-10
Merged-chr2-58039424-4	chr2	58039095	58039717	+	0.000	0.000	66.6	25.0	2.67	7.44e-12
Merged-chr2-58571432-2	chr2	58571291	58571581	+	0.000	0.000	23.5	8.0	2.93	1.14e-05
Merged-chr2-58667392-2	chr2	58667264	58667518	+	0.000	0.000	16.0	4.0	3.99	1.99e-05
Merged-chr2-60934396-2	chr2	60934262	60934524	+	0.000	0.000	11.3	0.5	22.53	7.42e-12
Merged-chr2-61436353-2	chr2	61436148	61436505	+	0.000	0.000	20.7	4.0	5.16	1.02e-08
Merged-chr2-61671218-2	chr2	61671006	61671443	+	0.000	0.000	43.2	21.0	2.06	1.69e-05
Merged-chr2-61689765-2	chr2	61689635	61689896	+	0.000	0.000	14.1	2.0	7.04	2.93e-08
Merged-chr2-61943472-2	chr2	61943351	61943599	+	0.000	0.000	8.4	0.5	16.90	5.88e-08
Merged-chr2-62071195-2	chr2	62071023	62071328	+	0.000	0.000	7.5	1.0	7.51	8.32e-05
Merged-chr2-62140994-2	chr2	62140896	62141096	+	0.000	0.000	7.5	0.5	15.02	9.40e-07
Merged-chr2-62221321-2	chr2	62221141	62221507	+	0.000	0.000	83.5	30.0	2.78	1.47e-15
Merged-chr2-63054425-2	chr2	63054330	63054530	+	0.000	0.000	8.4	1.0	8.45	1.02e-05
Merged-chr2-63676355-2	chr2	63676216	63676489	+	0.000	0.000	8.4	1.0	8.45	1.02e-05
Merged-chr2-64021808-2	chr2	64021645	64021976	+	0.000	0.000	19.7	3.0	6.57	5.59e-10
Merged-chr2-64260996-2	chr2	64260798	64261178	+	0.000	0.000	27.2	10.0	2.72	6.42e-06
Merged-chr2-64283784-2	chr2	64283664	64283927	+	0.000	0.000	8.4	0.5	16.90	5.88e-08
Merged-chr2-64727204-2	chr2	64727070	64727337	+	0.000	0.000	16.9	0.5	33.79	4.42e-19
Merged-chr2-64762873-1	chr2	64762707	64763040	+	0.000	0.000	8.0	0.5	15.96	9.40e-07
Merged-chr2-64854055-2	chr2	64853894	64854228	+	0.000	0.000	13.1	3.0	4.38	1.61e-05
Merged-chr2-65044113-2	chr2	65043995	65044220	+	0.000	0.000	7.5	0.5	15.02	9.40e-07
Merged-chr2-66576187-2	chr2	66576025	66576341	+	0.000	0.000	15.0	3.0	5.01	6.70e-07
Merged-chr2-67880113-2	chr2	67879987	67880233	+	0.000	0.000	14.1	4.0	3.52	7.63e-05
Merged-chr2-68488793-2	chr2	68488666	68488947	+	0.000	0.000	12.2	1.0	12.20	8.32e-10
Merged-chr2-68645742-1	chr2	68645616	68645868	+	0.000	0.000	7.5	1.0	7.51	8.32e-05
Merged-chr2-68849881-2	chr2	68849656	68850150	+	0.000	0.000	101.4	67.0	1.51	6.49e-05
Merged-chr2-69483328-2	chr2	69483167	69483479	+	0.000	0.000	16.9	4.0	4.22	4.89e-06
Merged-chr2-69535886-2	chr2	69535691	69536045	+	0.000	0.000	13.1	0.5	26.28	1.19e-14
Merged-chr2-69572881-2	chr2	69572719	69573070	+	0.000	0.000	27.2	8.0	3.40	1.04e-07
Merged-chr2-70010468-2	chr2	70010282	70010668	+	0.000	0.000	14.1	1.0	14.08	4.52e-12
Merged-chr2-70098868-2	chr2	70098740	70098983	+	0.000	0.000	6.6	0.5	13.14	1.32e-05
Merged-chr2-71069557-2	chr2	71069359	71069717	+	0.000	0.000	16.9	5.0	3.38	6.90e-05
Merged-chr2-71458608-2	chr2	71458463	71458748	+	0.000	0.000	40.4	10.0	4.04	7.34e-13
Merged-chr2-71609596-2	chr2	71609280	71609845	+	0.000	0.000	39.4	18.0	2.19	1.21e-05
Merged-chr2-71727802-2	chr2	71727550	71728113	+	0.000	0.000	15.0	0.5	30.04	1.42e-17
Merged-chr2-72092356-1	chr2	72092183	72092529	+	0.000	0.000	6.1	0.5	12.20	1.32e-05
Merged-chr2-72534845-2	chr2	72534669	72535030	+	0.000	0.000	29.1	1.0	29.10	4.30e-32
Merged-chr2-72794880-2	chr2	72794717	72795015	+	0.000	0.000	10.3	1.0	10.33	1.11e-07
Merged-chr2-72864687-2	chr2	72864543	72864827	+	0.000	0.000	41.3	21.0	1.97	7.22e-05
Merged-chr2-73143195-1	chr2	73143068	73143323	+	0.000	0.000	7.5	0.5	15.02	9.40e-07
Merged-chr2-73979228-2	chr2	73979057	73979442	+	0.000	0.000	34.7	16.0	2.17	6.01e-05
Merged-chr2-74400033-2	chr2	74399804	74400203	+	0.000	0.000	12.2	3.0	4.07	7.14e-05
Merged-chr2-74502658-1	chr2	74502513	74502804	+	0.000	0.000	16.4	4.0	4.11	4.89e-06
Merged-chr2-74574045-2	chr2	74573819	74574232	+	0.000	0.000	26.3	10.0	2.63	1.77e-05
Merged-chr2-74703570-2	chr2	74703401	74703689	+	0.000	0.000	7.5	0.5	15.02	9.40e-07
Merged-chr2-74715368-3	chr2	74714985	74715749	+	0.000	0.000	75.6	46.0	1.64	5.33e-05
Merged-chr2-74844135-2	chr2	74843998	74844267	+	0.000	0.000	42.2	10.0	4.22	4.20e-14
Merged-chr2-75042002-2	chr2	75041779	75042167	+	0.000	0.000	12.2	2.0	6.10	1.36e-06
Merged-chr2-75287926-3	chr2	75287711	75288229	+	0.000	0.000	20.2	4.0	5.05	1.02e-08
Merged-chr2-75517270-2	chr2	75517153	75517390	+	0.000	0.000	12.2	2.0	6.10	1.36e-06
Merged-chr2-83665359-1	chr2	83665243	83665475	+	0.000	0.000	13.1	3.0	4.38	1.61e-05
Merged-chr2-84833065-2	chr2	84832960	84833168	+	0.000	0.000	7.5	1.0	7.51	8.32e-05
Merged-chr2-84889000-2	chr2	84888882	84889131	+	0.000	0.000	14.1	3.0	4.69	3.40e-06
Merged-chr2-85291541-2	chr2	85291430	85291700	+	0.000	0.000	7.5	1.0	7.51	8.32e-05
Merged-chr2-85584335-1	chr2	85584253	85584417	+	0.000	0.000	17.8	2.0	8.92	5.61e-11
Merged-chr2-85585861-2	chr2	85585703	85586019	+	0.000	0.000	40.4	8.0	5.05	6.78e-16
Merged-chr2-85792864-2	chr2	85792720	85793036	+	0.000	0.000	27.2	11.0	2.47	3.27e-05
Merged-chr2-85854042-2	chr2	85853764	85854494	+	0.000	0.000	26.8	6.0	4.46	1.34e-09
Merged-chr2-85889700-2	chr2	85889598	85889809	+	0.000	0.000	16.9	1.0	16.90	1.87e-14
Merged-chr2-85905323-2	chr2	85905142	85905533	+	0.000	0.000	8.9	1.0	8.92	1.02e-05
Merged-chr2-86043628-2	chr2	86043522	86043746	+	0.000	0.000	7.0	0.5	14.08	9.40e-07
Merged-chr2-86255080-2	chr2	86254938	86255208	+	0.000	0.000	9.4	1.0	9.39	1.13e-06
Merged-chr2-88342934-2	chr2	88342762	88343066	+	0.000	0.000	7.5	0.5	15.02	9.40e-07
Merged-chr2-88903950-2	chr2	88903805	88904100	+	0.000	0.000	16.0	2.0	7.98	3.87e-09
Merged-chr2-96203323-2	chr2	96203083	96203564	+	0.000	0.000	15.0	0.5	30.04	1.42e-17
Merged-chr2-96486888-2	chr2	96486770	96486981	+	0.000	0.000	15.5	2.0	7.74	3.87e-09
Merged-chr2-96528393-3	chr2	96528081	96528703	+	0.000	0.000	94.3	23.0	4.10	1.25e-28
Merged-chr2-97834800-2	chr2	97834649	97834966	+	0.000	0.000	26.3	6.0	4.38	1.34e-09
Merged-chr2-98026532-1	chr2	98026393	98026671	+	0.000	0.000	6.1	0.5	12.20	1.32e-05
Merged-chr2-98087865-2	chr2	98087691	98088049	+	0.000	0.000	9.4	1.0	9.39	1.13e-06
Merged-chr2-98455802-2	chr2	98455606	98456005	+	0.000	0.000	46.0	15.0	3.07	3.17e-10
Merged-chr2-98868167-1	chr2	98868071	98868264	+	0.000	0.000	13.1	2.5	5.26	2.38e-06
Merged-chr2-98868756-2	chr2	98868672	98868844	+	0.000	0.000	15.5	4.0	3.87	1.99e-05
Merged-chr2-99066789-2	chr2	99066623	99066956	+	0.000	0.000	73.2	20.0	3.66	5.96e-20
Merged-chr2-99084816-2	chr2	99084725	99084911	+	0.000	0.000	6.6	0.5	13.14	1.32e-05
Merged-chr2-99488679-2	chr2	99488571	99488805	+	0.000	0.000	12.2	3.0	4.07	7.14e-05
Merged-chr2-100381379-2	chr2	100381248	100381522	+	0.000	0.000	14.1	3.0	4.69	3.40e-06
Merged-chr2-100744792-2	chr2	100744663	100744921	+	0.000	0.000	15.0	1.0	15.02	3.00e-13
Merged-chr2-100854367-2	chr2	100854202	100854613	+	0.000	0.000	19.7	6.0	3.29	1.76e-05
Merged-chr2-101133871-2	chr2	101133654	101134057	+	0.000	0.000	26.3	7.0	3.75	2.85e-08
Merged-chr2-101306972-2	chr2	101306817	101307119	+	0.000	0.000	45.1	23.0	1.96	3.19e-05
Merged-chr2-101502294-2	chr2	101502158	101502418	+	0.000	0.000	6.1	0.5	12.20	1.32e-05
Merged-chr2-101518861-2	chr2	101518726	101518989	+	0.000	0.000	22.1	7.5	2.94	1.29e-05
Merged-chr2-101533808-2	chr2	101533504	101534107	+	0.000	0.000	77.9	18.0	4.33	6.17e-25
Merged-chr2-101534433-1	chr2	101534333	101534533	+	0.000	0.000	6.6	0.5	13.14	1.32e-05
Merged-chr2-101559319-2	chr2	101559210	101559437	+	0.000	0.000	10.3	2.0	5.16	4.65e-05
Merged-chr2-101787326-2	chr2	101787147	101787502	+	0.000	0.000	43.6	22.0	1.98	4.80e-05
Merged-chr2-101973088-2	chr2	101972959	101973227	+	0.000	0.000	10.3	0.5	20.65	1.63e-10
Merged-chr2-102022043-2	chr2	102021851	102022212	+	0.000	0.000	23.5	7.0	3.35	1.35e-06
Merged-chr2-102418533-2	chr2	102418410	102418685	+	0.000	0.000	9.4	1.0	9.39	1.13e-06
Merged-chr2-105261313-2	chr2	105261147	105261514	+	0.000	0.000	10.3	2.0	5.16	4.65e-05
Merged-chr2-105376872-2	chr2	105376688	105377073	+	0.000	0.000	62.9	35.0	1.80	2.38e-05
Merged-chr2-105468519-2	chr2	105468306	105468717	+	0.000	0.000	20.2	3.0	6.73	8.31e-11
Merged-chr2-105575676-2	chr2	105575511	105575877	+	0.000	0.000	17.8	2.5	7.13	1.56e-09
Merged-chr2-105749852-2	chr2	105749704	105749972	+	0.000	0.000	15.0	4.0	3.75	1.99e-05
Merged-chr2-108586241-1	chr2	108586167	108586316	+	0.000	0.000	8.0	0.5	15.96	9.40e-07
Merged-chr2-108640884-2	chr2	108640782	108640999	+	0.000	0.000	22.5	8.0	2.82	3.34e-05
Merged-chr2-109163884-2	chr2	109163779	109164001	+	0.000	0.000	13.1	1.0	13.14	6.36e-11
Merged-chr2-109255720-2	chr2	109255591	109255846	+	0.000	0.000	8.4	1.0	8.45	1.02e-05
Merged-chr2-109275473-2	chr2	109275297	109275645	+	0.000	0.000	12.7	3.0	4.22	7.14e-05
Merged-chr2-109279657-4	chr2	109279354	109279920	+	0.000	0.000	44.1	11.0	4.01	5.50e-14
Merged-chr2-109383150-2	chr2	109383018	109383277	+	0.000	0.000	19.7	3.0	6.57	5.59e-10
Merged-chr2-111667696-2	chr2	111667532	111667864	+	0.000	0.000	46.9	19.0	2.47	1.13e-07
Merged-chr2-111704527-2	chr2	111704343	111704715	+	0.000	0.000	61.0	22.0	2.77	6.55e-12
Merged-chr2-111876726-2	chr2	111876592	111876865	+	0.000	0.000	11.3	0.5	22.53	7.42e-12
Merged-chr2-112543319-3	chr2	112543079	112543516	+	0.000	0.000	21.6	7.0	3.08	1.45e-05
Merged-chr2-112659152-2	chr2	112658901	112659394	+	0.000	0.000	27.2	10.5	2.59	1.49e-05
Merged-chr2-112768133-2	chr2	112767883	112768358	+	0.000	0.000	62.0	12.0	5.16	1.01e-23
Merged-chr2-112799616-1	chr2	112799414	112799819	+	0.000	0.000	9.9	1.0	9.86	1.13e-06
Merged-chr2-112827875-3	chr2	112827651	112828100	+	0.000	0.000	30.0	12.0	2.50	8.87e-06
Merged-chr2-113078588-2	chr2	113078288	113078856	+	0.000	0.000	39.4	13.0	3.03	4.54e-09
Merged-chr2-113792106-2	chr2	113791802	113792414	+	0.000	0.000	55.4	30.0	1.85	2.71e-05
Merged-chr2-118047674-2	chr2	118047492	118047928	+	0.000	0.000	28.2	10.0	2.82	2.25e-06
Merged-chr2-119265349-2	chr2	119265189	119265508	+	0.000	0.000	28.2	12.0	2.35	5.58e-05
Merged-chr2-120038360-2	chr2	120038236	120038498	+	0.000	0.000	12.2	2.0	6.10	1.36e-06
Merged-chr2-120044564-2	chr2	120044411	120044669	+	0.000	0.000	7.5	0.5	15.02	9.40e-07
Merged-chr2-120232481-2	chr2	120232259	120232714	+	0.000	0.000	57.3	4.0	14.31	1.01e-44
Merged-chr2-120265037-3	chr2	120264762	120265314	+	0.000	0.000	94.8	42.5	2.23	6.75e-12
Merged-chr2-120544063-2	chr2	120543804	120544326	+	0.000	0.000	50.7	22.0	2.30	2.11e-07
Merged-chr2-120732997-2	chr2	120732763	120733163	+	0.000	0.000	16.9	4.0	4.22	4.89e-06
Merged-chr2-121634541-2	chr2	121634303	121634831	+	0.000	0.000	13.1	3.0	4.38	1.61e-05
Merged-chr2-127734040-2	chr2	127733902	127734157	+	0.000	0.000	7.5	1.0	7.51	8.32e-05
Merged-chr2-128187334-3	chr2	128187053	128187608	+	0.000	0.000	42.2	21.0	2.01	3.54e-05
Merged-chr2-128196588-2	chr2	128196381	128196797	+	0.000	0.000	124.8	82.0	1.52	9.44e-06
Merged-chr2-133700341-2	chr2	133700229	133700464	+	0.000	0.000	8.4	1.0	8.45	1.02e-05
Merged-chr2-134197667-2	chr2	134197494	134197847	+	0.000	0.000	12.2	1.0	12.20	8.32e-10
Merged-chr2-134727632-2	chr2	134727433	134727849	+	0.000	0.000	74.2	46.0	1.61	8.85e-05
Merged-chr2-135664751-2	chr2	135664565	135664876	+	0.000	0.000	11.3	0.5	22.53	7.42e-12
Merged-chr2-135667209-2	chr2	135667040	135667360	+	0.000	0.000	21.1	7.0	3.02	1.45e-05
Merged-chr2-135840748-2	chr2	135840490	135840967	+	0.000	0.000	35.7	10.0	3.57	6.06e-10
Merged-chr2-138267599-2	chr2	138267402	138267784	+	0.000	0.000	35.7	12.0	2.97	5.23e-08
Merged-chr2-144523427-1	chr2	144523316	144523538	+	0.000	0.000	7.5	0.5	15.02	9.40e-07
Merged-chr2-145724071-2	chr2	145723750	145724335	+	0.000	0.000	46.0	16.0	2.87	2.20e-09
Merged-chr2-146313158-2	chr2	146312935	146313336	+	0.000	0.000	27.2	11.5	2.37	6.77e-05
Merged-chr2-146349543-2	chr2	146349428	146349660	+	0.000	0.000	6.6	0.5	13.14	1.32e-05
Merged-chr2-147026907-2	chr2	147026700	147027087	+	0.000	0.000	7.5	0.5	15.02	9.40e-07
Merged-chr2-147981499-1	chr2	147981390	147981608	+	0.000	0.000	7.5	0.5	15.02	9.40e-07
Merged-chr2-148024069-2	chr2	148023964	148024184	+	0.000	0.000	13.1	3.0	4.38	1.61e-05
Merged-chr2-148553166-2	chr2	148553050	148553279	+	0.000	0.000	10.3	0.5	20.65	1.63e-10
Merged-chr2-148812512-2	chr2	148812329	148812687	+	0.000	0.000	27.2	10.0	2.72	6.42e-06
Merged-chr2-149562508-2	chr2	149562368	149562656	+	0.000	0.000	14.1	4.0	3.52	7.63e-05
Merged-chr2-150036820-2	chr2	150036698	150036932	+	0.000	0.000	11.3	2.0	5.63	8.31e-06
Merged-chr2-150663347-2	chr2	150663106	150663576	+	0.000	0.000	76.0	33.0	2.30	1.10e-10
Merged-chr2-150681691-2	chr2	150681414	150681965	+	0.000	0.000	88.2	42.5	2.08	7.09e-10
Merged-chr2-151037670-1	chr2	151037518	151037823	+	0.000	0.000	8.4	0.5	16.90	5.88e-08
Merged-chr2-151261636-4	chr2	151261193	151262078	+	0.000	0.000	110.8	69.0	1.61	3.30e-06
Merged-chr2-152407415-2	chr2	152407241	152407555	+	0.000	0.000	31.0	11.0	2.82	1.69e-06
Merged-chr2-152499970-2	chr2	152499835	152500106	+	0.000	0.000	11.3	2.0	5.63	8.31e-06
Merged-chr2-152544844-1	chr2	152544732	152544957	+	0.000	0.000	15.0	2.0	7.51	3.87e-09
Merged-chr2-152612617-2	chr2	152612502	152612738	+	0.000	0.000	9.4	0.5	18.77	3.26e-09
Merged-chr2-152694341-2	chr2	152694156	152694498	+	0.000	0.000	33.8	6.0	5.63	1.65e-14
Merged-chr2-156467199-2	chr2	156466995	156467407	+	0.000	0.000	29.1	2.0	14.55	8.80e-24
Merged-chr2-156537431-2	chr2	156537195	156537670	+	0.000	0.000	22.5	0.5	45.06	1.29e-28
Merged-chr2-157838057-2	chr2	157837829	157838284	+	0.000	0.000	23.5	9.0	2.61	6.68e-05
Merged-chr2-158546917-2	chr2	158546809	158547024	+	0.000	0.000	9.4	0.5	18.77	3.26e-09
Merged-chr2-158740751-2	chr2	158740611	158740942	+	0.000	0.000	8.4	1.0	8.45	1.02e-05
Merged-chr2-159086506-2	chr2	159086412	159086610	+	0.000	0.000	15.5	4.0	3.87	1.99e-05
Merged-chr2-159137720-1	chr2	159137638	159137802	+	0.000	0.000	18.8	5.5	3.41	1.89e-05
Merged-chr2-159185174-2	chr2	159185067	159185279	+	0.000	0.000	14.1	1.0	14.08	4.52e-12
Merged-chr2-160224426-4	chr2	160224046	160224767	+	0.000	0.000	140.8	83.5	1.69	1.06e-08
Merged-chr2-160427801-2	chr2	160427643	160427950	+	0.000	0.000	23.5	6.0	3.91	1.01e-07
Merged-chr2-160454571-2	chr2	160454403	160454758	+	0.000	0.000	43.2	13.0	3.32	4.20e-11
Merged-chr2-161077626-4	chr2	161077085	161078210	+	0.000	0.000	253.0	151.5	1.67	5.63e-14
Merged-chr2-161160990-2	chr2	161160709	161161199	+	0.000	0.000	64.8	36.5	1.77	2.40e-05
Merged-chr2-162072597-2	chr2	162072446	162072744	+	0.000	0.000	27.2	9.0	3.02	9.64e-07
Merged-chr2-162141268-2	chr2	162141093	162141444	+	0.000	0.000	15.0	3.0	5.01	6.70e-07
Merged-chr2-162318799-2	chr2	162318523	162319079	+	0.000	0.000	95.7	50.0	1.91	9.73e-09
Merged-chr2-162334158-2	chr2	162334040	162334281	+	0.000	0.000	9.4	1.5	6.26	2.77e-05
Merged-chr2-162380329-2	chr2	162380132	162380545	+	0.000	0.000	14.5	3.0	4.85	3.40e-06
Merged-chr2-163860146-2	chr2	163860013	163860270	+	0.000	0.000	13.1	1.0	13.14	6.36e-11
Merged-chr2-164826719-2	chr2	164826555	164826878	+	0.000	0.000	33.8	12.0	2.82	4.45e-07
Merged-chr2-164920626-2	chr2	164920502	164920782	+	0.000	0.000	14.1	4.0	3.52	7.63e-05
Merged-chr2-165794767-2	chr2	165794637	165794889	+	0.000	0.000	8.4	1.0	8.45	1.02e-05
Merged-chr2-165903106-2	chr2	165902944	165903286	+	0.000	0.000	15.0	1.0	15.02	3.00e-13
Merged-chr2-166376255-4	chr2	166375794	166376629	+	0.000	0.000	76.5	30.0	2.55	1.48e-12
Merged-chr2-169013407-2	chr2	169013224	169013523	+	0.000	0.000	15.0	4.0	3.75	1.99e-05
Merged-chr2-169095701-2	chr2	169095409	169095931	+	0.000	0.000	15.0	4.0	3.75	1.99e-05
Merged-chr2-169222846-2	chr2	169222646	169223016	+	0.000	0.000	28.2	4.0	7.04	5.02e-15
Merged-chr2-169719315-1	chr2	169719241	169719390	+	0.000	0.000	6.6	0.5	13.14	1.32e-05
Merged-chr2-170229926-2	chr2	170229795	170230070	+	0.000	0.000	9.4	0.5	18.77	3.26e-09
Merged-chr2-170525251-2	chr2	170525130	170525376	+	0.000	0.000	29.1	9.0	3.23	9.34e-08
Merged-chr2-170820958-2	chr2	170820851	170821065	+	0.000	0.000	8.4	0.5	16.90	5.88e-08
Merged-chr2-171702919-2	chr2	171702710	171703104	+	0.000	0.000	14.1	3.0	4.69	3.40e-06
Merged-chr2-171972840-2	chr2	171972585	171973158	+	0.000	0.000	66.6	25.0	2.67	7.44e-12
Merged-chr2-172285222-2	chr2	172285117	172285328	+	0.000	0.000	21.1	6.0	3.52	1.46e-06
Merged-chr2-172322264-2	chr2	172322171	172322352	+	0.000	0.000	6.6	0.5	13.14	1.32e-05
Merged-chr2-172339752-3	chr2	172339566	172340020	+	0.000	0.000	26.3	11.0	2.39	8.21e-05
Merged-chr2-172438187-2	chr2	172438030	172438325	+	0.000	0.000	28.2	12.0	2.35	5.58e-05
Merged-chr2-172440940-1	chr2	172440839	172441042	+	0.000	0.000	11.3	0.5	22.53	7.42e-12
Merged-chr2-172446718-2	chr2	172446501	172446912	+	0.000	0.000	49.8	25.0	1.99	1.42e-05
Merged-chr2-172480636-2	chr2	172480490	172480785	+	0.000	0.000	16.4	4.0	4.11	4.89e-06
Merged-chr2-172986237-2	chr2	172986027	172986449	+	0.000	0.000	39.9	7.0	5.70	4.92e-17
Merged-chr2-173370464-2	chr2	173370302	173370632	+	0.000	0.000	15.0	3.0	5.01	6.70e-07
Merged-chr2-173652486-1	chr2	173652370	173652603	+	0.000	0.000	9.4	1.0	9.39	1.13e-06
Merged-chr2-174345201-1	chr2	174345052	174345350	+	0.000	0.000	14.1	4.0	3.52	7.63e-05
Merged-chr2-174395650-4	chr2	174395327	174396033	+	0.000	0.000	50.7	27.5	1.84	7.36e-05
Merged-chr2-174617953-2	chr2	174617828	174618077	+	0.000	0.000	10.3	2.0	5.16	4.65e-05
Merged-chr2-174901325-2	chr2	174901202	174901462	+	0.000	0.000	10.8	2.0	5.40	4.65e-05
Merged-chr2-174966492-3	chr2	174966177	174966788	+	0.000	0.000	20.7	7.0	2.95	4.44e-05
Merged-chr2-175205721-2	chr2	175205580	175205883	+	0.000	0.000	13.1	3.0	4.38	1.61e-05
Merged-chr2-176096771-2	chr2	176096668	176096875	+	0.000	0.000	10.3	0.5	20.65	1.63e-10
Merged-chr2-176188180-2	chr2	176188056	176188317	+	0.000	0.000	11.3	2.0	5.63	8.31e-06
Merged-chr2-176395461-2	chr2	176395354	176395570	+	0.000	0.000	8.4	1.0	8.45	1.02e-05
Merged-chr2-176553813-2	chr2	176553636	176554039	+	0.000	0.000	25.8	10.0	2.58	4.69e-05
Merged-chr2-176568410-2	chr2	176568206	176568628	+	0.000	0.000	19.7	0.5	39.42	9.51e-24
Merged-chr2-177211836-1	chr2	177211762	177211911	+	0.000	0.000	6.1	0.5	12.20	1.32e-05
Merged-chr2-177445425-2	chr2	177445262	177445587	+	0.000	0.000	49.8	26.0	1.91	3.70e-05
Merged-chr2-177784607-2	chr2	177784487	177784731	+	0.000	0.000	6.6	0.5	13.14	1.32e-05
Merged-chr2-178217287-2	chr2	178217114	178217447	+	0.000	0.000	15.0	2.0	7.51	3.87e-09
Merged-chr2-180125769-2	chr2	180125553	180125963	+	0.000	0.000	28.2	12.0	2.35	5.58e-05
Merged-chr2-181072695-2	chr2	181072514	181072885	+	0.000	0.000	47.9	25.0	1.91	5.54e-05
Merged-chr2-184890514-2	chr2	184890370	184890643	+	0.000	0.000	10.3	1.0	10.33	1.11e-07
Merged-chr2-186533093-2	chr2	186532839	186533359	+	0.000	0.000	68.5	33.0	2.08	6.46e-08
Merged-chr2-187050761-2	chr2	187050612	187050896	+	0.000	0.000	16.9	1.0	16.90	1.87e-14
Merged-chr2-187550010-1	chr2	187549900	187550121	+	0.000	0.000	11.7	2.0	5.87	8.31e-06
Merged-chr2-189105122-2	chr2	189104925	189105321	+	0.000	0.000	20.7	7.0	2.95	4.44e-05
Merged-chr2-189204452-2	chr2	189204301	189204611	+	0.000	0.000	12.2	3.0	4.07	7.14e-05
Merged-chr2-189370940-2	chr2	189370700	189371206	+	0.000	0.000	64.8	34.0	1.90	2.88e-06
Merged-chr2-190086985-2	chr2	190086881	190087097	+	0.000	0.000	7.5	1.0	7.51	8.32e-05
Merged-chr2-190360016-2	chr2	190359818	190360225	+	0.000	0.000	31.9	9.0	3.55	7.93e-09
Merged-chr2-190433895-2	chr2	190433781	190434008	+	0.000	0.000	9.4	0.5	18.77	3.26e-09
Merged-chr2-190723914-2	chr2	190723775	190724058	+	0.000	0.000	26.3	7.0	3.75	2.85e-08
Merged-chr2-190947935-2	chr2	190947727	190948187	+	0.000	0.000	47.4	22.0	2.15	2.44e-06
Merged-chr2-190964523-2	chr2	190964424	190964641	+	0.000	0.000	10.3	1.0	10.33	1.11e-07
Merged-chr2-191014252-4	chr2	191013871	191014651	+	0.000	0.000	117.3	73.5	1.60	1.78e-06
Merged-chr2-191023518-2	chr2	191023415	191023617	+	0.000	0.000	10.3	0.5	20.65	1.63e-10
Merged-chr2-191030718-2	chr2	191030583	191030849	+	0.000	0.000	25.3	8.0	3.17	1.17e-06
Merged-chr2-191422115-1	chr2	191421997	191422233	+	0.000	0.000	8.4	0.5	16.90	5.88e-08
Merged-chr2-191637755-4	chr2	191637451	191638038	+	0.000	0.000	32.9	15.0	2.19	9.03e-05
Merged-chr2-196268225-2	chr2	196268061	196268363	+	0.000	0.000	19.7	4.0	4.93	5.16e-08
Merged-chr2-196635383-1	chr2	196635309	196635458	+	0.000	0.000	10.3	2.0	5.16	4.65e-05
Merged-chr2-200383958-2	chr2	200383811	200384101	+	0.000	0.000	28.2	11.0	2.56	1.26e-05
Merged-chr2-200408617-2	chr2	200408403	200408847	+	0.000	0.000	99.5	65.0	1.53	5.28e-05
Merged-chr2-200611625-2	chr2	200611528	200611715	+	0.000	0.000	8.4	1.0	8.45	1.02e-05
Merged-chr2-200901633-2	chr2	200901462	200901804	+	0.000	0.000	70.4	42.0	1.68	4.86e-05
Merged-chr2-201022150-2	chr2	201022028	201022289	+	0.000	0.000	11.3	2.0	5.63	8.31e-06
Merged-chr2-201052751-2	chr2	201052587	201052956	+	0.000	0.000	16.9	3.0	5.63	1.24e-07
Merged-chr2-201126863-2	chr2	201126652	201127037	+	0.000	0.000	50.2	21.0	2.39	5.42e-08
Merged-chr2-201184078-1	chr2	201183883	201184274	+	0.000	0.000	10.8	2.0	5.40	4.65e-05
Merged-chr2-201218932-2	chr2	201218710	201219088	+	0.000	0.000	22.5	6.0	3.75	3.91e-07
Merged-chr2-201220285-3	chr2	201220023	201220537	+	0.000	0.000	31.9	9.0	3.55	7.93e-09
Merged-chr2-201228810-2	chr2	201228666	201228940	+	0.000	0.000	20.2	2.0	10.09	6.44e-14
Merged-chr2-201414452-2	chr2	201414243	201414675	+	0.000	0.000	40.4	18.5	2.18	9.89e-06
Merged-chr2-201415429-2	chr2	201415317	201415556	+	0.000	0.000	13.1	2.5	5.26	2.38e-06
Merged-chr2-201532879-1	chr2	201532730	201533029	+	0.000	0.000	9.4	1.0	9.39	1.13e-06
Merged-chr2-202317626-3	chr2	202317360	202317886	+	0.000	0.000	101.4	63.0	1.61	6.40e-06
Merged-chr2-202574044-2	chr2	202573921	202574168	+	0.000	0.000	20.7	7.0	2.95	4.44e-05
Merged-chr2-202703266-2	chr2	202703049	202703479	+	0.000	0.000	23.5	2.0	11.73	4.79e-17
Merged-chr2-202965960-2	chr2	202965787	202966135	+	0.000	0.000	42.2	19.0	2.22	3.60e-06
Merged-chr2-205245888-2	chr2	205245706	205246063	+	0.000	0.000	24.4	6.0	4.07	2.48e-08
Merged-chr2-205948243-2	chr2	205948114	205948395	+	0.000	0.000	16.9	4.0	4.22	4.89e-06
Merged-chr2-207008847-1	chr2	207008706	207008988	+	0.000	0.000	7.5	1.0	7.51	8.32e-05
Merged-chr2-207074956-2	chr2	207074812	207075089	+	0.000	0.000	10.3	2.0	5.16	4.65e-05
Merged-chr2-207092084-2	chr2	207091945	207092224	+	0.000	0.000	17.8	2.0	8.92	5.61e-11
Merged-chr2-207283182-2	chr2	207283035	207283341	+	0.000	0.000	9.4	0.5	18.77	3.26e-09
Merged-chr2-207311562-2	chr2	207311288	207311829	+	0.000	0.000	96.7	61.0	1.58	2.10e-05
Merged-chr2-207772603-2	chr2	207772484	207772715	+	0.000	0.000	24.9	4.0	6.22	9.88e-12
Merged-chr2-207810958-2	chr2	207810737	207811155	+	0.000	0.000	25.3	8.0	3.17	1.17e-06
Merged-chr2-209513773-2	chr2	209513657	209513892	+	0.000	0.000	7.5	0.5	15.02	9.40e-07
Merged-chr2-211611427-2	chr2	211611280	211611571	+	0.000	0.000	17.8	2.5	7.13	1.56e-09
Merged-chr2-211877285-1	chr2	211877164	211877406	+	0.000	0.000	6.6	0.5	13.14	1.32e-05
Merged-chr2-212975547-2	chr2	212975432	212975675	+	0.000	0.000	6.6	0.5	13.14	1.32e-05
Merged-chr2-214069452-2	chr2	214069236	214069668	+	0.000	0.000	130.5	85.5	1.53	4.59e-06
Merged-chr2-215374226-1	chr2	215374105	215374348	+	0.000	0.000	6.1	0.5	12.20	1.32e-05
Merged-chr2-215831625-2	chr2	215831434	215831812	+	0.000	0.000	48.8	10.0	4.88	4.59e-18
Merged-chr2-215846335-2	chr2	215846228	215846473	+	0.000	0.000	27.7	2.0	13.85	1.80e-21
Merged-chr2-216691267-2	chr2	216691108	216691451	+	0.000	0.000	16.9	3.0	5.63	1.24e-07
Merged-chr2-216776718-1	chr2	216776599	216776838	+	0.000	0.000	17.8	2.0	8.92	5.61e-11
Merged-chr2-218041956-2	chr2	218041857	218042088	+	0.000	0.000	7.5	0.5	15.02	9.40e-07
Merged-chr2-218228909-2	chr2	218228780	218229041	+	0.000	0.000	14.1	1.0	14.08	4.52e-12
Merged-chr2-218264364-2	chr2	218264188	218264607	+	0.000	0.000	15.0	2.0	7.51	3.87e-09
Merged-chr2-218570976-2	chr2	218570813	218571130	+	0.000	0.000	28.2	11.0	2.56	1.26e-05
Merged-chr2-219403096-2	chr2	219402946	219403256	+	0.000	0.000	44.1	23.0	1.92	6.37e-05
Merged-chr2-221467828-2	chr2	221467656	221468023	+	0.000	0.000	28.2	12.0	2.35	5.58e-05
Merged-chr2-221529337-2	chr2	221529135	221529532	+	0.000	0.000	46.5	7.0	6.64	1.46e-22
Merged-chr2-222730902-2	chr2	222730800	222731001	+	0.000	0.000	7.5	1.0	7.51	8.32e-05
Merged-chr2-222789550-2	chr2	222789366	222789717	+	0.000	0.000	23.5	1.0	23.47	1.48e-23
Merged-chr2-222887222-2	chr2	222887054	222887393	+	0.000	0.000	15.0	3.0	5.01	6.70e-07
Merged-chr2-222920062-2	chr2	222919870	222920253	+	0.000	0.000	98.6	59.0	1.67	2.14e-06
Merged-chr2-222951022-3	chr2	222950737	222951319	+	0.000	0.000	52.1	26.0	2.00	4.64e-06
Merged-chr2-224940150-2	chr2	224940012	224940260	+	0.000	0.000	14.5	4.0	3.64	7.63e-05
Merged-chr2-224983127-1	chr2	224982929	224983326	+	0.000	0.000	8.9	0.5	17.83	5.88e-08
Merged-chr2-225101103-2	chr2	225100831	225101355	+	0.000	0.000	61.0	34.0	1.79	1.93e-05
Merged-chr2-226772752-3	chr2	226772457	226773037	+	0.000	0.000	31.0	11.0	2.82	1.69e-06
Merged-chr2-227882261-2	chr2	227882082	227882434	+	0.000	0.000	14.1	0.5	28.16	4.25e-16
Merged-chr2-230219935-3	chr2	230219547	230220284	+	0.000	0.000	64.8	38.0	1.70	7.41e-05
Merged-chr2-230411866-3	chr2	230411604	230412108	+	0.000	0.000	70.9	32.0	2.21	4.38e-09
Merged-chr2-230416161-2	chr2	230415968	230416341	+	0.000	0.000	92.9	60.0	1.55	7.48e-05
Merged-chr2-230611545-2	chr2	230611400	230611677	+	0.000	0.000	10.3	2.0	5.16	4.65e-05
Merged-chr2-230779371-2	chr2	230779241	230779501	+	0.000	0.000	20.7	2.0	10.33	6.44e-14
Merged-chr2-231460444-1	chr2	231460370	231460519	+	0.000	0.000	9.9	0.5	19.71	3.26e-09
Merged-chr2-231621782-2	chr2	231621622	231621946	+	0.000	0.000	13.1	1.5	8.76	7.80e-09
Merged-chr2-231635675-2	chr2	231635519	231635790	+	0.000	0.000	7.5	1.0	7.51	8.32e-05
Merged-chr2-233443708-2	chr2	233443558	233443888	+	0.000	0.000	41.3	20.0	2.07	2.54e-05
Merged-chr2-233814284-2	chr2	233814130	233814396	+	0.000	0.000	6.6	0.5	13.14	1.32e-05
Merged-chr2-235863909-1	chr2	235863835	235863984	+	0.000	0.000	6.1	0.5	12.20	1.32e-05
Merged-chr2-236237055-2	chr2	236236691	236237291	+	0.000	0.000	13.1	2.0	6.57	2.07e-07
Merged-chr2-236889381-2	chr2	236889104	236889671	+	0.000	0.000	77.9	46.0	1.69	1.86e-05
Merged-chr2-236919413-2	chr2	236919262	236919563	+	0.000	0.000	30.5	12.5	2.44	1.88e-05
Merged-chr2-236928771-4	chr2	236928454	236929144	+	0.000	0.000	31.0	9.0	3.44	2.77e-08
Merged-chr2-237790559-2	chr2	237790392	237790710	+	0.000	0.000	33.8	13.0	2.60	2.40e-06
Merged-chr2-237905341-2	chr2	237904969	237905677	+	0.000	0.000	74.6	44.0	1.70	2.29e-05
Merged-chr2-238256728-2	chr2	238256562	238256908	+	0.000	0.000	34.7	15.0	2.32	1.74e-05
Merged-chr2-239249978-2	chr2	239249799	239250180	+	0.000	0.000	61.5	35.0	1.76	4.30e-05
Merged-chr2-239265358-2	chr2	239265176	239265606	+	0.000	0.000	25.3	6.5	3.90	2.71e-08
Merged-chr2-239393561-2	chr2	239393354	239393894	+	0.000	0.000	16.0	1.0	15.96	3.00e-13
Merged-chr2-240135961-2	chr2	240135850	240136082	+	0.000	0.000	8.4	0.5	16.90	5.88e-08
Merged-chr2-240343746-1	chr2	240343619	240343874	+	0.000	0.000	6.6	0.5	13.14	1.32e-05
Merged-chr2-240348738-2	chr2	240348640	240348863	+	0.000	0.000	7.5	0.5	15.02	9.40e-07
Merged-chr2-241358641-2	chr2	241358439	241358842	+	0.000	0.000	124.8	61.0	2.05	9.97e-13
Merged-chr2-241363728-2	chr2	241363612	241363851	+	0.000	0.000	13.1	3.0	4.38	1.61e-05
Merged-chr2-241846369-1	chr2	241846271	241846467	+	0.000	0.000	7.5	0.5	15.02	9.40e-07
Merged-chr2-242038650-1	chr2	242038502	242038799	+	0.000	0.000	6.1	0.5	12.20	1.32e-05
Merged-chr2-242060527-2	chr2	242060324	242060751	+	0.000	0.000	18.8	6.0	3.13	5.69e-05
Merged-chr3-3172827-2	chr3	3172682	3172953	+	0.000	0.000	16.9	3.0	5.63	1.24e-07
Merged-chr3-4703313-3	chr3	4703067	4703616	+	0.000	0.000	18.8	3.0	6.26	3.57e-09
Merged-chr3-4829218-2	chr3	4829114	4829338	+	0.000	0.000	9.4	1.0	9.39	1.13e-06
Merged-chr3-4867028-2	chr3	4866828	4867217	+	0.000	0.000	52.6	25.0	2.10	1.59e-06
Merged-chr3-5016355-2	chr3	5016280	5016431	+	0.000	0.000	10.3	1.5	6.88	4.10e-06
Merged-chr3-5022453-2	chr3	5022346	5022571	+	0.000	0.000	29.1	8.0	3.64	7.97e-09
Merged-chr3-5139785-2	chr3	5139558	5140009	+	0.000	0.000	74.2	39.0	1.90	3.93e-07
Merged-chr3-7206127-2	chr3	7205989	7206257	+	0.000	0.000	13.1	2.0	6.57	2.07e-07
Merged-chr3-7630941-4	chr3	7630558	7631373	+	0.000	0.000	43.2	18.0	2.40	4.00e-07
Merged-chr3-10299895-2	chr3	10299587	10300132	+	0.000	0.000	31.0	9.5	3.26	8.68e-08
Merged-chr3-10945863-2	chr3	10945707	10946048	+	0.000	0.000	23.9	6.0	3.99	1.01e-07
Merged-chr3-11246292-1	chr3	11246183	11246401	+	0.000	0.000	6.6	0.5	13.14	1.32e-05
Merged-chr3-11643960-2	chr3	11643694	11644208	+	0.000	0.000	93.9	52.0	1.81	1.93e-07
Merged-chr3-11718893-2	chr3	11718704	11719150	+	0.000	0.000	28.2	11.5	2.45	2.72e-05
Merged-chr3-11799862-2	chr3	11799715	11800057	+	0.000	0.000	12.2	1.0	12.20	8.32e-10
Merged-chr3-12235931-1	chr3	12235803	12236059	+	0.000	0.000	10.3	2.0	5.16	4.65e-05
Merged-chr3-12554197-3	chr3	12553922	12554407	+	0.000	0.000	28.2	12.0	2.35	5.58e-05
Merged-chr3-13149922-1	chr3	13149782	13150062	+	0.000	0.000	10.3	2.0	5.16	4.65e-05
Merged-chr3-14234525-2	chr3	14234385	14234670	+	0.000	0.000	28.2	11.0	2.56	1.26e-05
Merged-chr3-14319802-2	chr3	14319643	14319961	+	0.000	0.000	55.4	23.0	2.41	1.07e-08
Merged-chr3-14482494-2	chr3	14482246	14482721	+	0.000	0.000	37.1	12.0	3.09	5.52e-09
Merged-chr3-14836256-2	chr3	14836062	14836469	+	0.000	0.000	13.1	2.0	6.57	2.07e-07
Merged-chr3-15556713-1	chr3	15556576	15556851	+	0.000	0.000	9.4	1.0	9.39	1.13e-06
Merged-chr3-15817058-2	chr3	15816929	15817188	+	0.000	0.000	13.1	0.5	26.28	1.19e-14
Merged-chr3-16240387-2	chr3	16240249	16240513	+	0.000	0.000	9.4	1.0	9.39	1.13e-06
Merged-chr3-16550495-2	chr3	16550374	16550612	+	0.000	0.000	10.8	2.0	5.40	4.65e-05
Merged-chr3-17054464-2	chr3	17054367	17054558	+	0.000	0.000	6.6	0.5	13.14	1.32e-05
Merged-chr3-17672744-2	chr3	17672552	17672866	+	0.000	0.000	8.4	0.5	16.90	5.88e-08
Merged-chr3-17739617-1	chr3	17739443	17739791	+	0.000	0.000	22.5	4.0	5.63	3.46e-10
Merged-chr3-20043571-2	chr3	20043399	20043741	+	0.000	0.000	49.3	24.5	2.01	8.51e-06
Merged-chr3-21750533-1	chr3	21750409	21750658	+	0.000	0.000	19.2	4.0	4.81	5.16e-08
Merged-chr3-23003734-2	chr3	23003433	23004001	+	0.000	0.000	21.6	5.0	4.32	8.11e-08
Merged-chr3-23129936-2	chr3	23129777	23130104	+	0.000	0.000	36.6	15.0	2.44	2.99e-06
Merged-chr3-23422652-1	chr3	23422483	23422821	+	0.000	0.000	7.5	0.5	15.02	9.40e-07
Merged-chr3-23518609-2	chr3	23518480	23518790	+	0.000	0.000	6.6	0.5	13.14	1.32e-05
Merged-chr3-23812118-1	chr3	23812009	23812227	+	0.000	0.000	7.5	0.5	15.02	9.40e-07
Merged-chr3-25555970-2	chr3	25555785	25556155	+	0.000	0.000	15.0	4.0	3.75	1.99e-05
Merged-chr3-25655885-2	chr3	25655787	25656010	+	0.000	0.000	6.6	0.5	13.14	1.32e-05
Merged-chr3-27455109-2	chr3	27454922	27455273	+	0.000	0.000	29.1	8.0	3.64	7.97e-09
Merged-chr3-28916909-2	chr3	28916675	28917132	+	0.000	0.000	67.1	33.0	2.03	1.35e-07
Merged-chr3-29544152-2	chr3	29544024	29544314	+	0.000	0.000	10.3	0.5	20.65	1.63e-10
Merged-chr3-30667412-2	chr3	30667240	30667635	+	0.000	0.000	29.1	11.0	2.65	4.68e-06
Merged-chr3-30690562-2	chr3	30690466	30690680	+	0.000	0.000	10.3	2.0	5.16	4.65e-05
Merged-chr3-30749395-2	chr3	30749160	30749595	+	0.000	0.000	29.1	6.5	4.48	8.13e-11
Merged-chr3-31002909-2	chr3	31002753	31003047	+	0.000	0.000	22.5	8.0	2.82	3.34e-05
Merged-chr3-31107138-2	chr3	31106987	31107315	+	0.000	0.000	16.0	1.0	15.96	3.00e-13
Merged-chr3-31918262-2	chr3	31918113	31918375	+	0.000	0.000	10.3	2.0	5.16	4.65e-05
Merged-chr3-31936890-2	chr3	31936729	31937051	+	0.000	0.000	20.7	7.0	2.95	4.44e-05
Merged-chr3-32438742-2	chr3	32438604	32438870	+	0.000	0.000	19.7	5.0	3.94	1.40e-06
Merged-chr3-32577676-2	chr3	32577523	32577812	+	0.000	0.000	14.1	3.0	4.69	3.40e-06
Merged-chr3-35384094-3	chr3	35383690	35384545	+	0.000	0.000	129.5	61.0	2.12	2.46e-14
Merged-chr3-35390144-2	chr3	35389960	35390289	+	0.000	0.000	8.4	0.5	16.90	5.88e-08
Merged-chr3-35423175-4	chr3	35422858	35423483	+	0.000	0.000	57.3	33.0	1.74	9.34e-05
Merged-chr3-36908314-4	chr3	36907864	36908686	+	0.000	0.000	85.0	42.0	2.02	7.65e-09
Merged-chr3-36912506-2	chr3	36912295	36912781	+	0.000	0.000	17.8	2.0	8.92	5.61e-11
Merged-chr3-37324971-2	chr3	37324822	37325136	+	0.000	0.000	8.4	0.5	16.90	5.88e-08
Merged-chr3-37942101-1	chr3	37942027	37942176	+	0.000	0.000	6.6	0.5	13.14	1.32e-05
Merged-chr3-37957318-2	chr3	37957188	37957448	+	0.000	0.000	14.1	4.0	3.52	7.63e-05
Merged-chr3-39146245-1	chr3	39146167	39146323	+	0.000	0.000	11.3	1.0	11.26	1.00e-08
Merged-chr3-39177939-3	chr3	39177723	39178156	+	0.000	0.000	62.9	35.0	1.80	2.38e-05
Merged-chr3-39192627-1	chr3	39192467	39192787	+	0.000	0.000	7.5	0.5	15.02	9.40e-07
Merged-chr3-39195821-2	chr3	39195628	39195972	+	0.000	0.000	9.4	0.5	18.77	3.26e-09
Merged-chr3-39284710-1	chr3	39284573	39284847	+	0.000	0.000	7.5	1.0	7.51	8.32e-05
Merged-chr3-39290504-2	chr3	39290309	39290695	+	0.000	0.000	52.1	14.0	3.72	5.55e-15
Merged-chr3-39433833-2	chr3	39433644	39433994	+	0.000	0.000	48.8	18.5	2.64	7.92e-09
Merged-chr3-39937225-2	chr3	39937113	39937403	+	0.000	0.000	7.5	1.0	7.51	8.32e-05
Merged-chr3-40200908-2	chr3	40200782	40201033	+	0.000	0.000	7.0	0.5	14.08	9.40e-07
Merged-chr3-40379343-2	chr3	40379189	40379474	+	0.000	0.000	9.4	0.5	18.77	3.26e-09
Merged-chr3-42369431-2	chr3	42369291	42369561	+	0.000	0.000	7.5	1.0	7.51	8.32e-05
Merged-chr3-43283237-1	chr3	43283131	43283343	+	0.000	0.000	14.1	2.0	7.04	2.93e-08
Merged-chr3-43288584-2	chr3	43288466	43288704	+	0.000	0.000	20.7	4.0	5.16	1.02e-08
Merged-chr3-43759472-2	chr3	43759123	43759791	+	0.000	0.000	129.5	70.0	1.85	1.79e-10
Merged-chr3-43907363-1	chr3	43907255	43907472	+	0.000	0.000	7.5	1.0	7.51	8.32e-05
Merged-chr3-44339745-2	chr3	44339641	44339856	+	0.000	0.000	18.8	1.0	18.77	6.06e-17
Merged-chr3-45062193-2	chr3	45062012	45062374	+	0.000	0.000	46.9	10.0	4.69	1.05e-16
Merged-chr3-45068141-4	chr3	45067838	45068455	+	0.000	0.000	89.6	54.0	1.66	7.98e-06
Merged-chr3-45096086-1	chr3	45096001	45096171	+	0.000	0.000	11.3	1.0	11.26	1.00e-08
Merged-chr3-45144466-2	chr3	45144331	45144615	+	0.000	0.000	27.2	10.0	2.72	6.42e-06
Merged-chr3-45608971-2	chr3	45608814	45609136	+	0.000	0.000	30.0	4.0	7.51	9.13e-17
Merged-chr3-46405515-2	chr3	46405365	46405646	+	0.000	0.000	25.3	9.0	2.82	8.65e-06
Merged-chr3-46845575-3	chr3	46845383	46845728	+	0.000	0.000	32.9	7.5	4.38	2.73e-11
Merged-chr3-46846086-2	chr3	46845869	46846300	+	0.000	0.000	44.6	23.0	1.94	6.37e-05
Merged-chr3-46931830-2	chr3	46931679	46931999	+	0.000	0.000	51.2	16.0	3.20	2.68e-12
Merged-chr3-47054602-2	chr3	47054463	47054725	+	0.000	0.000	10.3	1.0	10.33	1.11e-07
Merged-chr3-47159587-1	chr3	47159476	47159698	+	0.000	0.000	10.3	0.5	20.65	1.63e-10
Merged-chr3-47612379-2	chr3	47612190	47612570	+	0.000	0.000	35.2	17.0	2.07	8.66e-05
Merged-chr3-48112618-2	chr3	48112463	48112762	+	0.000	0.000	16.9	0.5	33.79	4.42e-19
Merged-chr3-48119698-2	chr3	48119472	48119908	+	0.000	0.000	37.5	7.0	5.36	1.51e-15
Merged-chr3-48473214-2	chr3	48472954	48473554	+	0.000	0.000	95.7	53.0	1.81	1.31e-07
Merged-chr3-49388684-2	chr3	49388561	49388833	+	0.000	0.000	10.3	2.0	5.16	4.65e-05
Merged-chr3-49529822-2	chr3	49529642	49530039	+	0.000	0.000	14.5	3.0	4.85	3.40e-06
Merged-chr3-49607422-2	chr3	49607288	49607600	+	0.000	0.000	10.3	2.0	5.16	4.65e-05
Merged-chr3-49813979-2	chr3	49813799	49814163	+	0.000	0.000	75.1	39.0	1.93	2.02e-07
Merged-chr3-50163839-1	chr3	50163743	50163936	+	0.000	0.000	15.0	2.0	7.51	3.87e-09
Merged-chr3-50164283-2	chr3	50164119	50164447	+	0.000	0.000	59.1	31.0	1.91	4.94e-06
Merged-chr3-50334852-2	chr3	50334697	50334994	+	0.000	0.000	25.3	6.5	3.90	2.71e-08
Merged-chr3-50611996-3	chr3	50611648	50612377	+	0.000	0.000	210.7	111.5	1.89	6.36e-17
Merged-chr3-50624194-3	chr3	50623930	50624505	+	0.000	0.000	58.2	29.0	2.01	1.38e-06
Merged-chr3-53570897-2	chr3	53570703	53571049	+	0.000	0.000	16.9	5.0	3.38	6.90e-05
Merged-chr3-56765374-2	chr3	56765219	56765499	+	0.000	0.000	9.4	0.5	18.77	3.26e-09
Merged-chr3-56918398-2	chr3	56918196	56918586	+	0.000	0.000	39.9	16.5	2.42	1.71e-06
Merged-chr3-56922322-2	chr3	56922118	56922528	+	0.000	0.000	33.8	9.5	3.56	2.19e-09
Merged-chr3-56928877-2	chr3	56928696	56929048	+	0.000	0.000	63.8	37.5	1.70	8.95e-05
Merged-chr3-57007670-2	chr3	57007502	57007835	+	0.000	0.000	68.5	40.0	1.71	3.47e-05
Merged-chr3-57136126-2	chr3	57135984	57136275	+	0.000	0.000	13.1	3.0	4.38	1.61e-05
Merged-chr3-57512379-2	chr3	57512263	57512499	+	0.000	0.000	8.4	1.0	8.45	1.02e-05
Merged-chr3-58564958-2	chr3	58564734	58565161	+	0.000	0.000	114.5	60.0	1.91	3.65e-10
Merged-chr3-58572252-2	chr3	58572142	58572352	+	0.000	0.000	16.4	4.0	4.11	4.89e-06
Merged-chr3-62144298-2	chr3	62144155	62144418	+	0.000	0.000	10.3	0.5	20.65	1.63e-10
Merged-chr3-62212457-1	chr3	62212229	62212686	+	0.000	0.000	7.5	0.5	15.02	9.40e-07
Merged-chr3-62728744-2	chr3	62728579	62728869	+	0.000	0.000	8.4	1.0	8.45	1.02e-05
Merged-chr3-63934465-4	chr3	63934080	63934846	+	0.000	0.000	64.8	31.0	2.09	1.44e-07
Merged-chr3-64104793-2	chr3	64104608	64104956	+	0.000	0.000	10.3	2.0	5.16	4.65e-05
Merged-chr3-64353321-1	chr3	64353246	64353397	+	0.000	0.000	7.5	1.0	7.51	8.32e-05
Merged-chr3-64669338-2	chr3	64669177	64669476	+	0.000	0.000	27.2	10.0	2.72	6.42e-06
Merged-chr3-64818255-3	chr3	64817842	64818581	+	0.000	0.000	39.4	12.0	3.29	5.25e-10
Merged-chr3-64824748-2	chr3	64824611	64824934	+	0.000	0.000	7.5	1.0	7.51	8.32e-05
Merged-chr3-65330306-2	chr3	65330095	65330467	+	0.000	0.000	20.7	3.0	6.88	8.31e-11
Merged-chr3-67490028-2	chr3	67489852	67490151	+	0.000	0.000	8.4	0.5	16.90	5.88e-08
Merged-chr3-67526412-2	chr3	67526310	67526520	+	0.000	0.000	6.6	0.5	13.14	1.32e-05
Merged-chr3-69185788-1	chr3	69185711	69185866	+	0.000	0.000	8.4	0.5	16.90	5.88e-08
Merged-chr3-69240853-4	chr3	69240576	69241156	+	0.000	0.000	57.7	22.0	2.62	3.63e-10
Merged-chr3-69327013-2	chr3	69326872	69327169	+	0.000	0.000	37.5	10.0	3.75	4.46e-11
Merged-chr3-69357382-1	chr3	69357307	69357458	+	0.000	0.000	7.5	1.0	7.51	8.32e-05
Merged-chr3-69654609-2	chr3	69654472	69654735	+	0.000	0.000	9.4	0.5	18.77	3.26e-09
Merged-chr3-69684795-2	chr3	69684671	69684912	+	0.000	0.000	8.4	1.0	8.45	1.02e-05
Merged-chr3-70829283-2	chr3	70829085	70829517	+	0.000	0.000	61.0	30.0	2.03	4.48e-07
Merged-chr3-70832668-2	chr3	70832518	70832818	+	0.000	0.000	22.5	6.0	3.75	3.91e-07
Merged-chr3-71063156-2	chr3	71063051	71063270	+	0.000	0.000	16.9	3.0	5.63	1.24e-07
Merged-chr3-71108083-2	chr3	71107901	71108281	+	0.000	0.000	67.1	21.0	3.20	1.16e-15
Merged-chr3-73056523-1	chr3	73056399	73056648	+	0.000	0.000	6.6	0.5	13.14	1.32e-05
Merged-chr3-81545722-1	chr3	81545551	81545894	+	0.000	0.000	9.4	0.5	18.77	3.26e-09
Merged-chr3-87271472-2	chr3	87271183	87271711	+	0.000	0.000	53.5	22.0	2.43	1.54e-08
Merged-chr3-98735969-2	chr3	98735867	98736071	+	0.000	0.000	16.9	5.0	3.38	6.90e-05
Merged-chr3-99114747-2	chr3	99114614	99114874	+	0.000	0.000	34.7	16.0	2.17	6.01e-05
Merged-chr3-99546259-3	chr3	99545990	99546513	+	0.000	0.000	40.4	12.0	3.36	1.56e-10
Merged-chr3-99570073-1	chr3	99569916	99570230	+	0.000	0.000	6.6	0.5	13.14	1.32e-05
Merged-chr3-99666451-2	chr3	99666309	99666571	+	0.000	0.000	11.3	0.5	22.53	7.42e-12
Merged-chr3-99874018-2	chr3	99873906	99874113	+	0.000	0.000	14.1	2.0	7.04	2.93e-08
Merged-chr3-100048025-2	chr3	100047909	100048131	+	0.000	0.000	9.4	0.5	18.77	3.26e-09
Merged-chr3-100087356-2	chr3	100087198	100087540	+	0.000	0.000	16.0	4.0	3.99	1.99e-05
Merged-chr3-100210112-2	chr3	100209981	100210261	+	0.000	0.000	20.7	3.0	6.88	8.31e-11
Merged-chr3-100760599-1	chr3	100760463	100760735	+	0.000	0.000	7.5	0.5	15.02	9.40e-07
Merged-chr3-100796730-2	chr3	100796571	100796889	+	0.000	0.000	14.1	3.0	4.69	3.40e-06
Merged-chr3-100798322-2	chr3	100798194	100798450	+	0.000	0.000	9.4	1.0	9.39	1.13e-06
Merged-chr3-101141381-2	chr3	101141239	101141518	+	0.000	0.000	15.0	3.0	5.01	6.70e-07
Merged-chr3-101475044-2	chr3	101474959	101475149	+	0.000	0.000	6.6	0.5	13.14	1.32e-05
Merged-chr3-101521306-2	chr3	101521148	101521480	+	0.000	0.000	12.2	3.0	4.07	7.14e-05
Merged-chr3-101644248-2	chr3	101643882	101644516	+	0.000	0.000	58.2	27.0	2.16	1.52e-07
Merged-chr3-101873774-2	chr3	101873539	101873993	+	0.000	0.000	38.5	17.0	2.26	7.91e-06
Merged-chr3-102136701-2	chr3	102136527	102136868	+	0.000	0.000	9.4	0.5	18.77	3.26e-09
Merged-chr3-105352022-2	chr3	105351859	105352204	+	0.000	0.000	13.1	3.0	4.38	1.61e-05
Merged-chr3-106004386-4	chr3	106004115	106004653	+	0.000	0.000	92.0	50.0	1.84	1.24e-07
Merged-chr3-106333064-2	chr3	106332813	106333248	+	0.000	0.000	21.6	8.0	2.70	9.40e-05
Merged-chr3-107497598-2	chr3	107497413	107497745	+	0.000	0.000	8.4	0.5	16.90	5.88e-08
Merged-chr3-107908181-2	chr3	107908028	107908345	+	0.000	0.000	15.0	4.0	3.75	1.99e-05
Merged-chr3-107970326-2	chr3	107970007	107970767	+	0.000	0.000	46.0	20.0	2.30	1.06e-06
Merged-chr3-108086091-2	chr3	108085926	108086305	+	0.000	0.000	16.0	3.0	5.32	6.70e-07
Merged-chr3-108088974-2	chr3	108088806	108089130	+	0.000	0.000	26.3	6.0	4.38	1.34e-09
Merged-chr3-108133058-3	chr3	108132780	108133261	+	0.000	0.000	22.5	3.0	7.51	1.60e-12
Merged-chr3-111668054-2	chr3	111667862	111668247	+	0.000	0.000	50.7	19.0	2.67	2.53e-09
Merged-chr3-111911002-3	chr3	111910799	111911205	+	0.000	0.000	25.3	7.0	3.62	1.07e-07
Merged-chr3-112358509-2	chr3	112358215	112358795	+	0.000	0.000	34.7	4.0	8.68	2.07e-20
Merged-chr3-112540024-2	chr3	112539903	112540159	+	0.000	0.000	8.4	0.5	16.90	5.88e-08
Merged-chr3-112635843-2	chr3	112635672	112636022	+	0.000	0.000	26.8	11.0	2.43	8.21e-05
Merged-chr3-113912952-3	chr3	113912717	113913215	+	0.000	0.000	20.7	7.0	2.95	4.44e-05
Merged-chr3-114746687-1	chr3	114746566	114746809	+	0.000	0.000	7.5	1.0	7.51	8.32e-05
Merged-chr3-115672283-2	chr3	115672168	115672407	+	0.000	0.000	7.5	0.5	15.02	9.40e-07
Merged-chr3-115804976-2	chr3	115804737	115805204	+	0.000	0.000	24.4	9.0	2.71	2.45e-05
Merged-chr3-119205236-2	chr3	119205088	119205389	+	0.000	0.000	9.4	1.0	9.39	1.13e-06
Merged-chr3-119219238-2	chr3	119219100	119219358	+	0.000	0.000	7.0	1.0	7.04	8.32e-05
Merged-chr3-119588297-2	chr3	119588062	119588476	+	0.000	0.000	16.0	3.0	5.32	6.70e-07
Merged-chr3-119597653-2	chr3	119597418	119597889	+	0.000	0.000	61.0	31.0	1.97	1.26e-06
Merged-chr3-119638154-2	chr3	119637861	119638439	+	0.000	0.000	116.4	68.5	1.70	1.09e-07
Merged-chr3-119821225-2	chr3	119821134	119821325	+	0.000	0.000	8.4	1.0	8.45	1.02e-05
Merged-chr3-119991049-2	chr3	119990896	119991193	+	0.000	0.000	20.7	6.0	3.44	5.18e-06
Merged-chr3-120569728-2	chr3	120569518	120569952	+	0.000	0.000	86.8	42.5	2.04	3.07e-09
Merged-chr3-120597922-1	chr3	120597839	120598006	+	0.000	0.000	6.6	0.5	13.14	1.32e-05
Merged-chr3-121432333-2	chr3	121432185	121432494	+	0.000	0.000	19.7	4.0	4.93	5.16e-08
Merged-chr3-122030549-2	chr3	122030399	122030725	+	0.000	0.000	11.3	1.0	11.26	1.00e-08
Merged-chr3-122564296-2	chr3	122564076	122564509	+	0.000	0.000	120.6	51.0	2.37	1.48e-16
Merged-chr3-122610201-2	chr3	122609983	122610403	+	0.000	0.000	51.2	17.5	2.92	6.03e-11
Merged-chr3-122669512-2	chr3	122669283	122669749	+	0.000	0.000	31.0	10.0	3.10	2.51e-07
Merged-chr3-122680768-2	chr3	122680557	122680960	+	0.000	0.000	46.0	14.5	3.17	1.12e-10
Merged-chr3-122714434-2	chr3	122714246	122714645	+	0.000	0.000	33.8	4.0	8.45	1.76e-19
Merged-chr3-123661092-2	chr3	123660885	123661288	+	0.000	0.000	44.1	21.0	2.10	7.93e-06
Merged-chr3-123694639-2	chr3	123694438	123694912	+	0.000	0.000	30.0	12.5	2.40	1.88e-05
Merged-chr3-124056474-2	chr3	124056341	124056594	+	0.000	0.000	8.4	0.5	16.90	5.88e-08
Merged-chr3-124080012-2	chr3	124079880	124080165	+	0.000	0.000	7.5	0.5	15.02	9.40e-07
Merged-chr3-124761441-2	chr3	124761277	124761589	+	0.000	0.000	18.8	6.0	3.13	5.69e-05
Merged-chr3-125024349-2	chr3	125024202	125024492	+	0.000	0.000	29.1	11.0	2.65	4.68e-06
Merged-chr3-125024953-2	chr3	125024720	125025166	+	0.000	0.000	37.5	17.5	2.15	3.27e-05
Merged-chr3-125044823-2	chr3	125044677	125044979	+	0.000	0.000	22.5	4.0	5.63	3.46e-10
Merged-chr3-125054696-2	chr3	125054547	125054827	+	0.000	0.000	35.7	14.0	2.55	1.70e-06
Merged-chr3-125121842-1	chr3	125121741	125121944	+	0.000	0.000	11.3	1.0	11.26	1.00e-08
Merged-chr3-125141928-2	chr3	125141667	125142168	+	0.000	0.000	82.6	44.0	1.88	1.99e-07
Merged-chr3-125245726-2	chr3	125245598	125245871	+	0.000	0.000	8.4	1.0	8.45	1.02e-05
Merged-chr3-125935440-2	chr3	125935299	125935587	+	0.000	0.000	8.4	0.5	16.90	5.88e-08
Merged-chr3-127286760-2	chr3	127286624	127286934	+	0.000	0.000	14.1	3.0	4.69	3.40e-06
Merged-chr3-128549482-2	chr3	128549213	128549761	+	0.000	0.000	81.7	43.0	1.90	1.55e-07
Merged-chr3-128804363-2	chr3	128804199	128804529	+	0.000	0.000	72.3	34.0	2.13	9.58e-09
Merged-chr3-128878933-2	chr3	128878742	128879089	+	0.000	0.000	51.6	26.5	1.95	1.54e-05
Merged-chr3-129013658-2	chr3	129013537	129013763	+	0.000	0.000	15.0	2.0	7.51	3.87e-09
Merged-chr3-129417558-2	chr3	129417363	129417754	+	0.000	0.000	68.1	36.0	1.89	1.30e-06
Merged-chr3-129699459-1	chr3	129699325	129699594	+	0.000	0.000	6.6	0.5	13.14	1.32e-05
Merged-chr3-129888905-2	chr3	129888727	129889052	+	0.000	0.000	12.2	3.0	4.07	7.14e-05
Merged-chr3-131003632-2	chr3	131003499	131003750	+	0.000	0.000	11.3	0.5	22.53	7.42e-12
Merged-chr3-131386860-2	chr3	131386691	131387043	+	0.000	0.000	35.7	16.5	2.16	4.91e-05
Merged-chr3-132255194-2	chr3	132255067	132255313	+	0.000	0.000	10.3	2.0	5.16	4.65e-05
Merged-chr3-132588022-2	chr3	132587919	132588144	+	0.000	0.000	7.5	0.5	15.02	9.40e-07
Merged-chr3-132637781-2	chr3	132637630	132637967	+	0.000	0.000	14.1	3.0	4.69	3.40e-06
Merged-chr3-133395098-2	chr3	133394982	133395224	+	0.000	0.000	9.4	0.5	18.77	3.26e-09
Merged-chr3-133442150-2	chr3	133442026	133442282	+	0.000	0.000	8.4	0.5	16.90	5.88e-08
Merged-chr3-133506498-2	chr3	133506251	133506672	+	0.000	0.000	22.5	6.0	3.75	3.91e-07
Merged-chr3-134292076-2	chr3	134291963	134292169	+	0.000	0.000	7.5	1.0	7.51	8.32e-05
Merged-chr3-134389038-2	chr3	134388942	134389162	+	0.000	0.000	6.6	0.5	13.14	1.32e-05
Merged-chr3-134518014-2	chr3	134517896	134518129	+	0.000	0.000	8.4	1.0	8.45	1.02e-05
Merged-chr3-136786819-2	chr3	136786542	136787093	+	0.000	0.000	27.2	11.0	2.47	3.27e-05
Merged-chr3-138743864-2	chr3	138743691	138743984	+	0.000	0.000	12.2	1.0	12.20	8.32e-10
Merged-chr3-139173811-3	chr3	139173450	139174070	+	0.000	0.000	22.5	5.0	4.51	1.82e-08
Merged-chr3-139199098-2	chr3	139198971	139199229	+	0.000	0.000	6.6	0.5	13.14	1.32e-05
Merged-chr3-140973047-1	chr3	140972934	140973161	+	0.000	0.000	8.4	0.5	16.90	5.88e-08
Merged-chr3-141544895-2	chr3	141544748	141545029	+	0.000	0.000	12.2	2.0	6.10	1.36e-06
Merged-chr3-141686945-4	chr3	141686516	141687393	+	0.000	0.000	84.5	47.0	1.80	7.35e-07
Merged-chr3-141863596-2	chr3	141863501	141863721	+	0.000	0.000	8.4	1.0	8.45	1.02e-05
Merged-chr3-141929263-1	chr3	141929110	141929417	+	0.000	0.000	6.6	0.5	13.14	1.32e-05
Merged-chr3-142446136-1	chr3	142445994	142446279	+	0.000	0.000	14.1	2.0	7.04	2.93e-08
Merged-chr3-143036667-2	chr3	143036480	143036920	+	0.000	0.000	12.2	2.0	6.10	1.36e-06
Merged-chr3-143831286-5	chr3	143830909	143831664	+	0.000	0.000	48.8	20.0	2.44	7.83e-08
Merged-chr3-144523106-1	chr3	144522938	144523275	+	0.000	0.000	6.6	0.5	13.14	1.32e-05
Merged-chr3-146102052-1	chr3	146101945	146102160	+	0.000	0.000	7.0	0.5	14.08	9.40e-07
Merged-chr3-146176736-1	chr3	146176654	146176818	+	0.000	0.000	8.9	0.5	17.83	5.88e-08
Merged-chr3-146625360-2	chr3	146625182	146625709	+	0.000	0.000	13.1	1.0	13.14	6.36e-11
Merged-chr3-148307515-2	chr3	148307411	148307616	+	0.000	0.000	6.6	0.5	13.14	1.32e-05
Merged-chr3-148532551-2	chr3	148532456	148532660	+	0.000	0.000	6.6	0.5	13.14	1.32e-05
Merged-chr3-149043177-2	chr3	149042979	149043343	+	0.000	0.000	15.0	2.0	7.51	3.87e-09
Merged-chr3-149245935-2	chr3	149245792	149246082	+	0.000	0.000	23.5	2.0	11.73	4.79e-17
Merged-chr3-149425097-2	chr3	149424905	149425300	+	0.000	0.000	31.9	12.0	2.66	3.37e-06
Merged-chr3-149448751-2	chr3	149448631	149448866	+	0.000	0.000	12.2	0.5	24.41	3.09e-13
Merged-chr3-149472264-2	chr3	149472094	149472398	+	0.000	0.000	7.5	1.0	7.51	8.32e-05
Merged-chr3-149579957-1	chr3	149579868	149580047	+	0.000	0.000	17.8	5.0	3.57	1.99e-05
Merged-chr3-149596312-2	chr3	149596134	149596509	+	0.000	0.000	45.1	15.0	3.00	3.17e-10
Merged-chr3-149600771-2	chr3	149600568	149600939	+	0.000	0.000	32.9	9.5	3.46	7.70e-09
Merged-chr3-151225268-2	chr3	151225063	151225472	+	0.000	0.000	66.2	34.0	1.95	7.53e-07
Merged-chr3-151230863-2	chr3	151230737	151231018	+	0.000	0.000	31.9	2.0	15.96	3.77e-26
Merged-chr3-151346038-2	chr3	151345894	151346169	+	0.000	0.000	9.4	1.0	9.39	1.13e-06
Merged-chr3-152330622-2	chr3	152330546	152330698	+	0.000	0.000	13.1	2.0	6.57	2.07e-07
Merged-chr3-152382454-2	chr3	152382268	152382636	+	0.000	0.000	16.9	5.0	3.38	6.90e-05
Merged-chr3-152497518-1	chr3	152497305	152497731	+	0.000	0.000	7.5	0.5	15.02	9.40e-07
Merged-chr3-152596285-2	chr3	152596009	152596559	+	0.000	0.000	30.0	10.0	3.00	2.51e-07
Merged-chr3-153373834-2	chr3	153373651	153374016	+	0.000	0.000	37.5	15.0	2.50	1.19e-06
Merged-chr3-156039092-2	chr3	156038993	156039190	+	0.000	0.000	6.6	0.5	13.14	1.32e-05
Merged-chr3-156136118-1	chr3	156136006	156136231	+	0.000	0.000	7.5	1.0	7.51	8.32e-05
Merged-chr3-156483584-2	chr3	156483395	156483775	+	0.000	0.000	73.2	39.0	1.88	7.56e-07
Merged-chr3-156489686-2	chr3	156489460	156489952	+	0.000	0.000	46.0	18.5	2.49	1.35e-07
Merged-chr3-156687157-2	chr3	156687017	156687291	+	0.000	0.000	18.8	1.0	18.77	6.06e-17
Merged-chr3-157066901-2	chr3	157066719	157067106	+	0.000	0.000	15.0	4.0	3.75	1.99e-05
Merged-chr3-158471149-1	chr3	158471049	158471249	+	0.000	0.000	6.6	0.5	13.14	1.32e-05
Merged-chr3-158479603-1	chr3	158479483	158479723	+	0.000	0.000	6.6	0.5	13.14	1.32e-05
Merged-chr3-158847240-2	chr3	158847111	158847387	+	0.000	0.000	8.4	1.0	8.45	1.02e-05
Merged-chr3-159804877-2	chr3	159804658	159805081	+	0.000	0.000	44.1	14.0	3.15	1.22e-10
Merged-chr3-159911449-2	chr3	159911290	159911591	+	0.000	0.000	13.1	2.0	6.57	2.07e-07
Merged-chr3-159929741-2	chr3	159929400	159930080	+	0.000	0.000	73.2	24.0	3.05	7.10e-16
Merged-chr3-161081858-2	chr3	161081739	161081985	+	0.000	0.000	12.2	3.0	4.07	7.14e-05
Merged-chr3-161104675-2	chr3	161104475	161104886	+	0.000	0.000	57.3	26.0	2.20	1.02e-07
Merged-chr3-168063388-2	chr3	168063271	168063518	+	0.000	0.000	8.4	1.0	8.45	1.02e-05
Merged-chr3-168214091-2	chr3	168213922	168214260	+	0.000	0.000	14.1	1.0	14.08	4.52e-12
Merged-chr3-169215744-2	chr3	169215581	169215893	+	0.000	0.000	10.3	2.0	5.16	4.65e-05
Merged-chr3-169420611-2	chr3	169420440	169420772	+	0.000	0.000	25.3	7.0	3.62	1.07e-07
Merged-chr3-169509492-2	chr3	169509348	169509629	+	0.000	0.000	11.3	2.0	5.63	8.31e-06
Merged-chr3-169581887-2	chr3	169581643	169582086	+	0.000	0.000	29.1	10.5	2.77	1.96e-06
Merged-chr3-169591678-2	chr3	169591515	169591845	+	0.000	0.000	14.1	2.0	7.04	2.93e-08
Merged-chr3-171285471-2	chr3	171285301	171285653	+	0.000	0.000	42.2	8.0	5.28	2.49e-17
Merged-chr3-171480703-2	chr3	171480542	171480864	+	0.000	0.000	28.2	5.0	5.63	9.93e-13
Merged-chr3-171564789-4	chr3	171564476	171565112	+	0.000	0.000	23.5	8.0	2.93	1.14e-05
Merged-chr3-171849743-2	chr3	171849609	171849871	+	0.000	0.000	11.3	0.5	22.53	7.42e-12
Merged-chr3-172512623-2	chr3	172512499	172512750	+	0.000	0.000	24.4	7.0	3.49	3.89e-07
Merged-chr3-172513604-2	chr3	172513403	172513793	+	0.000	0.000	18.8	5.0	3.75	5.42e-06
Merged-chr3-172523505-2	chr3	172523236	172523729	+	0.000	0.000	38.0	15.5	2.45	9.96e-07
Merged-chr3-172562996-2	chr3	172562812	172563169	+	0.000	0.000	59.1	30.0	1.97	1.88e-06
Merged-chr3-172586622-2	chr3	172586399	172586851	+	0.000	0.000	32.9	9.0	3.65	2.21e-09
Merged-chr3-172859585-1	chr3	172859508	172859662	+	0.000	0.000	7.5	1.0	7.51	8.32e-05
Merged-chr3-177564005-2	chr3	177563863	177564134	+	0.000	0.000	6.6	0.5	13.14	1.32e-05
Merged-chr3-177590133-2	chr3	177589885	177590369	+	0.000	0.000	147.4	98.0	1.50	2.36e-06
Merged-chr3-177615231-2	chr3	177614974	177615444	+	0.000	0.000	38.5	8.0	4.81	1.67e-14
Merged-chr3-177679838-2	chr3	177679528	177680151	+	0.000	0.000	119.7	64.5	1.86	8.12e-10
Merged-chr3-179316233-2	chr3	179316050	179316423	+	0.000	0.000	31.9	13.0	2.46	1.56e-05
Merged-chr3-180267390-2	chr3	180267235	180267538	+	0.000	0.000	20.7	5.0	4.13	3.45e-07
Merged-chr3-183135071-2	chr3	183134972	183135204	+	0.000	0.000	13.1	1.0	13.14	6.36e-11
Merged-chr3-183202518-2	chr3	183202385	183202644	+	0.000	0.000	10.3	1.0	10.33	1.11e-07
Merged-chr3-183214103-1	chr3	183213986	183214220	+	0.000	0.000	8.0	1.0	7.98	8.32e-05
Merged-chr3-183343046-2	chr3	183342912	183343150	+	0.000	0.000	7.5	0.5	15.02	9.40e-07
Merged-chr3-183541912-2	chr3	183541735	183542059	+	0.000	0.000	14.1	2.0	7.04	2.93e-08
Merged-chr3-183554551-2	chr3	183554412	183554686	+	0.000	0.000	23.9	8.0	2.99	1.14e-05
Merged-chr3-184142817-2	chr3	184142692	184142933	+	0.000	0.000	6.6	0.5	13.14	1.32e-05
Merged-chr3-184316494-2	chr3	184316386	184316604	+	0.000	0.000	20.2	6.5	3.10	1.61e-05
Merged-chr3-184368443-1	chr3	184368364	184368522	+	0.000	0.000	8.4	1.0	8.45	1.02e-05
Merged-chr3-184441420-2	chr3	184441317	184441538	+	0.000	0.000	6.6	0.5	13.14	1.32e-05
Merged-chr3-184757602-2	chr3	184757472	184757764	+	0.000	0.000	7.0	0.5	14.08	9.40e-07
Merged-chr3-184818011-2	chr3	184817791	184818217	+	0.000	0.000	26.3	10.0	2.63	1.77e-05
Merged-chr3-185216626-2	chr3	185216219	185216879	+	0.000	0.000	25.3	8.0	3.17	1.17e-06
Merged-chr3-185283743-2	chr3	185283629	185283863	+	0.000	0.000	12.2	3.0	4.07	7.14e-05
Merged-chr3-185332604-2	chr3	185332427	185332771	+	0.000	0.000	19.7	6.0	3.29	1.76e-05
Merged-chr3-185547372-1	chr3	185547271	185547473	+	0.000	0.000	7.5	1.0	7.51	8.32e-05
Merged-chr3-185794835-1	chr3	185794714	185794957	+	0.000	0.000	14.1	1.0	14.08	4.52e-12
Merged-chr3-185928749-1	chr3	185928663	185928835	+	0.000	0.000	6.6	0.5	13.14	1.32e-05
Merged-chr3-186067835-2	chr3	186067729	186067956	+	0.000	0.000	6.6	0.5	13.14	1.32e-05
Merged-chr3-186170717-2	chr3	186170594	186170838	+	0.000	0.000	13.1	1.0	13.14	6.36e-11
Merged-chr3-186965321-1	chr3	186965187	186965456	+	0.000	0.000	6.6	0.5	13.14	1.32e-05
Merged-chr3-187041013-1	chr3	187040939	187041088	+	0.000	0.000	7.5	1.0	7.51	8.32e-05
Merged-chr3-187368457-2	chr3	187368211	187368748	+	0.000	0.000	35.2	10.0	3.52	6.06e-10
Merged-chr3-188006977-4	chr3	188006673	188007287	+	0.000	0.000	107.9	70.0	1.54	2.39e-05
Merged-chr3-188143061-2	chr3	188142871	188143237	+	0.000	0.000	14.1	0.5	28.16	4.25e-16
Merged-chr3-188194552-2	chr3	188194440	188194654	+	0.000	0.000	6.6	0.5	13.14	1.32e-05
Merged-chr3-188229398-2	chr3	188229152	188229638	+	0.000	0.000	45.1	24.0	1.88	8.30e-05
Merged-chr3-188297222-2	chr3	188296933	188297484	+	0.000	0.000	80.3	42.0	1.91	1.19e-07
Merged-chr3-188782904-1	chr3	188782742	188783067	+	0.000	0.000	8.4	1.0	8.45	1.02e-05
Merged-chr3-188948121-1	chr3	188948021	188948222	+	0.000	0.000	18.3	6.0	3.05	5.69e-05
Merged-chr3-190230114-3	chr3	190229875	190230416	+	0.000	0.000	31.9	6.0	5.32	4.91e-13
Merged-chr3-190718898-2	chr3	190718733	190719077	+	0.000	0.000	20.7	2.0	10.33	6.44e-14
Merged-chr3-190996593-2	chr3	190996422	190996750	+	0.000	0.000	16.0	3.0	5.32	6.70e-07
Merged-chr3-191378471-1	chr3	191378243	191378699	+	0.000	0.000	13.6	2.0	6.81	2.07e-07
Merged-chr3-192838313-2	chr3	192838190	192838429	+	0.000	0.000	7.5	1.0	7.51	8.32e-05
Merged-chr3-193826571-2	chr3	193826302	193826811	+	0.000	0.000	76.5	41.0	1.87	6.51e-07
Merged-chr3-193832297-2	chr3	193832173	193832421	+	0.000	0.000	14.1	0.5	28.16	4.25e-16
Merged-chr3-194148573-2	chr3	194148375	194148826	+	0.000	0.000	33.8	15.0	2.25	4.02e-05
Merged-chr3-194386935-2	chr3	194386793	194387073	+	0.000	0.000	18.8	6.0	3.13	5.69e-05
Merged-chr3-194571920-1	chr3	194571810	194572030	+	0.000	0.000	9.9	0.5	19.71	3.26e-09
Merged-chr3-194967623-2	chr3	194967452	194967789	+	0.000	0.000	11.3	2.0	5.63	8.31e-06
Merged-chr3-195101409-1	chr3	195101332	195101486	+	0.000	0.000	9.4	0.5	18.77	3.26e-09
Merged-chr3-195147680-2	chr3	195147534	195147843	+	0.000	0.000	45.5	20.0	2.28	1.06e-06
Merged-chr3-195458600-2	chr3	195458431	195458764	+	0.000	0.000	23.5	7.0	3.35	1.35e-06
Merged-chr3-195545955-2	chr3	195545861	195546064	+	0.000	0.000	12.7	1.0	12.67	8.32e-10
Merged-chr3-195546897-1	chr3	195546774	195547020	+	0.000	0.000	14.5	4.0	3.64	7.63e-05
Merged-chr3-195558731-1	chr3	195558589	195558873	+	0.000	0.000	7.5	1.0	7.51	8.32e-05
Merged-chr3-195804564-2	chr3	195804447	195804683	+	0.000	0.000	11.3	0.5	22.53	7.42e-12
Merged-chr3-196219381-2	chr3	196219138	196219641	+	0.000	0.000	117.3	78.0	1.50	2.28e-05
Merged-chr3-196274752-2	chr3	196274625	196274877	+	0.000	0.000	11.3	1.0	11.26	1.00e-08
Merged-chr3-197406425-2	chr3	197406173	197406676	+	0.000	0.000	126.7	53.0	2.39	1.26e-17
Merged-chr3-197466404-2	chr3	197466295	197466558	+	0.000	0.000	13.1	3.5	3.75	7.60e-05
Merged-chr3-197502079-2	chr3	197501903	197502255	+	0.000	0.000	77.0	45.0	1.71	1.57e-05
Merged-chr3-197756400-2	chr3	197756230	197756575	+	0.000	0.000	19.7	4.0	4.93	5.16e-08
Merged-chr3-197848319-2	chr3	197848194	197848440	+	0.000	0.000	13.1	1.0	13.14	6.36e-11
Merged-chr4-674951-1	chr4	674685	675217	+	0.000	0.000	16.0	2.0	7.98	3.87e-09
Merged-chr4-699570-2	chr4	699380	699777	+	0.000	0.000	70.4	31.0	2.27	1.26e-09
Merged-chr4-1163343-2	chr4	1163202	1163485	+	0.000	0.000	12.2	0.5	24.41	3.09e-13
Merged-chr4-1187387-1	chr4	1187270	1187505	+	0.000	0.000	9.4	1.0	9.39	1.13e-06
Merged-chr4-1337487-2	chr4	1337321	1337622	+	0.000	0.000	8.4	1.0	8.45	1.02e-05
Merged-chr4-1549045-2	chr4	1548901	1549147	+	0.000	0.000	18.8	6.0	3.13	5.69e-05
Merged-chr4-1784748-1	chr4	1784527	1784969	+	0.000	0.000	6.6	0.5	13.14	1.32e-05
Merged-chr4-1890628-2	chr4	1890521	1890743	+	0.000	0.000	9.4	1.0	9.39	1.13e-06
Merged-chr4-2813151-2	chr4	2812927	2813386	+	0.000	0.000	81.7	20.0	4.08	1.14e-24
Merged-chr4-2878528-2	chr4	2878293	2878797	+	0.000	0.000	46.0	22.0	2.09	1.13e-05
Merged-chr4-3494360-2	chr4	3494242	3494491	+	0.000	0.000	6.6	0.5	13.14	1.32e-05
Merged-chr4-4490200-2	chr4	4490116	4490297	+	0.000	0.000	12.2	3.0	4.07	7.14e-05
Merged-chr4-4492620-2	chr4	4492361	4492868	+	0.000	0.000	81.7	25.0	3.27	5.88e-19
Merged-chr4-4514983-2	chr4	4514818	4515155	+	0.000	0.000	19.7	2.0	9.86	6.48e-13
Merged-chr4-4524536-2	chr4	4524393	4524676	+	0.000	0.000	13.1	0.5	26.28	1.19e-14
Merged-chr4-4631956-1	chr4	4631793	4632120	+	0.000	0.000	7.5	0.5	15.02	9.40e-07
Merged-chr4-4801166-1	chr4	4801041	4801292	+	0.000	0.000	6.6	0.5	13.14	1.32e-05
Merged-chr4-6988239-2	chr4	6988129	6988340	+	0.000	0.000	16.9	0.5	33.79	4.42e-19
Merged-chr4-7707989-2	chr4	7707727	7708204	+	0.000	0.000	31.9	3.0	10.64	4.13e-21
Merged-chr4-7902463-2	chr4	7902389	7902538	+	0.000	0.000	8.4	0.5	16.90	5.88e-08
Merged-chr4-7938083-1	chr4	7937928	7938238	+	0.000	0.000	13.1	3.0	4.38	1.61e-05
Merged-chr4-8110634-2	chr4	8110446	8110906	+	0.000	0.000	12.2	3.0	4.07	7.14e-05
Merged-chr4-10033399-2	chr4	10033072	10033698	+	0.000	0.000	170.8	47.0	3.63	1.33e-43
Merged-chr4-10529455-2	chr4	10529301	10529626	+	0.000	0.000	61.5	30.0	2.05	4.48e-07
Merged-chr4-10584241-2	chr4	10584056	10584429	+	0.000	0.000	54.4	17.0	3.20	7.19e-13
Merged-chr4-11613831-2	chr4	11613660	11614001	+	0.000	0.000	15.0	2.0	7.51	3.87e-09
Merged-chr4-13673595-2	chr4	13673306	13673931	+	0.000	0.000	21.6	7.0	3.08	1.45e-05
Merged-chr4-14054627-2	chr4	14054410	14054860	+	0.000	0.000	49.8	15.0	3.32	3.04e-12
Merged-chr4-14520365-2	chr4	14520266	14520495	+	0.000	0.000	6.6	0.5	13.14	1.32e-05
Merged-chr4-15675482-2	chr4	15675381	15675595	+	0.000	0.000	7.5	0.5	15.02	9.40e-07
Merged-chr4-15771612-2	chr4	15771476	15771735	+	0.000	0.000	6.6	0.5	13.14	1.32e-05
Merged-chr4-15793995-1	chr4	15793891	15794100	+	0.000	0.000	6.6	0.5	13.14	1.32e-05
Merged-chr4-16801499-2	chr4	16801315	16801661	+	0.000	0.000	17.8	4.0	4.46	1.13e-06
Merged-chr4-16852412-1	chr4	16852202	16852622	+	0.000	0.000	10.3	2.0	5.16	4.65e-05
Merged-chr4-17578571-2	chr4	17578461	17578673	+	0.000	0.000	23.0	2.0	11.50	5.53e-16
Merged-chr4-17580431-2	chr4	17580234	17580682	+	0.000	0.000	58.2	11.0	5.29	2.20e-23
Merged-chr4-17814325-2	chr4	17814195	17814462	+	0.000	0.000	49.8	24.5	2.03	8.51e-06
Merged-chr4-19689712-2	chr4	19689566	19689870	+	0.000	0.000	12.2	1.0	12.20	8.32e-10
Merged-chr4-20419030-2	chr4	20418847	20419220	+	0.000	0.000	51.6	22.0	2.35	8.98e-08
Merged-chr4-20521054-2	chr4	20520901	20521200	+	0.000	0.000	24.4	8.0	3.05	3.73e-06
Merged-chr4-21003221-2	chr4	21003068	21003381	+	0.000	0.000	9.4	1.0	9.39	1.13e-06
Merged-chr4-24852423-1	chr4	24852326	24852521	+	0.000	0.000	14.1	2.0	7.04	2.93e-08
Merged-chr4-24967050-2	chr4	24966946	24967175	+	0.000	0.000	10.3	0.5	20.65	1.63e-10
Merged-chr4-25331666-2	chr4	25331526	25331790	+	0.000	0.000	13.1	0.5	26.28	1.19e-14
Merged-chr4-25448861-2	chr4	25448697	25449074	+	0.000	0.000	10.3	2.0	5.16	4.65e-05
Merged-chr4-25929160-2	chr4	25928961	25929355	+	0.000	0.000	41.3	12.0	3.44	4.52e-11
Merged-chr4-26346304-2	chr4	26346179	26346497	+	0.000	0.000	7.5	0.5	15.02	9.40e-07
Merged-chr4-26566337-1	chr4	26566174	26566500	+	0.000	0.000	18.3	6.0	3.05	5.69e-05
Merged-chr4-26861611-2	chr4	26861448	26861742	+	0.000	0.000	29.6	11.5	2.57	1.06e-05
Merged-chr4-26900157-2	chr4	26900017	26900295	+	0.000	0.000	13.1	2.0	6.57	2.07e-07
Merged-chr4-30763487-2	chr4	30763313	30763657	+	0.000	0.000	26.3	10.0	2.63	1.77e-05
Merged-chr4-30768447-2	chr4	30768239	30768623	+	0.000	0.000	47.9	15.0	3.19	3.24e-11
Merged-chr4-37390145-1	chr4	37390046	37390245	+	0.000	0.000	6.6	0.5	13.14	1.32e-05
Merged-chr4-38050063-1	chr4	38049989	38050138	+	0.000	0.000	8.4	1.0	8.45	1.02e-05
Merged-chr4-38576266-1	chr4	38576105	38576428	+	0.000	0.000	10.3	0.5	20.65	1.63e-10
Merged-chr4-38752494-2	chr4	38752329	38752690	+	0.000	0.000	27.2	4.0	6.81	3.53e-14
Merged-chr4-39228089-2	chr4	39227964	39228244	+	0.000	0.000	19.7	5.0	3.94	1.40e-06
Merged-chr4-39616526-2	chr4	39616397	39616656	+	0.000	0.000	12.2	0.5	24.41	3.09e-13
Merged-chr4-39933202-1	chr4	39933062	39933343	+	0.000	0.000	8.4	0.5	16.90	5.88e-08
Merged-chr4-40150082-2	chr4	40149938	40150262	+	0.000	0.000	18.3	6.0	3.05	5.69e-05
Merged-chr4-40210531-2	chr4	40210325	40210763	+	0.000	0.000	29.1	3.0	9.70	4.29e-19
Merged-chr4-40404828-2	chr4	40404627	40405016	+	0.000	0.000	14.1	4.0	3.52	7.63e-05
Merged-chr4-40577222-2	chr4	40576904	40577535	+	0.000	0.000	166.1	91.0	1.83	1.16e-12
Merged-chr4-41185860-2	chr4	41185733	41185953	+	0.000	0.000	6.6	0.5	13.14	1.32e-05
Merged-chr4-42262866-2	chr4	42262652	42263121	+	0.000	0.000	20.7	6.0	3.44	5.18e-06
Merged-chr4-48296535-2	chr4	48296402	48296659	+	0.000	0.000	7.5	0.5	15.02	9.40e-07
Merged-chr4-48726358-2	chr4	48726247	48726499	+	0.000	0.000	14.1	4.0	3.52	7.63e-05
Merged-chr4-48907951-1	chr4	48907847	48908056	+	0.000	0.000	15.0	4.0	3.75	1.99e-05
Merged-chr4-49657615-2	chr4	49657506	49657715	+	0.000	0.000	7.5	1.0	7.51	8.32e-05
Merged-chr4-52696640-2	chr4	52696513	52696791	+	0.000	0.000	16.0	3.0	5.32	6.70e-07
Merged-chr4-53015826-2	chr4	53015682	53015937	+	0.000	0.000	7.5	0.5	15.02	9.40e-07
Merged-chr4-53197962-2	chr4	53197863	53198086	+	0.000	0.000	7.5	0.5	15.02	9.40e-07
Merged-chr4-53564077-2	chr4	53563910	53564282	+	0.000	0.000	16.9	3.0	5.63	1.24e-07
Merged-chr4-53734935-4	chr4	53734515	53735315	+	0.000	0.000	63.8	37.0	1.73	6.23e-05
Merged-chr4-54005692-2	chr4	54005564	54005827	+	0.000	0.000	16.0	2.0	7.98	3.87e-09
Merged-chr4-54082317-2	chr4	54082036	54082612	+	0.000	0.000	167.6	107.0	1.57	4.93e-08
Merged-chr4-54257267-2	chr4	54257156	54257418	+	0.000	0.000	7.5	0.5	15.02	9.40e-07
Merged-chr4-55178714-4	chr4	55178384	55179062	+	0.000	0.000	76.0	33.5	2.27	2.11e-10
Merged-chr4-55247715-2	chr4	55247556	55247862	+	0.000	0.000	7.5	1.0	7.51	8.32e-05
Merged-chr4-55525031-2	chr4	55524911	55525157	+	0.000	0.000	7.5	1.0	7.51	8.32e-05
Merged-chr4-55925421-2	chr4	55925289	55925564	+	0.000	0.000	16.4	5.0	3.29	6.90e-05
Merged-chr4-55929193-2	chr4	55929068	55929386	+	0.000	0.000	8.9	0.5	17.83	5.88e-08
Merged-chr4-55948141-2	chr4	55947920	55948366	+	0.000	0.000	109.8	72.5	1.51	3.85e-05
Merged-chr4-56530826-2	chr4	56530701	56530935	+	0.000	0.000	7.5	1.0	7.51	8.32e-05
Merged-chr4-56637990-2	chr4	56637671	56638253	+	0.000	0.000	44.1	13.0	3.39	1.23e-11
Merged-chr4-56768488-2	chr4	56768359	56768609	+	0.000	0.000	9.4	1.0	9.39	1.13e-06
Merged-chr4-57119321-2	chr4	57118969	57119668	+	0.000	0.000	114.5	55.0	2.08	2.45e-12
Merged-chr4-57164211-2	chr4	57164058	57164380	+	0.000	0.000	26.3	11.0	2.39	8.21e-05
Merged-chr4-67456962-1	chr4	67456750	67457174	+	0.000	0.000	8.4	1.0	8.45	1.02e-05
Merged-chr4-67523432-2	chr4	67523221	67523664	+	0.000	0.000	92.9	49.0	1.90	2.77e-08
Merged-chr4-67762260-2	chr4	67762085	67762457	+	0.000	0.000	12.2	2.0	6.10	1.36e-06
Merged-chr4-69095540-2	chr4	69095276	69095736	+	0.000	0.000	31.0	13.0	2.38	3.79e-05
Merged-chr4-70183856-1	chr4	70183733	70183979	+	0.000	0.000	7.5	1.0	7.51	8.32e-05
Merged-chr4-70734808-2	chr4	70734631	70735051	+	0.000	0.000	46.5	18.0	2.58	2.46e-08
Merged-chr4-73214115-2	chr4	73213917	73214327	+	0.000	0.000	38.0	17.0	2.24	7.91e-06
Merged-chr4-73500577-2	chr4	73500429	73500754	+	0.000	0.000	11.3	1.0	11.26	1.00e-08
Merged-chr4-73733887-1	chr4	73733765	73734010	+	0.000	0.000	10.3	2.0	5.16	4.65e-05
Merged-chr4-74096454-1	chr4	74096328	74096580	+	0.000	0.000	14.1	2.5	5.63	4.20e-07
Merged-chr4-74096835-1	chr4	74096729	74096942	+	0.000	0.000	8.4	1.0	8.45	1.02e-05
Merged-chr4-74104352-2	chr4	74104214	74104468	+	0.000	0.000	15.0	3.0	5.01	6.70e-07
Merged-chr4-74109622-6	chr4	74109075	74110157	+	0.000	0.000	154.9	101.0	1.53	5.77e-07
Merged-chr4-74535703-2	chr4	74535552	74535854	+	0.000	0.000	17.8	3.0	5.94	2.16e-08
Merged-chr4-76011889-2	chr4	76011659	76012129	+	0.000	0.000	49.8	2.0	24.88	1.30e-49
Merged-chr4-76012502-2	chr4	76012253	76012714	+	0.000	0.000	23.0	6.0	3.83	3.91e-07
Merged-chr4-76014861-1	chr4	76014787	76014936	+	0.000	0.000	7.0	1.0	7.04	8.32e-05
Merged-chr4-76028560-3	chr4	76028277	76028918	+	0.000	0.000	46.9	2.0	23.47	1.81e-45
Merged-chr4-76036176-2	chr4	76035909	76036425	+	0.000	0.000	79.8	32.0	2.49	1.89e-12
Merged-chr4-76059969-2	chr4	76059819	76060108	+	0.000	0.000	9.4	1.0	9.39	1.13e-06
Merged-chr4-76210650-1	chr4	76210549	76210751	+	0.000	0.000	23.5	8.0	2.93	1.14e-05
Merged-chr4-77919498-1	chr4	77919419	77919578	+	0.000	0.000	12.2	1.0	12.20	8.32e-10
Merged-chr4-78923656-1	chr4	78923531	78923782	+	0.000	0.000	6.6	0.5	13.14	1.32e-05
Merged-chr4-79650955-2	chr4	79650746	79651158	+	0.000	0.000	87.3	50.0	1.75	1.35e-06
Merged-chr4-80471923-2	chr4	80471774	80472067	+	0.000	0.000	17.8	1.0	17.83	1.09e-15
Merged-chr4-82353155-2	chr4	82353024	82353259	+	0.000	0.000	7.5	0.5	15.02	9.40e-07
Merged-chr4-82780896-2	chr4	82780746	82781050	+	0.000	0.000	41.8	20.0	2.09	2.54e-05
Merged-chr4-82786211-1	chr4	82786134	82786289	+	0.000	0.000	10.3	1.5	6.88	4.10e-06
Merged-chr4-83075484-2	chr4	83075354	83075593	+	0.000	0.000	7.5	1.0	7.51	8.32e-05
Merged-chr4-83350355-2	chr4	83350209	83350530	+	0.000	0.000	14.5	3.0	4.85	3.40e-06
Merged-chr4-84915208-2	chr4	84915012	84915354	+	0.000	0.000	10.3	2.0	5.16	4.65e-05
Merged-chr4-84916434-2	chr4	84916228	84916647	+	0.000	0.000	35.7	9.0	3.96	3.97e-11
Merged-chr4-85514322-2	chr4	85514198	85514483	+	0.000	0.000	9.4	0.5	18.77	3.26e-09
Merged-chr4-85859811-2	chr4	85859696	85859923	+	0.000	0.000	9.9	0.5	19.71	3.26e-09
Merged-chr4-86947610-2	chr4	86947388	86947753	+	0.000	0.000	10.3	2.0	5.16	4.65e-05
Merged-chr4-86948488-2	chr4	86948361	86948644	+	0.000	0.000	10.3	2.0	5.16	4.65e-05
Merged-chr4-86974157-1	chr4	86974053	86974262	+	0.000	0.000	7.5	1.0	7.51	8.32e-05
Merged-chr4-86977499-1	chr4	86977409	86977590	+	0.000	0.000	10.3	0.5	20.65	1.63e-10
Merged-chr4-87103848-2	chr4	87103664	87104073	+	0.000	0.000	36.6	13.0	2.82	1.18e-07
Merged-chr4-87270353-2	chr4	87270228	87270493	+	0.000	0.000	9.4	0.5	18.77	3.26e-09
Merged-chr4-87324222-2	chr4	87324046	87324456	+	0.000	0.000	9.4	1.0	9.39	1.13e-06
Merged-chr4-88010569-1	chr4	88010486	88010653	+	0.000	0.000	7.5	1.0	7.51	8.32e-05
Merged-chr4-88059915-1	chr4	88059687	88060143	+	0.000	0.000	10.3	1.0	10.33	1.11e-07
Merged-chr4-88070328-2	chr4	88070147	88070472	+	0.000	0.000	9.4	0.5	18.77	3.26e-09
Merged-chr4-89753197-2	chr4	89752977	89753384	+	0.000	0.000	25.3	10.5	2.41	9.93e-05
Merged-chr4-89928964-2	chr4	89928840	89929102	+	0.000	0.000	9.4	1.0	9.39	1.13e-06
Merged-chr4-90198271-2	chr4	90198121	90198377	+	0.000	0.000	7.5	0.5	15.02	9.40e-07
Merged-chr4-90210204-2	chr4	90209924	90210628	+	0.000	0.000	41.3	16.0	2.58	1.26e-07
Merged-chr4-94568022-1	chr4	94567925	94568119	+	0.000	0.000	6.6	0.5	13.14	1.32e-05
Merged-chr4-98492050-2	chr4	98491869	98492239	+	0.000	0.000	8.4	1.0	8.45	1.02e-05
Merged-chr4-99053191-2	chr4	99053013	99053356	+	0.000	0.000	16.0	2.0	7.98	3.87e-09
Merged-chr4-99447317-1	chr4	99447210	99447425	+	0.000	0.000	6.6	0.5	13.14	1.32e-05
Merged-chr4-101191851-3	chr4	101191599	101192136	+	0.000	0.000	35.7	16.0	2.23	2.69e-05
Merged-chr4-101260255-4	chr4	101259859	101260601	+	0.000	0.000	22.5	6.0	3.75	3.91e-07
Merged-chr4-101835709-2	chr4	101835558	101835852	+	0.000	0.000	12.2	3.0	4.07	7.14e-05
Merged-chr4-103197732-2	chr4	103197609	103197834	+	0.000	0.000	6.6	0.5	13.14	1.32e-05
Merged-chr4-105197995-2	chr4	105197858	105198107	+	0.000	0.000	10.3	2.0	5.16	4.65e-05
Merged-chr4-109405465-1	chr4	109405339	109405591	+	0.000	0.000	7.5	0.5	15.02	9.40e-07
Merged-chr4-109802206-2	chr4	109802087	109802320	+	0.000	0.000	14.1	3.0	4.69	3.40e-06
Merged-chr4-112214598-2	chr4	112214486	112214729	+	0.000	0.000	7.5	0.5	15.02	9.40e-07
Merged-chr4-112297276-2	chr4	112297044	112297501	+	0.000	0.000	78.8	32.0	2.46	4.71e-12
Merged-chr4-113146976-2	chr4	113146842	113147150	+	0.000	0.000	11.3	0.5	22.53	7.42e-12
Merged-chr4-113445506-4	chr4	113445190	113445758	+	0.000	0.000	32.9	13.5	2.43	1.29e-05
Merged-chr4-113994157-1	chr4	113993903	113994412	+	0.000	0.000	10.3	0.5	20.65	1.63e-10
Merged-chr4-114361459-2	chr4	114361356	114361564	+	0.000	0.000	6.6	0.5	13.14	1.32e-05
Merged-chr4-118850683-2	chr4	118850548	118850830	+	0.000	0.000	18.8	5.0	3.75	5.42e-06
Merged-chr4-118870165-2	chr4	118869938	118870392	+	0.000	0.000	42.2	21.0	2.01	3.54e-05
Merged-chr4-118968186-2	chr4	118968039	118968370	+	0.000	0.000	20.7	3.0	6.88	8.31e-11
Merged-chr4-119285018-2	chr4	119284887	119285146	+	0.000	0.000	13.1	3.0	4.38	1.61e-05
Merged-chr4-121201035-2	chr4	121200939	121201171	+	0.000	0.000	6.6	0.5	13.14	1.32e-05
Merged-chr4-121860384-2	chr4	121860167	121860635	+	0.000	0.000	33.8	10.0	3.38	7.37e-09
Merged-chr4-121950853-1	chr4	121950732	121950975	+	0.000	0.000	7.5	0.5	15.02	9.40e-07
Merged-chr4-122195932-2	chr4	122195791	122196077	+	0.000	0.000	14.1	4.0	3.52	7.63e-05
Merged-chr4-122238613-2	chr4	122238471	122238756	+	0.000	0.000	11.3	1.0	11.26	1.00e-08
Merged-chr4-122458797-2	chr4	122458560	122458993	+	0.000	0.000	15.0	3.0	5.01	6.70e-07
Merged-chr4-122798321-2	chr4	122798118	122798508	+	0.000	0.000	38.5	13.0	2.96	1.38e-08
Merged-chr4-122837258-2	chr4	122837153	122837359	+	0.000	0.000	7.5	1.0	7.51	8.32e-05
Merged-chr4-122907013-1	chr4	122906873	122907153	+	0.000	0.000	7.5	0.5	15.02	9.40e-07
Merged-chr4-123393921-1	chr4	123393842	123394000	+	0.000	0.000	7.5	0.5	15.02	9.40e-07
Merged-chr4-123413556-2	chr4	123413451	123413697	+	0.000	0.000	7.5	0.5	15.02	9.40e-07
Merged-chr4-124460539-2	chr4	124460399	124460676	+	0.000	0.000	11.3	1.0	11.26	1.00e-08
Merged-chr4-124946875-2	chr4	124946737	124947026	+	0.000	0.000	25.3	4.0	6.34	1.57e-12
Merged-chr4-125390391-2	chr4	125390191	125390600	+	0.000	0.000	133.8	71.5	1.87	5.31e-11
Merged-chr4-128286600-1	chr4	128286498	128286702	+	0.000	0.000	10.3	2.0	5.16	4.65e-05
Merged-chr4-128468633-2	chr4	128468453	128468813	+	0.000	0.000	21.6	8.0	2.70	9.40e-05
Merged-chr4-129532825-2	chr4	129532591	129533027	+	0.000	0.000	12.2	2.5	4.88	1.26e-05
Merged-chr4-138114692-2	chr4	138114555	138114828	+	0.000	0.000	11.7	2.0	5.87	8.31e-06
Merged-chr4-139976084-2	chr4	139975867	139976250	+	0.000	0.000	13.1	3.0	4.38	1.61e-05
Merged-chr4-140163044-5	chr4	140162632	140163493	+	0.000	0.000	34.7	16.0	2.17	6.01e-05
Merged-chr4-140267796-2	chr4	140267550	140268024	+	0.000	0.000	64.3	38.0	1.69	7.41e-05
Merged-chr4-140646649-1	chr4	140646521	140646777	+	0.000	0.000	7.5	1.0	7.51	8.32e-05
Merged-chr4-140667340-2	chr4	140667241	140667478	+	0.000	0.000	7.5	0.5	15.02	9.40e-07
Merged-chr4-141636698-2	chr4	141636360	141637138	+	0.000	0.000	29.1	5.0	5.82	1.70e-13
Merged-chr4-142352093-2	chr4	142351816	142352333	+	0.000	0.000	13.1	1.0	13.14	6.36e-11
Merged-chr4-143188327-1	chr4	143188241	143188413	+	0.000	0.000	11.7	0.5	23.47	7.42e-12
Merged-chr4-143407636-2	chr4	143407478	143407777	+	0.000	0.000	19.7	6.0	3.29	1.76e-05
Merged-chr4-144599824-2	chr4	144599673	144599984	+	0.000	0.000	29.1	3.0	9.70	4.29e-19
Merged-chr4-145126264-2	chr4	145126106	145126397	+	0.000	0.000	7.5	0.5	15.02	9.40e-07
Merged-chr4-145173046-1	chr4	145172925	145173167	+	0.000	0.000	10.3	0.5	20.65	1.63e-10
Merged-chr4-145351435-2	chr4	145351285	145351560	+	0.000	0.000	8.9	0.5	17.83	5.88e-08
Merged-chr4-145619848-2	chr4	145619696	145620000	+	0.000	0.000	22.1	8.0	2.76	3.34e-05
Merged-chr4-145767335-1	chr4	145767201	145767470	+	0.000	0.000	8.4	1.0	8.45	1.02e-05
Merged-chr4-146256559-2	chr4	146256417	146256762	+	0.000	0.000	8.0	0.5	15.96	9.40e-07
Merged-chr4-146450846-1	chr4	146450721	146450971	+	0.000	0.000	7.5	0.5	15.02	9.40e-07
Merged-chr4-146943939-1	chr4	146943845	146944033	+	0.000	0.000	9.4	1.0	9.39	1.13e-06
Merged-chr4-147361908-2	chr4	147361707	147362127	+	0.000	0.000	62.9	15.0	4.19	1.05e-19
Merged-chr4-148355763-3	chr4	148355423	148356084	+	0.000	0.000	77.0	34.0	2.26	3.99e-10
Merged-chr4-149164437-2	chr4	149164212	149164605	+	0.000	0.000	12.2	3.0	4.07	7.14e-05
Merged-chr4-152485897-1	chr4	152485760	152486035	+	0.000	0.000	8.4	0.5	16.90	5.88e-08
Merged-chr4-152615841-2	chr4	152615691	152616021	+	0.000	0.000	18.8	5.0	3.75	5.42e-06
Merged-chr4-152723496-2	chr4	152723388	152723616	+	0.000	0.000	6.6	0.5	13.14	1.32e-05
Merged-chr4-153144150-2	chr4	153143961	153144390	+	0.000	0.000	12.2	1.0	12.20	8.32e-10
Merged-chr4-153433301-2	chr4	153433100	153433527	+	0.000	0.000	53.0	24.0	2.21	2.23e-07
Merged-chr4-153471925-2	chr4	153471740	153472083	+	0.000	0.000	16.4	5.0	3.29	6.90e-05
Merged-chr4-153488518-2	chr4	153488259	153488711	+	0.000	0.000	24.4	9.0	2.71	2.45e-05
Merged-chr4-153529306-2	chr4	153529205	153529450	+	0.000	0.000	7.5	0.5	15.02	9.40e-07
Merged-chr4-158535533-2	chr4	158535366	158535688	+	0.000	0.000	26.3	6.0	4.38	1.34e-09
Merged-chr4-158783913-2	chr4	158783745	158784090	+	0.000	0.000	37.5	17.5	2.15	3.27e-05
Merged-chr4-158949327-2	chr4	158949112	158949630	+	0.000	0.000	53.5	17.0	3.15	2.30e-12
Merged-chr4-159146191-2	chr4	159146054	159146344	+	0.000	0.000	7.5	1.0	7.51	8.32e-05
Merged-chr4-159175687-2	chr4	159175526	159175841	+	0.000	0.000	45.1	20.0	2.25	1.06e-06
Merged-chr4-159178341-1	chr4	159178243	159178439	+	0.000	0.000	8.0	0.5	15.96	9.40e-07
Merged-chr4-163395285-2	chr4	163395057	163395447	+	0.000	0.000	17.8	1.0	17.83	1.09e-15
Merged-chr4-165112281-1	chr4	165112207	165112356	+	0.000	0.000	7.0	0.5	14.08	9.40e-07
Merged-chr4-166172797-2	chr4	166172655	166172909	+	0.000	0.000	6.6	0.5	13.14	1.32e-05
Merged-chr4-168536488-2	chr4	168536173	168536670	+	0.000	0.000	11.3	2.0	5.63	8.31e-06
Merged-chr4-168643265-2	chr4	168643090	168643438	+	0.000	0.000	23.5	4.5	5.21	5.58e-10
Merged-chr4-169282935-2	chr4	169282813	169283034	+	0.000	0.000	6.6	0.5	13.14	1.32e-05
Merged-chr4-169565766-2	chr4	169565638	169565897	+	0.000	0.000	16.9	0.5	33.79	4.42e-19
Merged-chr4-169566503-2	chr4	169566338	169566693	+	0.000	0.000	24.4	8.0	3.05	3.73e-06
Merged-chr4-169621823-1	chr4	169621746	169621900	+	0.000	0.000	14.5	0.5	29.10	4.25e-16
Merged-chr4-173289238-2	chr4	173289059	173289411	+	0.000	0.000	26.3	3.0	8.76	3.53e-16
Merged-chr4-173485351-2	chr4	173485208	173485524	+	0.000	0.000	8.4	1.0	8.45	1.02e-05
Merged-chr4-174154660-2	chr4	174154524	174154798	+	0.000	0.000	32.9	9.0	3.65	2.21e-09
Merged-chr4-174634179-2	chr4	174634048	174634310	+	0.000	0.000	10.3	1.0	10.33	1.11e-07
Merged-chr4-176335616-2	chr4	176335432	176335799	+	0.000	0.000	33.8	9.0	3.75	5.95e-10
Merged-chr4-176903177-2	chr4	176902970	176903404	+	0.000	0.000	77.4	36.0	2.15	2.01e-09
Merged-chr4-182492610-2	chr4	182492397	182492805	+	0.000	0.000	55.4	12.0	4.62	1.39e-19
Merged-chr4-182593176-2	chr4	182593054	182593316	+	0.000	0.000	15.5	2.5	6.20	6.92e-08
Merged-chr4-183174308-2	chr4	183174182	183174448	+	0.000	0.000	6.6	0.5	13.14	1.32e-05
Merged-chr4-183335572-2	chr4	183335318	183335848	+	0.000	0.000	93.4	55.0	1.70	1.90e-06
Merged-chr4-184268340-5	chr4	184268024	184268649	+	0.000	0.000	54.4	20.0	2.72	2.51e-10
Merged-chr4-184293037-2	chr4	184292811	184293277	+	0.000	0.000	15.0	0.5	30.04	1.42e-17
Merged-chr4-184417417-2	chr4	184417316	184417532	+	0.000	0.000	8.4	0.5	16.90	5.88e-08
Merged-chr4-184448968-2	chr4	184448753	184449186	+	0.000	0.000	51.2	16.5	3.10	7.93e-12
Merged-chr4-184568941-2	chr4	184568761	184569121	+	0.000	0.000	47.9	20.0	2.39	1.90e-07
Merged-chr4-184762269-2	chr4	184762095	184762410	+	0.000	0.000	20.7	4.5	4.59	6.72e-08
Merged-chr4-185247325-2	chr4	185247224	185247443	+	0.000	0.000	7.0	0.5	14.08	9.40e-07
Merged-chr4-185541442-2	chr4	185541210	185541679	+	0.000	0.000	26.3	7.5	3.50	1.07e-07
Merged-chr4-185609339-2	chr4	185609202	185609440	+	0.000	0.000	7.5	0.5	15.02	9.40e-07
Merged-chr4-185656762-2	chr4	185656570	185656942	+	0.000	0.000	41.3	20.0	2.07	2.54e-05
Merged-chr4-185693991-3	chr4	185693556	185694365	+	0.000	0.000	62.9	35.0	1.80	2.38e-05
Merged-chr4-185738229-2	chr4	185737998	185738466	+	0.000	0.000	54.4	27.0	2.02	3.10e-06
Merged-chr4-185955284-2	chr4	185955108	185955439	+	0.000	0.000	10.3	2.0	5.16	4.65e-05
Merged-chr4-186069160-2	chr4	186069036	186069303	+	0.000	0.000	12.2	2.0	6.10	1.36e-06
Merged-chr4-186934972-2	chr4	186934849	186935133	+	0.000	0.000	10.3	0.5	20.65	1.63e-10
Merged-chr4-186978365-2	chr4	186978159	186978600	+	0.000	0.000	11.3	0.5	22.53	7.42e-12
Merged-chr4-187908321-2	chr4	187908089	187908580	+	0.000	0.000	91.1	57.5	1.58	2.76e-05
Merged-chr5-153427-2	chr5	153190	153685	+	0.000	0.000	84.5	51.0	1.66	1.43e-05
Merged-chr5-241199-2	chr5	240951	241371	+	0.000	0.000	10.8	2.0	5.40	4.65e-05
Merged-chr5-381132-1	chr5	381038	381226	+	0.000	0.000	6.6	0.5	13.14	1.32e-05
Merged-chr5-1662413-1	chr5	1662249	1662578	+	0.000	0.000	7.5	1.0	7.51	8.32e-05
Merged-chr5-6722156-3	chr5	6721807	6722443	+	0.000	0.000	21.6	4.0	5.40	1.92e-09
Merged-chr5-8457540-2	chr5	8457271	8457813	+	0.000	0.000	118.3	76.0	1.56	4.91e-06
Merged-chr5-14107711-2	chr5	14107543	14107854	+	0.000	0.000	17.8	4.0	4.46	1.13e-06
Merged-chr5-14219151-1	chr5	14219015	14219288	+	0.000	0.000	6.1	0.5	12.20	1.32e-05
Merged-chr5-14223666-2	chr5	14223505	14223832	+	0.000	0.000	13.1	3.0	4.38	1.61e-05
Merged-chr5-14251256-2	chr5	14251120	14251383	+	0.000	0.000	20.7	3.0	6.88	8.31e-11
Merged-chr5-14418664-2	chr5	14418572	14418776	+	0.000	0.000	8.4	1.0	8.45	1.02e-05
Merged-chr5-14438370-2	chr5	14438246	14438495	+	0.000	0.000	12.2	2.0	6.10	1.36e-06
Merged-chr5-14663907-2	chr5	14663752	14664055	+	0.000	0.000	30.0	9.0	3.34	2.77e-08
Merged-chr5-15502306-1	chr5	15502232	15502381	+	0.000	0.000	10.3	2.0	5.16	4.65e-05
Merged-chr5-15521540-2	chr5	15521422	15521680	+	0.000	0.000	8.4	1.0	8.45	1.02e-05
Merged-chr5-16656771-2	chr5	16656520	16657095	+	0.000	0.000	28.2	9.0	3.13	3.05e-07
Merged-chr5-16704619-2	chr5	16704483	16704771	+	0.000	0.000	10.3	2.0	5.16	4.65e-05
Merged-chr5-17001625-2	chr5	17001448	17001807	+	0.000	0.000	16.9	3.5	4.83	9.18e-07
Merged-chr5-17222885-2	chr5	17222775	17222983	+	0.000	0.000	7.5	1.0	7.51	8.32e-05
Merged-chr5-33362838-2	chr5	33362603	33363295	+	0.000	0.000	21.6	1.0	21.59	7.54e-21
Merged-chr5-33364640-2	chr5	33364423	33364901	+	0.000	0.000	30.0	12.5	2.40	1.88e-05
Merged-chr5-34487521-2	chr5	34487337	34487706	+	0.000	0.000	28.2	11.0	2.56	1.26e-05
Merged-chr5-34653091-2	chr5	34653000	34653178	+	0.000	0.000	18.8	4.0	4.69	2.48e-07
Merged-chr5-34694483-1	chr5	34694289	34694677	+	0.000	0.000	9.4	0.5	18.77	3.26e-09
Merged-chr5-34792025-2	chr5	34791767	34792270	+	0.000	0.000	258.1	120.0	2.15	6.72e-28
Merged-chr5-34935417-2	chr5	34935208	34935552	+	0.000	0.000	9.4	1.0	9.39	1.13e-06
Merged-chr5-37736083-2	chr5	37735920	37736227	+	0.000	0.000	14.5	1.0	14.55	4.52e-12
Merged-chr5-38673892-2	chr5	38673683	38674043	+	0.000	0.000	10.3	1.0	10.33	1.11e-07
Merged-chr5-38806907-2	chr5	38806755	38807070	+	0.000	0.000	31.9	12.0	2.66	3.37e-06
Merged-chr5-38807738-3	chr5	38807517	38807971	+	0.000	0.000	46.0	20.0	2.30	1.06e-06
Merged-chr5-39058371-2	chr5	39058224	39058500	+	0.000	0.000	13.1	0.5	26.28	1.19e-14
Merged-chr5-39077181-2	chr5	39076997	39077361	+	0.000	0.000	26.3	5.0	5.26	3.05e-11
Merged-chr5-39274794-3	chr5	39274458	39275120	+	0.000	0.000	31.0	4.0	7.74	9.13e-17
Merged-chr5-39395167-2	chr5	39395006	39395327	+	0.000	0.000	87.3	56.5	1.55	9.98e-05
Merged-chr5-40221989-1	chr5	40221870	40222109	+	0.000	0.000	7.5	1.0	7.51	8.32e-05
Merged-chr5-40871387-2	chr5	40871277	40871496	+	0.000	0.000	9.4	0.5	18.77	3.26e-09
Merged-chr5-40915073-1	chr5	40914925	40915221	+	0.000	0.000	8.4	1.0	8.45	1.02e-05
Merged-chr5-41768215-2	chr5	41768082	41768333	+	0.000	0.000	9.4	1.0	9.39	1.13e-06
Merged-chr5-42757431-2	chr5	42757265	42757578	+	0.000	0.000	6.6	0.5	13.14	1.32e-05
Merged-chr5-42931091-2	chr5	42930953	42931235	+	0.000	0.000	20.7	6.0	3.44	5.18e-06
Merged-chr5-43009471-2	chr5	43009324	43009619	+	0.000	0.000	41.3	13.0	3.18	4.57e-10
Merged-chr5-43038085-1	chr5	43037981	43038189	+	0.000	0.000	14.1	2.0	7.04	2.93e-08
Merged-chr5-52984452-1	chr5	52984359	52984545	+	0.000	0.000	9.4	1.5	6.26	2.77e-05
Merged-chr5-53349878-2	chr5	53349658	53350145	+	0.000	0.000	21.6	2.0	10.79	6.11e-15
Merged-chr5-53373964-2	chr5	53373635	53374259	+	0.000	0.000	140.8	89.0	1.58	3.62e-07
Merged-chr5-53411569-1	chr5	53411474	53411664	+	0.000	0.000	6.6	0.5	13.14	1.32e-05
Merged-chr5-53472464-2	chr5	53472264	53472642	+	0.000	0.000	26.3	5.5	4.78	2.25e-10
Merged-chr5-55072894-2	chr5	55072755	55073028	+	0.000	0.000	9.4	0.5	18.77	3.26e-09
Merged-chr5-55576132-2	chr5	55576013	55576249	+	0.000	0.000	7.5	1.0	7.51	8.32e-05
Merged-chr5-55933647-2	chr5	55933504	55933800	+	0.000	0.000	10.3	2.0	5.16	4.65e-05
Merged-chr5-57499350-1	chr5	57499208	57499493	+	0.000	0.000	23.0	3.5	6.57	2.95e-11
Merged-chr5-58370038-2	chr5	58369874	58370191	+	0.000	0.000	10.3	2.0	5.16	4.65e-05
Merged-chr5-58616110-2	chr5	58615955	58616263	+	0.000	0.000	15.0	2.0	7.51	3.87e-09
Merged-chr5-58759991-2	chr5	58759820	58760184	+	0.000	0.000	22.1	2.0	11.03	5.53e-16
Merged-chr5-58813431-2	chr5	58813290	58813561	+	0.000	0.000	9.4	1.0	9.39	1.13e-06
Merged-chr5-59092965-2	chr5	59092818	59093092	+	0.000	0.000	13.1	0.5	26.28	1.19e-14
Merged-chr5-59151353-2	chr5	59151175	59151562	+	0.000	0.000	13.1	0.5	26.28	1.19e-14
Merged-chr5-59206298-2	chr5	59206033	59206545	+	0.000	0.000	76.0	41.0	1.85	6.51e-07
Merged-chr5-61181153-2	chr5	61181001	61181302	+	0.000	0.000	11.3	2.0	5.63	8.31e-06
Merged-chr5-61228442-2	chr5	61228275	61228619	+	0.000	0.000	52.1	21.5	2.42	1.84e-08
Merged-chr5-61306942-2	chr5	61306748	61307127	+	0.000	0.000	73.7	40.5	1.82	2.76e-06
Merged-chr5-61346766-2	chr5	61346653	61346925	+	0.000	0.000	13.1	3.0	4.38	1.61e-05
Merged-chr5-61467907-2	chr5	61467775	61468059	+	0.000	0.000	22.5	6.0	3.75	3.91e-07
Merged-chr5-61575187-2	chr5	61574948	61575430	+	0.000	0.000	46.0	24.0	1.92	8.30e-05
Merged-chr5-62306959-1	chr5	62306884	62307034	+	0.000	0.000	8.0	1.0	7.98	8.32e-05
Merged-chr5-64180970-4	chr5	64180572	64181302	+	0.000	0.000	36.6	15.0	2.44	2.99e-06
Merged-chr5-65483011-2	chr5	65482796	65483245	+	0.000	0.000	64.8	33.0	1.96	1.12e-06
Merged-chr5-66340010-1	chr5	66339839	66340181	+	0.000	0.000	8.4	1.0	8.45	1.02e-05
Merged-chr5-66732098-1	chr5	66731979	66732217	+	0.000	0.000	7.5	1.0	7.51	8.32e-05
Merged-chr5-66822193-2	chr5	66821981	66822421	+	0.000	0.000	23.5	0.5	46.93	2.80e-30
Merged-chr5-66844026-2	chr5	66843846	66844205	+	0.000	0.000	100.0	59.5	1.68	1.78e-06
Merged-chr5-67360230-2	chr5	67360099	67360368	+	0.000	0.000	10.3	0.5	20.65	1.63e-10
Merged-chr5-68519406-2	chr5	68519213	68519608	+	0.000	0.000	21.1	8.0	2.64	9.40e-05
Merged-chr5-69273601-1	chr5	69273460	69273743	+	0.000	0.000	11.3	0.5	22.53	7.42e-12
Merged-chr5-72126053-2	chr5	72125921	72126206	+	0.000	0.000	11.7	1.0	11.73	1.00e-08
Merged-chr5-72152715-2	chr5	72152526	72152885	+	0.000	0.000	18.8	6.0	3.13	5.69e-05
Merged-chr5-72236023-2	chr5	72235862	72236208	+	0.000	0.000	22.5	7.0	3.22	4.53e-06
Merged-chr5-72244474-2	chr5	72244339	72244605	+	0.000	0.000	15.0	1.0	15.02	3.00e-13
Merged-chr5-72391064-1	chr5	72390917	72391212	+	0.000	0.000	7.5	1.0	7.51	8.32e-05
Merged-chr5-73274976-2	chr5	73274809	73275155	+	0.000	0.000	9.4	0.5	18.77	3.26e-09
Merged-chr5-73371548-2	chr5	73371401	73371710	+	0.000	0.000	27.7	9.0	3.08	9.64e-07
Merged-chr5-73617693-2	chr5	73617449	73617957	+	0.000	0.000	161.9	102.0	1.59	4.27e-08
Merged-chr5-73743307-2	chr5	73743097	73743494	+	0.000	0.000	18.8	5.0	3.75	5.42e-06
Merged-chr5-73839067-2	chr5	73838965	73839218	+	0.000	0.000	7.5	0.5	15.02	9.40e-07
Merged-chr5-74193103-2	chr5	74192999	74193248	+	0.000	0.000	7.5	1.0	7.51	8.32e-05
Merged-chr5-74240906-2	chr5	74240779	74241082	+	0.000	0.000	8.4	0.5	16.90	5.88e-08
Merged-chr5-74570426-2	chr5	74570315	74570542	+	0.000	0.000	8.4	0.5	16.90	5.88e-08
Merged-chr5-74577065-2	chr5	74576893	74577243	+	0.000	0.000	63.4	17.5	3.62	3.56e-17
Merged-chr5-74852116-2	chr5	74851981	74852287	+	0.000	0.000	10.3	1.0	10.33	1.11e-07
Merged-chr5-76692096-1	chr5	76691918	76692274	+	0.000	0.000	18.8	5.0	3.75	5.42e-06
Merged-chr5-76705759-2	chr5	76705659	76705861	+	0.000	0.000	8.4	1.0	8.45	1.02e-05
Merged-chr5-76856133-2	chr5	76855969	76856303	+	0.000	0.000	30.0	9.0	3.34	2.77e-08
Merged-chr5-79416712-2	chr5	79416613	79416806	+	0.000	0.000	6.6	0.5	13.14	1.32e-05
Merged-chr5-79946768-1	chr5	79946650	79946886	+	0.000	0.000	6.6	0.5	13.14	1.32e-05
Merged-chr5-81779228-2	chr5	81779077	81779382	+	0.000	0.000	25.3	8.0	3.17	1.17e-06
Merged-chr5-82163944-1	chr5	82163861	82164027	+	0.000	0.000	7.5	0.5	15.02	9.40e-07
Merged-chr5-82422974-3	chr5	82422710	82423240	+	0.000	0.000	50.7	7.0	7.24	6.25e-26
Merged-chr5-82633105-2	chr5	82633005	82633203	+	0.000	0.000	6.1	0.5	12.20	1.32e-05
Merged-chr5-84017948-1	chr5	84017803	84018093	+	0.000	0.000	6.6	0.5	13.14	1.32e-05
Merged-chr5-84032615-2	chr5	84032509	84032728	+	0.000	0.000	6.6	0.5	13.14	1.32e-05
Merged-chr5-84392310-1	chr5	84392146	84392475	+	0.000	0.000	7.5	1.0	7.51	8.32e-05
Merged-chr5-88780839-2	chr5	88780720	88780969	+	0.000	0.000	8.0	1.0	7.98	8.32e-05
Merged-chr5-88836552-2	chr5	88836337	88836737	+	0.000	0.000	41.8	10.0	4.18	1.78e-13
Merged-chr5-89396918-2	chr5	89396809	89397055	+	0.000	0.000	8.4	1.0	8.45	1.02e-05
Merged-chr5-89397296-2	chr5	89397175	89397406	+	0.000	0.000	17.8	4.0	4.46	1.13e-06
Merged-chr5-90021301-2	chr5	90021076	90021520	+	0.000	0.000	50.2	27.0	1.86	4.76e-05
Merged-chr5-90962692-1	chr5	90962587	90962798	+	0.000	0.000	8.4	0.5	16.90	5.88e-08
Merged-chr5-91053794-2	chr5	91053527	91053971	+	0.000	0.000	10.3	2.0	5.16	4.65e-05
Merged-chr5-92939569-2	chr5	92939452	92939684	+	0.000	0.000	8.4	1.0	8.45	1.02e-05
Merged-chr5-93142141-2	chr5	93141968	93142294	+	0.000	0.000	13.1	0.5	26.28	1.19e-14
Merged-chr5-93418735-2	chr5	93418624	93418851	+	0.000	0.000	7.5	1.0	7.51	8.32e-05
Merged-chr5-93873823-1	chr5	93873686	93873961	+	0.000	0.000	7.5	1.0	7.51	8.32e-05
Merged-chr5-93887256-2	chr5	93887074	93887402	+	0.000	0.000	10.3	0.5	20.65	1.63e-10
Merged-chr5-95592888-2	chr5	95592767	95593007	+	0.000	0.000	16.9	4.0	4.22	4.89e-06
Merged-chr5-95723374-1	chr5	95723281	95723468	+	0.000	0.000	6.6	0.5	13.14	1.32e-05
Merged-chr5-95870305-2	chr5	95870029	95870580	+	0.000	0.000	163.8	66.0	2.48	6.96e-24
Merged-chr5-95901932-2	chr5	95901681	95902185	+	0.000	0.000	49.8	25.0	1.99	1.42e-05
Merged-chr5-96337197-2	chr5	96337082	96337289	+	0.000	0.000	6.6	0.5	13.14	1.32e-05
Merged-chr5-96625571-1	chr5	96625460	96625682	+	0.000	0.000	6.6	0.5	13.14	1.32e-05
Merged-chr5-96771644-2	chr5	96771451	96771843	+	0.000	0.000	16.0	0.5	31.92	1.42e-17
Merged-chr5-97095215-2	chr5	97095076	97095351	+	0.000	0.000	8.4	1.0	8.45	1.02e-05
Merged-chr5-97172382-2	chr5	97172269	97172483	+	0.000	0.000	6.6	0.5	13.14	1.32e-05
Merged-chr5-97182395-1	chr5	97182283	97182508	+	0.000	0.000	7.5	1.0	7.51	8.32e-05
Merged-chr5-97324225-1	chr5	97324101	97324350	+	0.000	0.000	7.5	1.0	7.51	8.32e-05
Merged-chr5-97544519-1	chr5	97544399	97544639	+	0.000	0.000	11.3	2.0	5.63	8.31e-06
Merged-chr5-97548176-2	chr5	97548046	97548322	+	0.000	0.000	18.8	2.0	9.39	6.19e-12
Merged-chr5-97555604-2	chr5	97555359	97555853	+	0.000	0.000	20.7	0.5	41.30	2.38e-25
Merged-chr5-98016933-2	chr5	98016747	98017173	+	0.000	0.000	21.6	3.0	7.20	1.18e-11
Merged-chr5-98099949-2	chr5	98099741	98100174	+	0.000	0.000	44.1	19.0	2.32	6.65e-07
Merged-chr5-98780543-1	chr5	98780425	98780662	+	0.000	0.000	6.6	0.5	13.14	1.32e-05
Merged-chr5-99031112-2	chr5	99030926	99031306	+	0.000	0.000	16.0	2.0	7.98	3.87e-09
Merged-chr5-107135572-2	chr5	107135428	107135719	+	0.000	0.000	16.9	5.0	3.38	6.90e-05
Merged-chr5-108003327-2	chr5	108003131	108003513	+	0.000	0.000	46.9	17.0	2.76	4.67e-09
Merged-chr5-108146441-1	chr5	108146336	108146546	+	0.000	0.000	8.4	1.0	8.45	1.02e-05
Merged-chr5-108298961-2	chr5	108298857	108299080	+	0.000	0.000	7.5	0.5	15.02	9.40e-07
Merged-chr5-108345758-2	chr5	108345621	108345882	+	0.000	0.000	11.3	1.0	11.26	1.00e-08
Merged-chr5-108654266-1	chr5	108654155	108654378	+	0.000	0.000	12.2	3.0	4.07	7.14e-05
Merged-chr5-108769544-2	chr5	108769442	108769646	+	0.000	0.000	7.5	1.0	7.51	8.32e-05
Merged-chr5-108818805-2	chr5	108818630	108818960	+	0.000	0.000	23.5	9.0	2.61	6.68e-05
Merged-chr5-109192294-2	chr5	109192146	109192429	+	0.000	0.000	14.1	3.0	4.69	3.40e-06
Merged-chr5-110817662-2	chr5	110817441	110817878	+	0.000	0.000	29.1	4.5	6.47	1.30e-14
Merged-chr5-111996760-2	chr5	111996585	111996891	+	0.000	0.000	8.4	0.5	16.90	5.88e-08
Merged-chr5-112077406-2	chr5	112077258	112077571	+	0.000	0.000	13.1	0.5	26.28	1.19e-14
Merged-chr5-112332095-2	chr5	112331946	112332263	+	0.000	0.000	36.6	12.0	3.05	1.72e-08
Merged-chr5-113163529-2	chr5	113163338	113163707	+	0.000	0.000	31.0	12.0	2.58	8.87e-06
Merged-chr5-113614398-1	chr5	113614310	113614486	+	0.000	0.000	8.4	1.0	8.45	1.02e-05
Merged-chr5-113804403-2	chr5	113804298	113804509	+	0.000	0.000	14.1	4.0	3.52	7.63e-05
Merged-chr5-113805825-2	chr5	113805718	113805934	+	0.000	0.000	14.1	4.0	3.52	7.63e-05
Merged-chr5-113806413-4	chr5	113806094	113806713	+	0.000	0.000	68.5	33.0	2.08	6.46e-08
Merged-chr5-115262465-2	chr5	115262162	115262671	+	0.000	0.000	17.8	5.0	3.57	1.99e-05
Merged-chr5-115377749-2	chr5	115377525	115377972	+	0.000	0.000	59.1	34.5	1.71	9.26e-05
Merged-chr5-115544095-2	chr5	115543919	115544311	+	0.000	0.000	32.4	8.0	4.05	1.33e-10
Merged-chr5-115624355-2	chr5	115624217	115624470	+	0.000	0.000	23.5	1.0	23.47	1.48e-23
Merged-chr5-115977282-2	chr5	115977144	115977411	+	0.000	0.000	13.1	0.5	26.28	1.19e-14
Merged-chr5-116281495-2	chr5	116281295	116281650	+	0.000	0.000	10.3	0.5	20.65	1.63e-10
Merged-chr5-122314174-1	chr5	122314060	122314289	+	0.000	0.000	8.0	1.0	7.98	8.32e-05
Merged-chr5-122517284-2	chr5	122517096	122517481	+	0.000	0.000	18.8	6.0	3.13	5.69e-05
Merged-chr5-122561556-2	chr5	122561370	122561737	+	0.000	0.000	10.3	2.0	5.16	4.65e-05
Merged-chr5-122883017-2	chr5	122882859	122883181	+	0.000	0.000	14.1	3.0	4.69	3.40e-06
Merged-chr5-123298078-2	chr5	123297909	123298239	+	0.000	0.000	12.7	0.5	25.34	3.09e-13
Merged-chr5-125412021-2	chr5	125411917	125412179	+	0.000	0.000	16.0	4.5	3.55	7.37e-05
Merged-chr5-125492332-2	chr5	125492205	125492488	+	0.000	0.000	8.4	1.0	8.45	1.02e-05
Merged-chr5-126514305-3	chr5	126514067	126514552	+	0.000	0.000	33.8	7.0	4.83	1.02e-12
Merged-chr5-126762482-1	chr5	126762328	126762637	+	0.000	0.000	6.6	0.5	13.14	1.32e-05
Merged-chr5-126805304-2	chr5	126805109	126805468	+	0.000	0.000	20.7	4.0	5.16	1.02e-08
Merged-chr5-126867351-2	chr5	126867165	126867551	+	0.000	0.000	12.2	3.0	4.07	7.14e-05
Merged-chr5-128252860-3	chr5	128252621	128253047	+	0.000	0.000	13.1	3.5	3.75	7.60e-05
Merged-chr5-128645091-2	chr5	128644815	128645306	+	0.000	0.000	30.0	11.0	2.73	1.69e-06
Merged-chr5-131242984-2	chr5	131242661	131243261	+	0.000	0.000	54.4	27.0	2.02	3.10e-06
Merged-chr5-131379335-1	chr5	131379224	131379446	+	0.000	0.000	12.2	1.0	12.20	8.32e-10
Merged-chr5-131379853-2	chr5	131379630	131380050	+	0.000	0.000	79.8	47.0	1.70	1.28e-05
Merged-chr5-131674234-2	chr5	131674123	131674383	+	0.000	0.000	8.4	1.0	8.45	1.02e-05
Merged-chr5-131747858-2	chr5	131747718	131747986	+	0.000	0.000	8.4	1.0	8.45	1.02e-05
Merged-chr5-132260252-2	chr5	132260076	132260430	+	0.000	0.000	54.4	23.0	2.37	2.59e-08
Merged-chr5-132475133-1	chr5	132474971	132475296	+	0.000	0.000	44.6	0.5	89.17	1.30e-68
Merged-chr5-132475762-2	chr5	132475648	132475893	+	0.000	0.000	39.4	0.5	78.85	5.41e-59
Merged-chr5-132477214-1	chr5	132477064	132477364	+	0.000	0.000	50.7	2.0	25.34	5.21e-51
Merged-chr5-132477841-2	chr5	132477563	132478119	+	0.000	0.000	103.3	7.0	14.75	1.10e-80
Merged-chr5-132478654-6	chr5	132478152	132479223	+	0.000	0.000	152.1	8.0	19.01	5.02e-134
Merged-chr5-132479804-1	chr5	132479640	132479968	+	0.000	0.000	53.5	2.0	26.75	2.96e-55
Merged-chr5-132481121-6	chr5	132480738	132481492	+	0.000	0.000	145.5	4.0	36.37	4.65e-167
Merged-chr5-132481800-1	chr5	132481699	132481901	+	0.000	0.000	31.4	0.5	62.89	3.43e-44
Merged-chr5-132495806-3	chr5	132495513	132496100	+	0.000	0.000	213.1	36.0	5.92	8.59e-90
Merged-chr5-132496340-2	chr5	132496171	132496468	+	0.000	0.000	46.9	24.0	1.96	4.24e-05
Merged-chr5-132496988-2	chr5	132496766	132497249	+	0.000	0.000	103.3	40.0	2.58	7.14e-17
Merged-chr5-132772285-1	chr5	132772141	132772429	+	0.000	0.000	14.1	2.0	7.04	2.93e-08
Merged-chr5-132850260-1	chr5	132850139	132850382	+	0.000	0.000	7.5	0.5	15.02	9.40e-07
Merged-chr5-132871982-3	chr5	132871677	132872221	+	0.000	0.000	10.3	1.0	10.33	1.11e-07
Merged-chr5-133821343-2	chr5	133821206	133821491	+	0.000	0.000	15.0	4.0	3.75	1.99e-05
Merged-chr5-133967857-2	chr5	133967721	133967996	+	0.000	0.000	57.3	8.5	6.74	5.57e-28
Merged-chr5-134267788-1	chr5	134267662	134267915	+	0.000	0.000	8.4	1.0	8.45	1.02e-05
Merged-chr5-134276170-1	chr5	134275992	134276348	+	0.000	0.000	6.6	0.5	13.14	1.32e-05
Merged-chr5-134576869-2	chr5	134576756	134577000	+	0.000	0.000	24.4	3.0	8.14	2.57e-14
Merged-chr5-134877441-1	chr5	134877359	134877523	+	0.000	0.000	7.5	0.5	15.02	9.40e-07
Merged-chr5-135354359-2	chr5	135354003	135354687	+	0.000	0.000	38.5	9.0	4.28	5.59e-13
Merged-chr5-135986190-1	chr5	135986078	135986303	+	0.000	0.000	6.6	0.5	13.14	1.32e-05
Merged-chr5-138742453-2	chr5	138742349	138742583	+	0.000	0.000	6.6	0.5	13.14	1.32e-05
Merged-chr5-138816468-2	chr5	138816299	138816643	+	0.000	0.000	13.1	2.0	6.57	2.07e-07
Merged-chr5-138875180-4	chr5	138874889	138875511	+	0.000	0.000	33.8	11.0	3.07	6.56e-08
Merged-chr5-138975312-2	chr5	138975165	138975457	+	0.000	0.000	52.6	28.0	1.88	3.18e-05
Merged-chr5-138985403-2	chr5	138985223	138985598	+	0.000	0.000	50.7	15.0	3.38	9.06e-13
Merged-chr5-139215356-2	chr5	139215218	139215499	+	0.000	0.000	12.2	2.0	6.10	1.36e-06
Merged-chr5-139385272-2	chr5	139385131	139385435	+	0.000	0.000	19.7	5.5	3.58	5.37e-06
Merged-chr5-139459647-2	chr5	139459494	139459776	+	0.000	0.000	46.0	23.0	2.00	3.19e-05
Merged-chr5-139492920-2	chr5	139492792	139493029	+	0.000	0.000	18.8	2.0	9.39	6.19e-12
Merged-chr5-139668389-2	chr5	139668046	139668819	+	0.000	0.000	70.9	42.0	1.69	4.86e-05
Merged-chr5-140181141-2	chr5	140181050	140181243	+	0.000	0.000	8.4	0.5	16.90	5.88e-08
Merged-chr5-140182505-2	chr5	140182360	140182656	+	0.000	0.000	18.8	6.0	3.13	5.69e-05
Merged-chr5-140216723-4	chr5	140216430	140216991	+	0.000	0.000	47.9	21.0	2.28	7.18e-07
Merged-chr5-140498028-2	chr5	140497873	140498214	+	0.000	0.000	9.4	1.0	9.39	1.13e-06
Merged-chr5-140678158-2	chr5	140678027	140678294	+	0.000	0.000	10.3	0.5	20.65	1.63e-10
Merged-chr5-141421718-2	chr5	141421621	141421860	+	0.000	0.000	11.3	0.5	22.53	7.42e-12
Merged-chr5-141674956-1	chr5	141674773	141675140	+	0.000	0.000	6.6	0.5	13.14	1.32e-05
Merged-chr5-142818018-1	chr5	142817913	142818124	+	0.000	0.000	12.2	1.0	12.20	8.32e-10
Merged-chr5-142861283-2	chr5	142861157	142861409	+	0.000	0.000	14.1	3.0	4.69	3.40e-06
Merged-chr5-142978912-2	chr5	142978773	142979052	+	0.000	0.000	31.9	14.0	2.28	5.99e-05
Merged-chr5-143009266-3	chr5	143008984	143009572	+	0.000	0.000	91.1	50.0	1.82	1.24e-07
Merged-chr5-143059555-1	chr5	143059481	143059630	+	0.000	0.000	7.5	1.0	7.51	8.32e-05
Merged-chr5-143060201-2	chr5	143060068	143060340	+	0.000	0.000	38.5	16.0	2.41	2.06e-06
Merged-chr5-143262573-2	chr5	143262369	143262776	+	0.000	0.000	62.0	28.0	2.21	4.65e-08
Merged-chr5-143330054-2	chr5	143329929	143330174	+	0.000	0.000	11.3	0.5	22.53	7.42e-12
Merged-chr5-143400644-2	chr5	143400495	143400798	+	0.000	0.000	38.5	16.0	2.41	2.06e-06
Merged-chr5-143563170-2	chr5	143562976	143563360	+	0.000	0.000	50.7	19.0	2.67	2.53e-09
Merged-chr5-143586270-2	chr5	143586019	143586532	+	0.000	0.000	125.8	55.0	2.29	4.28e-16
Merged-chr5-143592873-2	chr5	143592735	143593018	+	0.000	0.000	19.7	6.0	3.29	1.76e-05
Merged-chr5-143924073-2	chr5	143923946	143924213	+	0.000	0.000	24.4	8.0	3.05	3.73e-06
Merged-chr5-146565949-2	chr5	146565809	146566083	+	0.000	0.000	12.2	3.0	4.07	7.14e-05
Merged-chr5-147547901-2	chr5	147547683	147548113	+	0.000	0.000	85.4	52.0	1.64	1.66e-05
Merged-chr5-148091070-2	chr5	148090843	148091261	+	0.000	0.000	17.8	5.0	3.57	1.99e-05
Merged-chr5-148619762-2	chr5	148619559	148619918	+	0.000	0.000	10.3	2.0	5.16	4.65e-05
Merged-chr5-148809518-2	chr5	148809414	148809651	+	0.000	0.000	16.9	0.5	33.79	4.42e-19
Merged-chr5-148963852-2	chr5	148963716	148963989	+	0.000	0.000	28.2	2.0	14.08	1.28e-22
Merged-chr5-149019120-2	chr5	149018868	149019390	+	0.000	0.000	42.2	15.0	2.82	8.27e-09
Merged-chr5-149346566-1	chr5	149346492	149346641	+	0.000	0.000	7.5	0.5	15.02	9.40e-07
Merged-chr5-150431586-2	chr5	150431458	150431700	+	0.000	0.000	16.0	3.0	5.32	6.70e-07
Merged-chr5-150567585-2	chr5	150567467	150567716	+	0.000	0.000	8.4	1.0	8.45	1.02e-05
Merged-chr5-150626063-2	chr5	150625948	150626174	+	0.000	0.000	25.3	4.0	6.34	1.57e-12
Merged-chr5-150801251-2	chr5	150801092	150801401	+	0.000	0.000	31.0	10.0	3.10	2.51e-07
Merged-chr5-151078899-1	chr5	151078800	151078998	+	0.000	0.000	17.4	4.0	4.34	1.13e-06
Merged-chr5-151384320-1	chr5	151384208	151384432	+	0.000	0.000	6.6	0.5	13.14	1.32e-05
Merged-chr5-153153285-1	chr5	153153156	153153415	+	0.000	0.000	7.5	1.0	7.51	8.32e-05
Merged-chr5-153358543-2	chr5	153358423	153358641	+	0.000	0.000	6.6	0.5	13.14	1.32e-05
Merged-chr5-154002320-2	chr5	154002084	154002562	+	0.000	0.000	69.5	23.0	3.02	8.10e-15
Merged-chr5-154190738-3	chr5	154190286	154191196	+	0.000	0.000	48.3	23.0	2.10	3.54e-06
Merged-chr5-154203142-2	chr5	154203030	154203239	+	0.000	0.000	9.4	1.0	9.39	1.13e-06
Merged-chr5-154300861-1	chr5	154300658	154301064	+	0.000	0.000	6.6	0.5	13.14	1.32e-05
Merged-chr5-154713775-2	chr5	154713663	154713897	+	0.000	0.000	11.3	1.0	11.26	1.00e-08
Merged-chr5-154965110-1	chr5	154965019	154965201	+	0.000	0.000	13.1	1.0	13.14	6.36e-11
Merged-chr5-155089822-2	chr5	155089664	155089952	+	0.000	0.000	9.4	1.0	9.39	1.13e-06
Merged-chr5-157541201-2	chr5	157540906	157541495	+	0.000	0.000	133.3	88.0	1.51	4.78e-06
Merged-chr5-157548709-2	chr5	157548410	157548919	+	0.000	0.000	12.2	1.0	12.20	8.32e-10
Merged-chr5-157718637-2	chr5	157718426	157718837	+	0.000	0.000	35.7	17.0	2.10	8.66e-05
Merged-chr5-157919310-2	chr5	157919170	157919424	+	0.000	0.000	7.5	0.5	15.02	9.40e-07
Merged-chr5-158375697-2	chr5	158375595	158375805	+	0.000	0.000	6.6	0.5	13.14	1.32e-05
Merged-chr5-159505078-3	chr5	159504822	159505320	+	0.000	0.000	16.9	2.0	8.45	4.80e-10
Merged-chr5-159782277-1	chr5	159782200	159782354	+	0.000	0.000	6.6	0.5	13.14	1.32e-05
Merged-chr5-160157430-2	chr5	160157305	160157530	+	0.000	0.000	7.5	0.5	15.02	9.40e-07
Merged-chr5-160456942-2	chr5	160456771	160457111	+	0.000	0.000	7.5	1.0	7.51	8.32e-05
Merged-chr5-164013318-2	chr5	164013224	164013419	+	0.000	0.000	7.5	1.0	7.51	8.32e-05
Merged-chr5-169650756-2	chr5	169650629	169650858	+	0.000	0.000	7.0	1.0	7.04	8.32e-05
Merged-chr5-170265699-1	chr5	170265625	170265774	+	0.000	0.000	7.5	1.0	7.51	8.32e-05
Merged-chr5-170597706-2	chr5	170597561	170597844	+	0.000	0.000	14.1	3.0	4.69	3.40e-06
Merged-chr5-171579287-2	chr5	171579125	171579433	+	0.000	0.000	10.3	2.0	5.16	4.65e-05
Merged-chr5-171742385-2	chr5	171742283	171742497	+	0.000	0.000	6.6	0.5	13.14	1.32e-05
Merged-chr5-171931334-2	chr5	171931206	171931457	+	0.000	0.000	12.2	0.5	24.41	3.09e-13
Merged-chr5-171940532-2	chr5	171940336	171940686	+	0.000	0.000	8.4	0.5	16.90	5.88e-08
Merged-chr5-172111323-2	chr5	172110929	172111754	+	0.000	0.000	25.8	4.5	5.74	1.85e-11
Merged-chr5-172411977-1	chr5	172411870	172412085	+	0.000	0.000	10.3	1.0	10.33	1.11e-07
Merged-chr5-172497120-4	chr5	172496699	172497514	+	0.000	0.000	89.2	55.0	1.62	1.54e-05
Merged-chr5-172559318-2	chr5	172559084	172559509	+	0.000	0.000	46.9	23.0	2.04	1.57e-05
Merged-chr5-172777684-2	chr5	172777492	172777877	+	0.000	0.000	77.4	38.0	2.04	1.83e-08
Merged-chr5-172788575-1	chr5	172788433	172788717	+	0.000	0.000	11.3	2.0	5.63	8.31e-06
Merged-chr5-172793451-2	chr5	172793336	172793553	+	0.000	0.000	21.6	7.0	3.08	1.45e-05
Merged-chr5-173035560-2	chr5	173035368	173035712	+	0.000	0.000	16.9	3.0	5.63	1.24e-07
Merged-chr5-173065364-2	chr5	173065213	173065515	+	0.000	0.000	20.7	5.0	4.13	3.45e-07
Merged-chr5-173324799-2	chr5	173324478	173325143	+	0.000	0.000	90.6	32.0	2.83	3.81e-17
Merged-chr5-175517923-4	chr5	175517573	175518266	+	0.000	0.000	83.1	47.0	1.77	1.33e-06
Merged-chr5-176659056-2	chr5	176658896	176659232	+	0.000	0.000	25.3	2.0	12.67	3.17e-19
Merged-chr5-177277077-2	chr5	177276930	177277251	+	0.000	0.000	18.8	4.0	4.69	2.48e-07
Merged-chr5-177354469-1	chr5	177354353	177354585	+	0.000	0.000	9.4	0.5	18.77	3.26e-09
Merged-chr5-178074722-2	chr5	178074560	178074886	+	0.000	0.000	23.5	5.0	4.69	3.91e-09
Merged-chr5-179763205-4	chr5	179762953	179763464	+	0.000	0.000	42.2	21.0	2.01	3.54e-05
Merged-chr5-179836913-2	chr5	179836746	179837076	+	0.000	0.000	31.0	12.0	2.58	8.87e-06
Merged-chr5-180026515-2	chr5	180026373	180026658	+	0.000	0.000	45.1	23.0	1.96	3.19e-05
Merged-chr5-180413704-2	chr5	180413557	180413840	+	0.000	0.000	16.0	3.0	5.32	6.70e-07
Merged-chr6-196173-3	chr6	195806	196555	+	0.000	0.000	47.9	8.0	5.98	4.34e-21
Merged-chr6-225380-3	chr6	224946	225684	+	0.000	0.000	101.4	67.0	1.51	6.49e-05
Merged-chr6-236125-2	chr6	235935	236318	+	0.000	0.000	32.9	1.0	32.85	1.44e-36
Merged-chr6-293532-2	chr6	293396	293628	+	0.000	0.000	18.8	6.0	3.13	5.69e-05
Merged-chr6-501961-2	chr6	501829	502092	+	0.000	0.000	6.6	0.5	13.14	1.32e-05
Merged-chr6-1068266-2	chr6	1068158	1068382	+	0.000	0.000	7.5	1.0	7.51	8.32e-05
Merged-chr6-1641567-2	chr6	1641427	1641703	+	0.000	0.000	13.1	3.0	4.38	1.61e-05
Merged-chr6-1643362-2	chr6	1643211	1643550	+	0.000	0.000	11.3	2.0	5.63	8.31e-06
Merged-chr6-1770665-2	chr6	1770543	1770803	+	0.000	0.000	13.1	1.0	13.14	6.36e-11
Merged-chr6-1797994-2	chr6	1797790	1798202	+	0.000	0.000	39.4	12.5	3.15	1.59e-09
Merged-chr6-2104061-2	chr6	2103868	2104224	+	0.000	0.000	14.1	3.0	4.69	3.40e-06
Merged-chr6-2110715-2	chr6	2110489	2110891	+	0.000	0.000	21.6	6.0	3.60	1.46e-06
Merged-chr6-2197412-3	chr6	2197099	2197780	+	0.000	0.000	94.8	59.0	1.61	1.63e-05
Merged-chr6-2807885-4	chr6	2807486	2808245	+	0.000	0.000	61.0	33.0	1.85	8.21e-06
Merged-chr6-2846688-4	chr6	2846390	2846983	+	0.000	0.000	56.3	29.0	1.94	5.61e-06
Merged-chr6-2938834-2	chr6	2938693	2938954	+	0.000	0.000	9.4	0.5	18.77	3.26e-09
Merged-chr6-3797765-2	chr6	3797557	3797991	+	0.000	0.000	46.9	19.0	2.47	1.13e-07
Merged-chr6-3867796-2	chr6	3867660	3867956	+	0.000	0.000	12.2	0.5	24.41	3.09e-13
Merged-chr6-4282080-2	chr6	4281869	4282294	+	0.000	0.000	29.6	10.0	2.96	7.64e-07
Merged-chr6-4369802-2	chr6	4369617	4369979	+	0.000	0.000	37.5	12.0	3.13	5.52e-09
Merged-chr6-5466562-2	chr6	5466313	5466805	+	0.000	0.000	49.8	20.0	2.49	3.15e-08
Merged-chr6-5541867-1	chr6	5541710	5542024	+	0.000	0.000	7.5	0.5	15.02	9.40e-07
Merged-chr6-5752066-2	chr6	5751922	5752196	+	0.000	0.000	9.4	0.5	18.77	3.26e-09
Merged-chr6-5866827-3	chr6	5866482	5867205	+	0.000	0.000	42.2	12.0	3.52	1.28e-11
Merged-chr6-5997697-2	chr6	5997569	5997814	+	0.000	0.000	10.3	1.0	10.33	1.11e-07
Merged-chr6-6688431-2	chr6	6688319	6688543	+	0.000	0.000	16.9	2.0	8.45	4.80e-10
Merged-chr6-6811538-4	chr6	6811122	6811951	+	0.000	0.000	134.2	88.0	1.53	3.10e-06
Merged-chr6-7086681-2	chr6	7086510	7086859	+	0.000	0.000	28.2	11.0	2.56	1.26e-05
Merged-chr6-9620510-2	chr6	9620401	9620646	+	0.000	0.000	8.4	0.5	16.90	5.88e-08
Merged-chr6-10412276-2	chr6	10412066	10412480	+	0.000	0.000	53.5	24.0	2.23	2.23e-07
Merged-chr6-11211392-1	chr6	11211318	11211467	+	0.000	0.000	6.1	0.5	12.20	1.32e-05
Merged-chr6-11263607-2	chr6	11263422	11263819	+	0.000	0.000	30.0	11.0	2.73	1.69e-06
Merged-chr6-11350507-2	chr6	11350430	11350589	+	0.000	0.000	7.5	0.5	15.02	9.40e-07
Merged-chr6-11615455-2	chr6	11615338	11615567	+	0.000	0.000	14.5	1.0	14.55	4.52e-12
Merged-chr6-11969305-2	chr6	11969093	11969548	+	0.000	0.000	22.5	5.0	4.51	1.82e-08
Merged-chr6-12101887-1	chr6	12101758	12102017	+	0.000	0.000	9.4	1.0	9.39	1.13e-06
Merged-chr6-12271027-2	chr6	12270919	12271134	+	0.000	0.000	7.5	0.5	15.02	9.40e-07
Merged-chr6-12483901-2	chr6	12483678	12484152	+	0.000	0.000	92.9	57.0	1.63	1.24e-05
Merged-chr6-12490897-5	chr6	12490441	12491460	+	0.000	0.000	76.0	46.0	1.65	3.17e-05
Merged-chr6-12516252-2	chr6	12516150	12516339	+	0.000	0.000	7.5	0.5	15.02	9.40e-07
Merged-chr6-12957405-2	chr6	12957218	12957572	+	0.000	0.000	37.5	13.0	2.89	4.08e-08
Merged-chr6-13484291-2	chr6	13484181	13484417	+	0.000	0.000	20.7	5.0	4.13	3.45e-07
Merged-chr6-14075315-2	chr6	14075077	14075535	+	0.000	0.000	46.9	18.0	2.61	2.46e-08
Merged-chr6-15132996-2	chr6	15132788	15133223	+	0.000	0.000	24.4	9.0	2.71	2.45e-05
Merged-chr6-15265894-3	chr6	15265624	15266152	+	0.000	0.000	32.4	15.0	2.16	9.03e-05
Merged-chr6-15562040-2	chr6	15561912	15562160	+	0.000	0.000	7.5	1.0	7.51	8.32e-05
Merged-chr6-15897292-2	chr6	15897013	15897649	+	0.000	0.000	50.2	19.0	2.64	2.53e-09
Merged-chr6-16236795-2	chr6	16236664	16236968	+	0.000	0.000	42.2	18.0	2.35	9.71e-07
Merged-chr6-16413607-2	chr6	16413453	16413749	+	0.000	0.000	14.1	3.0	4.69	3.40e-06
Merged-chr6-16623912-1	chr6	16623800	16624024	+	0.000	0.000	7.5	1.0	7.51	8.32e-05
Merged-chr6-16636315-2	chr6	16636060	16636519	+	0.000	0.000	24.4	6.0	4.07	2.48e-08
Merged-chr6-17838446-2	chr6	17838308	17838581	+	0.000	0.000	11.3	2.0	5.63	8.31e-06
Merged-chr6-17925579-1	chr6	17925444	17925715	+	0.000	0.000	9.4	0.5	18.77	3.26e-09
Merged-chr6-18126430-2	chr6	18126184	18126664	+	0.000	0.000	26.3	9.0	2.92	2.94e-06
Merged-chr6-18376818-2	chr6	18376696	18376973	+	0.000	0.000	8.4	1.0	8.45	1.02e-05
Merged-chr6-18380370-2	chr6	18380043	18380742	+	0.000	0.000	24.4	9.0	2.71	2.45e-05
Merged-chr6-18412823-2	chr6	18412693	18412928	+	0.000	0.000	8.4	0.5	16.90	5.88e-08
Merged-chr6-18457630-2	chr6	18457496	18457751	+	0.000	0.000	11.3	0.5	22.53	7.42e-12
Merged-chr6-20335993-2	chr6	20335876	20336110	+	0.000	0.000	7.5	0.5	15.02	9.40e-07
Merged-chr6-20680967-3	chr6	20680667	20681205	+	0.000	0.000	23.5	3.0	7.82	2.07e-13
Merged-chr6-20846772-2	chr6	20846609	20846959	+	0.000	0.000	22.5	7.0	3.22	4.53e-06
Merged-chr6-21053815-2	chr6	21053703	21053927	+	0.000	0.000	7.5	1.0	7.51	8.32e-05
Merged-chr6-21165130-2	chr6	21164920	21165335	+	0.000	0.000	17.8	5.0	3.57	1.99e-05
Merged-chr6-21665809-1	chr6	21665707	21665911	+	0.000	0.000	6.6	0.5	13.14	1.32e-05
Merged-chr6-21915854-2	chr6	21915644	21916128	+	0.000	0.000	17.8	5.0	3.57	1.99e-05
Merged-chr6-22827874-1	chr6	22827787	22827961	+	0.000	0.000	6.6	0.5	13.14	1.32e-05
Merged-chr6-24858438-2	chr6	24858164	24858655	+	0.000	0.000	24.4	9.0	2.71	2.45e-05
Merged-chr6-25179544-2	chr6	25179369	25179807	+	0.000	0.000	19.7	2.0	9.86	6.48e-13
Merged-chr6-26229169-1	chr6	26229069	26229269	+	0.000	0.000	8.4	0.5	16.90	5.88e-08
Merged-chr6-26295904-4	chr6	26295634	26296193	+	0.000	0.000	34.7	16.0	2.17	6.01e-05
Merged-chr6-26577624-2	chr6	26577385	26577792	+	0.000	0.000	18.8	6.0	3.13	5.69e-05
Merged-chr6-27121071-2	chr6	27120959	27121179	+	0.000	0.000	7.5	1.0	7.51	8.32e-05
Merged-chr6-27147595-2	chr6	27147481	27147760	+	0.000	0.000	12.7	3.0	4.22	7.14e-05
Merged-chr6-27591957-2	chr6	27591803	27592188	+	0.000	0.000	10.3	2.0	5.16	4.65e-05
Merged-chr6-28275082-1	chr6	28274951	28275214	+	0.000	0.000	6.6	0.5	13.14	1.32e-05
Merged-chr6-28356151-4	chr6	28355797	28356499	+	0.000	0.000	76.0	37.0	2.05	1.32e-08
Merged-chr6-29527685-2	chr6	29527579	29527782	+	0.000	0.000	10.3	1.0	10.33	1.11e-07
Merged-chr6-29561362-2	chr6	29561107	29561555	+	0.000	0.000	11.3	2.0	5.63	8.31e-06
Merged-chr6-30114018-1	chr6	30113912	30114124	+	0.000	0.000	7.5	0.5	15.02	9.40e-07
Merged-chr6-30877795-2	chr6	30877490	30878093	+	0.000	0.000	92.9	54.5	1.71	2.29e-06
Merged-chr6-31271404-2	chr6	31271206	31271602	+	0.000	0.000	25.3	9.5	2.67	2.09e-05
Merged-chr6-31400742-2	chr6	31400636	31400853	+	0.000	0.000	24.4	7.5	3.25	1.27e-06
Merged-chr6-31407916-2	chr6	31407792	31408046	+	0.000	0.000	19.7	6.0	3.29	1.76e-05
Merged-chr6-31702367-2	chr6	31702254	31702509	+	0.000	0.000	15.0	4.0	3.75	1.99e-05
Merged-chr6-31836873-1	chr6	31836786	31836961	+	0.000	0.000	8.4	1.0	8.45	1.02e-05
Merged-chr6-31927886-1	chr6	31927675	31928097	+	0.000	0.000	8.4	1.0	8.45	1.02e-05
Merged-chr6-32844440-5	chr6	32843910	32845005	+	0.000	0.000	233.3	103.5	2.25	6.28e-28
Merged-chr6-32854558-2	chr6	32854419	32854709	+	0.000	0.000	57.3	14.0	4.09	5.76e-18
Merged-chr6-33019123-2	chr6	33018941	33019301	+	0.000	0.000	52.6	23.0	2.29	1.44e-07
Merged-chr6-33886780-2	chr6	33886616	33886953	+	0.000	0.000	19.7	5.0	3.94	1.40e-06
Merged-chr6-34224003-3	chr6	34223551	34224425	+	0.000	0.000	90.1	58.0	1.55	5.96e-05
Merged-chr6-34295857-2	chr6	34295718	34295995	+	0.000	0.000	23.5	6.0	3.91	1.01e-07
Merged-chr6-34344567-2	chr6	34344453	34344684	+	0.000	0.000	10.3	0.5	20.65	1.63e-10
Merged-chr6-34630284-2	chr6	34630047	34630506	+	0.000	0.000	87.3	54.0	1.62	2.21e-05
Merged-chr6-34657732-2	chr6	34657421	34658102	+	0.000	0.000	31.0	10.0	3.10	2.51e-07
Merged-chr6-34914554-2	chr6	34914406	34914690	+	0.000	0.000	16.0	4.0	3.99	1.99e-05
Merged-chr6-34955634-2	chr6	34955443	34955841	+	0.000	0.000	65.7	37.0	1.78	1.98e-05
Merged-chr6-35469863-1	chr6	35469741	35469986	+	0.000	0.000	8.4	1.0	8.45	1.02e-05
Merged-chr6-35601820-3	chr6	35601535	35602116	+	0.000	0.000	62.0	31.5	1.97	2.05e-06
Merged-chr6-35634553-2	chr6	35634389	35634725	+	0.000	0.000	23.5	5.0	4.69	3.91e-09
Merged-chr6-36038567-2	chr6	36038403	36038720	+	0.000	0.000	19.7	5.5	3.58	5.37e-06
Merged-chr6-36387805-2	chr6	36387580	36388023	+	0.000	0.000	51.2	11.0	4.65	1.76e-18
Merged-chr6-36628053-2	chr6	36627880	36628234	+	0.000	0.000	30.0	13.0	2.31	3.79e-05
Merged-chr6-36688664-2	chr6	36688365	36688991	+	0.000	0.000	12.2	1.0	12.20	8.32e-10
Merged-chr6-36729398-2	chr6	36729267	36729520	+	0.000	0.000	16.9	5.0	3.38	6.90e-05
Merged-chr6-36735281-2	chr6	36735038	36735519	+	0.000	0.000	126.7	41.5	3.05	4.43e-26
Merged-chr6-36735839-2	chr6	36735563	36736101	+	0.000	0.000	115.0	28.0	4.11	3.40e-34
Merged-chr6-36757362-2	chr6	36757219	36757529	+	0.000	0.000	45.1	18.0	2.50	6.37e-08
Merged-chr6-36788905-2	chr6	36788604	36789228	+	0.000	0.000	52.6	26.0	2.02	4.64e-06
Merged-chr6-37103284-2	chr6	37103156	37103379	+	0.000	0.000	17.8	4.5	3.96	5.27e-06
Merged-chr6-37433173-2	chr6	37432947	37433393	+	0.000	0.000	104.2	59.0	1.77	7.67e-08
Merged-chr6-37434168-1	chr6	37434081	37434255	+	0.000	0.000	10.3	2.0	5.16	4.65e-05
Merged-chr6-37450301-2	chr6	37450109	37450450	+	0.000	0.000	8.4	0.5	16.90	5.88e-08
Merged-chr6-37700074-2	chr6	37699949	37700204	+	0.000	0.000	13.1	0.5	26.28	1.19e-14
Merged-chr6-37713742-4	chr6	37713425	37714064	+	0.000	0.000	42.2	19.5	2.17	6.63e-06
Merged-chr6-37832429-2	chr6	37832284	37832568	+	0.000	0.000	12.2	2.0	6.10	1.36e-06
Merged-chr6-38404497-2	chr6	38404344	38404660	+	0.000	0.000	10.3	0.5	20.65	1.63e-10
Merged-chr6-38498310-1	chr6	38498190	38498431	+	0.000	0.000	7.5	1.0	7.51	8.32e-05
Merged-chr6-39247928-1	chr6	39247727	39248130	+	0.000	0.000	8.4	0.5	16.90	5.88e-08
Merged-chr6-39301784-2	chr6	39301657	39301909	+	0.000	0.000	10.3	2.0	5.16	4.65e-05
Merged-chr6-40719819-2	chr6	40719665	40719969	+	0.000	0.000	33.3	9.5	3.51	2.19e-09
Merged-chr6-42190951-3	chr6	42190645	42191253	+	0.000	0.000	41.3	4.0	10.33	2.93e-27
Merged-chr6-42569690-2	chr6	42569545	42569788	+	0.000	0.000	8.4	1.0	8.45	1.02e-05
Merged-chr6-42714284-2	chr6	42714114	42714450	+	0.000	0.000	56.3	32.0	1.76	7.70e-05
Merged-chr6-42726755-2	chr6	42726373	42727096	+	0.000	0.000	29.1	13.0	2.24	8.94e-05
Merged-chr6-42777643-2	chr6	42777510	42777778	+	0.000	0.000	12.2	3.0	4.07	7.14e-05
Merged-chr6-43653544-2	chr6	43653399	43653709	+	0.000	0.000	11.3	2.0	5.63	8.31e-06
Merged-chr6-43813297-2	chr6	43813136	43813432	+	0.000	0.000	16.0	1.5	10.64	8.24e-11
Merged-chr6-43956895-2	chr6	43956724	43957058	+	0.000	0.000	12.2	1.0	12.20	8.32e-10
Merged-chr6-43972936-2	chr6	43972580	43973244	+	0.000	0.000	74.2	44.0	1.69	2.29e-05
Merged-chr6-44035822-2	chr6	44035643	44036010	+	0.000	0.000	12.2	1.0	12.20	8.32e-10
Merged-chr6-44073270-4	chr6	44072943	44073556	+	0.000	0.000	46.0	19.0	2.42	2.76e-07
Merged-chr6-44126900-2	chr6	44126690	44127099	+	0.000	0.000	62.0	15.5	4.00	1.98e-18
Merged-chr6-44179082-2	chr6	44178933	44179265	+	0.000	0.000	25.3	9.0	2.82	8.65e-06
Merged-chr6-46011709-2	chr6	46011565	46011862	+	0.000	0.000	10.3	0.5	20.65	1.63e-10
Merged-chr6-47053480-2	chr6	47053325	47053601	+	0.000	0.000	10.3	0.5	20.65	1.63e-10
Merged-chr6-47076926-2	chr6	47076750	47077101	+	0.000	0.000	10.3	2.0	5.16	4.65e-05
Merged-chr6-47415057-2	chr6	47414876	47415191	+	0.000	0.000	15.5	3.0	5.16	6.70e-07
Merged-chr6-48427744-1	chr6	48427558	48427931	+	0.000	0.000	7.5	1.0	7.51	8.32e-05
Merged-chr6-49551981-2	chr6	49551857	49552111	+	0.000	0.000	18.8	0.5	37.55	3.61e-22
Merged-chr6-52415473-2	chr6	52415384	52415555	+	0.000	0.000	15.0	0.5	30.04	1.42e-17
Merged-chr6-52522399-2	chr6	52522199	52522599	+	0.000	0.000	54.0	26.0	2.08	2.24e-06
Merged-chr6-53026725-2	chr6	53026588	53026842	+	0.000	0.000	7.5	1.0	7.51	8.32e-05
Merged-chr6-53065861-1	chr6	53065787	53065936	+	0.000	0.000	8.0	1.0	7.98	8.32e-05
Merged-chr6-53899715-2	chr6	53899465	53899991	+	0.000	0.000	23.5	7.0	3.35	1.35e-06
Merged-chr6-56805790-1	chr6	56805716	56805865	+	0.000	0.000	6.1	0.5	12.20	1.32e-05
Merged-chr6-57265985-4	chr6	57265739	57266235	+	0.000	0.000	44.1	16.5	2.67	1.49e-08
Merged-chr6-71402343-1	chr6	71402269	71402418	+	0.000	0.000	10.3	2.0	5.16	4.65e-05
Merged-chr6-71496154-2	chr6	71495975	71496340	+	0.000	0.000	24.4	5.0	4.88	8.07e-10
Merged-chr6-73224397-2	chr6	73224224	73224549	+	0.000	0.000	10.3	1.0	10.33	1.11e-07
Merged-chr6-73452305-2	chr6	73452046	73452651	+	0.000	0.000	35.2	15.5	2.27	1.43e-05
Merged-chr6-78492844-2	chr6	78492722	78492975	+	0.000	0.000	8.4	0.5	16.90	5.88e-08
Merged-chr6-78505389-2	chr6	78505286	78505479	+	0.000	0.000	6.6	0.5	13.14	1.32e-05
Merged-chr6-79078691-3	chr6	79078445	79078953	+	0.000	0.000	58.2	33.5	1.74	7.69e-05
Merged-chr6-80689843-1	chr6	80689718	80689968	+	0.000	0.000	8.4	1.0	8.45	1.02e-05
Merged-chr6-81265300-2	chr6	81265141	81265472	+	0.000	0.000	47.9	22.0	2.18	2.44e-06
Merged-chr6-81752502-1	chr6	81752422	81752583	+	0.000	0.000	14.1	3.0	4.69	3.40e-06
Merged-chr6-81864640-2	chr6	81864418	81864802	+	0.000	0.000	24.4	8.0	3.05	3.73e-06
Merged-chr6-82014063-2	chr6	82013842	82014280	+	0.000	0.000	65.7	39.0	1.68	8.75e-05
Merged-chr6-83474557-2	chr6	83474404	83474705	+	0.000	0.000	9.4	1.0	9.39	1.13e-06
Merged-chr6-83824465-2	chr6	83824257	83824692	+	0.000	0.000	11.3	2.0	5.63	8.31e-06
Merged-chr6-84597552-3	chr6	84597308	84597803	+	0.000	0.000	21.1	6.0	3.52	1.46e-06
Merged-chr6-85385828-2	chr6	85385714	85385942	+	0.000	0.000	11.3	1.0	11.26	1.00e-08
Merged-chr6-85493923-2	chr6	85493780	85494040	+	0.000	0.000	7.5	1.0	7.51	8.32e-05
Merged-chr6-85865157-2	chr6	85864988	85865319	+	0.000	0.000	16.0	1.0	15.96	3.00e-13
Merged-chr6-87698905-2	chr6	87698769	87699057	+	0.000	0.000	22.1	5.0	4.41	1.82e-08
Merged-chr6-87808510-2	chr6	87808297	87808727	+	0.000	0.000	44.1	20.0	2.21	2.42e-06
Merged-chr6-88013171-1	chr6	88013041	88013301	+	0.000	0.000	6.6	0.5	13.14	1.32e-05
Merged-chr6-89035822-5	chr6	89035371	89036263	+	0.000	0.000	52.6	29.0	1.81	7.54e-05
Merged-chr6-89412345-2	chr6	89412174	89412529	+	0.000	0.000	12.2	3.0	4.07	7.14e-05
Merged-chr6-89474819-2	chr6	89474673	89474966	+	0.000	0.000	13.1	3.0	4.38	1.61e-05
Merged-chr6-89475872-2	chr6	89475740	89476013	+	0.000	0.000	6.6	0.5	13.14	1.32e-05
Merged-chr6-89689867-2	chr6	89689677	89689998	+	0.000	0.000	8.4	1.0	8.45	1.02e-05
Merged-chr6-95690510-2	chr6	95690412	95690615	+	0.000	0.000	6.6	0.5	13.14	1.32e-05
Merged-chr6-98833757-1	chr6	98833527	98833987	+	0.000	0.000	11.3	2.5	4.51	6.16e-05
Merged-chr6-100176847-2	chr6	100176728	100176986	+	0.000	0.000	7.5	1.0	7.51	8.32e-05
Merged-chr6-100231148-2	chr6	100230919	100231380	+	0.000	0.000	108.9	53.0	2.05	2.33e-11
Merged-chr6-100258183-2	chr6	100257902	100258461	+	0.000	0.000	60.5	11.0	5.50	7.45e-25
Merged-chr6-100343949-2	chr6	100343711	100344258	+	0.000	0.000	46.0	12.0	3.83	2.53e-13
Merged-chr6-103675943-2	chr6	103675664	103676150	+	0.000	0.000	30.0	13.0	2.31	3.79e-05
Merged-chr6-104533814-2	chr6	104533607	104534084	+	0.000	0.000	20.7	7.0	2.95	4.44e-05
Merged-chr6-104603293-2	chr6	104603172	104603430	+	0.000	0.000	7.0	1.0	7.04	8.32e-05
Merged-chr6-104639841-2	chr6	104639710	104639969	+	0.000	0.000	17.4	1.0	17.37	1.09e-15
Merged-chr6-105374244-2	chr6	105373868	105374577	+	0.000	0.000	55.4	27.0	2.05	1.50e-06
Merged-chr6-105609721-2	chr6	105609422	105609995	+	0.000	0.000	56.3	28.0	2.01	2.07e-06
Merged-chr6-106098041-1	chr6	106097944	106098139	+	0.000	0.000	8.4	1.0	8.45	1.02e-05
Merged-chr6-106574930-2	chr6	106574688	106575237	+	0.000	0.000	44.1	13.0	3.39	1.23e-11
Merged-chr6-107348435-2	chr6	107348304	107348557	+	0.000	0.000	10.3	2.0	5.16	4.65e-05
Merged-chr6-107493279-1	chr6	107493129	107493429	+	0.000	0.000	15.0	4.0	3.75	1.99e-05
Merged-chr6-107665736-4	chr6	107665432	107666093	+	0.000	0.000	50.7	26.0	1.95	1.89e-05
Merged-chr6-107713007-2	chr6	107712763	107713211	+	0.000	0.000	25.3	3.5	7.24	8.98e-14
Merged-chr6-107965232-3	chr6	107965031	107965546	+	0.000	0.000	15.0	3.0	5.01	6.70e-07
Merged-chr6-108117874-2	chr6	108117720	108118045	+	0.000	0.000	35.7	14.0	2.55	1.70e-06
Merged-chr6-108118921-1	chr6	108118823	108119020	+	0.000	0.000	7.5	0.5	15.02	9.40e-07
Merged-chr6-108433009-2	chr6	108432871	108433140	+	0.000	0.000	16.9	3.0	5.63	1.24e-07
Merged-chr6-108587955-2	chr6	108587826	108588068	+	0.000	0.000	26.3	9.0	2.92	2.94e-06
Merged-chr6-108619601-2	chr6	108619487	108619690	+	0.000	0.000	9.4	1.5	6.26	2.77e-05
Merged-chr6-108690546-2	chr6	108690370	108690735	+	0.000	0.000	37.1	15.5	2.39	2.48e-06
Merged-chr6-108738625-1	chr6	108738536	108738714	+	0.000	0.000	12.2	0.5	24.41	3.09e-13
Merged-chr6-109104128-2	chr6	109104029	109104231	+	0.000	0.000	7.5	0.5	15.02	9.40e-07
Merged-chr6-110234200-2	chr6	110234076	110234321	+	0.000	0.000	10.3	1.0	10.33	1.11e-07
Merged-chr6-110507014-2	chr6	110506872	110507187	+	0.000	0.000	16.0	3.0	5.32	6.70e-07
Merged-chr6-111432400-2	chr6	111432305	111432502	+	0.000	0.000	9.4	0.5	18.77	3.26e-09
Merged-chr6-111602770-2	chr6	111602580	111602922	+	0.000	0.000	37.1	18.0	2.06	5.75e-05
Merged-chr6-112268870-2	chr6	112268762	112268983	+	0.000	0.000	11.3	1.5	7.51	5.52e-07
Merged-chr6-112288615-2	chr6	112288478	112288736	+	0.000	0.000	8.4	0.5	16.90	5.88e-08
Merged-chr6-112358088-2	chr6	112357783	112358379	+	0.000	0.000	103.7	66.0	1.57	1.51e-05
Merged-chr6-113457336-2	chr6	113457164	113457511	+	0.000	0.000	31.9	11.0	2.90	5.90e-07
Merged-chr6-113458559-2	chr6	113458419	113458702	+	0.000	0.000	26.3	6.0	4.38	1.34e-09
Merged-chr6-113632449-2	chr6	113632154	113632728	+	0.000	0.000	203.7	113.0	1.80	1.71e-14
Merged-chr6-113667560-1	chr6	113667416	113667705	+	0.000	0.000	6.6	0.5	13.14	1.32e-05
Merged-chr6-113672826-2	chr6	113672687	113672963	+	0.000	0.000	22.5	8.0	2.82	3.34e-05
Merged-chr6-113723409-2	chr6	113723197	113723617	+	0.000	0.000	45.1	24.0	1.88	8.30e-05
Merged-chr6-116695603-2	chr6	116695424	116695786	+	0.000	0.000	24.4	0.5	48.81	5.83e-32
Merged-chr6-117496719-1	chr6	117496569	117496869	+	0.000	0.000	21.6	6.0	3.60	1.46e-06
Merged-chr6-118740557-2	chr6	118740442	118740690	+	0.000	0.000	11.3	1.0	11.26	1.00e-08
Merged-chr6-119335099-2	chr6	119334845	119335355	+	0.000	0.000	62.9	28.0	2.25	2.07e-08
Merged-chr6-121972214-2	chr6	121972028	121972352	+	0.000	0.000	8.4	0.5	16.90	5.88e-08
Merged-chr6-123091405-4	chr6	123091031	123091775	+	0.000	0.000	38.5	18.5	2.08	4.69e-05
Merged-chr6-125919194-2	chr6	125918927	125919433	+	0.000	0.000	37.5	17.5	2.15	3.27e-05
Merged-chr6-125958401-1	chr6	125958319	125958483	+	0.000	0.000	6.6	0.5	13.14	1.32e-05
Merged-chr6-126033810-2	chr6	126033668	126033953	+	0.000	0.000	17.8	5.5	3.24	6.32e-05
Merged-chr6-126773252-2	chr6	126773146	126773366	+	0.000	0.000	8.0	1.0	7.98	8.32e-05
Merged-chr6-127147095-2	chr6	127146861	127147319	+	0.000	0.000	25.3	10.0	2.53	4.69e-05
Merged-chr6-127398158-2	chr6	127397905	127398348	+	0.000	0.000	15.0	1.0	15.02	3.00e-13
Merged-chr6-127398527-1	chr6	127398409	127398646	+	0.000	0.000	7.5	0.5	15.02	9.40e-07
Merged-chr6-127484331-2	chr6	127484173	127484494	+	0.000	0.000	36.6	7.0	5.23	8.01e-15
Merged-chr6-128095534-2	chr6	128095354	128095704	+	0.000	0.000	9.4	1.0	9.39	1.13e-06
Merged-chr6-128491856-2	chr6	128491676	128492047	+	0.000	0.000	36.6	11.0	3.33	1.97e-09
Merged-chr6-129134081-2	chr6	129133905	129134281	+	0.000	0.000	15.0	4.0	3.75	1.99e-05
Merged-chr6-129748560-2	chr6	129748419	129748706	+	0.000	0.000	38.5	10.0	3.85	1.16e-11
Merged-chr6-130396939-2	chr6	130396807	130397062	+	0.000	0.000	12.2	2.0	6.10	1.36e-06
Merged-chr6-131724338-2	chr6	131724173	131724492	+	0.000	0.000	19.7	6.0	3.29	1.76e-05
Merged-chr6-132466225-2	chr6	132466076	132466396	+	0.000	0.000	12.2	2.5	4.88	1.26e-05
Merged-chr6-132763520-1	chr6	132763318	132763723	+	0.000	0.000	7.5	1.0	7.51	8.32e-05
Merged-chr6-134686239-2	chr6	134686082	134686425	+	0.000	0.000	21.6	5.0	4.32	8.11e-08
Merged-chr6-134809313-2	chr6	134809110	134809474	+	0.000	0.000	18.8	3.0	6.26	3.57e-09
Merged-chr6-134937167-2	chr6	134936911	134937364	+	0.000	0.000	14.1	3.0	4.69	3.40e-06
Merged-chr6-135568550-2	chr6	135568362	135568744	+	0.000	0.000	47.9	23.0	2.08	7.52e-06
Merged-chr6-136647616-2	chr6	136647414	136647834	+	0.000	0.000	94.8	57.0	1.66	4.47e-06
Merged-chr6-136828379-1	chr6	136828250	136828508	+	0.000	0.000	7.5	1.0	7.51	8.32e-05
Merged-chr6-137684838-2	chr6	137684613	137685014	+	0.000	0.000	9.4	0.5	18.77	3.26e-09
Merged-chr6-138289809-2	chr6	138289670	138290006	+	0.000	0.000	10.3	2.0	5.16	4.65e-05
Merged-chr6-139060405-2	chr6	139060245	139060607	+	0.000	0.000	10.3	0.5	20.65	1.63e-10
Merged-chr6-139290928-2	chr6	139290707	139291235	+	0.000	0.000	27.2	11.0	2.47	3.27e-05
Merged-chr6-139368301-2	chr6	139368144	139368456	+	0.000	0.000	31.0	11.0	2.82	1.69e-06
Merged-chr6-139449856-2	chr6	139449710	139449987	+	0.000	0.000	7.5	1.0	7.51	8.32e-05
Merged-chr6-140319319-2	chr6	140319147	140319461	+	0.000	0.000	12.2	1.0	12.20	8.32e-10
Merged-chr6-141253378-2	chr6	141253260	141253501	+	0.000	0.000	9.4	0.5	18.77	3.26e-09
Merged-chr6-141598666-2	chr6	141598428	141598893	+	0.000	0.000	31.9	14.0	2.28	5.99e-05
Merged-chr6-142395928-2	chr6	142395800	142396056	+	0.000	0.000	14.1	1.0	14.08	4.52e-12
Merged-chr6-142429397-2	chr6	142429234	142429574	+	0.000	0.000	15.0	3.0	5.01	6.70e-07
Merged-chr6-142702696-2	chr6	142702392	142703014	+	0.000	0.000	118.7	42.0	2.83	6.61e-22
Merged-chr6-142706417-2	chr6	142706302	142706516	+	0.000	0.000	14.1	2.0	7.04	2.93e-08
Merged-chr6-142842971-2	chr6	142842763	142843158	+	0.000	0.000	65.2	31.0	2.10	6.76e-08
Merged-chr6-143059772-2	chr6	143059606	143059990	+	0.000	0.000	32.9	13.0	2.53	6.21e-06
Merged-chr6-143598619-2	chr6	143598447	143598765	+	0.000	0.000	12.2	1.0	12.20	8.32e-10
Merged-chr6-143732001-2	chr6	143731867	143732108	+	0.000	0.000	8.4	0.5	16.90	5.88e-08
Merged-chr6-143872405-2	chr6	143872286	143872532	+	0.000	0.000	19.7	2.0	9.86	6.48e-13
Merged-chr6-144036200-2	chr6	144036098	144036305	+	0.000	0.000	7.0	1.0	7.04	8.32e-05
Merged-chr6-144298377-2	chr6	144298190	144298581	+	0.000	0.000	9.9	0.5	19.71	3.26e-09
Merged-chr6-144318015-2	chr6	144317842	144318187	+	0.000	0.000	25.3	6.0	4.22	5.89e-09
Merged-chr6-144350378-1	chr6	144350282	144350474	+	0.000	0.000	16.9	2.0	8.45	4.80e-10
Merged-chr6-144417837-1	chr6	144417748	144417926	+	0.000	0.000	8.4	1.0	8.45	1.02e-05
Merged-chr6-144912731-2	chr6	144912536	144912881	+	0.000	0.000	14.1	3.0	4.69	3.40e-06
Merged-chr6-145245348-2	chr6	145245247	145245462	+	0.000	0.000	6.6	0.5	13.14	1.32e-05
Merged-chr6-145372844-3	chr6	145372483	145373194	+	0.000	0.000	89.2	39.0	2.29	4.94e-12
Merged-chr6-145836408-2	chr6	145836221	145836608	+	0.000	0.000	20.7	5.0	4.13	3.45e-07
Merged-chr6-146052881-2	chr6	146052599	146053142	+	0.000	0.000	44.1	15.0	2.94	9.61e-10
Merged-chr6-146339978-2	chr6	146339817	146340166	+	0.000	0.000	25.3	9.0	2.82	8.65e-06
Merged-chr6-146878750-2	chr6	146878633	146878859	+	0.000	0.000	6.6	0.5	13.14	1.32e-05
Merged-chr6-148251521-2	chr6	148251375	148251649	+	0.000	0.000	11.3	1.0	11.26	1.00e-08
Merged-chr6-148394363-2	chr6	148394174	148394589	+	0.000	0.000	26.3	9.0	2.92	2.94e-06
Merged-chr6-149852337-2	chr6	149852197	149852486	+	0.000	0.000	28.6	9.0	3.18	3.05e-07
Merged-chr6-150582249-2	chr6	150582151	150582353	+	0.000	0.000	7.5	1.0	7.51	8.32e-05
Merged-chr6-150941161-2	chr6	150940905	150941344	+	0.000	0.000	26.3	2.0	13.14	2.43e-20
Merged-chr6-151229507-2	chr6	151229365	151229648	+	0.000	0.000	11.3	0.5	22.53	7.42e-12
Merged-chr6-151286430-2	chr6	151286199	151286625	+	0.000	0.000	22.5	6.0	3.75	3.91e-07
Merged-chr6-151380345-2	chr6	151380175	151380457	+	0.000	0.000	10.3	1.0	10.33	1.11e-07
Merged-chr6-151691368-2	chr6	151691250	151691484	+	0.000	0.000	6.6	0.5	13.14	1.32e-05
Merged-chr6-152722201-2	chr6	152722046	152722358	+	0.000	0.000	14.1	4.0	3.52	7.63e-05
Merged-chr6-153092831-2	chr6	153092611	153093051	+	0.000	0.000	109.8	57.0	1.93	6.15e-10
Merged-chr6-153131401-4	chr6	153130997	153131740	+	0.000	0.000	37.1	18.5	2.00	9.84e-05
Merged-chr6-153170725-2	chr6	153170617	153170830	+	0.000	0.000	10.3	1.0	10.33	1.11e-07
Merged-chr6-154754386-2	chr6	154754260	154754509	+	0.000	0.000	16.9	3.0	5.63	1.24e-07
Merged-chr6-155011124-1	chr6	155011034	155011214	+	0.000	0.000	6.6	0.5	13.14	1.32e-05
Merged-chr6-155143508-3	chr6	155143314	155143777	+	0.000	0.000	14.1	3.0	4.69	3.40e-06
Merged-chr6-155224246-2	chr6	155223981	155224488	+	0.000	0.000	115.5	76.0	1.52	1.87e-05
Merged-chr6-155274746-2	chr6	155274639	155274850	+	0.000	0.000	14.1	2.0	7.04	2.93e-08
Merged-chr6-155524271-2	chr6	155523963	155524547	+	0.000	0.000	68.5	41.0	1.67	7.06e-05
Merged-chr6-157068923-2	chr6	157068785	157069033	+	0.000	0.000	9.4	1.0	9.39	1.13e-06
Merged-chr6-157263457-2	chr6	157263224	157263698	+	0.000	0.000	21.6	5.0	4.32	8.11e-08
Merged-chr6-157302853-2	chr6	157302757	157302958	+	0.000	0.000	13.6	2.5	5.44	2.38e-06
Merged-chr6-157849714-1	chr6	157849593	157849836	+	0.000	0.000	16.0	3.0	5.32	6.70e-07
Merged-chr6-159174455-2	chr6	159174327	159174585	+	0.000	0.000	19.7	6.0	3.29	1.76e-05
Merged-chr6-159217701-2	chr6	159217571	159217829	+	0.000	0.000	15.0	3.0	5.01	6.70e-07
Merged-chr6-159691310-2	chr6	159691135	159691522	+	0.000	0.000	46.0	18.0	2.56	6.37e-08
Merged-chr6-163336476-1	chr6	163336376	163336576	+	0.000	0.000	7.5	1.0	7.51	8.32e-05
Merged-chr6-163406642-2	chr6	163406486	163406811	+	0.000	0.000	22.5	5.0	4.51	1.82e-08
Merged-chr6-163418475-2	chr6	163418363	163418584	+	0.000	0.000	14.1	1.5	9.39	8.30e-10
Merged-chr6-163460522-2	chr6	163460308	163460823	+	0.000	0.000	52.6	17.0	3.09	7.24e-12
Merged-chr6-164005340-2	chr6	164005009	164005672	+	0.000	0.000	22.5	8.0	2.82	3.34e-05
Merged-chr6-164013791-2	chr6	164013573	164014128	+	0.000	0.000	18.8	5.0	3.75	5.42e-06
Merged-chr6-164108940-2	chr6	164108811	164109126	+	0.000	0.000	15.0	2.0	7.51	3.87e-09
Merged-chr6-165556651-2	chr6	165556483	165556811	+	0.000	0.000	42.2	13.0	3.25	1.40e-10
Merged-chr6-165714117-2	chr6	165713937	165714277	+	0.000	0.000	13.1	0.5	26.28	1.19e-14
Merged-chr6-165921083-2	chr6	165920959	165921227	+	0.000	0.000	11.3	2.0	5.63	8.31e-06
Merged-chr6-166369973-2	chr6	166369827	166370097	+	0.000	0.000	10.3	1.0	10.33	1.11e-07
Merged-chr6-166541144-2	chr6	166540861	166541381	+	0.000	0.000	125.8	70.5	1.78	3.03e-09
Merged-chr6-166542114-2	chr6	166542006	166542210	+	0.000	0.000	18.8	6.0	3.13	5.69e-05
Merged-chr6-166664307-2	chr6	166664109	166664504	+	0.000	0.000	51.6	16.0	3.23	2.68e-12
Merged-chr6-167153674-2	chr6	167153457	167153896	+	0.000	0.000	41.3	18.0	2.29	2.30e-06
Merged-chr6-167714390-2	chr6	167714297	167714518	+	0.000	0.000	7.5	1.0	7.51	8.32e-05
Merged-chr6-168356104-2	chr6	168355954	168356235	+	0.000	0.000	13.1	3.0	4.38	1.61e-05
Merged-chr6-169976827-4	chr6	169976499	169977172	+	0.000	0.000	62.0	31.0	2.00	1.26e-06
Merged-chr6-170003164-2	chr6	170003065	170003263	+	0.000	0.000	6.6	0.5	13.14	1.32e-05
Merged-chr6-170048841-1	chr6	170048716	170048966	+	0.000	0.000	7.5	1.0	7.51	8.32e-05
Merged-chr6-170459651-2	chr6	170459483	170459821	+	0.000	0.000	40.4	19.0	2.12	1.78e-05
Merged-chr7-522506-2	chr7	522345	522654	+	0.000	0.000	42.2	18.0	2.35	9.71e-07
Merged-chr7-696972-2	chr7	696776	697181	+	0.000	0.000	16.0	4.0	3.99	1.99e-05
Merged-chr7-769285-2	chr7	769133	769436	+	0.000	0.000	8.9	0.5	17.83	5.88e-08
Merged-chr7-1156882-2	chr7	1156676	1157070	+	0.000	0.000	64.3	30.0	2.14	4.65e-08
Merged-chr7-1466900-2	chr7	1466722	1467083	+	0.000	0.000	30.0	12.0	2.50	8.87e-06
Merged-chr7-2037942-2	chr7	2037665	2038196	+	0.000	0.000	32.9	9.0	3.65	2.21e-09
Merged-chr7-2493428-2	chr7	2493262	2493584	+	0.000	0.000	18.8	5.0	3.75	5.42e-06
Merged-chr7-5558239-2	chr7	5558114	5558352	+	0.000	0.000	27.2	11.0	2.47	3.27e-05
Merged-chr7-11707822-2	chr7	11707648	11708065	+	0.000	0.000	11.3	0.5	22.53	7.42e-12
Merged-chr7-11830791-2	chr7	11830660	11830959	+	0.000	0.000	19.2	4.0	4.81	5.16e-08
Merged-chr7-12257830-2	chr7	12257661	12258007	+	0.000	0.000	36.6	5.0	7.32	3.05e-19
Merged-chr7-12951707-2	chr7	12951528	12951908	+	0.000	0.000	27.2	11.0	2.47	3.27e-05
Merged-chr7-13057949-2	chr7	13057792	13058100	+	0.000	0.000	12.2	1.0	12.20	8.32e-10
Merged-chr7-14010229-2	chr7	14010109	14010351	+	0.000	0.000	12.2	1.0	12.20	8.32e-10
Merged-chr7-15917187-2	chr7	15917029	15917314	+	0.000	0.000	6.6	0.5	13.14	1.32e-05
Merged-chr7-16084592-2	chr7	16084464	16084721	+	0.000	0.000	10.3	2.0	5.16	4.65e-05
Merged-chr7-16563528-2	chr7	16563380	16563695	+	0.000	0.000	19.7	3.0	6.57	5.59e-10
Merged-chr7-16765742-2	chr7	16765498	16765935	+	0.000	0.000	23.5	9.0	2.61	6.68e-05
Merged-chr7-17844232-1	chr7	17844099	17844366	+	0.000	0.000	8.4	0.5	16.90	5.88e-08
Merged-chr7-18508653-2	chr7	18508555	18508746	+	0.000	0.000	10.3	2.0	5.16	4.65e-05
Merged-chr7-18895560-2	chr7	18895362	18895757	+	0.000	0.000	41.3	20.0	2.07	2.54e-05
Merged-chr7-21604205-2	chr7	21604010	21604380	+	0.000	0.000	13.1	1.0	13.14	6.36e-11
Merged-chr7-21939368-4	chr7	21939031	21939706	+	0.000	0.000	66.6	39.5	1.69	7.25e-05
Merged-chr7-22352076-2	chr7	22351952	22352185	+	0.000	0.000	10.3	2.0	5.16	4.65e-05
Merged-chr7-22731450-2	chr7	22731360	22731566	+	0.000	0.000	16.9	5.0	3.38	6.90e-05
Merged-chr7-22885726-4	chr7	22885202	22886206	+	0.000	0.000	31.9	10.0	3.19	7.98e-08
Merged-chr7-24982308-1	chr7	24982234	24982383	+	0.000	0.000	11.3	2.0	5.63	8.31e-06
Merged-chr7-26156553-2	chr7	26156391	26156736	+	0.000	0.000	74.2	43.0	1.72	1.10e-05
Merged-chr7-26185654-2	chr7	26185494	26185827	+	0.000	0.000	8.4	1.0	8.45	1.02e-05
Merged-chr7-26369726-2	chr7	26369601	26369848	+	0.000	0.000	16.9	5.0	3.38	6.90e-05
Merged-chr7-27031924-2	chr7	27031701	27032113	+	0.000	0.000	20.7	7.0	2.95	4.44e-05
Merged-chr7-27118137-2	chr7	27117924	27118365	+	0.000	0.000	62.9	33.0	1.91	4.30e-06
Merged-chr7-27641779-1	chr7	27641660	27641898	+	0.000	0.000	8.9	0.5	17.83	5.88e-08
Merged-chr7-27901216-3	chr7	27901050	27901438	+	0.000	0.000	10.3	1.0	10.33	1.11e-07
Merged-chr7-28089098-1	chr7	28088938	28089258	+	0.000	0.000	7.5	1.0	7.51	8.32e-05
Merged-chr7-28509380-2	chr7	28509162	28509555	+	0.000	0.000	13.6	3.5	3.89	7.60e-05
Merged-chr7-28688818-2	chr7	28688632	28689012	+	0.000	0.000	56.3	26.0	2.17	2.26e-07
Merged-chr7-28699105-2	chr7	28698948	28699283	+	0.000	0.000	20.7	7.0	2.95	4.44e-05
Merged-chr7-28732246-2	chr7	28732089	28732399	+	0.000	0.000	31.0	13.0	2.38	3.79e-05
Merged-chr7-29091868-2	chr7	29091685	29092056	+	0.000	0.000	26.3	11.0	2.39	8.21e-05
Merged-chr7-29271141-2	chr7	29271008	29271280	+	0.000	0.000	15.0	3.0	5.01	6.70e-07
Merged-chr7-30159894-2	chr7	30159754	30160043	+	0.000	0.000	23.5	8.5	2.76	2.87e-05
Merged-chr7-30479537-2	chr7	30479410	30479666	+	0.000	0.000	32.4	3.0	10.79	3.86e-22
Merged-chr7-30627181-2	chr7	30627026	30627316	+	0.000	0.000	10.3	1.0	10.33	1.11e-07
Merged-chr7-30901161-2	chr7	30900940	30901380	+	0.000	0.000	15.0	4.0	3.75	1.99e-05
Merged-chr7-30901686-1	chr7	30901592	30901781	+	0.000	0.000	6.6	0.5	13.14	1.32e-05
Merged-chr7-31002411-2	chr7	31002229	31002621	+	0.000	0.000	24.4	6.0	4.07	2.48e-08
Merged-chr7-32680971-2	chr7	32680753	32681195	+	0.000	0.000	17.8	1.0	17.83	1.09e-15
Merged-chr7-32776046-3	chr7	32775644	32776370	+	0.000	0.000	14.1	3.0	4.69	3.40e-06
Merged-chr7-32890631-2	chr7	32890525	32890729	+	0.000	0.000	20.7	7.0	2.95	4.44e-05
Merged-chr7-33548086-2	chr7	33547911	33548262	+	0.000	0.000	16.9	4.0	4.22	4.89e-06
Merged-chr7-33693177-3	chr7	33692867	33693467	+	0.000	0.000	72.3	43.0	1.68	3.34e-05
Merged-chr7-34277588-1	chr7	34277497	34277679	+	0.000	0.000	9.9	1.0	9.86	1.13e-06
Merged-chr7-34724148-3	chr7	34723934	34724469	+	0.000	0.000	14.1	4.0	3.52	7.63e-05
Merged-chr7-34928788-2	chr7	34928653	34928945	+	0.000	0.000	7.5	1.0	7.51	8.32e-05
Merged-chr7-35015568-2	chr7	35015330	35015780	+	0.000	0.000	20.7	6.0	3.44	5.18e-06
Merged-chr7-35681821-2	chr7	35681693	35681954	+	0.000	0.000	10.3	1.0	10.33	1.11e-07
Merged-chr7-36199090-3	chr7	36198813	36199369	+	0.000	0.000	46.0	2.0	23.00	4.16e-44
Merged-chr7-36478983-1	chr7	36478889	36479078	+	0.000	0.000	9.4	1.0	9.39	1.13e-06
Merged-chr7-37062934-2	chr7	37062806	37063040	+	0.000	0.000	11.7	0.5	23.47	7.42e-12
Merged-chr7-37065835-2	chr7	37065644	37066044	+	0.000	0.000	38.5	13.0	2.96	1.38e-08
Merged-chr7-37176386-2	chr7	37176134	37176535	+	0.000	0.000	8.4	1.0	8.45	1.02e-05
Merged-chr7-38312963-2	chr7	38312764	38313167	+	0.000	0.000	28.2	7.0	4.02	1.81e-09
Merged-chr7-39592767-2	chr7	39592606	39592915	+	0.000	0.000	50.7	10.5	4.83	1.31e-18
Merged-chr7-39606558-2	chr7	39606444	39606666	+	0.000	0.000	27.7	3.0	9.23	3.90e-17
Merged-chr7-39631949-2	chr7	39631828	39632091	+	0.000	0.000	15.0	2.0	7.51	3.87e-09
Merged-chr7-40311544-2	chr7	40311416	40311668	+	0.000	0.000	11.3	0.5	22.53	7.42e-12
Merged-chr7-40328048-2	chr7	40327933	40328192	+	0.000	0.000	8.4	1.0	8.45	1.02e-05
Merged-chr7-40477362-2	chr7	40477159	40477536	+	0.000	0.000	35.7	13.0	2.74	3.30e-07
Merged-chr7-41478397-2	chr7	41478148	41478625	+	0.000	0.000	27.2	6.0	4.54	2.96e-10
Merged-chr7-41576361-2	chr7	41576119	41576582	+	0.000	0.000	69.5	37.0	1.88	1.67e-06
Merged-chr7-41630861-2	chr7	41630713	41631031	+	0.000	0.000	15.0	4.0	3.75	1.99e-05
Merged-chr7-41996979-2	chr7	41996794	41997144	+	0.000	0.000	15.0	4.0	3.75	1.99e-05
Merged-chr7-42108725-2	chr7	42108614	42108832	+	0.000	0.000	8.4	0.5	16.90	5.88e-08
Merged-chr7-43593121-2	chr7	43592956	43593264	+	0.000	0.000	9.4	1.0	9.39	1.13e-06
Merged-chr7-44622933-2	chr7	44622802	44623072	+	0.000	0.000	19.7	2.0	9.86	6.48e-13
Merged-chr7-44744155-1	chr7	44744079	44744232	+	0.000	0.000	6.1	0.5	12.20	1.32e-05
Merged-chr7-44822826-2	chr7	44822747	44822906	+	0.000	0.000	8.4	1.0	8.45	1.02e-05
Merged-chr7-45204213-2	chr7	45203984	45204467	+	0.000	0.000	35.7	3.0	11.89	2.63e-25
Merged-chr7-47763344-2	chr7	47763176	47763539	+	0.000	0.000	38.5	17.0	2.26	7.91e-06
Merged-chr7-50805869-2	chr7	50805650	50806072	+	0.000	0.000	19.7	5.0	3.94	1.40e-06
Merged-chr7-55074244-2	chr7	55073936	55074563	+	0.000	0.000	146.4	71.0	2.06	4.60e-15
Merged-chr7-55533465-2	chr7	55533315	55533643	+	0.000	0.000	14.1	4.0	3.52	7.63e-05
Merged-chr7-65325940-2	chr7	65325808	65326048	+	0.000	0.000	7.5	1.0	7.51	8.32e-05
Merged-chr7-65980898-2	chr7	65980639	65981155	+	0.000	0.000	30.0	10.0	3.00	2.51e-07
Merged-chr7-67043226-2	chr7	67043091	67043364	+	0.000	0.000	45.1	23.5	1.92	5.20e-05
Merged-chr7-72925984-1	chr7	72925846	72926123	+	0.000	0.000	8.4	1.0	8.45	1.02e-05
Merged-chr7-73244980-2	chr7	73244873	73245098	+	0.000	0.000	6.6	0.5	13.14	1.32e-05
Merged-chr7-73971488-1	chr7	73971329	73971647	+	0.000	0.000	11.3	0.5	22.53	7.42e-12
Merged-chr7-74094762-3	chr7	74094510	74095058	+	0.000	0.000	47.4	24.5	1.93	3.46e-05
Merged-chr7-74134444-2	chr7	74134218	74134644	+	0.000	0.000	39.4	5.0	7.88	6.86e-22
Merged-chr7-74298949-2	chr7	74298811	74299092	+	0.000	0.000	22.5	8.0	2.82	3.34e-05
Merged-chr7-74355773-2	chr7	74355617	74355920	+	0.000	0.000	20.7	3.0	6.88	8.31e-11
Merged-chr7-74481071-2	chr7	74480903	74481292	+	0.000	0.000	70.4	37.0	1.90	8.71e-07
Merged-chr7-74997978-2	chr7	74997863	74998088	+	0.000	0.000	8.4	0.5	16.90	5.88e-08
Merged-chr7-76009202-2	chr7	76008993	76009474	+	0.000	0.000	30.0	10.0	3.00	2.51e-07
Merged-chr7-76011643-2	chr7	76011479	76011802	+	0.000	0.000	42.7	16.0	2.67	4.74e-08
Merged-chr7-77193175-1	chr7	77193042	77193308	+	0.000	0.000	11.3	1.0	11.26	1.00e-08
Merged-chr7-77428237-2	chr7	77427981	77428500	+	0.000	0.000	98.6	40.0	2.46	7.56e-15
Merged-chr7-77616008-2	chr7	77615808	77616177	+	0.000	0.000	14.1	4.0	3.52	7.63e-05
Merged-chr7-77702633-2	chr7	77702438	77702845	+	0.000	0.000	18.8	1.0	18.77	6.06e-17
Merged-chr7-80014709-2	chr7	80014580	80014841	+	0.000	0.000	16.9	4.0	4.22	4.89e-06
Merged-chr7-80107465-2	chr7	80107308	80107642	+	0.000	0.000	7.5	0.5	15.02	9.40e-07
Merged-chr7-81526040-2	chr7	81525873	81526252	+	0.000	0.000	9.9	0.5	19.71	3.26e-09
Merged-chr7-81790258-2	chr7	81790150	81790406	+	0.000	0.000	9.4	1.0	9.39	1.13e-06
Merged-chr7-82165148-1	chr7	82164907	82165390	+	0.000	0.000	11.3	0.5	22.53	7.42e-12
Merged-chr7-82428577-4	chr7	82428244	82428983	+	0.000	0.000	37.5	14.0	2.68	2.42e-07
Merged-chr7-82534856-2	chr7	82534619	82535089	+	0.000	0.000	41.3	16.0	2.58	1.26e-07
Merged-chr7-84124250-4	chr7	84123900	84124592	+	0.000	0.000	81.2	47.0	1.73	4.23e-06
Merged-chr7-90178995-2	chr7	90178631	90179251	+	0.000	0.000	96.7	56.0	1.73	7.51e-07
Merged-chr7-90463521-2	chr7	90463257	90463814	+	0.000	0.000	26.3	4.5	5.84	3.18e-12
Merged-chr7-90900776-2	chr7	90900561	90901011	+	0.000	0.000	35.2	11.0	3.20	6.51e-09
Merged-chr7-91561637-2	chr7	91561513	91561747	+	0.000	0.000	23.5	5.0	4.69	3.91e-09
Merged-chr7-92158820-1	chr7	92158702	92158939	+	0.000	0.000	7.5	1.0	7.51	8.32e-05
Merged-chr7-92447442-2	chr7	92447214	92447729	+	0.000	0.000	59.1	33.0	1.79	2.86e-05
Merged-chr7-92718149-2	chr7	92717854	92718442	+	0.000	0.000	116.9	66.0	1.77	1.69e-08
Merged-chr7-93147595-2	chr7	93147450	93147776	+	0.000	0.000	26.3	8.0	3.29	3.55e-07
Merged-chr7-93148394-2	chr7	93148279	93148501	+	0.000	0.000	12.2	3.0	4.07	7.14e-05
Merged-chr7-94041706-2	chr7	94041452	94041922	+	0.000	0.000	37.5	13.0	2.89	4.08e-08
Merged-chr7-94297698-1	chr7	94297599	94297797	+	0.000	0.000	10.3	2.0	5.16	4.65e-05
Merged-chr7-95305226-1	chr7	95305088	95305364	+	0.000	0.000	6.6	0.5	13.14	1.32e-05
Merged-chr7-95549899-2	chr7	95549678	95550106	+	0.000	0.000	89.2	51.0	1.75	9.18e-07
Merged-chr7-98132008-2	chr7	98131704	98132309	+	0.000	0.000	180.2	72.0	2.50	9.27e-27
Merged-chr7-98139842-2	chr7	98139734	98139974	+	0.000	0.000	8.4	0.5	16.90	5.88e-08
Merged-chr7-98255467-2	chr7	98255284	98255646	+	0.000	0.000	26.3	2.0	13.14	2.43e-20
Merged-chr7-98260291-2	chr7	98260181	98260401	+	0.000	0.000	8.4	0.5	16.90	5.88e-08
Merged-chr7-98620118-2	chr7	98619812	98620409	+	0.000	0.000	34.7	8.0	4.34	7.45e-12
Merged-chr7-99002690-2	chr7	99002565	99002823	+	0.000	0.000	8.4	0.5	16.90	5.88e-08
Merged-chr7-99123652-2	chr7	99123501	99123801	+	0.000	0.000	16.9	5.0	3.38	6.90e-05
Merged-chr7-99141098-2	chr7	99140993	99141194	+	0.000	0.000	10.3	2.0	5.16	4.65e-05
Merged-chr7-99155299-2	chr7	99155073	99155550	+	0.000	0.000	15.0	3.0	5.01	6.70e-07
Merged-chr7-100546892-2	chr7	100546732	100547043	+	0.000	0.000	26.8	4.5	5.94	3.18e-12
Merged-chr7-101586046-2	chr7	101585930	101586155	+	0.000	0.000	8.0	1.0	7.98	8.32e-05
Merged-chr7-101754689-3	chr7	101754388	101754997	+	0.000	0.000	54.4	14.0	3.89	3.75e-16
Merged-chr7-105691277-2	chr7	105691077	105691465	+	0.000	0.000	56.3	22.0	2.56	9.51e-10
Merged-chr7-105871301-2	chr7	105871136	105871449	+	0.000	0.000	22.5	8.0	2.82	3.34e-05
Merged-chr7-106165521-2	chr7	106165387	106165661	+	0.000	0.000	6.6	0.5	13.14	1.32e-05
Merged-chr7-106657581-2	chr7	106657467	106657695	+	0.000	0.000	21.6	3.0	7.20	1.18e-11
Merged-chr7-106736696-2	chr7	106736551	106736852	+	0.000	0.000	37.5	18.0	2.09	5.75e-05
Merged-chr7-106768206-2	chr7	106768070	106768337	+	0.000	0.000	12.2	0.5	24.41	3.09e-13
Merged-chr7-107463341-2	chr7	107463173	107463522	+	0.000	0.000	30.0	13.0	2.31	3.79e-05
Merged-chr7-107593294-2	chr7	107593177	107593462	+	0.000	0.000	26.3	6.0	4.38	1.34e-09
Merged-chr7-107596994-2	chr7	107596815	107597178	+	0.000	0.000	103.7	69.0	1.50	7.91e-05
Merged-chr7-108020812-2	chr7	108020551	108021074	+	0.000	0.000	93.9	51.0	1.84	8.42e-08
Merged-chr7-108114823-2	chr7	108114491	108115141	+	0.000	0.000	36.6	11.0	3.33	1.97e-09
Merged-chr7-108181274-2	chr7	108181104	108181397	+	0.000	0.000	11.3	2.0	5.63	8.31e-06
Merged-chr7-108430730-2	chr7	108430605	108430877	+	0.000	0.000	6.6	0.5	13.14	1.32e-05
Merged-chr7-111911437-2	chr7	111911270	111911594	+	0.000	0.000	6.6	0.5	13.14	1.32e-05
Merged-chr7-112001308-2	chr7	112001068	112001542	+	0.000	0.000	60.1	28.0	2.15	1.03e-07
Merged-chr7-112084734-2	chr7	112084542	112084882	+	0.000	0.000	27.7	3.5	7.91	1.55e-15
Merged-chr7-112866618-2	chr7	112866450	112866774	+	0.000	0.000	19.7	2.0	9.86	6.48e-13
Merged-chr7-112877897-2	chr7	112877641	112878139	+	0.000	0.000	110.8	60.0	1.85	4.69e-09
Merged-chr7-114048587-1	chr7	114048407	114048767	+	0.000	0.000	11.3	2.0	5.63	8.31e-06
Merged-chr7-116229667-1	chr7	116229557	116229777	+	0.000	0.000	7.0	0.5	14.08	9.40e-07
Merged-chr7-116230310-2	chr7	116230126	116230549	+	0.000	0.000	22.5	8.5	2.65	7.94e-05
Merged-chr7-116706815-3	chr7	116706540	116707163	+	0.000	0.000	77.0	35.0	2.20	1.36e-09
Merged-chr7-116726947-2	chr7	116726813	116727145	+	0.000	0.000	6.6	0.5	13.14	1.32e-05
Merged-chr7-116787010-2	chr7	116786816	116787206	+	0.000	0.000	52.6	16.0	3.29	8.19e-13
Merged-chr7-116843599-2	chr7	116843444	116843748	+	0.000	0.000	33.8	13.0	2.60	2.40e-06
Merged-chr7-117211002-2	chr7	117210862	117211122	+	0.000	0.000	8.4	1.0	8.45	1.02e-05
Merged-chr7-121026320-2	chr7	121026203	121026417	+	0.000	0.000	7.5	0.5	15.02	9.40e-07
Merged-chr7-123025546-2	chr7	123025153	123025840	+	0.000	0.000	35.7	17.0	2.10	8.66e-05
Merged-chr7-123204630-2	chr7	123204429	123204828	+	0.000	0.000	24.4	9.0	2.71	2.45e-05
Merged-chr7-123770624-2	chr7	123770462	123770787	+	0.000	0.000	28.2	10.0	2.82	2.25e-06
Merged-chr7-124940511-2	chr7	124940398	124940630	+	0.000	0.000	13.1	3.0	4.38	1.61e-05
Merged-chr7-125137401-2	chr7	125137222	125137573	+	0.000	0.000	20.7	5.0	4.13	3.45e-07
Merged-chr7-127865679-2	chr7	127865503	127865833	+	0.000	0.000	13.1	3.0	4.38	1.61e-05
Merged-chr7-127976206-2	chr7	127976016	127976366	+	0.000	0.000	8.4	1.0	8.45	1.02e-05
Merged-chr7-128137494-2	chr7	128137373	128137624	+	0.000	0.000	16.9	5.0	3.38	6.90e-05
Merged-chr7-129134946-2	chr7	129134730	129135093	+	0.000	0.000	16.0	2.0	7.98	3.87e-09
Merged-chr7-129222272-1	chr7	129222150	129222394	+	0.000	0.000	15.0	2.0	7.51	3.87e-09
Merged-chr7-129259515-2	chr7	129259407	129259619	+	0.000	0.000	6.6	0.5	13.14	1.32e-05
Merged-chr7-130838904-2	chr7	130838667	130839144	+	0.000	0.000	79.8	29.0	2.75	1.50e-14
Merged-chr7-131522798-2	chr7	131522652	131522972	+	0.000	0.000	21.6	4.5	4.80	1.42e-08
Merged-chr7-131546238-2	chr7	131546135	131546345	+	0.000	0.000	22.5	5.0	4.51	1.82e-08
Merged-chr7-131618592-2	chr7	131618347	131618808	+	0.000	0.000	48.8	14.0	3.49	9.66e-13
Merged-chr7-131689320-2	chr7	131689154	131689473	+	0.000	0.000	27.2	10.0	2.72	6.42e-06
Merged-chr7-132435574-1	chr7	132435500	132435649	+	0.000	0.000	8.4	0.5	16.90	5.88e-08
Merged-chr7-132548995-2	chr7	132548757	132549231	+	0.000	0.000	52.6	26.0	2.02	4.64e-06
Merged-chr7-132666558-2	chr7	132666436	132666686	+	0.000	0.000	9.4	0.5	18.77	3.26e-09
Merged-chr7-133010043-2	chr7	133009833	133010243	+	0.000	0.000	70.4	39.5	1.78	7.47e-06
Merged-chr7-133370885-1	chr7	133370811	133370960	+	0.000	0.000	6.6	0.5	13.14	1.32e-05
Merged-chr7-134636204-3	chr7	134635956	134636435	+	0.000	0.000	26.3	0.5	52.57	2.24e-35
Merged-chr7-134865621-2	chr7	134865345	134865815	+	0.000	0.000	35.7	15.0	2.38	7.30e-06
Merged-chr7-134870976-2	chr7	134870814	134871140	+	0.000	0.000	12.2	1.0	12.20	8.32e-10
Merged-chr7-135148045-2	chr7	135147861	135148195	+	0.000	0.000	44.1	14.0	3.15	1.22e-10
Merged-chr7-135150606-1	chr7	135150489	135150723	+	0.000	0.000	8.9	1.0	8.92	1.02e-05
Merged-chr7-135538109-2	chr7	135537959	135538259	+	0.000	0.000	11.3	2.0	5.63	8.31e-06
Merged-chr7-135673082-2	chr7	135672874	135673245	+	0.000	0.000	39.4	17.0	2.32	3.39e-06
Merged-chr7-135964440-2	chr7	135964281	135964604	+	0.000	0.000	20.7	3.0	6.88	8.31e-11
Merged-chr7-139059156-2	chr7	139059005	139059322	+	0.000	0.000	22.5	7.0	3.22	4.53e-06
Merged-chr7-139876099-2	chr7	139875874	139876302	+	0.000	0.000	33.8	9.0	3.75	5.95e-10
Merged-chr7-140304671-2	chr7	140304566	140304813	+	0.000	0.000	8.4	1.0	8.45	1.02e-05
Merged-chr7-140316418-4	chr7	140316088	140316752	+	0.000	0.000	96.7	49.0	1.97	1.92e-09
Merged-chr7-140656745-2	chr7	140656594	140656878	+	0.000	0.000	32.9	14.0	2.35	2.57e-05
Merged-chr7-141701331-1	chr7	141701232	141701431	+	0.000	0.000	7.5	0.5	15.02	9.40e-07
Merged-chr7-142326951-2	chr7	142326825	142327076	+	0.000	0.000	11.3	2.0	5.63	8.31e-06
Merged-chr7-142374190-2	chr7	142374036	142374313	+	0.000	0.000	11.3	2.0	5.63	8.31e-06
Merged-chr7-143264040-1	chr7	143263929	143264151	+	0.000	0.000	10.3	1.0	10.33	1.11e-07
Merged-chr7-143390031-1	chr7	143389953	143390110	+	0.000	0.000	13.6	2.5	5.44	2.38e-06
Merged-chr7-143426705-2	chr7	143426511	143426885	+	0.000	0.000	18.8	0.5	37.55	3.61e-22
Merged-chr7-143496357-3	chr7	143496110	143496592	+	0.000	0.000	69.5	35.0	1.98	2.53e-07
Merged-chr7-143987713-2	chr7	143987614	143987842	+	0.000	0.000	6.6	0.5	13.14	1.32e-05
Merged-chr7-148942023-2	chr7	148941873	148942138	+	0.000	0.000	9.4	1.0	9.39	1.13e-06
Merged-chr7-150407161-2	chr7	150407059	150407264	+	0.000	0.000	10.3	2.0	5.16	4.65e-05
Merged-chr7-150440151-2	chr7	150439976	150440288	+	0.000	0.000	12.7	3.0	4.22	7.14e-05
Merged-chr7-150483680-2	chr7	150483462	150483860	+	0.000	0.000	15.0	4.0	3.75	1.99e-05
Merged-chr7-150502877-1	chr7	150502752	150503003	+	0.000	0.000	7.5	0.5	15.02	9.40e-07
Merged-chr7-150610416-1	chr7	150610272	150610561	+	0.000	0.000	7.5	0.5	15.02	9.40e-07
Merged-chr7-150685746-2	chr7	150685541	150685991	+	0.000	0.000	31.0	8.0	3.87	2.10e-09
Merged-chr7-151189743-2	chr7	151189602	151189892	+	0.000	0.000	15.5	2.0	7.74	3.87e-09
Merged-chr7-151323075-2	chr7	151322989	151323176	+	0.000	0.000	6.6	0.5	13.14	1.32e-05
Merged-chr7-151340168-2	chr7	151340026	151340310	+	0.000	0.000	10.3	1.0	10.33	1.11e-07
Merged-chr7-151936410-2	chr7	151936284	151936580	+	0.000	0.000	14.1	2.0	7.04	2.93e-08
Merged-chr7-152336101-2	chr7	152335950	152336236	+	0.000	0.000	11.3	1.0	11.26	1.00e-08
Merged-chr7-152386515-2	chr7	152386342	152386677	+	0.000	0.000	20.7	5.0	4.13	3.45e-07
Merged-chr7-155280899-2	chr7	155280730	155281062	+	0.000	0.000	33.8	14.0	2.41	1.07e-05
Merged-chr7-155561748-1	chr7	155561559	155561937	+	0.000	0.000	6.1	0.5	12.20	1.32e-05
Merged-chr7-155676997-4	chr7	155676708	155677259	+	0.000	0.000	22.5	7.5	3.00	1.29e-05
Merged-chr7-156751531-2	chr7	156751355	156751708	+	0.000	0.000	92.0	53.0	1.74	1.33e-06
Merged-chr7-157272179-2	chr7	157271993	157272354	+	0.000	0.000	48.8	26.0	1.88	7.11e-05
Merged-chr7-157308112-1	chr7	157308018	157308206	+	0.000	0.000	6.6	0.5	13.14	1.32e-05
Merged-chr7-157338734-1	chr7	157338590	157338879	+	0.000	0.000	13.1	3.0	4.38	1.61e-05
Merged-chr7-157432908-3	chr7	157432549	157433246	+	0.000	0.000	23.5	9.0	2.61	6.68e-05
Merged-chr7-157594314-1	chr7	157594183	157594446	+	0.000	0.000	7.5	0.5	15.02	9.40e-07
Merged-chr8-8286709-2	chr8	8286533	8286896	+	0.000	0.000	40.4	16.0	2.52	3.28e-07
Merged-chr8-8519991-1	chr8	8519890	8520092	+	0.000	0.000	6.1	0.5	12.20	1.32e-05
Merged-chr8-8537931-2	chr8	8537723	8538155	+	0.000	0.000	34.7	16.0	2.17	6.01e-05
Merged-chr8-8548490-3	chr8	8548270	8548698	+	0.000	0.000	27.2	9.5	2.87	2.58e-06
Merged-chr8-8667274-2	chr8	8667152	8667405	+	0.000	0.000	7.5	0.5	15.02	9.40e-07
Merged-chr8-8769412-2	chr8	8769308	8769540	+	0.000	0.000	6.6	0.5	13.14	1.32e-05
Merged-chr8-8779960-2	chr8	8779772	8780159	+	0.000	0.000	26.3	11.0	2.39	8.21e-05
Merged-chr8-8880554-2	chr8	8880393	8880717	+	0.000	0.000	21.6	5.0	4.32	8.11e-08
Merged-chr8-9007734-2	chr8	9007584	9007872	+	0.000	0.000	39.4	17.0	2.32	3.39e-06
Merged-chr8-9026360-2	chr8	9026214	9026485	+	0.000	0.000	10.3	2.0	5.16	4.65e-05
Merged-chr8-10630557-2	chr8	10630422	10630703	+	0.000	0.000	21.6	3.0	7.20	1.18e-11
Merged-chr8-10653176-2	chr8	10652999	10653397	+	0.000	0.000	23.5	7.0	3.35	1.35e-06
Merged-chr8-10850811-2	chr8	10850487	10851158	+	0.000	0.000	35.7	17.0	2.10	8.66e-05
Merged-chr8-11417818-2	chr8	11417665	11418020	+	0.000	0.000	16.4	4.0	4.11	4.89e-06
Merged-chr8-13065415-2	chr8	13065232	13065555	+	0.000	0.000	8.9	1.0	8.92	1.02e-05
Merged-chr8-13353959-2	chr8	13353827	13354089	+	0.000	0.000	21.6	6.0	3.60	1.46e-06
Merged-chr8-13445304-2	chr8	13445134	13445517	+	0.000	0.000	14.1	4.0	3.52	7.63e-05
Merged-chr8-16604211-2	chr8	16604020	16604432	+	0.000	0.000	30.0	13.0	2.31	3.79e-05
Merged-chr8-16632130-2	chr8	16632009	16632289	+	0.000	0.000	12.2	1.0	12.20	8.32e-10
Merged-chr8-16691120-2	chr8	16690927	16691262	+	0.000	0.000	8.4	0.5	16.90	5.88e-08
Merged-chr8-16741362-2	chr8	16741196	16741645	+	0.000	0.000	10.3	2.0	5.16	4.65e-05
Merged-chr8-17531115-2	chr8	17530960	17531259	+	0.000	0.000	19.7	3.0	6.57	5.59e-10
Merged-chr8-17697626-2	chr8	17697400	17697850	+	0.000	0.000	51.2	27.0	1.89	2.47e-05
Merged-chr8-17718269-3	chr8	17717980	17718528	+	0.000	0.000	43.2	18.0	2.40	4.00e-07
Merged-chr8-17926997-1	chr8	17926918	17927077	+	0.000	0.000	13.1	2.0	6.57	2.07e-07
Merged-chr8-17950318-2	chr8	17950191	17950433	+	0.000	0.000	12.2	1.0	12.20	8.32e-10
Merged-chr8-20202576-2	chr8	20202424	20202738	+	0.000	0.000	16.9	5.0	3.38	6.90e-05
Merged-chr8-20277335-2	chr8	20277158	20277509	+	0.000	0.000	9.4	1.0	9.39	1.13e-06
Merged-chr8-21745894-2	chr8	21745787	21746041	+	0.000	0.000	10.3	1.5	6.88	4.10e-06
Merged-chr8-22246086-2	chr8	22245914	22246249	+	0.000	0.000	33.8	11.0	3.07	6.56e-08
Merged-chr8-22358868-2	chr8	22358686	22359102	+	0.000	0.000	41.3	17.0	2.43	5.78e-07
Merged-chr8-22538465-2	chr8	22538312	22538592	+	0.000	0.000	8.4	0.5	16.90	5.88e-08
Merged-chr8-22628240-2	chr8	22628048	22628424	+	0.000	0.000	19.7	5.0	3.94	1.40e-06
Merged-chr8-23290749-1	chr8	23290664	23290834	+	0.000	0.000	8.4	0.5	16.90	5.88e-08
Merged-chr8-23391477-2	chr8	23391336	23391620	+	0.000	0.000	19.7	5.5	3.58	5.37e-06
Merged-chr8-23533583-1	chr8	23533464	23533702	+	0.000	0.000	17.8	5.0	3.57	1.99e-05
Merged-chr8-23539037-2	chr8	23538907	23539183	+	0.000	0.000	20.2	4.0	5.05	1.02e-08
Merged-chr8-23723711-2	chr8	23723592	23723825	+	0.000	0.000	9.4	1.0	9.39	1.13e-06
Merged-chr8-23877354-2	chr8	23877186	23877526	+	0.000	0.000	9.4	1.0	9.39	1.13e-06
Merged-chr8-25220252-2	chr8	25220080	25220400	+	0.000	0.000	18.8	5.0	3.75	5.42e-06
Merged-chr8-25690478-2	chr8	25690314	25690615	+	0.000	0.000	7.5	1.0	7.51	8.32e-05
Merged-chr8-26166282-2	chr8	26166073	26166541	+	0.000	0.000	46.9	23.0	2.04	1.57e-05
Merged-chr8-26293138-2	chr8	26292974	26293308	+	0.000	0.000	77.9	39.0	2.00	5.11e-08
Merged-chr8-26595735-2	chr8	26595524	26595950	+	0.000	0.000	43.2	22.0	1.96	4.80e-05
Merged-chr8-27309625-1	chr8	27309504	27309746	+	0.000	0.000	13.1	2.0	6.57	2.07e-07
Merged-chr8-27352151-4	chr8	27351761	27352552	+	0.000	0.000	149.7	97.0	1.54	5.82e-07
Merged-chr8-27547881-4	chr8	27547502	27548232	+	0.000	0.000	38.5	14.0	2.75	8.79e-08
Merged-chr8-27723496-2	chr8	27723299	27723727	+	0.000	0.000	31.9	10.5	3.04	2.25e-07
Merged-chr8-28119157-2	chr8	28119005	28119308	+	0.000	0.000	23.5	4.5	5.21	5.58e-10
Merged-chr8-28348555-3	chr8	28348250	28348785	+	0.000	0.000	51.2	27.0	1.89	2.47e-05
Merged-chr8-28445035-2	chr8	28444872	28445197	+	0.000	0.000	27.2	11.5	2.37	6.77e-05
Merged-chr8-29053061-2	chr8	29052923	29053220	+	0.000	0.000	23.5	6.0	3.91	1.01e-07
Merged-chr8-29367014-2	chr8	29366858	29367158	+	0.000	0.000	9.4	1.0	9.39	1.13e-06
Merged-chr8-29499316-4	chr8	29498978	29499670	+	0.000	0.000	113.6	69.5	1.63	1.03e-06
Merged-chr8-29617505-3	chr8	29617227	29617793	+	0.000	0.000	23.5	5.0	4.69	3.91e-09
Merged-chr8-29681099-2	chr8	29680974	29681208	+	0.000	0.000	7.5	1.0	7.51	8.32e-05
Merged-chr8-30105805-2	chr8	30105597	30106027	+	0.000	0.000	82.6	51.0	1.62	3.95e-05
Merged-chr8-30386303-2	chr8	30386169	30386430	+	0.000	0.000	16.9	2.0	8.45	4.80e-10
Merged-chr8-30432705-2	chr8	30432583	30432810	+	0.000	0.000	10.3	0.5	20.65	1.63e-10
Merged-chr8-30517850-2	chr8	30517570	30518114	+	0.000	0.000	20.7	6.0	3.44	5.18e-06
Merged-chr8-30607303-2	chr8	30607185	30607422	+	0.000	0.000	12.2	0.5	24.41	3.09e-13
Merged-chr8-32584013-2	chr8	32583875	32584162	+	0.000	0.000	12.2	1.0	12.20	8.32e-10
Merged-chr8-32630806-1	chr8	32630727	32630886	+	0.000	0.000	9.4	0.5	18.77	3.26e-09
Merged-chr8-32999927-2	chr8	32999673	33000193	+	0.000	0.000	48.8	19.5	2.50	3.77e-08
Merged-chr8-37148214-2	chr8	37148026	37148393	+	0.000	0.000	92.0	55.0	1.67	5.52e-06
Merged-chr8-37562020-2	chr8	37561878	37562179	+	0.000	0.000	17.8	4.0	4.46	1.13e-06
Merged-chr8-37786488-2	chr8	37786340	37786677	+	0.000	0.000	13.1	1.0	13.14	6.36e-11
Merged-chr8-37891962-3	chr8	37891747	37892165	+	0.000	0.000	14.1	4.0	3.52	7.63e-05
Merged-chr8-38362753-1	chr8	38362627	38362879	+	0.000	0.000	6.6	0.5	13.14	1.32e-05
Merged-chr8-38382992-2	chr8	38382865	38383127	+	0.000	0.000	33.8	13.5	2.50	5.18e-06
Merged-chr8-38549481-2	chr8	38549313	38549659	+	0.000	0.000	46.9	23.5	2.00	2.60e-05
Merged-chr8-38785022-2	chr8	38784825	38785212	+	0.000	0.000	65.7	25.0	2.63	1.98e-11
Merged-chr8-38851096-2	chr8	38850950	38851245	+	0.000	0.000	11.3	2.0	5.63	8.31e-06
Merged-chr8-38901904-2	chr8	38901591	38902153	+	0.000	0.000	10.3	2.0	5.16	4.65e-05
Merged-chr8-39224318-2	chr8	39224186	39224452	+	0.000	0.000	10.3	2.0	5.16	4.65e-05
Merged-chr8-39912759-2	chr8	39912547	39912933	+	0.000	0.000	13.1	2.5	5.26	2.38e-06
Merged-chr8-39913759-2	chr8	39913455	39913981	+	0.000	0.000	28.2	1.0	28.16	1.25e-30
Merged-chr8-39990924-2	chr8	39990724	39991217	+	0.000	0.000	24.4	1.0	24.41	6.18e-25
Merged-chr8-40148786-2	chr8	40148637	40148948	+	0.000	0.000	15.0	0.5	30.04	1.42e-17
Merged-chr8-40155843-2	chr8	40155698	40156007	+	0.000	0.000	29.6	13.0	2.27	8.94e-05
Merged-chr8-41264532-2	chr8	41264319	41264775	+	0.000	0.000	36.6	14.0	2.61	6.49e-07
Merged-chr8-41343344-2	chr8	41343091	41343605	+	0.000	0.000	62.0	35.5	1.75	6.30e-05
Merged-chr8-41491937-1	chr8	41491863	41492012	+	0.000	0.000	7.5	0.5	15.02	9.40e-07
Merged-chr8-41747973-2	chr8	41747841	41748118	+	0.000	0.000	14.1	0.5	28.16	4.25e-16
Merged-chr8-42039093-2	chr8	42038943	42039201	+	0.000	0.000	7.5	1.0	7.51	8.32e-05
Merged-chr8-42177803-1	chr8	42177645	42177961	+	0.000	0.000	12.2	2.0	6.10	1.36e-06
Merged-chr8-42355746-2	chr8	42355588	42355962	+	0.000	0.000	16.0	3.0	5.32	6.70e-07
Merged-chr8-42503170-2	chr8	42503007	42503334	+	0.000	0.000	39.4	18.0	2.19	1.21e-05
Merged-chr8-47652925-2	chr8	47652752	47653106	+	0.000	0.000	70.4	19.5	3.61	7.83e-19
Merged-chr8-47659774-4	chr8	47659429	47660152	+	0.000	0.000	103.3	66.0	1.56	1.51e-05
Merged-chr8-47738491-2	chr8	47738341	47738652	+	0.000	0.000	62.0	27.0	2.29	1.34e-08
Merged-chr8-48281729-2	chr8	48281470	48282036	+	0.000	0.000	91.1	59.5	1.53	8.87e-05
Merged-chr8-48420636-2	chr8	48420436	48420836	+	0.000	0.000	62.0	33.0	1.88	8.21e-06
Merged-chr8-48752847-2	chr8	48752674	48752997	+	0.000	0.000	12.2	0.5	24.41	3.09e-13
Merged-chr8-51962349-2	chr8	51962193	51962507	+	0.000	0.000	33.8	14.0	2.41	1.07e-05
Merged-chr8-52707712-1	chr8	52707615	52707809	+	0.000	0.000	6.6	0.5	13.14	1.32e-05
Merged-chr8-54151103-1	chr8	54151012	54151194	+	0.000	0.000	16.4	5.0	3.29	6.90e-05
Merged-chr8-54313141-2	chr8	54312995	54313307	+	0.000	0.000	11.3	1.0	11.26	1.00e-08
Merged-chr8-55907046-2	chr8	55906853	55907183	+	0.000	0.000	8.0	1.0	7.98	8.32e-05
Merged-chr8-56006686-2	chr8	56006490	56006844	+	0.000	0.000	24.4	7.0	3.49	3.89e-07
Merged-chr8-59085154-2	chr8	59085024	59085270	+	0.000	0.000	8.4	0.5	16.90	5.88e-08
Merged-chr8-60909871-4	chr8	60909594	60910119	+	0.000	0.000	51.6	27.0	1.91	2.47e-05
Merged-chr8-60911882-2	chr8	60911723	60912057	+	0.000	0.000	24.4	7.5	3.25	1.27e-06
Merged-chr8-60967739-2	chr8	60967594	60967907	+	0.000	0.000	13.1	1.0	13.14	6.36e-11
Merged-chr8-63226717-2	chr8	63226451	63226991	+	0.000	0.000	34.7	9.0	3.86	1.56e-10
Merged-chr8-73295022-2	chr8	73294864	73295178	+	0.000	0.000	36.1	16.5	2.19	2.20e-05
Merged-chr8-73656460-2	chr8	73656345	73656627	+	0.000	0.000	8.4	0.5	16.90	5.88e-08
Merged-chr8-73966354-2	chr8	73966131	73966541	+	0.000	0.000	20.7	7.0	2.95	4.44e-05
Merged-chr8-81363360-1	chr8	81363238	81363482	+	0.000	0.000	7.5	1.0	7.51	8.32e-05
Merged-chr8-81488453-1	chr8	81488269	81488638	+	0.000	0.000	6.6	0.5	13.14	1.32e-05
Merged-chr8-85225008-1	chr8	85224934	85225083	+	0.000	0.000	6.6	0.5	13.14	1.32e-05
Merged-chr8-87936231-1	chr8	87936157	87936306	+	0.000	0.000	8.4	1.0	8.45	1.02e-05
Merged-chr8-89730095-2	chr8	89729905	89730296	+	0.000	0.000	28.2	6.0	4.69	6.28e-11
Merged-chr8-89759340-2	chr8	89759129	89759523	+	0.000	0.000	29.1	8.0	3.64	7.97e-09
Merged-chr8-89833847-2	chr8	89833697	89833975	+	0.000	0.000	10.3	0.5	20.65	1.63e-10
Merged-chr8-91041518-2	chr8	91041421	91041617	+	0.000	0.000	8.4	1.0	8.45	1.02e-05
Merged-chr8-93689759-2	chr8	93689468	93689972	+	0.000	0.000	30.0	4.0	7.51	9.13e-17
Merged-chr8-93904510-3	chr8	93904252	93904781	+	0.000	0.000	59.6	32.0	1.86	1.22e-05
Merged-chr8-93935851-4	chr8	93935421	93936279	+	0.000	0.000	121.6	70.0	1.74	2.05e-08
Merged-chr8-93972103-2	chr8	93971983	93972231	+	0.000	0.000	16.4	1.0	16.43	1.87e-14
Merged-chr8-93991428-4	chr8	93991101	93991772	+	0.000	0.000	85.9	52.0	1.65	1.66e-05
Merged-chr8-95100431-4	chr8	95099986	95100924	+	0.000	0.000	175.5	113.0	1.55	3.99e-08
Merged-chr8-95295666-2	chr8	95295488	95295813	+	0.000	0.000	15.0	3.5	4.29	4.26e-06
Merged-chr8-95305572-2	chr8	95305421	95305716	+	0.000	0.000	20.7	7.0	2.95	4.44e-05
Merged-chr8-95702656-2	chr8	95702470	95702859	+	0.000	0.000	57.3	32.0	1.79	4.24e-05
Merged-chr8-96311858-2	chr8	96311706	96312085	+	0.000	0.000	20.7	4.5	4.59	6.72e-08
Merged-chr8-97639884-2	chr8	97639762	97640013	+	0.000	0.000	14.5	2.0	7.27	2.93e-08
Merged-chr8-97649313-2	chr8	97649142	97649471	+	0.000	0.000	16.9	2.0	8.45	4.80e-10
Merged-chr8-97991245-2	chr8	97991091	97991389	+	0.000	0.000	9.4	1.0	9.39	1.13e-06
Merged-chr8-98382814-2	chr8	98382656	98382996	+	0.000	0.000	15.0	2.0	7.51	3.87e-09
Merged-chr8-98760566-2	chr8	98760462	98760673	+	0.000	0.000	8.4	0.5	16.90	5.88e-08
Merged-chr8-100313815-2	chr8	100313694	100313918	+	0.000	0.000	20.7	1.0	20.65	1.59e-19
Merged-chr8-100386188-2	chr8	100386074	100386324	+	0.000	0.000	8.4	1.0	8.45	1.02e-05
Merged-chr8-100527176-2	chr8	100526997	100527353	+	0.000	0.000	25.3	5.0	5.07	1.60e-10
Merged-chr8-100869899-2	chr8	100869651	100870110	+	0.000	0.000	25.8	10.0	2.58	4.69e-05
Merged-chr8-102287543-2	chr8	102287346	102287824	+	0.000	0.000	22.5	4.0	5.63	3.46e-10
Merged-chr8-102662551-2	chr8	102662412	102662701	+	0.000	0.000	45.1	18.0	2.50	6.37e-08
Merged-chr8-102807577-2	chr8	102807422	102807724	+	0.000	0.000	42.7	22.0	1.94	9.58e-05
Merged-chr8-103073609-1	chr8	103073501	103073717	+	0.000	0.000	15.0	1.0	15.02	3.00e-13
Merged-chr8-103076818-3	chr8	103076591	103077043	+	0.000	0.000	52.6	25.0	2.10	1.59e-06
Merged-chr8-103104347-1	chr8	103104273	103104422	+	0.000	0.000	7.5	0.5	15.02	9.40e-07
Merged-chr8-104362501-2	chr8	104362338	104362691	+	0.000	0.000	16.9	2.0	8.45	4.80e-10
Merged-chr8-104437629-2	chr8	104437483	104437740	+	0.000	0.000	7.5	0.5	15.02	9.40e-07
Merged-chr8-104438223-2	chr8	104438118	104438347	+	0.000	0.000	7.5	0.5	15.02	9.40e-07
Merged-chr8-104991697-2	chr8	104991455	104991938	+	0.000	0.000	75.1	39.0	1.93	2.02e-07
Merged-chr8-105319474-3	chr8	105319131	105319771	+	0.000	0.000	92.9	51.0	1.82	1.55e-07
Merged-chr8-105660336-2	chr8	105660120	105660545	+	0.000	0.000	63.4	26.0	2.44	6.00e-10
Merged-chr8-105731300-2	chr8	105731127	105731439	+	0.000	0.000	21.6	4.5	4.80	1.42e-08
Merged-chr8-106310349-2	chr8	106310242	106310503	+	0.000	0.000	9.4	0.5	18.77	3.26e-09
Merged-chr8-109283749-2	chr8	109283603	109283903	+	0.000	0.000	7.5	0.5	15.02	9.40e-07
Merged-chr8-109333486-2	chr8	109333292	109333692	+	0.000	0.000	92.5	42.0	2.20	1.83e-11
Merged-chr8-117687907-2	chr8	117687793	117688009	+	0.000	0.000	7.5	1.0	7.51	8.32e-05
Merged-chr8-117879315-2	chr8	117879165	117879433	+	0.000	0.000	7.5	1.0	7.51	8.32e-05
Merged-chr8-117989640-1	chr8	117989455	117989826	+	0.000	0.000	8.4	0.5	16.90	5.88e-08
Merged-chr8-117998829-2	chr8	117998663	117999035	+	0.000	0.000	26.3	7.0	3.75	2.85e-08
Merged-chr8-118444388-2	chr8	118444265	118444511	+	0.000	0.000	45.1	21.0	2.15	3.64e-06
Merged-chr8-120423771-2	chr8	120423547	120423974	+	0.000	0.000	34.7	16.0	2.17	6.01e-05
Merged-chr8-121515027-2	chr8	121514887	121515180	+	0.000	0.000	25.3	0.5	50.69	1.17e-33
Merged-chr8-121712328-2	chr8	121712137	121712526	+	0.000	0.000	20.7	7.0	2.95	4.44e-05
Merged-chr8-122721905-2	chr8	122721756	122722036	+	0.000	0.000	7.5	0.5	15.02	9.40e-07
Merged-chr8-122969921-2	chr8	122969667	122970178	+	0.000	0.000	28.2	8.5	3.31	9.92e-08
Merged-chr8-123037768-1	chr8	123037640	123037896	+	0.000	0.000	17.8	2.0	8.92	5.61e-11
Merged-chr8-123708395-4	chr8	123707964	123708806	+	0.000	0.000	80.7	43.0	1.88	2.95e-07
Merged-chr8-123920863-2	chr8	123920734	123920968	+	0.000	0.000	21.6	3.0	7.20	1.18e-11
Merged-chr8-124209990-2	chr8	124209823	124210162	+	0.000	0.000	51.6	22.0	2.35	8.98e-08
Merged-chr8-124228451-2	chr8	124228272	124228647	+	0.000	0.000	21.6	6.0	3.60	1.46e-06
Merged-chr8-124628260-2	chr8	124628161	124628346	+	0.000	0.000	9.4	0.5	18.77	3.26e-09
Merged-chr8-125130006-2	chr8	125129818	125130152	+	0.000	0.000	16.0	4.0	3.99	1.99e-05
Merged-chr8-125309870-2	chr8	125309776	125309979	+	0.000	0.000	8.0	1.0	7.98	8.32e-05
Merged-chr8-125311546-2	chr8	125311294	125311774	+	0.000	0.000	40.4	20.0	2.02	5.32e-05
Merged-chr8-126451441-2	chr8	126451269	126451620	+	0.000	0.000	37.5	8.0	4.69	8.00e-14
Merged-chr8-126500027-2	chr8	126499839	126500235	+	0.000	0.000	36.6	17.0	2.15	4.00e-05
Merged-chr8-127887150-2	chr8	127887025	127887300	+	0.000	0.000	15.0	3.0	5.01	6.70e-07
Merged-chr8-127938259-2	chr8	127938014	127938497	+	0.000	0.000	12.7	3.0	4.22	7.14e-05
Merged-chr8-128240612-2	chr8	128240408	128240879	+	0.000	0.000	23.5	7.0	3.35	1.35e-06
Merged-chr8-128382071-2	chr8	128381960	128382187	+	0.000	0.000	10.3	0.5	20.65	1.63e-10
Merged-chr8-129161417-2	chr8	129161101	129161659	+	0.000	0.000	42.2	21.0	2.01	3.54e-05
Merged-chr8-129318700-2	chr8	129318483	129318894	+	0.000	0.000	29.6	12.0	2.46	2.26e-05
Merged-chr8-130042513-2	chr8	130042288	130042748	+	0.000	0.000	60.1	29.0	2.07	3.19e-07
Merged-chr8-130201598-2	chr8	130201454	130201749	+	0.000	0.000	16.0	1.0	15.96	3.00e-13
Merged-chr8-130244514-2	chr8	130244327	130244746	+	0.000	0.000	12.2	2.0	6.10	1.36e-06
Merged-chr8-130444902-2	chr8	130444689	130445096	+	0.000	0.000	62.0	34.0	1.82	1.93e-05
Merged-chr8-130538311-2	chr8	130538154	130538458	+	0.000	0.000	10.3	2.0	5.16	4.65e-05
Merged-chr8-131922838-2	chr8	131922625	131923100	+	0.000	0.000	14.1	0.5	28.16	4.25e-16
Merged-chr8-131947579-2	chr8	131947482	131947666	+	0.000	0.000	7.5	0.5	15.02	9.40e-07
Merged-chr8-133026397-3	chr8	133026029	133026736	+	0.000	0.000	38.5	10.0	3.85	1.16e-11
Merged-chr8-133951253-2	chr8	133951001	133951475	+	0.000	0.000	25.3	3.0	8.45	3.07e-15
Merged-chr8-134906283-2	chr8	134906147	134906411	+	0.000	0.000	7.5	0.5	15.02	9.40e-07
Merged-chr8-136714295-2	chr8	136714170	136714407	+	0.000	0.000	7.5	1.0	7.51	8.32e-05
Merged-chr8-140437834-2	chr8	140437720	140437947	+	0.000	0.000	7.5	1.0	7.51	8.32e-05
Merged-chr8-140786859-2	chr8	140786729	140786971	+	0.000	0.000	13.6	0.5	27.22	1.19e-14
Merged-chr8-140839200-2	chr8	140839000	140839420	+	0.000	0.000	54.0	24.0	2.25	2.23e-07
Merged-chr8-140882000-2	chr8	140881903	140882097	+	0.000	0.000	7.5	0.5	15.02	9.40e-07
Merged-chr8-140986525-2	chr8	140986363	140986663	+	0.000	0.000	14.1	3.0	4.69	3.40e-06
Merged-chr8-141121147-1	chr8	141121029	141121265	+	0.000	0.000	8.4	0.5	16.90	5.88e-08
Merged-chr8-141265493-3	chr8	141265252	141265742	+	0.000	0.000	37.5	14.0	2.68	2.42e-07
Merged-chr8-142172088-1	chr8	142171910	142172267	+	0.000	0.000	7.5	1.0	7.51	8.32e-05
Merged-chr8-143024231-2	chr8	143024109	143024376	+	0.000	0.000	22.5	7.0	3.22	4.53e-06
Merged-chr8-143026505-2	chr8	143026294	143026681	+	0.000	0.000	27.2	4.0	6.81	3.53e-14
Merged-chr8-143829043-1	chr8	143828948	143829138	+	0.000	0.000	7.0	1.0	7.04	8.32e-05
Merged-chr9-675872-1	chr9	675771	675973	+	0.000	0.000	7.5	0.5	15.02	9.40e-07
Merged-chr9-2126065-2	chr9	2125932	2126209	+	0.000	0.000	43.2	18.0	2.40	4.00e-07
Merged-chr9-3386107-2	chr9	3385962	3386233	+	0.000	0.000	9.4	0.5	18.77	3.26e-09
Merged-chr9-4801253-2	chr9	4801150	4801368	+	0.000	0.000	7.5	1.0	7.51	8.32e-05
Merged-chr9-4936491-2	chr9	4936385	4936583	+	0.000	0.000	7.5	0.5	15.02	9.40e-07
Merged-chr9-4986537-1	chr9	4986454	4986620	+	0.000	0.000	19.7	1.5	13.14	4.39e-15
Merged-chr9-5375311-2	chr9	5375134	5375503	+	0.000	0.000	42.2	11.0	3.84	8.73e-13
Merged-chr9-5617974-2	chr9	5617805	5618176	+	0.000	0.000	9.4	0.5	18.77	3.26e-09
Merged-chr9-6069056-2	chr9	6068885	6069215	+	0.000	0.000	21.6	2.0	10.79	6.11e-15
Merged-chr9-6089447-1	chr9	6089298	6089596	+	0.000	0.000	7.5	0.5	15.02	9.40e-07
Merged-chr9-6099075-1	chr9	6098968	6099182	+	0.000	0.000	9.4	0.5	18.77	3.26e-09
Merged-chr9-6302538-2	chr9	6302346	6302753	+	0.000	0.000	22.5	5.0	4.51	1.82e-08
Merged-chr9-13665880-2	chr9	13665705	13666037	+	0.000	0.000	16.9	2.0	8.45	4.80e-10
Merged-chr9-13684904-2	chr9	13684740	13685084	+	0.000	0.000	13.1	1.0	13.14	6.36e-11
Merged-chr9-13728235-2	chr9	13728094	13728347	+	0.000	0.000	6.6	0.5	13.14	1.32e-05
Merged-chr9-14098376-2	chr9	14098224	14098538	+	0.000	0.000	16.0	1.0	15.96	3.00e-13
Merged-chr9-14434204-4	chr9	14433916	14434518	+	0.000	0.000	58.7	25.0	2.35	1.22e-08
Merged-chr9-14752384-2	chr9	14752161	14752612	+	0.000	0.000	56.3	30.5	1.85	2.22e-05
Merged-chr9-16321833-2	chr9	16321580	16322104	+	0.000	0.000	56.3	23.0	2.45	4.34e-09
Merged-chr9-16652786-2	chr9	16652660	16652911	+	0.000	0.000	6.6	0.5	13.14	1.32e-05
Merged-chr9-16654121-2	chr9	16653820	16654299	+	0.000	0.000	14.1	3.0	4.69	3.40e-06
Merged-chr9-16722187-2	chr9	16722015	16722361	+	0.000	0.000	30.0	9.0	3.34	2.77e-08
Merged-chr9-18320445-2	chr9	18320322	18320569	+	0.000	0.000	13.1	1.0	13.14	6.36e-11
Merged-chr9-18375594-2	chr9	18375475	18375749	+	0.000	0.000	9.4	1.5	6.26	2.77e-05
Merged-chr9-18457710-2	chr9	18457533	18457921	+	0.000	0.000	35.7	15.0	2.38	7.30e-06
Merged-chr9-19442011-2	chr9	19441876	19442151	+	0.000	0.000	11.3	0.5	22.53	7.42e-12
Merged-chr9-19551508-2	chr9	19551384	19551634	+	0.000	0.000	8.0	1.0	7.98	8.32e-05
Merged-chr9-20623659-2	chr9	20623559	20623768	+	0.000	0.000	14.1	2.0	7.04	2.93e-08
Merged-chr9-21096421-2	chr9	21096089	21096670	+	0.000	0.000	40.4	8.0	5.05	6.78e-16
Merged-chr9-21481855-2	chr9	21481658	21481978	+	0.000	0.000	10.3	2.0	5.16	4.65e-05
Merged-chr9-21543019-2	chr9	21542750	21543418	+	0.000	0.000	31.4	11.0	2.86	5.90e-07
Merged-chr9-21576597-4	chr9	21576266	21576945	+	0.000	0.000	90.1	57.0	1.58	3.30e-05
Merged-chr9-21670566-2	chr9	21670440	21670697	+	0.000	0.000	16.0	1.0	15.96	3.00e-13
Merged-chr9-21688379-2	chr9	21688237	21688525	+	0.000	0.000	37.5	11.0	3.41	5.78e-10
Merged-chr9-21796909-2	chr9	21796674	21797132	+	0.000	0.000	40.4	20.0	2.02	5.32e-05
Merged-chr9-21833661-3	chr9	21833483	21833861	+	0.000	0.000	35.2	14.0	2.51	1.70e-06
Merged-chr9-27070348-2	chr9	27070196	27070498	+	0.000	0.000	9.4	1.0	9.39	1.13e-06
Merged-chr9-27129419-2	chr9	27129249	27129586	+	0.000	0.000	57.3	20.0	2.86	1.11e-11
Merged-chr9-27407662-2	chr9	27407489	27407844	+	0.000	0.000	22.5	7.0	3.22	4.53e-06
Merged-chr9-27505953-4	chr9	27505674	27506247	+	0.000	0.000	57.3	32.0	1.79	4.24e-05
Merged-chr9-31304767-2	chr9	31304539	31304995	+	0.000	0.000	54.4	24.0	2.27	9.77e-08
Merged-chr9-31347232-2	chr9	31347114	31347350	+	0.000	0.000	10.3	1.0	10.33	1.11e-07
Merged-chr9-32344672-2	chr9	32344474	32344877	+	0.000	0.000	43.2	8.0	5.40	4.61e-18
Merged-chr9-32525381-1	chr9	32525268	32525494	+	0.000	0.000	13.1	3.0	4.38	1.61e-05
Merged-chr9-32929162-1	chr9	32929058	32929266	+	0.000	0.000	7.5	1.0	7.51	8.32e-05
Merged-chr9-33249776-2	chr9	33249637	33249893	+	0.000	0.000	6.6	0.5	13.14	1.32e-05
Merged-chr9-33287122-1	chr9	33286999	33287246	+	0.000	0.000	17.8	5.0	3.57	1.99e-05
Merged-chr9-35452636-1	chr9	35452525	35452748	+	0.000	0.000	6.6	0.5	13.14	1.32e-05
Merged-chr9-35519620-2	chr9	35519241	35519951	+	0.000	0.000	76.5	47.5	1.61	8.48e-05
Merged-chr9-35546125-2	chr9	35546038	35546226	+	0.000	0.000	6.6	0.5	13.14	1.32e-05
Merged-chr9-35848392-2	chr9	35848171	35848607	+	0.000	0.000	78.8	38.0	2.07	8.84e-09
Merged-chr9-35924428-2	chr9	35924264	35924582	+	0.000	0.000	38.5	15.0	2.57	4.63e-07
Merged-chr9-35932912-2	chr9	35932793	35933025	+	0.000	0.000	7.5	0.5	15.02	9.40e-07
Merged-chr9-36143110-2	chr9	36142958	36143261	+	0.000	0.000	16.0	1.0	15.96	3.00e-13
Merged-chr9-36179278-2	chr9	36179146	36179421	+	0.000	0.000	10.3	0.5	20.65	1.63e-10
Merged-chr9-36399009-1	chr9	36398935	36399084	+	0.000	0.000	7.0	1.0	7.04	8.32e-05
Merged-chr9-36559267-2	chr9	36559136	36559400	+	0.000	0.000	14.1	4.0	3.52	7.63e-05
Merged-chr9-36603206-2	chr9	36603046	36603408	+	0.000	0.000	21.1	3.0	7.04	1.18e-11
Merged-chr9-36748502-2	chr9	36748406	36748628	+	0.000	0.000	8.4	1.0	8.45	1.02e-05
Merged-chr9-37085443-1	chr9	37085325	37085562	+	0.000	0.000	6.6	0.5	13.14	1.32e-05
Merged-chr9-37291213-4	chr9	37290892	37291540	+	0.000	0.000	40.4	17.0	2.37	1.42e-06
Merged-chr9-38019997-2	chr9	38019852	38020132	+	0.000	0.000	18.8	2.0	9.39	6.19e-12
Merged-chr9-39566976-2	chr9	39566838	39567124	+	0.000	0.000	7.5	1.0	7.51	8.32e-05
Merged-chr9-42070407-3	chr9	42069899	42070748	+	0.000	0.000	11.3	2.0	5.63	8.31e-06
Merged-chr9-42080581-2	chr9	42080413	42080762	+	0.000	0.000	21.6	1.0	21.59	7.54e-21
Merged-chr9-62802174-2	chr9	62801995	62802337	+	0.000	0.000	7.5	1.0	7.51	8.32e-05
Merged-chr9-69075052-2	chr9	69074928	69075191	+	0.000	0.000	7.5	1.0	7.51	8.32e-05
Merged-chr9-69252654-2	chr9	69252423	69252856	+	0.000	0.000	43.6	11.0	3.97	2.22e-13
Merged-chr9-69266035-2	chr9	69265830	69266259	+	0.000	0.000	103.7	59.0	1.76	1.37e-07
Merged-chr9-69582778-2	chr9	69582572	69583018	+	0.000	0.000	53.0	29.0	1.83	4.04e-05
Merged-chr9-69802153-2	chr9	69801976	69802321	+	0.000	0.000	34.7	14.0	2.48	4.32e-06
Merged-chr9-69817027-2	chr9	69816883	69817208	+	0.000	0.000	10.3	1.0	10.33	1.11e-07
Merged-chr9-70284105-1	chr9	70283981	70284230	+	0.000	0.000	7.5	1.0	7.51	8.32e-05
Merged-chr9-70587318-2	chr9	70587136	70587474	+	0.000	0.000	51.2	27.0	1.89	2.47e-05
Merged-chr9-71630671-2	chr9	71630417	71630949	+	0.000	0.000	95.7	62.0	1.54	5.95e-05
Merged-chr9-71638754-3	chr9	71638470	71639047	+	0.000	0.000	89.2	51.0	1.75	9.18e-07
Merged-chr9-71678008-3	chr9	71677686	71678409	+	0.000	0.000	93.9	59.0	1.59	2.63e-05
Merged-chr9-72858053-1	chr9	72857842	72858265	+	0.000	0.000	6.6	0.5	13.14	1.32e-05
Merged-chr9-73094153-1	chr9	73094030	73094277	+	0.000	0.000	7.5	1.0	7.51	8.32e-05
Merged-chr9-73269584-1	chr9	73269477	73269692	+	0.000	0.000	7.5	0.5	15.02	9.40e-07
Merged-chr9-76292867-2	chr9	76292725	76292992	+	0.000	0.000	10.3	2.0	5.16	4.65e-05
Merged-chr9-76297799-2	chr9	76297606	76297974	+	0.000	0.000	8.4	1.0	8.45	1.02e-05
Merged-chr9-76403535-2	chr9	76403341	76403723	+	0.000	0.000	42.2	22.0	1.92	9.58e-05
Merged-chr9-76530903-2	chr9	76530603	76531096	+	0.000	0.000	25.3	10.0	2.53	4.69e-05
Merged-chr9-76571548-2	chr9	76571398	76571692	+	0.000	0.000	10.3	2.0	5.16	4.65e-05
Merged-chr9-76646215-2	chr9	76646085	76646386	+	0.000	0.000	10.3	1.0	10.33	1.11e-07
Merged-chr9-76651556-2	chr9	76651436	76651698	+	0.000	0.000	21.6	1.5	14.39	2.34e-17
Merged-chr9-76677741-2	chr9	76677436	76678093	+	0.000	0.000	154.9	97.0	1.60	5.84e-08
Merged-chr9-76681188-2	chr9	76681041	76681317	+	0.000	0.000	26.8	2.0	13.38	2.43e-20
Merged-chr9-77179099-1	chr9	77178972	77179227	+	0.000	0.000	9.4	0.5	18.77	3.26e-09
Merged-chr9-77304739-2	chr9	77304642	77304848	+	0.000	0.000	6.6	0.5	13.14	1.32e-05
Merged-chr9-77606068-2	chr9	77605861	77606234	+	0.000	0.000	9.9	0.5	19.71	3.26e-09
Merged-chr9-77765107-1	chr9	77764994	77765220	+	0.000	0.000	7.5	1.0	7.51	8.32e-05
Merged-chr9-78132828-2	chr9	78132661	78132976	+	0.000	0.000	13.1	3.0	4.38	1.61e-05
Merged-chr9-78988917-2	chr9	78988782	78989087	+	0.000	0.000	6.6	0.5	13.14	1.32e-05
Merged-chr9-78999306-2	chr9	78999146	78999439	+	0.000	0.000	11.3	2.0	5.63	8.31e-06
Merged-chr9-81683003-2	chr9	81682861	81683151	+	0.000	0.000	33.8	12.0	2.82	4.45e-07
Merged-chr9-83473564-2	chr9	83473424	83473734	+	0.000	0.000	12.2	0.5	24.41	3.09e-13
Merged-chr9-84002534-2	chr9	84002389	84002693	+	0.000	0.000	19.7	1.0	19.71	3.18e-18
Merged-chr9-84139474-2	chr9	84139273	84139728	+	0.000	0.000	82.6	27.0	3.06	1.38e-17
Merged-chr9-86025351-2	chr9	86025163	86025494	+	0.000	0.000	6.6	0.5	13.14	1.32e-05
Merged-chr9-86183919-2	chr9	86183713	86184093	+	0.000	0.000	16.9	4.0	4.22	4.89e-06
Merged-chr9-87567821-2	chr9	87567615	87568017	+	0.000	0.000	62.9	27.0	2.33	5.76e-09
Merged-chr9-87674880-2	chr9	87674671	87675134	+	0.000	0.000	9.4	0.5	18.77	3.26e-09
Merged-chr9-87685739-2	chr9	87685500	87686103	+	0.000	0.000	38.5	12.0	3.21	1.72e-09
Merged-chr9-87749561-2	chr9	87749325	87749817	+	0.000	0.000	29.1	13.0	2.24	8.94e-05
Merged-chr9-87829890-1	chr9	87829748	87830032	+	0.000	0.000	8.4	0.5	16.90	5.88e-08
Merged-chr9-88732338-2	chr9	88732093	88732672	+	0.000	0.000	34.7	12.0	2.89	1.55e-07
Merged-chr9-88771979-2	chr9	88771861	88772081	+	0.000	0.000	13.1	2.0	6.57	2.07e-07
Merged-chr9-88989326-2	chr9	88989137	88989490	+	0.000	0.000	19.7	2.0	9.86	6.48e-13
Merged-chr9-89145373-1	chr9	89145254	89145492	+	0.000	0.000	8.4	0.5	16.90	5.88e-08
Merged-chr9-89277642-2	chr9	89277502	89277811	+	0.000	0.000	28.2	1.0	28.16	1.25e-30
Merged-chr9-89406058-2	chr9	89405906	89406204	+	0.000	0.000	12.7	2.0	6.34	1.36e-06
Merged-chr9-89422328-1	chr9	89422132	89422525	+	0.000	0.000	12.2	3.0	4.07	7.14e-05
Merged-chr9-89640624-1	chr9	89640483	89640766	+	0.000	0.000	7.5	0.5	15.02	9.40e-07
Merged-chr9-90000017-3	chr9	89999699	90000306	+	0.000	0.000	38.5	4.0	9.62	2.95e-24
Merged-chr9-90660228-2	chr9	90660092	90660366	+	0.000	0.000	7.5	1.0	7.51	8.32e-05
Merged-chr9-90998765-1	chr9	90998573	90998957	+	0.000	0.000	7.5	1.0	7.51	8.32e-05
Merged-chr9-91245637-2	chr9	91245456	91245807	+	0.000	0.000	35.7	10.0	3.57	6.06e-10
Merged-chr9-93685263-2	chr9	93685107	93685435	+	0.000	0.000	18.8	4.0	4.69	2.48e-07
Merged-chr9-94135079-2	chr9	94134905	94135199	+	0.000	0.000	11.3	1.0	11.26	1.00e-08
Merged-chr9-94586491-1	chr9	94586378	94586604	+	0.000	0.000	8.4	0.5	16.90	5.88e-08
Merged-chr9-94822476-2	chr9	94822384	94822584	+	0.000	0.000	7.0	1.0	7.04	8.32e-05
Merged-chr9-94839581-2	chr9	94839427	94839778	+	0.000	0.000	14.1	0.5	28.16	4.25e-16
Merged-chr9-94847318-1	chr9	94847184	94847453	+	0.000	0.000	7.5	1.0	7.51	8.32e-05
Merged-chr9-94847709-2	chr9	94847521	94847913	+	0.000	0.000	61.0	35.0	1.74	4.30e-05
Merged-chr9-94900830-2	chr9	94900589	94901041	+	0.000	0.000	33.8	10.0	3.38	7.37e-09
Merged-chr9-95189468-2	chr9	95189261	95189670	+	0.000	0.000	126.7	72.0	1.76	5.46e-09
Merged-chr9-96137501-2	chr9	96137361	96137636	+	0.000	0.000	14.1	3.0	4.69	3.40e-06
Merged-chr9-96391325-2	chr9	96391183	96391472	+	0.000	0.000	11.3	1.0	11.26	1.00e-08
Merged-chr9-96510432-2	chr9	96510267	96510598	+	0.000	0.000	20.7	2.0	10.33	6.44e-14
Merged-chr9-98851917-2	chr9	98851710	98852152	+	0.000	0.000	20.7	7.0	2.95	4.44e-05
Merged-chr9-98862392-3	chr9	98862175	98862629	+	0.000	0.000	18.8	4.0	4.69	2.48e-07
Merged-chr9-98923080-2	chr9	98922944	98923220	+	0.000	0.000	14.1	0.5	28.16	4.25e-16
Merged-chr9-99326810-2	chr9	99326598	99327073	+	0.000	0.000	15.0	1.0	15.02	3.00e-13
Merged-chr9-100066744-2	chr9	100066615	100066903	+	0.000	0.000	11.3	2.0	5.63	8.31e-06
Merged-chr9-101465576-2	chr9	101465454	101465682	+	0.000	0.000	7.5	0.5	15.02	9.40e-07
Merged-chr9-104740854-2	chr9	104740677	104741046	+	0.000	0.000	26.3	10.0	2.63	1.77e-05
Merged-chr9-105330444-2	chr9	105330231	105330684	+	0.000	0.000	13.1	1.0	13.14	6.36e-11
Merged-chr9-105341972-2	chr9	105341809	105342123	+	0.000	0.000	12.7	1.0	12.67	8.32e-10
Merged-chr9-105401805-2	chr9	105401566	105402122	+	0.000	0.000	26.3	11.0	2.39	8.21e-05
Merged-chr9-105439593-2	chr9	105439424	105439782	+	0.000	0.000	18.8	6.0	3.13	5.69e-05
Merged-chr9-105636638-2	chr9	105636434	105636826	+	0.000	0.000	10.3	2.0	5.16	4.65e-05
Merged-chr9-107557846-2	chr9	107557606	107558187	+	0.000	0.000	25.3	10.0	2.53	4.69e-05
Merged-chr9-108270250-2	chr9	108270076	108270400	+	0.000	0.000	18.8	6.0	3.13	5.69e-05
Merged-chr9-108478636-2	chr9	108478459	108478815	+	0.000	0.000	57.3	30.0	1.91	7.38e-06
Merged-chr9-109482582-3	chr9	109482396	109482821	+	0.000	0.000	8.4	0.5	16.90	5.88e-08
Merged-chr9-109968383-2	chr9	109968197	109968570	+	0.000	0.000	33.8	12.0	2.82	4.45e-07
Merged-chr9-110022118-2	chr9	110021905	110022341	+	0.000	0.000	48.8	15.5	3.15	2.98e-11
Merged-chr9-110051123-2	chr9	110050879	110051375	+	0.000	0.000	54.4	17.0	3.20	7.19e-13
Merged-chr9-110064624-2	chr9	110064530	110064757	+	0.000	0.000	8.9	1.0	8.92	1.02e-05
Merged-chr9-110143658-2	chr9	110143492	110143770	+	0.000	0.000	17.4	0.5	34.73	1.30e-20
Merged-chr9-110168701-2	chr9	110168540	110168845	+	0.000	0.000	16.0	1.0	15.96	3.00e-13
Merged-chr9-111485463-1	chr9	111485375	111485551	+	0.000	0.000	10.3	0.5	20.65	1.63e-10
Merged-chr9-111662509-1	chr9	111662432	111662587	+	0.000	0.000	8.4	1.0	8.45	1.02e-05
Merged-chr9-111898521-1	chr9	111898411	111898631	+	0.000	0.000	13.1	3.0	4.38	1.61e-05
Merged-chr9-111960183-1	chr9	111960092	111960274	+	0.000	0.000	12.7	3.0	4.22	7.14e-05
Merged-chr9-112002584-2	chr9	112002435	112002709	+	0.000	0.000	8.4	0.5	16.90	5.88e-08
Merged-chr9-112095078-2	chr9	112094890	112095198	+	0.000	0.000	10.3	2.0	5.16	4.65e-05
Merged-chr9-112249492-2	chr9	112249288	112249691	+	0.000	0.000	51.6	23.0	2.24	3.29e-07
Merged-chr9-112379371-2	chr9	112379201	112379507	+	0.000	0.000	22.1	8.0	2.76	3.34e-05
Merged-chr9-112546379-1	chr9	112546159	112546599	+	0.000	0.000	14.1	2.0	7.04	2.93e-08
Merged-chr9-113481412-1	chr9	113481299	113481525	+	0.000	0.000	8.4	1.0	8.45	1.02e-05
Merged-chr9-113582013-2	chr9	113581819	113582213	+	0.000	0.000	91.1	29.0	3.14	3.28e-20
Merged-chr9-113627311-2	chr9	113627162	113627460	+	0.000	0.000	16.9	3.0	5.63	1.24e-07
Merged-chr9-114110325-2	chr9	114110193	114110484	+	0.000	0.000	15.0	4.0	3.75	1.99e-05
Merged-chr9-114218921-2	chr9	114218775	114219150	+	0.000	0.000	21.1	7.5	2.82	3.87e-05
Merged-chr9-114958223-2	chr9	114957951	114958479	+	0.000	0.000	30.0	7.0	4.29	9.98e-11
Merged-chr9-115043300-2	chr9	115043150	115043533	+	0.000	0.000	10.3	2.0	5.16	4.65e-05
Merged-chr9-115106791-2	chr9	115106551	115107036	+	0.000	0.000	40.4	3.0	13.45	8.00e-31
Merged-chr9-115213934-2	chr9	115213796	115214069	+	0.000	0.000	18.8	5.0	3.75	5.42e-06
Merged-chr9-117682804-1	chr9	117682657	117682951	+	0.000	0.000	9.4	0.5	18.77	3.26e-09
Merged-chr9-117715574-2	chr9	117715389	117715824	+	0.000	0.000	9.4	1.0	9.39	1.13e-06
Merged-chr9-117784016-2	chr9	117783848	117784133	+	0.000	0.000	15.0	1.0	15.02	3.00e-13
Merged-chr9-120474761-2	chr9	120474591	120474942	+	0.000	0.000	16.0	3.0	5.32	6.70e-07
Merged-chr9-120584162-2	chr9	120583908	120584409	+	0.000	0.000	87.3	54.0	1.62	2.21e-05
Merged-chr9-120710501-2	chr9	120710412	120710585	+	0.000	0.000	14.1	1.0	14.08	4.52e-12
Merged-chr9-121269091-2	chr9	121268859	121269289	+	0.000	0.000	21.6	7.0	3.08	1.45e-05
Merged-chr9-121358970-2	chr9	121358835	121359111	+	0.000	0.000	35.2	0.5	70.40	1.71e-51
Merged-chr9-121368960-1	chr9	121368826	121369094	+	0.000	0.000	16.0	3.0	5.32	6.70e-07
Merged-chr9-121557951-3	chr9	121557495	121558426	+	0.000	0.000	166.6	98.0	1.70	2.55e-10
Merged-chr9-121569187-3	chr9	121568834	121569551	+	0.000	0.000	61.0	24.0	2.54	1.88e-10
Merged-chr9-121608013-2	chr9	121607895	121608151	+	0.000	0.000	11.7	2.0	5.87	8.31e-06
Merged-chr9-121609975-2	chr9	121609825	121610111	+	0.000	0.000	17.8	4.0	4.46	1.13e-06
Merged-chr9-121720596-1	chr9	121720521	121720672	+	0.000	0.000	8.0	0.5	15.96	9.40e-07
Merged-chr9-121746707-1	chr9	121746596	121746819	+	0.000	0.000	16.0	2.0	7.98	3.87e-09
Merged-chr9-122914105-1	chr9	122914020	122914191	+	0.000	0.000	7.5	1.0	7.51	8.32e-05
Merged-chr9-123329478-2	chr9	123329348	123329657	+	0.000	0.000	10.3	1.0	10.33	1.11e-07
Merged-chr9-123508217-2	chr9	123508066	123508375	+	0.000	0.000	13.1	2.0	6.57	2.07e-07
Merged-chr9-123764850-2	chr9	123764746	123764954	+	0.000	0.000	6.6	0.5	13.14	1.32e-05
Merged-chr9-123801474-1	chr9	123801358	123801591	+	0.000	0.000	8.4	1.0	8.45	1.02e-05
Merged-chr9-123927905-2	chr9	123927799	123928003	+	0.000	0.000	13.1	1.0	13.14	6.36e-11
Merged-chr9-123997011-2	chr9	123996815	123997141	+	0.000	0.000	7.5	0.5	15.02	9.40e-07
Merged-chr9-124863696-1	chr9	124863575	124863818	+	0.000	0.000	10.8	1.0	10.79	1.11e-07
Merged-chr9-125380584-2	chr9	125380426	125380716	+	0.000	0.000	9.4	1.5	6.26	2.77e-05
Merged-chr9-125513761-2	chr9	125513519	125514085	+	0.000	0.000	111.7	41.0	2.72	1.46e-19
Merged-chr9-127163623-2	chr9	127163415	127163849	+	0.000	0.000	79.8	47.0	1.70	1.28e-05
Merged-chr9-127529893-2	chr9	127529713	127530047	+	0.000	0.000	22.5	8.0	2.82	3.34e-05
Merged-chr9-127637623-2	chr9	127637435	127637799	+	0.000	0.000	44.1	10.0	4.41	2.19e-15
Merged-chr9-128006121-2	chr9	128005878	128006330	+	0.000	0.000	123.9	76.0	1.63	4.50e-07
Merged-chr9-128061866-2	chr9	128061654	128062005	+	0.000	0.000	10.8	2.0	5.40	4.65e-05
Merged-chr9-128686236-2	chr9	128686131	128686352	+	0.000	0.000	17.8	2.0	8.92	5.61e-11
Merged-chr9-129000092-2	chr9	128999899	129000265	+	0.000	0.000	12.2	2.0	6.10	1.36e-06
Merged-chr9-129103246-2	chr9	129103110	129103383	+	0.000	0.000	18.8	6.0	3.13	5.69e-05
Merged-chr9-129225959-2	chr9	129225774	129226171	+	0.000	0.000	82.6	49.0	1.69	1.04e-05
Merged-chr9-129753135-2	chr9	129752872	129753505	+	0.000	0.000	38.5	15.5	2.48	9.96e-07
Merged-chr9-129757222-2	chr9	129757074	129757391	+	0.000	0.000	21.6	7.0	3.08	1.45e-05
Merged-chr9-129963173-2	chr9	129962918	129963358	+	0.000	0.000	46.0	21.5	2.14	6.48e-06
Merged-chr9-130118361-3	chr9	130118077	130118658	+	0.000	0.000	55.4	22.0	2.52	2.45e-09
Merged-chr9-130129214-2	chr9	130128928	130129500	+	0.000	0.000	151.6	101.0	1.50	2.08e-06
Merged-chr9-130352234-2	chr9	130352013	130352529	+	0.000	0.000	54.4	10.0	5.44	2.40e-22
Merged-chr9-131397652-2	chr9	131397533	131397752	+	0.000	0.000	14.1	3.0	4.69	3.40e-06
Merged-chr9-131406817-2	chr9	131406652	131406974	+	0.000	0.000	36.6	11.0	3.33	1.97e-09
Merged-chr9-131952076-2	chr9	131951885	131952248	+	0.000	0.000	24.4	8.0	3.05	3.73e-06
Merged-chr9-132126495-1	chr9	132126376	132126615	+	0.000	0.000	6.6	0.5	13.14	1.32e-05
Merged-chr9-132828401-2	chr9	132828234	132828530	+	0.000	0.000	10.3	1.5	6.88	4.10e-06
Merged-chr9-132873503-1	chr9	132873392	132873614	+	0.000	0.000	6.6	0.5	13.14	1.32e-05
Merged-chr9-133095398-1	chr9	133095202	133095595	+	0.000	0.000	7.5	0.5	15.02	9.40e-07
Merged-chr9-133113497-2	chr9	133113250	133113735	+	0.000	0.000	104.2	56.5	1.84	9.84e-09
Merged-chr9-133577052-2	chr9	133576869	133577227	+	0.000	0.000	26.3	9.0	2.92	2.94e-06
Merged-chr9-134066008-2	chr9	134065799	134066252	+	0.000	0.000	69.9	35.0	2.00	2.53e-07
Merged-chr9-135303426-1	chr9	135303284	135303568	+	0.000	0.000	7.5	0.5	15.02	9.40e-07
Merged-chr9-135559861-2	chr9	135559707	135560040	+	0.000	0.000	14.1	4.0	3.52	7.63e-05
Merged-chr9-135997382-1	chr9	135997308	135997457	+	0.000	0.000	7.5	1.0	7.51	8.32e-05
Merged-chr9-136881892-2	chr9	136881770	136882022	+	0.000	0.000	35.7	12.5	2.85	1.35e-07
Merged-chr9-136950845-2	chr9	136950730	136950987	+	0.000	0.000	10.3	2.0	5.16	4.65e-05
Merged-chr9-137316222-2	chr9	137316117	137316350	+	0.000	0.000	11.3	2.0	5.63	8.31e-06
Merged-chr10-485342-3	chr10	485046	485693	+	0.000	0.000	31.9	14.0	2.28	5.99e-05
Merged-chr10-846046-2	chr10	845909	846206	+	0.000	0.000	8.9	0.5	17.83	5.88e-08
Merged-chr10-944690-2	chr10	944429	944927	+	0.000	0.000	78.8	32.0	2.46	4.71e-12
Merged-chr10-2928430-2	chr10	2928302	2928568	+	0.000	0.000	28.2	10.0	2.82	2.25e-06
Merged-chr10-3056847-2	chr10	3056729	3056977	+	0.000	0.000	9.4	0.5	18.77	3.26e-09
Merged-chr10-3197576-3	chr10	3197188	3197976	+	0.000	0.000	93.9	49.0	1.92	1.44e-08
Merged-chr10-3422169-1	chr10	3422089	3422250	+	0.000	0.000	7.5	0.5	15.02	9.40e-07
Merged-chr10-3766619-2	chr10	3766531	3766737	+	0.000	0.000	8.4	1.0	8.45	1.02e-05
Merged-chr10-3811527-2	chr10	3811323	3811732	+	0.000	0.000	69.9	30.0	2.33	7.93e-10
Merged-chr10-3877590-1	chr10	3877476	3877705	+	0.000	0.000	8.4	0.5	16.90	5.88e-08
Merged-chr10-3890164-2	chr10	3889942	3890370	+	0.000	0.000	71.3	38.5	1.85	1.75e-06
Merged-chr10-3935272-1	chr10	3935146	3935398	+	0.000	0.000	7.5	0.5	15.02	9.40e-07
Merged-chr10-3970073-1	chr10	3969921	3970226	+	0.000	0.000	11.3	0.5	22.53	7.42e-12
Merged-chr10-4033607-2	chr10	4033516	4033731	+	0.000	0.000	6.6	0.5	13.14	1.32e-05
Merged-chr10-5547933-1	chr10	5547856	5548010	+	0.000	0.000	12.7	3.0	4.22	7.14e-05
Merged-chr10-5711064-1	chr10	5710967	5711161	+	0.000	0.000	6.6	0.5	13.14	1.32e-05
Merged-chr10-5809731-1	chr10	5809627	5809835	+	0.000	0.000	10.3	2.0	5.16	4.65e-05
Merged-chr10-5945912-2	chr10	5945602	5946257	+	0.000	0.000	114.5	69.5	1.65	6.20e-07
Merged-chr10-5976163-2	chr10	5975975	5976346	+	0.000	0.000	46.5	15.0	3.10	1.02e-10
Merged-chr10-6050984-2	chr10	6050737	6051228	+	0.000	0.000	26.8	7.5	3.57	1.07e-07
Merged-chr10-6123647-2	chr10	6123385	6123877	+	0.000	0.000	46.0	21.0	2.19	3.64e-06
Merged-chr10-6170895-2	chr10	6170671	6171128	+	0.000	0.000	62.0	33.5	1.85	1.27e-05
Merged-chr10-6176781-2	chr10	6176666	6176894	+	0.000	0.000	17.4	5.5	3.16	6.32e-05
Merged-chr10-6195994-2	chr10	6195851	6196139	+	0.000	0.000	13.6	3.0	4.54	1.61e-05
Merged-chr10-6300191-2	chr10	6300044	6300366	+	0.000	0.000	11.3	1.0	11.26	1.00e-08
Merged-chr10-6474126-2	chr10	6473972	6474252	+	0.000	0.000	10.3	1.0	10.33	1.11e-07
Merged-chr10-9596710-2	chr10	9596573	9596830	+	0.000	0.000	7.0	0.5	14.08	9.40e-07
Merged-chr10-11146570-2	chr10	11146400	11146727	+	0.000	0.000	11.3	0.5	22.53	7.42e-12
Merged-chr10-11949315-1	chr10	11949174	11949457	+	0.000	0.000	6.6	0.5	13.14	1.32e-05
Merged-chr10-12366153-2	chr10	12365948	12366355	+	0.000	0.000	38.5	10.0	3.85	1.16e-11
Merged-chr10-12699453-2	chr10	12699207	12699664	+	0.000	0.000	29.1	10.0	2.91	7.64e-07
Merged-chr10-12719562-2	chr10	12719400	12719747	+	0.000	0.000	46.0	24.0	1.92	8.30e-05
Merged-chr10-13100711-4	chr10	13100395	13101101	+	0.000	0.000	45.5	21.5	2.12	6.48e-06
Merged-chr10-13102364-2	chr10	13102260	13102467	+	0.000	0.000	15.5	3.0	5.16	6.70e-07
Merged-chr10-13774363-4	chr10	13774032	13774705	+	0.000	0.000	47.9	25.0	1.91	5.54e-05
Merged-chr10-13889362-1	chr10	13889209	13889515	+	0.000	0.000	11.3	1.0	11.26	1.00e-08
Merged-chr10-14537127-2	chr10	14536976	14537288	+	0.000	0.000	35.7	17.0	2.10	8.66e-05
Merged-chr10-14556431-2	chr10	14556180	14556629	+	0.000	0.000	51.6	26.0	1.99	9.44e-06
Merged-chr10-15216922-2	chr10	15216728	15217087	+	0.000	0.000	18.8	3.0	6.26	3.57e-09
Merged-chr10-16837483-1	chr10	16837409	16837558	+	0.000	0.000	6.1	0.5	12.20	1.32e-05
Merged-chr10-17044529-2	chr10	17044374	17044698	+	0.000	0.000	12.2	2.0	6.10	1.36e-06
Merged-chr10-17757044-2	chr10	17756834	17757246	+	0.000	0.000	31.0	5.0	6.20	2.82e-14
Merged-chr10-17759191-2	chr10	17759025	17759356	+	0.000	0.000	10.3	1.5	6.88	4.10e-06
Merged-chr10-18658410-2	chr10	18658257	18658573	+	0.000	0.000	12.2	1.0	12.20	8.32e-10
Merged-chr10-21170417-2	chr10	21170256	21170614	+	0.000	0.000	16.0	4.0	3.99	1.99e-05
Merged-chr10-22630781-2	chr10	22630617	22630917	+	0.000	0.000	20.7	6.0	3.44	5.18e-06
Merged-chr10-22648759-2	chr10	22648573	22648976	+	0.000	0.000	24.4	7.0	3.49	3.89e-07
Merged-chr10-22837788-3	chr10	22837376	22838193	+	0.000	0.000	30.0	12.0	2.50	8.87e-06
Merged-chr10-24867384-2	chr10	24867270	24867510	+	0.000	0.000	9.4	1.0	9.39	1.13e-06
Merged-chr10-24958051-4	chr10	24957692	24958402	+	0.000	0.000	24.4	6.0	4.07	2.48e-08
Merged-chr10-27030215-2	chr10	27030103	27030327	+	0.000	0.000	8.4	0.5	16.90	5.88e-08
Merged-chr10-27243085-2	chr10	27242934	27243282	+	0.000	0.000	53.0	18.5	2.87	4.73e-11
Merged-chr10-27320079-2	chr10	27319905	27320230	+	0.000	0.000	10.3	2.0	5.16	4.65e-05
Merged-chr10-29390122-2	chr10	29389982	29390307	+	0.000	0.000	10.3	1.0	10.33	1.11e-07
Merged-chr10-29554884-2	chr10	29554680	29555025	+	0.000	0.000	8.4	1.0	8.45	1.02e-05
Merged-chr10-29849696-2	chr10	29849470	29849919	+	0.000	0.000	110.8	45.0	2.46	2.15e-16
Merged-chr10-30186738-2	chr10	30186628	30186851	+	0.000	0.000	28.2	12.0	2.35	5.58e-05
Merged-chr10-30418872-2	chr10	30418749	30419019	+	0.000	0.000	12.2	2.0	6.10	1.36e-06
Merged-chr10-30525855-2	chr10	30525694	30526049	+	0.000	0.000	19.7	5.0	3.94	1.40e-06
Merged-chr10-30583953-2	chr10	30583692	30584291	+	0.000	0.000	117.3	62.0	1.89	3.19e-10
Merged-chr10-30642284-2	chr10	30641905	30642533	+	0.000	0.000	79.8	19.5	4.09	4.10e-24
Merged-chr10-30759642-2	chr10	30759496	30759803	+	0.000	0.000	16.9	0.5	33.79	4.42e-19
Merged-chr10-31034514-1	chr10	31034407	31034621	+	0.000	0.000	16.4	4.5	3.65	2.03e-05
Merged-chr10-31299309-2	chr10	31299171	31299446	+	0.000	0.000	21.6	6.5	3.32	4.89e-06
Merged-chr10-31398063-2	chr10	31397925	31398190	+	0.000	0.000	9.4	1.0	9.39	1.13e-06
Merged-chr10-31413511-2	chr10	31413249	31413725	+	0.000	0.000	52.6	17.0	3.09	7.24e-12
Merged-chr10-31510213-2	chr10	31510016	31510393	+	0.000	0.000	18.8	0.5	37.55	3.61e-22
Merged-chr10-31864976-2	chr10	31864761	31865199	+	0.000	0.000	94.8	45.0	2.11	1.25e-10
Merged-chr10-31940130-1	chr10	31940024	31940237	+	0.000	0.000	10.3	0.5	20.65	1.63e-10
Merged-chr10-33066984-2	chr10	33066819	33067111	+	0.000	0.000	8.0	1.0	7.98	8.32e-05
Merged-chr10-33126298-2	chr10	33125986	33126593	+	0.000	0.000	141.3	62.5	2.26	1.12e-17
Merged-chr10-33249317-1	chr10	33249242	33249393	+	0.000	0.000	15.0	2.0	7.51	3.87e-09
Merged-chr10-33379903-2	chr10	33379759	33380121	+	0.000	0.000	7.5	0.5	15.02	9.40e-07
Merged-chr10-34282392-1	chr10	34282308	34282476	+	0.000	0.000	9.4	0.5	18.77	3.26e-09
Merged-chr10-34584305-2	chr10	34584161	34584464	+	0.000	0.000	42.2	7.0	6.03	2.42e-19
Merged-chr10-34723968-2	chr10	34723804	34724134	+	0.000	0.000	32.9	9.0	3.65	2.21e-09
Merged-chr10-35089749-2	chr10	35089621	35089875	+	0.000	0.000	16.0	3.0	5.32	6.70e-07
Merged-chr10-35384644-2	chr10	35384541	35384736	+	0.000	0.000	10.8	1.0	10.79	1.11e-07
Merged-chr10-43304898-2	chr10	43304620	43305167	+	0.000	0.000	35.2	14.5	2.43	3.59e-06
Merged-chr10-43558040-2	chr10	43557774	43558299	+	0.000	0.000	48.8	17.0	2.87	5.85e-10
Merged-chr10-43595386-2	chr10	43595229	43595559	+	0.000	0.000	25.3	8.0	3.17	1.17e-06
Merged-chr10-43623565-2	chr10	43623419	43623703	+	0.000	0.000	22.5	4.0	5.63	3.46e-10
Merged-chr10-43816712-4	chr10	43816342	43817128	+	0.000	0.000	62.9	29.5	2.13	1.23e-07
Merged-chr10-43859326-2	chr10	43859218	43859434	+	0.000	0.000	19.2	6.0	3.21	1.76e-05
Merged-chr10-44946427-2	chr10	44946250	44946605	+	0.000	0.000	21.6	5.0	4.32	8.11e-08
Merged-chr10-45023615-1	chr10	45023503	45023728	+	0.000	0.000	6.6	0.5	13.14	1.32e-05
Merged-chr10-46014922-2	chr10	46014830	46015044	+	0.000	0.000	9.4	1.0	9.39	1.13e-06
Merged-chr10-46540118-2	chr10	46539866	46540335	+	0.000	0.000	36.6	9.5	3.85	4.26e-11
Merged-chr10-46596761-2	chr10	46596589	46596923	+	0.000	0.000	7.5	1.0	7.51	8.32e-05
Merged-chr10-47257842-2	chr10	47257556	47258056	+	0.000	0.000	24.4	8.0	3.05	3.73e-06
Merged-chr10-48389562-2	chr10	48389443	48389665	+	0.000	0.000	7.5	0.5	15.02	9.40e-07
Merged-chr10-48430926-2	chr10	48430762	48431129	+	0.000	0.000	27.2	8.0	3.40	1.04e-07
Merged-chr10-48615221-2	chr10	48615111	48615334	+	0.000	0.000	6.6	0.5	13.14	1.32e-05
Merged-chr10-48946522-2	chr10	48946384	48946669	+	0.000	0.000	29.1	1.0	29.10	4.30e-32
Merged-chr10-48973249-2	chr10	48973087	48973390	+	0.000	0.000	11.7	2.0	5.87	8.31e-06
Merged-chr10-50294128-2	chr10	50294021	50294223	+	0.000	0.000	6.6	0.5	13.14	1.32e-05
Merged-chr10-50327011-2	chr10	50326754	50327272	+	0.000	0.000	69.5	41.0	1.69	4.12e-05
Merged-chr10-50540695-2	chr10	50540598	50540819	+	0.000	0.000	12.2	2.5	4.88	1.26e-05
Merged-chr10-50577901-2	chr10	50577673	50578128	+	0.000	0.000	76.0	33.0	2.30	1.10e-10
Merged-chr10-50637234-2	chr10	50637119	50637329	+	0.000	0.000	6.6	0.5	13.14	1.32e-05
Merged-chr10-50991668-1	chr10	50991565	50991772	+	0.000	0.000	7.0	0.5	14.08	9.40e-07
Merged-chr10-50993508-1	chr10	50993430	50993587	+	0.000	0.000	9.4	1.0	9.39	1.13e-06
Merged-chr10-51589635-2	chr10	51589532	51589742	+	0.000	0.000	7.5	0.5	15.02	9.40e-07
Merged-chr10-51868150-2	chr10	51867921	51868372	+	0.000	0.000	38.5	19.0	2.03	8.02e-05
Merged-chr10-52217062-2	chr10	52216886	52217239	+	0.000	0.000	22.1	7.0	3.15	4.53e-06
Merged-chr10-52334719-2	chr10	52334588	52334863	+	0.000	0.000	15.0	3.0	5.01	6.70e-07
Merged-chr10-52437285-2	chr10	52437131	52437404	+	0.000	0.000	9.4	0.5	18.77	3.26e-09
Merged-chr10-58282787-2	chr10	58282530	58283046	+	0.000	0.000	188.7	111.0	1.70	1.83e-11
Merged-chr10-58291715-2	chr10	58291501	58291904	+	0.000	0.000	31.0	12.0	2.58	8.87e-06
Merged-chr10-60396811-2	chr10	60396682	60396928	+	0.000	0.000	7.5	1.0	7.51	8.32e-05
Merged-chr10-60490242-2	chr10	60490084	60490389	+	0.000	0.000	8.4	1.0	8.45	1.02e-05
Merged-chr10-61397816-2	chr10	61397628	61398028	+	0.000	0.000	16.0	4.0	3.99	1.99e-05
Merged-chr10-61636177-2	chr10	61636043	61636315	+	0.000	0.000	7.5	1.0	7.51	8.32e-05
Merged-chr10-61835266-2	chr10	61835102	61835413	+	0.000	0.000	18.8	5.0	3.75	5.42e-06
Merged-chr10-61993455-2	chr10	61993317	61993559	+	0.000	0.000	7.5	1.0	7.51	8.32e-05
Merged-chr10-62064311-2	chr10	62064142	62064483	+	0.000	0.000	33.8	10.0	3.38	7.37e-09
Merged-chr10-62433392-2	chr10	62433168	62433621	+	0.000	0.000	47.9	20.5	2.34	3.75e-07
Merged-chr10-62637572-2	chr10	62637379	62637854	+	0.000	0.000	28.6	10.0	2.86	2.25e-06
Merged-chr10-63105907-2	chr10	63105700	63106114	+	0.000	0.000	20.7	5.0	4.13	3.45e-07
Merged-chr10-63174040-2	chr10	63173860	63174229	+	0.000	0.000	25.3	4.0	6.34	1.57e-12
Merged-chr10-63388847-2	chr10	63388699	63388965	+	0.000	0.000	8.4	0.5	16.90	5.88e-08
Merged-chr10-63670538-2	chr10	63670213	63670919	+	0.000	0.000	142.7	89.0	1.60	1.40e-07
Merged-chr10-67815796-3	chr10	67815542	67816050	+	0.000	0.000	49.8	14.0	3.55	2.74e-13
Merged-chr10-69094198-1	chr10	69094104	69094293	+	0.000	0.000	8.4	1.0	8.45	1.02e-05
Merged-chr10-69372330-2	chr10	69372151	69372491	+	0.000	0.000	19.7	5.0	3.94	1.40e-06
Merged-chr10-69715813-2	chr10	69715668	69715951	+	0.000	0.000	11.3	1.5	7.51	5.52e-07
Merged-chr10-69802773-4	chr10	69802491	69803108	+	0.000	0.000	50.7	26.0	1.95	1.89e-05
Merged-chr10-70232495-4	chr10	70232179	70232786	+	0.000	0.000	43.6	22.0	1.98	4.80e-05
Merged-chr10-70357803-2	chr10	70357655	70357954	+	0.000	0.000	9.4	1.0	9.39	1.13e-06
Merged-chr10-70579873-2	chr10	70579773	70579989	+	0.000	0.000	7.0	0.5	14.08	9.40e-07
Merged-chr10-71694783-2	chr10	71694652	71694904	+	0.000	0.000	17.8	2.0	8.92	5.61e-11
Merged-chr10-71833199-2	chr10	71833106	71833293	+	0.000	0.000	8.4	0.5	16.90	5.88e-08
Merged-chr10-71848447-1	chr10	71848335	71848559	+	0.000	0.000	7.5	0.5	15.02	9.40e-07
Merged-chr10-73717736-2	chr10	73717613	73717850	+	0.000	0.000	10.3	2.0	5.16	4.65e-05
Merged-chr10-73774875-1	chr10	73774778	73774972	+	0.000	0.000	9.4	1.5	6.26	2.77e-05
Merged-chr10-74179752-1	chr10	74179641	74179863	+	0.000	0.000	17.8	0.5	35.67	1.30e-20
Merged-chr10-74585480-2	chr10	74585298	74585649	+	0.000	0.000	34.7	3.5	9.92	3.58e-22
Merged-chr10-75014135-1	chr10	75013995	75014275	+	0.000	0.000	9.4	1.0	9.39	1.13e-06
Merged-chr10-75034149-4	chr10	75033813	75034530	+	0.000	0.000	36.6	15.0	2.44	2.99e-06
Merged-chr10-75201984-2	chr10	75201889	75202099	+	0.000	0.000	6.1	0.5	12.20	1.32e-05
Merged-chr10-76330149-2	chr10	76329843	76330450	+	0.000	0.000	49.8	21.5	2.31	2.56e-07
Merged-chr10-77008071-2	chr10	77007932	77008204	+	0.000	0.000	9.4	1.0	9.39	1.13e-06
Merged-chr10-77512167-2	chr10	77511796	77512446	+	0.000	0.000	36.6	7.5	4.88	5.92e-14
Merged-chr10-77625562-2	chr10	77625446	77625697	+	0.000	0.000	21.6	2.0	10.79	6.11e-15
Merged-chr10-78278182-1	chr10	78278055	78278309	+	0.000	0.000	8.4	1.0	8.45	1.02e-05
Merged-chr10-78447026-2	chr10	78446838	78447206	+	0.000	0.000	18.8	5.0	3.75	5.42e-06
Merged-chr10-78502374-2	chr10	78502160	78502561	+	0.000	0.000	50.7	23.0	2.20	7.41e-07
Merged-chr10-78543817-3	chr10	78543520	78544097	+	0.000	0.000	24.4	8.0	3.05	3.73e-06
Merged-chr10-78998222-1	chr10	78998110	78998335	+	0.000	0.000	8.4	1.0	8.45	1.02e-05
Merged-chr10-79070006-2	chr10	79069876	79070136	+	0.000	0.000	29.1	6.0	4.85	1.29e-11
Merged-chr10-80535939-2	chr10	80535625	80536291	+	0.000	0.000	26.8	10.0	2.68	1.77e-05
Merged-chr10-84349227-2	chr10	84349013	84349452	+	0.000	0.000	35.7	16.0	2.23	2.69e-05
Merged-chr10-86538774-2	chr10	86538659	86538903	+	0.000	0.000	7.5	0.5	15.02	9.40e-07
Merged-chr10-86873034-2	chr10	86872789	86873278	+	0.000	0.000	94.8	56.0	1.69	2.24e-06
Merged-chr10-87205015-2	chr10	87204850	87205183	+	0.000	0.000	14.1	2.0	7.04	2.93e-08
Merged-chr10-87651416-2	chr10	87651277	87651553	+	0.000	0.000	7.5	1.0	7.51	8.32e-05
Merged-chr10-87819014-2	chr10	87818875	87819148	+	0.000	0.000	10.3	2.0	5.16	4.65e-05
Merged-chr10-87843260-2	chr10	87843089	87843427	+	0.000	0.000	13.1	0.5	26.28	1.19e-14
Merged-chr10-87862848-2	chr10	87862722	87863009	+	0.000	0.000	19.7	6.5	3.03	5.05e-05
Merged-chr10-88282112-2	chr10	88281947	88282261	+	0.000	0.000	22.5	4.0	5.63	3.46e-10
Merged-chr10-88975261-2	chr10	88975046	88975625	+	0.000	0.000	14.1	4.0	3.52	7.63e-05
Merged-chr10-89003545-2	chr10	89003353	89003741	+	0.000	0.000	83.5	48.0	1.74	2.89e-06
Merged-chr10-89021669-2	chr10	89021506	89021833	+	0.000	0.000	16.0	2.0	7.98	3.87e-09
Merged-chr10-89084585-2	chr10	89084448	89084729	+	0.000	0.000	17.8	2.0	8.92	5.61e-11
Merged-chr10-89119945-1	chr10	89119846	89120045	+	0.000	0.000	10.8	1.0	10.79	1.11e-07
Merged-chr10-89327841-3	chr10	89327543	89328121	+	0.000	0.000	45.1	16.0	2.82	2.20e-09
Merged-chr10-89332463-2	chr10	89332327	89332601	+	0.000	0.000	52.6	7.0	7.51	1.15e-27
Merged-chr10-89458547-2	chr10	89458376	89458723	+	0.000	0.000	39.4	12.0	3.29	5.25e-10
Merged-chr10-89470784-2	chr10	89470660	89470920	+	0.000	0.000	14.1	2.5	5.63	4.20e-07
Merged-chr10-90917422-2	chr10	90917269	90917557	+	0.000	0.000	21.1	5.0	4.22	8.11e-08
Merged-chr10-91198986-2	chr10	91198800	91199160	+	0.000	0.000	16.0	0.5	31.92	1.42e-17
Merged-chr10-92284509-2	chr10	92284298	92284697	+	0.000	0.000	26.3	4.0	6.57	2.40e-13
Merged-chr10-92698118-1	chr10	92697975	92698261	+	0.000	0.000	6.6	0.5	13.14	1.32e-05
Merged-chr10-92837728-1	chr10	92837632	92837825	+	0.000	0.000	7.5	1.0	7.51	8.32e-05
Merged-chr10-92839617-1	chr10	92839540	92839694	+	0.000	0.000	8.4	0.5	16.90	5.88e-08
Merged-chr10-93206855-2	chr10	93206732	93206960	+	0.000	0.000	7.5	1.0	7.51	8.32e-05
Merged-chr10-93427755-1	chr10	93427631	93427880	+	0.000	0.000	6.6	0.5	13.14	1.32e-05
Merged-chr10-96073943-2	chr10	96073655	96074212	+	0.000	0.000	71.3	26.0	2.74	2.72e-13
Merged-chr10-96673976-2	chr10	96673834	96674131	+	0.000	0.000	11.3	1.0	11.26	1.00e-08
Merged-chr10-96836117-2	chr10	96835936	96836303	+	0.000	0.000	26.3	1.0	26.28	9.47e-28
Merged-chr10-97641743-1	chr10	97641664	97641823	+	0.000	0.000	11.7	1.5	7.82	5.52e-07
Merged-chr10-98293074-1	chr10	98292965	98293183	+	0.000	0.000	7.5	1.0	7.51	8.32e-05
Merged-chr10-99619416-2	chr10	99619292	99619545	+	0.000	0.000	31.9	5.0	6.38	4.52e-15
Merged-chr10-99928125-1	chr10	99928051	99928200	+	0.000	0.000	8.0	0.5	15.96	9.40e-07
Merged-chr10-100154798-2	chr10	100154663	100155009	+	0.000	0.000	8.9	0.5	17.83	5.88e-08
Merged-chr10-100167711-2	chr10	100167540	100167917	+	0.000	0.000	16.0	0.5	31.92	1.42e-17
Merged-chr10-100366745-1	chr10	100366671	100366820	+	0.000	0.000	8.4	0.5	16.90	5.88e-08
Merged-chr10-100371505-2	chr10	100371339	100371673	+	0.000	0.000	122.0	70.5	1.73	1.70e-08
Merged-chr10-100495888-1	chr10	100495770	100496007	+	0.000	0.000	6.6	0.5	13.14	1.32e-05
Merged-chr10-100998414-2	chr10	100998183	100998611	+	0.000	0.000	52.6	24.0	2.19	4.99e-07
Merged-chr10-101682617-2	chr10	101682486	101682761	+	0.000	0.000	16.0	3.0	5.32	6.70e-07
Merged-chr10-101717066-1	chr10	101716951	101717182	+	0.000	0.000	6.6	0.5	13.14	1.32e-05
Merged-chr10-101973696-2	chr10	101973488	101973870	+	0.000	0.000	21.6	5.0	4.32	8.11e-08
Merged-chr10-101986671-2	chr10	101986279	101986946	+	0.000	0.000	44.1	17.0	2.60	3.43e-08
Merged-chr10-102280851-2	chr10	102280628	102281072	+	0.000	0.000	68.5	36.5	1.88	2.04e-06
Merged-chr10-102291542-3	chr10	102291262	102291799	+	0.000	0.000	33.8	12.0	2.82	4.45e-07
Merged-chr10-102802853-1	chr10	102802755	102802952	+	0.000	0.000	18.8	6.0	3.13	5.69e-05
Merged-chr10-103153307-2	chr10	103153167	103153444	+	0.000	0.000	10.3	1.0	10.33	1.11e-07
Merged-chr10-103515530-2	chr10	103515243	103515810	+	0.000	0.000	86.4	30.0	2.88	6.33e-17
Merged-chr10-103542969-2	chr10	103542737	103543222	+	0.000	0.000	47.9	25.0	1.91	5.54e-05
Merged-chr10-103660115-2	chr10	103659959	103660270	+	0.000	0.000	90.6	37.0	2.45	1.32e-13
Merged-chr10-103716509-2	chr10	103716379	103716647	+	0.000	0.000	10.3	1.5	6.88	4.10e-06
Merged-chr10-103968671-1	chr10	103968571	103968771	+	0.000	0.000	7.0	1.0	7.04	8.32e-05
Merged-chr10-103985909-2	chr10	103985825	103986011	+	0.000	0.000	9.4	0.5	18.77	3.26e-09
Merged-chr10-103990149-2	chr10	103990014	103990283	+	0.000	0.000	21.6	1.0	21.59	7.54e-21
Merged-chr10-109892620-1	chr10	109892536	109892705	+	0.000	0.000	6.6	0.5	13.14	1.32e-05
Merged-chr10-110471756-2	chr10	110471602	110471890	+	0.000	0.000	18.3	6.0	3.05	5.69e-05
Merged-chr10-111030532-2	chr10	111030350	111030707	+	0.000	0.000	17.8	1.0	17.83	1.09e-15
Merged-chr10-112376190-2	chr10	112376066	112376321	+	0.000	0.000	19.7	5.0	3.94	1.40e-06
Merged-chr10-112472071-2	chr10	112471939	112472207	+	0.000	0.000	10.3	2.0	5.16	4.65e-05
Merged-chr10-112535881-2	chr10	112535750	112535994	+	0.000	0.000	6.6	0.5	13.14	1.32e-05
Merged-chr10-112949279-1	chr10	112949174	112949384	+	0.000	0.000	12.2	0.5	24.41	3.09e-13
Merged-chr10-113679846-2	chr10	113679628	113680035	+	0.000	0.000	72.7	44.5	1.63	9.22e-05
Merged-chr10-114534905-1	chr10	114534774	114535037	+	0.000	0.000	6.6	0.5	13.14	1.32e-05
Merged-chr10-114551566-2	chr10	114551365	114551779	+	0.000	0.000	12.2	1.0	12.20	8.32e-10
Merged-chr10-114615880-1	chr10	114615684	114616076	+	0.000	0.000	7.5	1.0	7.51	8.32e-05
Merged-chr10-114879797-1	chr10	114879721	114879873	+	0.000	0.000	6.6	0.5	13.14	1.32e-05
Merged-chr10-115092655-1	chr10	115092491	115092819	+	0.000	0.000	7.5	1.0	7.51	8.32e-05
Merged-chr10-118568597-2	chr10	118568430	118568841	+	0.000	0.000	31.9	9.0	3.55	7.93e-09
Merged-chr10-118851824-2	chr10	118851607	118852045	+	0.000	0.000	40.4	14.0	2.88	1.08e-08
Merged-chr10-118939799-2	chr10	118939689	118939913	+	0.000	0.000	8.4	0.5	16.90	5.88e-08
Merged-chr10-119131865-2	chr10	119131760	119131959	+	0.000	0.000	9.4	1.0	9.39	1.13e-06
Merged-chr10-119212226-1	chr10	119212151	119212302	+	0.000	0.000	10.8	1.0	10.79	1.11e-07
Merged-chr10-119285912-1	chr10	119285625	119286199	+	0.000	0.000	11.3	2.0	5.63	8.31e-06
Merged-chr10-119301638-2	chr10	119301448	119301839	+	0.000	0.000	63.4	35.0	1.81	1.30e-05
Merged-chr10-119537810-2	chr10	119537714	119537935	+	0.000	0.000	9.4	1.0	9.39	1.13e-06
Merged-chr10-119618906-1	chr10	119618732	119619080	+	0.000	0.000	7.5	1.0	7.51	8.32e-05
Merged-chr10-119655771-3	chr10	119655510	119656030	+	0.000	0.000	103.3	68.0	1.52	4.66e-05
Merged-chr10-119772554-2	chr10	119772335	119772765	+	0.000	0.000	27.2	11.0	2.47	3.27e-05
Merged-chr10-121990419-2	chr10	121990242	121990583	+	0.000	0.000	10.8	0.5	21.59	1.63e-10
Merged-chr10-122554460-2	chr10	122554302	122554639	+	0.000	0.000	12.2	3.0	4.07	7.14e-05
Merged-chr10-124510652-1	chr10	124510538	124510766	+	0.000	0.000	8.4	1.0	8.45	1.02e-05
Merged-chr10-125123968-2	chr10	125123705	125124198	+	0.000	0.000	62.0	24.0	2.58	1.88e-10
Merged-chr10-126171800-2	chr10	126171677	126171933	+	0.000	0.000	6.6	0.5	13.14	1.32e-05
Merged-chr10-126425686-2	chr10	126425550	126425855	+	0.000	0.000	19.2	5.0	3.85	1.40e-06
Merged-chr10-126844485-2	chr10	126844217	126844725	+	0.000	0.000	98.6	62.5	1.58	2.00e-05
Merged-chr10-127082151-2	chr10	127081967	127082369	+	0.000	0.000	18.8	6.0	3.13	5.69e-05
Merged-chr10-127277047-2	chr10	127276852	127277222	+	0.000	0.000	21.1	5.0	4.22	8.11e-08
Merged-chr10-128078688-2	chr10	128078502	128078855	+	0.000	0.000	21.1	5.0	4.22	8.11e-08
Merged-chr10-131997905-2	chr10	131997687	131998078	+	0.000	0.000	15.0	4.5	3.34	7.37e-05
Merged-chr10-132332552-1	chr10	132332459	132332646	+	0.000	0.000	10.3	2.0	5.16	4.65e-05
Merged-chr10-132337176-2	chr10	132336973	132337385	+	0.000	0.000	26.3	10.0	2.63	1.77e-05
Merged-chr10-132469758-1	chr10	132469639	132469877	+	0.000	0.000	6.6	0.5	13.14	1.32e-05
Merged-chr10-132482225-2	chr10	132482099	132482385	+	0.000	0.000	16.9	5.0	3.38	6.90e-05
Merged-chr10-132593548-2	chr10	132593392	132593682	+	0.000	0.000	24.4	7.0	3.49	3.89e-07
Merged-chr10-133058535-2	chr10	133058430	133058640	+	0.000	0.000	7.5	1.0	7.51	8.32e-05
Merged-chr10-133401327-2	chr10	133401194	133401460	+	0.000	0.000	16.0	0.5	31.92	1.42e-17
Merged-chr11-308090-2	chr11	307794	308290	+	0.000	0.000	46.0	24.0	1.92	8.30e-05
Merged-chr11-313938-2	chr11	313833	314044	+	0.000	0.000	17.8	1.0	17.83	1.09e-15
Merged-chr11-796326-2	chr11	796055	796563	+	0.000	0.000	115.5	56.0	2.06	3.45e-12
Merged-chr11-1202247-1	chr11	1202091	1202403	+	0.000	0.000	14.1	2.0	7.04	2.93e-08
Merged-chr11-1783159-2	chr11	1782976	1783312	+	0.000	0.000	17.8	5.0	3.57	1.99e-05
Merged-chr11-2265678-2	chr11	2265493	2265902	+	0.000	0.000	21.1	0.5	42.24	5.66e-27
Merged-chr11-2428380-2	chr11	2428253	2428511	+	0.000	0.000	21.1	7.0	3.02	1.45e-05
Merged-chr11-2945567-2	chr11	2945358	2945800	+	0.000	0.000	153.0	102.0	1.50	1.50e-06
Merged-chr11-2961658-2	chr11	2961519	2961805	+	0.000	0.000	12.2	0.5	24.41	3.09e-13
Merged-chr11-3100908-1	chr11	3100820	3100997	+	0.000	0.000	9.4	0.5	18.77	3.26e-09
Merged-chr11-3205846-2	chr11	3205630	3206025	+	0.000	0.000	24.4	4.5	5.42	1.04e-10
Merged-chr11-3879436-1	chr11	3879329	3879544	+	0.000	0.000	9.9	1.0	9.86	1.13e-06
Merged-chr11-3894271-2	chr11	3894126	3894422	+	0.000	0.000	9.4	1.0	9.39	1.13e-06
Merged-chr11-4610436-2	chr11	4610324	4610560	+	0.000	0.000	27.7	4.0	6.92	3.53e-14
Merged-chr11-5689722-2	chr11	5689486	5689929	+	0.000	0.000	131.4	33.0	3.98	6.17e-38
Merged-chr11-6377916-2	chr11	6377786	6378020	+	0.000	0.000	10.3	0.5	20.65	1.63e-10
Merged-chr11-6606214-2	chr11	6606085	6606342	+	0.000	0.000	53.5	6.0	8.92	1.14e-31
Merged-chr11-6664252-2	chr11	6664033	6664415	+	0.000	0.000	12.2	2.0	6.10	1.36e-06
Merged-chr11-6746503-2	chr11	6746299	6746688	+	0.000	0.000	56.8	16.0	3.55	5.92e-15
Merged-chr11-6857066-2	chr11	6856887	6857239	+	0.000	0.000	17.8	5.0	3.57	1.99e-05
Merged-chr11-6914175-2	chr11	6914041	6914284	+	0.000	0.000	8.4	1.0	8.45	1.02e-05
Merged-chr11-7368013-1	chr11	7367882	7368144	+	0.000	0.000	7.5	0.5	15.02	9.40e-07
Merged-chr11-7696690-2	chr11	7696424	7696912	+	0.000	0.000	41.3	9.0	4.59	6.24e-15
Merged-chr11-8026006-2	chr11	8025898	8026099	+	0.000	0.000	8.4	0.5	16.90	5.88e-08
Merged-chr11-8219460-2	chr11	8219336	8219585	+	0.000	0.000	20.7	7.0	2.95	4.44e-05
Merged-chr11-8987654-1	chr11	8987507	8987802	+	0.000	0.000	10.8	0.5	21.59	1.63e-10
Merged-chr11-9061012-2	chr11	9060820	9061236	+	0.000	0.000	25.8	1.5	17.21	3.85e-22
Merged-chr11-9219287-2	chr11	9219131	9219447	+	0.000	0.000	28.2	5.0	5.63	9.93e-13
Merged-chr11-9231993-2	chr11	9231812	9232152	+	0.000	0.000	27.2	4.0	6.81	3.53e-14
Merged-chr11-9302631-2	chr11	9302514	9302743	+	0.000	0.000	7.0	1.0	7.04	8.32e-05
Merged-chr11-9352317-1	chr11	9352172	9352462	+	0.000	0.000	9.4	1.5	6.26	2.77e-05
Merged-chr11-10097822-1	chr11	10097709	10097936	+	0.000	0.000	8.4	1.0	8.45	1.02e-05
Merged-chr11-10302830-4	chr11	10302497	10303231	+	0.000	0.000	62.4	35.0	1.78	2.38e-05
Merged-chr11-10526507-1	chr11	10526415	10526599	+	0.000	0.000	8.4	1.0	8.45	1.02e-05
Merged-chr11-10657628-2	chr11	10657474	10657770	+	0.000	0.000	40.8	16.0	2.55	3.28e-07
Merged-chr11-10663629-1	chr11	10663551	10663708	+	0.000	0.000	8.4	1.0	8.45	1.02e-05
Merged-chr11-10736330-2	chr11	10736158	10736494	+	0.000	0.000	46.0	24.0	1.92	8.30e-05
Merged-chr11-11524573-2	chr11	11524415	11524735	+	0.000	0.000	10.3	1.0	10.33	1.11e-07
Merged-chr11-11860733-2	chr11	11860564	11860906	+	0.000	0.000	39.4	17.0	2.32	3.39e-06
Merged-chr11-11924066-2	chr11	11923936	11924198	+	0.000	0.000	8.4	1.0	8.45	1.02e-05
Merged-chr11-11981108-2	chr11	11981011	11981237	+	0.000	0.000	22.5	8.0	2.82	3.34e-05
Merged-chr11-12651101-2	chr11	12650969	12651232	+	0.000	0.000	8.4	0.5	16.90	5.88e-08
Merged-chr11-12852980-2	chr11	12852868	12853094	+	0.000	0.000	8.4	1.0	8.45	1.02e-05
Merged-chr11-12901567-2	chr11	12901443	12901691	+	0.000	0.000	23.5	5.5	4.27	2.18e-08
Merged-chr11-13319061-2	chr11	13318946	13319175	+	0.000	0.000	11.3	1.0	11.26	1.00e-08
Merged-chr11-13338193-2	chr11	13338023	13338392	+	0.000	0.000	43.6	8.0	5.46	4.61e-18
Merged-chr11-13345480-2	chr11	13345270	13345647	+	0.000	0.000	16.0	0.5	31.92	1.42e-17
Merged-chr11-13434999-2	chr11	13434849	13435120	+	0.000	0.000	12.2	0.5	24.41	3.09e-13
Merged-chr11-13440683-2	chr11	13440548	13440805	+	0.000	0.000	30.0	13.0	2.31	3.79e-05
Merged-chr11-13645493-2	chr11	13645351	13645677	+	0.000	0.000	12.2	3.0	4.07	7.14e-05
Merged-chr11-13717593-2	chr11	13717352	13717835	+	0.000	0.000	122.5	80.0	1.53	7.66e-06
Merged-chr11-14452002-2	chr11	14451875	14452116	+	0.000	0.000	7.5	1.0	7.51	8.32e-05
Merged-chr11-14473358-2	chr11	14473149	14473565	+	0.000	0.000	40.4	11.0	3.67	1.26e-11
Merged-chr11-15106694-2	chr11	15106249	15106951	+	0.000	0.000	71.3	36.0	1.98	1.69e-07
Merged-chr11-17231076-2	chr11	17230930	17231197	+	0.000	0.000	16.0	1.0	15.96	3.00e-13
Merged-chr11-17256702-2	chr11	17256460	17256958	+	0.000	0.000	168.0	109.0	1.54	9.75e-08
Merged-chr11-18657819-2	chr11	18657669	18657960	+	0.000	0.000	14.1	2.0	7.04	2.93e-08
Merged-chr11-19093644-1	chr11	19093563	19093725	+	0.000	0.000	7.5	1.0	7.51	8.32e-05
Merged-chr11-19121839-2	chr11	19121695	19122007	+	0.000	0.000	42.7	21.0	2.03	3.54e-05
Merged-chr11-19194097-2	chr11	19193954	19194241	+	0.000	0.000	13.1	1.0	13.14	6.36e-11
Merged-chr11-19706132-2	chr11	19705940	19706329	+	0.000	0.000	58.2	29.5	1.97	2.30e-06
Merged-chr11-19969235-2	chr11	19969093	19969338	+	0.000	0.000	6.6	0.5	13.14	1.32e-05
Merged-chr11-20084031-2	chr11	20083880	20084220	+	0.000	0.000	13.1	1.0	13.14	6.36e-11
Merged-chr11-20360840-2	chr11	20360685	20361003	+	0.000	0.000	42.2	5.0	8.45	1.23e-24
Merged-chr11-26066160-2	chr11	26065980	26066344	+	0.000	0.000	77.9	47.0	1.66	3.69e-05
Merged-chr11-27234397-2	chr11	27234260	27234537	+	0.000	0.000	16.0	4.0	3.99	1.99e-05
Merged-chr11-27506687-5	chr11	27506266	27507164	+	0.000	0.000	83.5	51.0	1.64	2.39e-05
Merged-chr11-27701245-1	chr11	27701171	27701320	+	0.000	0.000	7.0	1.0	7.04	8.32e-05
Merged-chr11-28465120-1	chr11	28464998	28465242	+	0.000	0.000	6.6	0.5	13.14	1.32e-05
Merged-chr11-28585213-2	chr11	28585054	28585349	+	0.000	0.000	14.1	3.0	4.69	3.40e-06
Merged-chr11-28621952-2	chr11	28621655	28622234	+	0.000	0.000	124.8	48.0	2.60	4.56e-20
Merged-chr11-28826437-2	chr11	28826334	28826584	+	0.000	0.000	7.5	0.5	15.02	9.40e-07
Merged-chr11-29294031-2	chr11	29293820	29294239	+	0.000	0.000	49.8	27.0	1.84	8.99e-05
Merged-chr11-31995916-2	chr11	31995649	31996106	+	0.000	0.000	23.5	5.0	4.69	3.91e-09
Merged-chr11-32002207-2	chr11	32002050	32002329	+	0.000	0.000	7.5	1.0	7.51	8.32e-05
Merged-chr11-32091570-2	chr11	32091399	32091789	+	0.000	0.000	54.4	28.5	1.91	1.35e-05
Merged-chr11-32259839-2	chr11	32259623	32260042	+	0.000	0.000	10.3	1.0	10.33	1.11e-07
Merged-chr11-32316460-2	chr11	32316342	32316571	+	0.000	0.000	15.0	2.0	7.51	3.87e-09
Merged-chr11-32472472-2	chr11	32472351	32472594	+	0.000	0.000	7.5	0.5	15.02	9.40e-07
Merged-chr11-32566709-2	chr11	32566578	32566857	+	0.000	0.000	8.4	1.0	8.45	1.02e-05
Merged-chr11-32581798-1	chr11	32581693	32581903	+	0.000	0.000	10.3	0.5	20.65	1.63e-10
Merged-chr11-32829336-2	chr11	32829185	32829500	+	0.000	0.000	18.8	3.0	6.26	3.57e-09
Merged-chr11-32852422-2	chr11	32852257	32852599	+	0.000	0.000	10.3	0.5	20.65	1.63e-10
Merged-chr11-32948167-2	chr11	32948001	32948310	+	0.000	0.000	15.0	0.5	30.04	1.42e-17
Merged-chr11-33179567-3	chr11	33179236	33179873	+	0.000	0.000	88.2	57.0	1.55	8.41e-05
Merged-chr11-33207691-3	chr11	33207389	33208012	+	0.000	0.000	76.0	25.5	2.98	5.25e-16
Merged-chr11-33387764-2	chr11	33387594	33387930	+	0.000	0.000	28.6	8.0	3.58	2.93e-08
Merged-chr11-33389822-2	chr11	33389681	33389965	+	0.000	0.000	16.0	1.0	15.96	3.00e-13
Merged-chr11-33445080-2	chr11	33444886	33445276	+	0.000	0.000	46.0	21.0	2.19	3.64e-06
Merged-chr11-33893891-2	chr11	33893677	33894106	+	0.000	0.000	76.0	23.0	3.31	2.40e-18
Merged-chr11-34053522-2	chr11	34053343	34053721	+	0.000	0.000	73.2	36.0	2.03	4.07e-08
Merged-chr11-34193194-2	chr11	34193003	34193361	+	0.000	0.000	39.4	11.0	3.58	4.63e-11
Merged-chr11-34197732-1	chr11	34197634	34197831	+	0.000	0.000	6.6	0.5	13.14	1.32e-05
Merged-chr11-34226408-2	chr11	34226266	34226525	+	0.000	0.000	8.4	1.0	8.45	1.02e-05
Merged-chr11-34244266-1	chr11	34244076	34244457	+	0.000	0.000	9.4	0.5	18.77	3.26e-09
Merged-chr11-34396384-2	chr11	34396252	34396513	+	0.000	0.000	12.2	3.0	4.07	7.14e-05
Merged-chr11-34791840-2	chr11	34791638	34792045	+	0.000	0.000	9.4	0.5	18.77	3.26e-09
Merged-chr11-35304208-2	chr11	35304034	35304383	+	0.000	0.000	32.9	5.0	6.57	7.02e-16
Merged-chr11-35846025-2	chr11	35845884	35846161	+	0.000	0.000	15.0	4.0	3.75	1.99e-05
Merged-chr11-36009729-2	chr11	36009560	36009938	+	0.000	0.000	34.7	15.5	2.24	3.29e-05
Merged-chr11-36026820-1	chr11	36026699	36026941	+	0.000	0.000	8.0	0.5	15.96	9.40e-07
Merged-chr11-36254958-2	chr11	36254817	36255103	+	0.000	0.000	28.2	12.0	2.35	5.58e-05
Merged-chr11-36300831-2	chr11	36300652	36301019	+	0.000	0.000	16.9	3.0	5.63	1.24e-07
Merged-chr11-36391224-3	chr11	36390958	36391527	+	0.000	0.000	30.0	4.0	7.51	9.13e-17
Merged-chr11-36450257-2	chr11	36450118	36450389	+	0.000	0.000	19.7	3.0	6.57	5.59e-10
Merged-chr11-36558652-1	chr11	36558544	36558760	+	0.000	0.000	6.6	0.5	13.14	1.32e-05
Merged-chr11-43685648-1	chr11	43685566	43685731	+	0.000	0.000	19.7	6.0	3.29	1.76e-05
Merged-chr11-43869148-2	chr11	43868990	43869318	+	0.000	0.000	42.2	20.5	2.06	2.07e-05
Merged-chr11-44105090-2	chr11	44104944	44105228	+	0.000	0.000	12.2	1.0	12.20	8.32e-10
Merged-chr11-44326819-2	chr11	44326659	44326948	+	0.000	0.000	7.5	1.0	7.51	8.32e-05
Merged-chr11-44528245-2	chr11	44528143	44528363	+	0.000	0.000	9.4	1.0	9.39	1.13e-06
Merged-chr11-44530532-2	chr11	44530342	44530704	+	0.000	0.000	36.6	12.0	3.05	1.72e-08
Merged-chr11-44559568-2	chr11	44559299	44559778	+	0.000	0.000	23.0	2.0	11.50	5.53e-16
Merged-chr11-45272922-2	chr11	45272751	45273086	+	0.000	0.000	37.5	15.0	2.50	1.19e-06
Merged-chr11-45366461-2	chr11	45366252	45366738	+	0.000	0.000	18.3	6.0	3.05	5.69e-05
Merged-chr11-45603029-2	chr11	45602905	45603153	+	0.000	0.000	7.0	1.0	7.04	8.32e-05
Merged-chr11-45960104-2	chr11	45959856	45960351	+	0.000	0.000	38.5	18.0	2.14	2.67e-05
Merged-chr11-46100156-2	chr11	46100051	46100272	+	0.000	0.000	12.2	0.5	24.41	3.09e-13
Merged-chr11-46210322-2	chr11	46210150	46210508	+	0.000	0.000	47.9	18.0	2.66	9.31e-09
Merged-chr11-46216194-2	chr11	46216036	46216354	+	0.000	0.000	39.4	9.0	4.38	1.28e-13
Merged-chr11-46285864-2	chr11	46285728	46285968	+	0.000	0.000	8.4	1.0	8.45	1.02e-05
Merged-chr11-46435889-2	chr11	46435703	46436066	+	0.000	0.000	50.7	8.0	6.34	1.87e-23
Merged-chr11-46437457-1	chr11	46437365	46437549	+	0.000	0.000	7.0	0.5	14.08	9.40e-07
Merged-chr11-46510782-1	chr11	46510691	46510874	+	0.000	0.000	6.6	0.5	13.14	1.32e-05
Merged-chr11-46560895-2	chr11	46560749	46561057	+	0.000	0.000	26.3	7.0	3.75	2.85e-08
Merged-chr11-46808140-2	chr11	46808027	46808233	+	0.000	0.000	6.6	0.5	13.14	1.32e-05
Merged-chr11-46952160-2	chr11	46952022	46952289	+	0.000	0.000	7.5	1.0	7.51	8.32e-05
Merged-chr11-47466970-3	chr11	47466629	47467298	+	0.000	0.000	168.0	107.0	1.57	3.11e-08
Merged-chr11-47509172-1	chr11	47509022	47509323	+	0.000	0.000	9.4	0.5	18.77	3.26e-09
Merged-chr11-47788344-2	chr11	47788154	47788549	+	0.000	0.000	31.9	10.0	3.19	7.98e-08
Merged-chr11-47848521-4	chr11	47848248	47848811	+	0.000	0.000	42.2	17.0	2.48	2.31e-07
Merged-chr11-48067206-3	chr11	48066869	48067488	+	0.000	0.000	74.6	43.0	1.74	1.10e-05
Merged-chr11-48148973-2	chr11	48148829	48149130	+	0.000	0.000	38.5	15.0	2.57	4.63e-07
Merged-chr11-57072014-2	chr11	57071843	57072173	+	0.000	0.000	20.7	3.0	6.88	8.31e-11
Merged-chr11-57566269-2	chr11	57565994	57566467	+	0.000	0.000	74.2	14.0	5.30	2.01e-29
Merged-chr11-57567337-2	chr11	57567187	57567443	+	0.000	0.000	20.7	3.0	6.88	8.31e-11
Merged-chr11-57772713-2	chr11	57772551	57772890	+	0.000	0.000	33.8	3.0	11.26	3.49e-23
Merged-chr11-57873384-2	chr11	57873278	57873481	+	0.000	0.000	7.5	0.5	15.02	9.40e-07
Merged-chr11-59547958-2	chr11	59547753	59548127	+	0.000	0.000	29.1	7.0	4.16	4.32e-10
Merged-chr11-59900557-1	chr11	59900480	59900634	+	0.000	0.000	9.4	0.5	18.77	3.26e-09
Merged-chr11-60911229-2	chr11	60911055	60911383	+	0.000	0.000	66.2	20.0	3.31	3.97e-16
Merged-chr11-60952445-2	chr11	60952117	60952742	+	0.000	0.000	62.0	23.0	2.69	3.72e-11
Merged-chr11-61153887-2	chr11	61153677	61154100	+	0.000	0.000	52.6	17.0	3.09	7.24e-12
Merged-chr11-61173097-2	chr11	61172992	61173219	+	0.000	0.000	6.6	0.5	13.14	1.32e-05
Merged-chr11-61640249-2	chr11	61640011	61640458	+	0.000	0.000	15.0	3.0	5.01	6.70e-07
Merged-chr11-61761891-2	chr11	61761767	61762055	+	0.000	0.000	7.5	1.0	7.51	8.32e-05
Merged-chr11-61894234-2	chr11	61894081	61894404	+	0.000	0.000	32.9	14.0	2.35	2.57e-05
Merged-chr11-62015782-2	chr11	62015634	62015904	+	0.000	0.000	12.2	3.0	4.07	7.14e-05
Merged-chr11-62105363-2	chr11	62105108	62105607	+	0.000	0.000	87.8	28.5	3.08	1.09e-18
Merged-chr11-62373070-2	chr11	62372871	62373230	+	0.000	0.000	9.9	0.5	19.71	3.26e-09
Merged-chr11-62654603-1	chr11	62654484	62654722	+	0.000	0.000	8.4	0.5	16.90	5.88e-08
Merged-chr11-62710096-2	chr11	62709949	62710234	+	0.000	0.000	35.7	8.0	4.46	1.69e-12
Merged-chr11-62905508-1	chr11	62905390	62905626	+	0.000	0.000	17.8	4.0	4.46	1.13e-06
Merged-chr11-62958627-2	chr11	62958458	62958797	+	0.000	0.000	12.2	2.0	6.10	1.36e-06
Merged-chr11-63535146-1	chr11	63535071	63535222	+	0.000	0.000	10.8	0.5	21.59	1.63e-10
Merged-chr11-63537288-6	chr11	63536696	63537913	+	0.000	0.000	127.7	37.0	3.45	5.77e-31
Merged-chr11-63574649-2	chr11	63574471	63574834	+	0.000	0.000	30.0	8.0	3.75	2.10e-09
Merged-chr11-63610799-1	chr11	63610699	63610900	+	0.000	0.000	15.0	2.0	7.51	3.87e-09
Merged-chr11-63851493-2	chr11	63851332	63851670	+	0.000	0.000	14.1	1.0	14.08	4.52e-12
Merged-chr11-64840066-1	chr11	64839985	64840147	+	0.000	0.000	8.4	0.5	16.90	5.88e-08
Merged-chr11-64997021-4	chr11	64996640	64997410	+	0.000	0.000	128.6	60.0	2.14	1.69e-14
Merged-chr11-65152371-1	chr11	65152261	65152482	+	0.000	0.000	9.4	1.0	9.39	1.13e-06
Merged-chr11-65168672-2	chr11	65168545	65168821	+	0.000	0.000	31.9	1.0	31.92	4.62e-35
Merged-chr11-65237109-1	chr11	65236964	65237254	+	0.000	0.000	6.6	0.5	13.14	1.32e-05
Merged-chr11-65262121-4	chr11	65261652	65262563	+	0.000	0.000	97.2	59.0	1.65	3.61e-06
Merged-chr11-65308689-2	chr11	65308401	65308901	+	0.000	0.000	41.3	20.0	2.07	2.54e-05
Merged-chr11-65427754-4	chr11	65427394	65428158	+	0.000	0.000	80.3	50.5	1.59	7.73e-05
Merged-chr11-65584332-1	chr11	65584230	65584434	+	0.000	0.000	6.6	0.5	13.14	1.32e-05
Merged-chr11-65663915-3	chr11	65663613	65664179	+	0.000	0.000	67.6	28.0	2.41	2.92e-10
Merged-chr11-65664348-1	chr11	65664274	65664423	+	0.000	0.000	9.4	0.5	18.77	3.26e-09
Merged-chr11-66112810-2	chr11	66112567	66113034	+	0.000	0.000	47.4	22.0	2.15	2.44e-06
Merged-chr11-66113641-1	chr11	66113551	66113731	+	0.000	0.000	8.9	1.0	8.92	1.02e-05
Merged-chr11-66124768-2	chr11	66124632	66124905	+	0.000	0.000	23.5	8.0	2.93	1.14e-05
Merged-chr11-66137748-2	chr11	66137600	66137882	+	0.000	0.000	25.3	9.0	2.82	8.65e-06
Merged-chr11-66150321-2	chr11	66150148	66150475	+	0.000	0.000	21.6	2.0	10.79	6.11e-15
Merged-chr11-66904732-1	chr11	66904658	66904807	+	0.000	0.000	7.5	0.5	15.02	9.40e-07
Merged-chr11-67190533-2	chr11	67190304	67190799	+	0.000	0.000	15.0	1.0	15.02	3.00e-13
Merged-chr11-67391808-6	chr11	67391257	67392452	+	0.000	0.000	65.2	34.5	1.89	2.36e-06
Merged-chr11-68077724-2	chr11	68077555	68077852	+	0.000	0.000	7.5	1.0	7.51	8.32e-05
Merged-chr11-68381594-2	chr11	68381475	68381713	+	0.000	0.000	31.9	12.5	2.55	7.43e-06
Merged-chr11-68528758-2	chr11	68528601	68528906	+	0.000	0.000	23.5	5.5	4.27	2.18e-08
Merged-chr11-69650428-1	chr11	69650325	69650532	+	0.000	0.000	7.0	1.0	7.04	8.32e-05
Merged-chr11-69986593-2	chr11	69986423	69986753	+	0.000	0.000	8.9	1.0	8.92	1.02e-05
Merged-chr11-70000444-2	chr11	70000252	70000609	+	0.000	0.000	15.0	2.0	7.51	3.87e-09
Merged-chr11-70017081-2	chr11	70016793	70017380	+	0.000	0.000	99.5	47.0	2.12	2.68e-11
Merged-chr11-70141133-1	chr11	70140894	70141373	+	0.000	0.000	7.5	1.0	7.51	8.32e-05
Merged-chr11-70181346-1	chr11	70181113	70181580	+	0.000	0.000	7.5	0.5	15.02	9.40e-07
Merged-chr11-70212641-4	chr11	70212337	70212936	+	0.000	0.000	40.8	12.0	3.40	1.56e-10
Merged-chr11-70731503-2	chr11	70731363	70731619	+	0.000	0.000	8.4	1.0	8.45	1.02e-05
Merged-chr11-71153197-2	chr11	71153066	71153319	+	0.000	0.000	11.3	1.0	11.26	1.00e-08
Merged-chr11-71253407-2	chr11	71253270	71253589	+	0.000	0.000	8.4	1.0	8.45	1.02e-05
Merged-chr11-71449915-1	chr11	71449841	71449990	+	0.000	0.000	6.6	0.5	13.14	1.32e-05
Merged-chr11-71998857-2	chr11	71998657	71999050	+	0.000	0.000	89.2	58.0	1.54	9.41e-05
Merged-chr11-71999562-2	chr11	71999373	71999745	+	0.000	0.000	99.0	27.0	3.67	1.40e-26
Merged-chr11-72088668-1	chr11	72088526	72088810	+	0.000	0.000	6.6	0.5	13.14	1.32e-05
Merged-chr11-72123413-2	chr11	72123304	72123543	+	0.000	0.000	7.5	1.0	7.51	8.32e-05
Merged-chr11-72478766-2	chr11	72478659	72478870	+	0.000	0.000	9.4	1.0	9.39	1.13e-06
Merged-chr11-72759738-2	chr11	72759600	72759911	+	0.000	0.000	26.3	9.0	2.92	2.94e-06
Merged-chr11-72838298-1	chr11	72838212	72838384	+	0.000	0.000	11.3	1.0	11.26	1.00e-08
Merged-chr11-72928408-1	chr11	72928269	72928548	+	0.000	0.000	8.0	0.5	15.96	9.40e-07
Merged-chr11-73140687-2	chr11	73140561	73140805	+	0.000	0.000	26.3	7.5	3.50	1.07e-07
Merged-chr11-73171625-2	chr11	73171453	73171810	+	0.000	0.000	20.7	0.5	41.30	2.38e-25
Merged-chr11-73260331-1	chr11	73260232	73260430	+	0.000	0.000	8.0	1.0	7.98	8.32e-05
Merged-chr11-73366373-2	chr11	73366138	73366569	+	0.000	0.000	28.2	4.0	7.04	5.02e-15
Merged-chr11-73463547-2	chr11	73463422	73463655	+	0.000	0.000	6.6	0.5	13.14	1.32e-05
Merged-chr11-74018530-2	chr11	74018358	74018704	+	0.000	0.000	10.8	2.0	5.40	4.65e-05
Merged-chr11-74471851-2	chr11	74471719	74471969	+	0.000	0.000	12.2	1.0	12.20	8.32e-10
Merged-chr11-74783639-2	chr11	74783358	74783926	+	0.000	0.000	124.4	69.0	1.80	1.65e-09
Merged-chr11-75161679-2	chr11	75161510	75161835	+	0.000	0.000	44.1	20.0	2.21	2.42e-06
Merged-chr11-75674152-2	chr11	75673912	75674389	+	0.000	0.000	102.3	63.0	1.62	3.90e-06
Merged-chr11-75824519-1	chr11	75824432	75824606	+	0.000	0.000	6.6	0.5	13.14	1.32e-05
Merged-chr11-75908239-2	chr11	75908018	75908449	+	0.000	0.000	27.2	10.0	2.72	6.42e-06
Merged-chr11-76380293-2	chr11	76380039	76380561	+	0.000	0.000	26.3	10.5	2.50	3.92e-05
Merged-chr11-76738735-1	chr11	76738566	76738905	+	0.000	0.000	6.1	0.5	12.20	1.32e-05
Merged-chr11-76911245-2	chr11	76910959	76911399	+	0.000	0.000	11.3	2.0	5.63	8.31e-06
Merged-chr11-77113403-1	chr11	77113309	77113497	+	0.000	0.000	6.6	0.5	13.14	1.32e-05
Merged-chr11-77244697-2	chr11	77244337	77244984	+	0.000	0.000	58.2	32.0	1.82	2.29e-05
Merged-chr11-77251057-2	chr11	77250864	77251252	+	0.000	0.000	140.8	83.0	1.70	7.50e-09
Merged-chr11-77631126-2	chr11	77630993	77631227	+	0.000	0.000	9.4	1.0	9.39	1.13e-06
Merged-chr11-77842587-2	chr11	77842334	77842806	+	0.000	0.000	50.7	22.0	2.30	2.11e-07
Merged-chr11-78024606-2	chr11	78024497	78024717	+	0.000	0.000	6.6	0.5	13.14	1.32e-05
Merged-chr11-78227127-2	chr11	78226989	78227263	+	0.000	0.000	7.0	0.5	14.08	9.40e-07
Merged-chr11-78424850-2	chr11	78424709	78424995	+	0.000	0.000	14.1	4.0	3.52	7.63e-05
Merged-chr11-78542221-2	chr11	78542054	78542402	+	0.000	0.000	29.1	13.0	2.24	8.94e-05
Merged-chr11-80847211-2	chr11	80847019	80847419	+	0.000	0.000	41.3	16.0	2.58	1.26e-07
Merged-chr11-83162556-2	chr11	83162445	83162663	+	0.000	0.000	13.1	2.0	6.57	2.07e-07
Merged-chr11-85629125-1	chr11	85629001	85629250	+	0.000	0.000	23.0	7.0	3.29	4.53e-06
Merged-chr11-85724956-3	chr11	85724685	85725308	+	0.000	0.000	40.4	20.0	2.02	5.32e-05
Merged-chr11-85844952-6	chr11	85844477	85845393	+	0.000	0.000	68.5	38.0	1.80	7.36e-06
Merged-chr11-86042804-2	chr11	86042683	86042930	+	0.000	0.000	15.0	2.0	7.51	3.87e-09
Merged-chr11-86454085-2	chr11	86453991	86454202	+	0.000	0.000	10.8	1.0	10.79	1.11e-07
Merged-chr11-86459177-2	chr11	86459010	86459325	+	0.000	0.000	57.7	25.5	2.26	5.47e-08
Merged-chr11-86476213-1	chr11	86476106	86476320	+	0.000	0.000	14.1	1.0	14.08	4.52e-12
Merged-chr11-86516782-2	chr11	86516668	86516924	+	0.000	0.000	21.6	4.0	5.40	1.92e-09
Merged-chr11-86861943-2	chr11	86861535	86862174	+	0.000	0.000	16.0	2.0	7.98	3.87e-09
Merged-chr11-87719624-3	chr11	87719334	87720030	+	0.000	0.000	41.3	9.0	4.59	6.24e-15
Merged-chr11-88158257-2	chr11	88158068	88158489	+	0.000	0.000	16.9	3.0	5.63	1.24e-07
Merged-chr11-88830573-1	chr11	88830420	88830727	+	0.000	0.000	9.4	1.0	9.39	1.13e-06
Merged-chr11-89590344-2	chr11	89590150	89590530	+	0.000	0.000	14.1	1.0	14.08	4.52e-12
Merged-chr11-89608739-1	chr11	89608665	89608814	+	0.000	0.000	9.4	1.5	6.26	2.77e-05
Merged-chr11-89648431-2	chr11	89648231	89648600	+	0.000	0.000	21.6	7.0	3.08	1.45e-05
Merged-chr11-93524306-2	chr11	93524177	93524428	+	0.000	0.000	11.7	0.5	23.47	7.42e-12
Merged-chr11-93729861-2	chr11	93729735	93729962	+	0.000	0.000	8.4	1.0	8.45	1.02e-05
Merged-chr11-94130931-2	chr11	94130724	94131129	+	0.000	0.000	78.8	40.0	1.97	6.86e-08
Merged-chr11-94738192-2	chr11	94738023	94738362	+	0.000	0.000	75.1	42.5	1.77	4.21e-06
Merged-chr11-94750873-2	chr11	94750581	94751177	+	0.000	0.000	144.1	84.0	1.72	1.75e-09
Merged-chr11-94780716-2	chr11	94780469	94780969	+	0.000	0.000	31.0	9.0	3.44	2.77e-08
Merged-chr11-96000293-2	chr11	96000160	96000389	+	0.000	0.000	7.5	0.5	15.02	9.40e-07
Merged-chr11-96105280-2	chr11	96105110	96105460	+	0.000	0.000	23.5	1.0	23.47	1.48e-23
Merged-chr11-96229156-1	chr11	96229071	96229242	+	0.000	0.000	10.3	2.0	5.16	4.65e-05
Merged-chr11-96258448-2	chr11	96258360	96258537	+	0.000	0.000	10.3	1.0	10.33	1.11e-07
Merged-chr11-96278624-2	chr11	96278508	96278757	+	0.000	0.000	7.5	0.5	15.02	9.40e-07
Merged-chr11-96299459-1	chr11	96299350	96299568	+	0.000	0.000	9.4	1.0	9.39	1.13e-06
Merged-chr11-97554093-2	chr11	97553984	97554212	+	0.000	0.000	8.4	0.5	16.90	5.88e-08
Merged-chr11-102312890-1	chr11	102312816	102312965	+	0.000	0.000	9.4	0.5	18.77	3.26e-09
Merged-chr11-102564340-2	chr11	102564167	102564512	+	0.000	0.000	78.8	41.0	1.92	1.77e-07
Merged-chr11-102582444-1	chr11	102582268	102582621	+	0.000	0.000	7.5	0.5	15.02	9.40e-07
Merged-chr11-102812501-2	chr11	102812263	102812727	+	0.000	0.000	26.3	10.0	2.63	1.77e-05
Merged-chr11-102981699-3	chr11	102981379	102982083	+	0.000	0.000	16.9	3.0	5.63	1.24e-07
Merged-chr11-103070353-2	chr11	103070219	103070483	+	0.000	0.000	15.0	4.0	3.75	1.99e-05
Merged-chr11-103384820-2	chr11	103384679	103384943	+	0.000	0.000	14.1	1.0	14.08	4.52e-12
Merged-chr11-103552253-2	chr11	103552130	103552427	+	0.000	0.000	11.3	2.0	5.63	8.31e-06
Merged-chr11-103663035-2	chr11	103662892	103663174	+	0.000	0.000	21.6	5.0	4.32	8.11e-08
Merged-chr11-103806315-2	chr11	103806190	103806435	+	0.000	0.000	25.3	5.0	5.07	1.60e-10
Merged-chr11-104916614-2	chr11	104916450	104916814	+	0.000	0.000	25.3	8.0	3.17	1.17e-06
Merged-chr11-104918386-3	chr11	104918035	104918842	+	0.000	0.000	94.8	58.0	1.63	8.64e-06
Merged-chr11-105035191-2	chr11	105035006	105035400	+	0.000	0.000	39.4	13.0	3.03	4.54e-09
Merged-chr11-105142351-2	chr11	105142153	105142580	+	0.000	0.000	80.7	37.0	2.18	6.22e-10
Merged-chr11-106016630-2	chr11	106016507	106016735	+	0.000	0.000	13.1	2.0	6.57	2.07e-07
Merged-chr11-106031656-2	chr11	106031520	106031777	+	0.000	0.000	12.2	3.0	4.07	7.14e-05
Merged-chr11-107858188-2	chr11	107857971	107858353	+	0.000	0.000	29.1	12.0	2.42	2.26e-05
Merged-chr11-108070154-2	chr11	108069977	108070341	+	0.000	0.000	33.8	12.0	2.82	4.45e-07
Merged-chr11-108170330-2	chr11	108170092	108170529	+	0.000	0.000	9.4	1.0	9.39	1.13e-06
Merged-chr11-108252384-1	chr11	108252258	108252511	+	0.000	0.000	8.4	1.0	8.45	1.02e-05
Merged-chr11-108313595-2	chr11	108313468	108313705	+	0.000	0.000	8.4	0.5	16.90	5.88e-08
Merged-chr11-108785579-2	chr11	108785439	108785678	+	0.000	0.000	7.0	1.0	7.04	8.32e-05
Merged-chr11-108854593-2	chr11	108854459	108854732	+	0.000	0.000	35.7	13.5	2.64	7.67e-07
Merged-chr11-109016891-2	chr11	109016726	109017020	+	0.000	0.000	6.1	0.5	12.20	1.32e-05
Merged-chr11-109086169-2	chr11	109085986	109086350	+	0.000	0.000	35.7	10.5	3.40	2.07e-09
Merged-chr11-109995088-2	chr11	109994888	109995296	+	0.000	0.000	59.1	31.0	1.91	4.94e-06
Merged-chr11-110349719-2	chr11	110349410	110350003	+	0.000	0.000	26.3	3.0	8.76	3.53e-16
Merged-chr11-110363022-2	chr11	110362804	110363248	+	0.000	0.000	89.2	34.5	2.58	7.47e-15
Merged-chr11-110366411-1	chr11	110366319	110366504	+	0.000	0.000	10.3	2.0	5.16	4.65e-05
Merged-chr11-111745957-2	chr11	111745798	111746147	+	0.000	0.000	13.1	2.0	6.57	2.07e-07
Merged-chr11-111936826-2	chr11	111936636	111937018	+	0.000	0.000	54.9	30.0	1.83	5.07e-05
Merged-chr11-112470555-2	chr11	112470416	112470681	+	0.000	0.000	11.3	2.0	5.63	8.31e-06
Merged-chr11-113579364-2	chr11	113579251	113579476	+	0.000	0.000	8.4	1.0	8.45	1.02e-05
Merged-chr11-114041027-2	chr11	114040869	114041208	+	0.000	0.000	46.9	18.0	2.61	2.46e-08
Merged-chr11-114059482-6	chr11	114058978	114060016	+	0.000	0.000	72.3	41.5	1.74	1.11e-05
Merged-chr11-114111456-2	chr11	114111285	114111686	+	0.000	0.000	13.6	1.0	13.61	6.36e-11
Merged-chr11-114137232-2	chr11	114137051	114137416	+	0.000	0.000	47.4	12.5	3.79	6.97e-14
Merged-chr11-114295155-4	chr11	114294848	114295449	+	0.000	0.000	211.2	138.0	1.53	4.82e-09
Merged-chr11-114296376-2	chr11	114296162	114296606	+	0.000	0.000	130.0	77.0	1.69	2.35e-08
Merged-chr11-114317899-2	chr11	114317683	114318136	+	0.000	0.000	31.9	13.0	2.46	1.56e-05
Merged-chr11-114340602-3	chr11	114340280	114340950	+	0.000	0.000	96.2	59.0	1.63	6.02e-06
Merged-chr11-116193881-2	chr11	116193753	116194009	+	0.000	0.000	13.1	3.0	4.38	1.61e-05
Merged-chr11-116370001-2	chr11	116369875	116370126	+	0.000	0.000	20.7	5.0	4.13	3.45e-07
Merged-chr11-116986823-4	chr11	116986505	116987137	+	0.000	0.000	39.9	16.0	2.49	8.32e-07
Merged-chr11-117144659-1	chr11	117144585	117144734	+	0.000	0.000	8.9	0.5	17.83	5.88e-08
Merged-chr11-117171978-1	chr11	117171868	117172089	+	0.000	0.000	20.7	3.0	6.88	8.31e-11
Merged-chr11-117173258-2	chr11	117173038	117173484	+	0.000	0.000	191.0	120.0	1.59	1.45e-09
Merged-chr11-117217298-2	chr11	117216944	117217643	+	0.000	0.000	158.2	85.0	1.86	9.86e-13
Merged-chr11-117234041-2	chr11	117233904	117234151	+	0.000	0.000	12.2	1.0	12.20	8.32e-10
Merged-chr11-117851218-1	chr11	117851112	117851324	+	0.000	0.000	7.5	1.0	7.51	8.32e-05
Merged-chr11-117876974-2	chr11	117876809	117877217	+	0.000	0.000	13.1	3.5	3.75	7.60e-05
Merged-chr11-118088667-2	chr11	118088475	118088893	+	0.000	0.000	26.3	11.0	2.39	8.21e-05
Merged-chr11-118211200-2	chr11	118211023	118211364	+	0.000	0.000	18.8	2.0	9.39	6.19e-12
Merged-chr11-118648533-1	chr11	118648380	118648686	+	0.000	0.000	7.5	1.0	7.51	8.32e-05
Merged-chr11-118676934-2	chr11	118676806	118677048	+	0.000	0.000	6.6	0.5	13.14	1.32e-05
Merged-chr11-118834674-1	chr11	118834524	118834825	+	0.000	0.000	6.6	0.5	13.14	1.32e-05
Merged-chr11-118870654-2	chr11	118870372	118870836	+	0.000	0.000	12.2	3.0	4.07	7.14e-05
Merged-chr11-119024833-2	chr11	119024678	119024955	+	0.000	0.000	15.0	3.0	5.01	6.70e-07
Merged-chr11-119491972-2	chr11	119491840	119492075	+	0.000	0.000	7.5	0.5	15.02	9.40e-07
Merged-chr11-119510283-2	chr11	119510186	119510367	+	0.000	0.000	6.1	0.5	12.20	1.32e-05
Merged-chr11-120215829-2	chr11	120215638	120216022	+	0.000	0.000	95.3	61.0	1.56	3.36e-05
Merged-chr11-120244637-1	chr11	120244533	120244741	+	0.000	0.000	7.5	1.0	7.51	8.32e-05
Merged-chr11-120379437-1	chr11	120379260	120379614	+	0.000	0.000	8.0	1.0	7.98	8.32e-05
Merged-chr11-120555323-2	chr11	120555168	120555510	+	0.000	0.000	10.3	2.0	5.16	4.65e-05
Merged-chr11-120613142-2	chr11	120612814	120613389	+	0.000	0.000	84.5	36.0	2.35	6.47e-12
Merged-chr11-120645805-2	chr11	120645706	120645926	+	0.000	0.000	6.6	0.5	13.14	1.32e-05
Merged-chr11-121723813-2	chr11	121723601	121723968	+	0.000	0.000	15.0	2.0	7.51	3.87e-09
Merged-chr11-121810529-2	chr11	121810388	121810647	+	0.000	0.000	11.3	0.5	22.53	7.42e-12
Merged-chr11-121909853-2	chr11	121909687	121910033	+	0.000	0.000	17.8	1.5	11.89	6.74e-13
Merged-chr11-122040935-2	chr11	122040779	122041040	+	0.000	0.000	16.4	4.0	4.11	4.89e-06
Merged-chr11-122070200-2	chr11	122070038	122070368	+	0.000	0.000	44.1	13.0	3.39	1.23e-11
Merged-chr11-122984451-2	chr11	122984132	122984821	+	0.000	0.000	36.6	8.5	4.31	2.04e-12
Merged-chr11-123083096-2	chr11	123082937	123083234	+	0.000	0.000	44.1	11.5	3.84	2.39e-13
Merged-chr11-123183859-2	chr11	123183761	123183972	+	0.000	0.000	10.3	1.0	10.33	1.11e-07
Merged-chr11-123233475-2	chr11	123233301	123233650	+	0.000	0.000	55.4	1.0	55.38	2.95e-74
Merged-chr11-123260635-2	chr11	123260460	123260847	+	0.000	0.000	35.7	9.0	3.96	3.97e-11
Merged-chr11-123308193-2	chr11	123308029	123308369	+	0.000	0.000	10.8	2.0	5.40	4.65e-05
Merged-chr11-124302987-2	chr11	124302839	124303133	+	0.000	0.000	10.3	1.0	10.33	1.11e-07
Merged-chr11-124882647-2	chr11	124882392	124882980	+	0.000	0.000	42.7	12.5	3.42	4.38e-11
Merged-chr11-124889361-2	chr11	124889201	124889490	+	0.000	0.000	20.7	5.0	4.13	3.45e-07
Merged-chr11-125674987-2	chr11	125674842	125675112	+	0.000	0.000	28.2	3.0	9.39	4.16e-18
Merged-chr11-128208038-2	chr11	128207845	128208224	+	0.000	0.000	73.7	44.0	1.67	3.93e-05
Merged-chr11-128239032-2	chr11	128238885	128239188	+	0.000	0.000	32.9	8.0	4.11	1.33e-10
Merged-chr11-128367774-1	chr11	128367643	128367906	+	0.000	0.000	6.6	0.5	13.14	1.32e-05
Merged-chr11-128374263-2	chr11	128374133	128374368	+	0.000	0.000	7.0	0.5	14.08	9.40e-07
Merged-chr11-128670032-2	chr11	128669909	128670169	+	0.000	0.000	11.3	1.0	11.26	1.00e-08
Merged-chr11-128827515-2	chr11	128827288	128827750	+	0.000	0.000	58.7	27.0	2.17	1.52e-07
Merged-chr11-128965661-2	chr11	128965537	128965779	+	0.000	0.000	23.5	6.0	3.91	1.01e-07
Merged-chr11-130086195-2	chr11	130086005	130086308	+	0.000	0.000	13.1	1.0	13.14	6.36e-11
Merged-chr11-130489114-2	chr11	130488969	130489259	+	0.000	0.000	9.4	0.5	18.77	3.26e-09
Merged-chr11-130511971-1	chr11	130511846	130512096	+	0.000	0.000	11.3	2.0	5.63	8.31e-06
Merged-chr11-130675685-2	chr11	130675451	130675919	+	0.000	0.000	143.6	92.0	1.56	5.18e-07
Merged-chr11-130738104-3	chr11	130737682	130738501	+	0.000	0.000	149.3	94.5	1.58	1.39e-07
Merged-chr11-132024819-2	chr11	132024590	132025113	+	0.000	0.000	130.5	76.0	1.72	1.15e-08
Merged-chr11-132039575-2	chr11	132039452	132039684	+	0.000	0.000	7.5	1.0	7.51	8.32e-05
Merged-chr11-132126460-3	chr11	132126193	132126721	+	0.000	0.000	42.2	10.0	4.22	4.20e-14
Merged-chr11-134125302-2	chr11	134125129	134125466	+	0.000	0.000	62.4	33.5	1.86	6.72e-06
Merged-chr12-780477-2	chr12	780350	780639	+	0.000	0.000	19.7	6.0	3.29	1.76e-05
Merged-chr12-905384-2	chr12	905266	905536	+	0.000	0.000	8.4	1.0	8.45	1.02e-05
Merged-chr12-1204632-2	chr12	1204433	1204784	+	0.000	0.000	6.6	0.5	13.14	1.32e-05
Merged-chr12-1590494-1	chr12	1590412	1590576	+	0.000	0.000	10.8	1.0	10.79	1.11e-07
Merged-chr12-1716441-2	chr12	1716324	1716569	+	0.000	0.000	10.3	1.0	10.33	1.11e-07
Merged-chr12-1780052-2	chr12	1779885	1780211	+	0.000	0.000	39.4	9.0	4.38	1.28e-13
Merged-chr12-2958233-2	chr12	2958134	2958329	+	0.000	0.000	16.0	2.0	7.98	3.87e-09
Merged-chr12-3342240-2	chr12	3342102	3342391	+	0.000	0.000	13.1	3.0	4.38	1.61e-05
Merged-chr12-3870036-1	chr12	3869961	3870112	+	0.000	0.000	6.6	0.5	13.14	1.32e-05
Merged-chr12-3885404-2	chr12	3885221	3885678	+	0.000	0.000	31.9	5.0	6.38	4.52e-15
Merged-chr12-4143073-2	chr12	4142914	4143244	+	0.000	0.000	23.9	8.0	2.99	1.14e-05
Merged-chr12-5742461-2	chr12	5742361	5742604	+	0.000	0.000	8.4	1.0	8.45	1.02e-05
Merged-chr12-5924553-1	chr12	5924423	5924684	+	0.000	0.000	7.0	1.0	7.04	8.32e-05
Merged-chr12-6226368-2	chr12	6226146	6226597	+	0.000	0.000	61.5	35.0	1.76	4.30e-05
Merged-chr12-6551687-2	chr12	6551500	6551813	+	0.000	0.000	34.3	6.5	5.27	2.72e-14
Merged-chr12-6954006-2	chr12	6953821	6954195	+	0.000	0.000	55.4	28.5	1.94	6.87e-06
Merged-chr12-7060618-2	chr12	7060323	7060897	+	0.000	0.000	36.6	7.0	5.23	8.01e-15
Merged-chr12-7113494-2	chr12	7113349	7113612	+	0.000	0.000	10.3	2.0	5.16	4.65e-05
Merged-chr12-7609700-2	chr12	7609584	7609831	+	0.000	0.000	9.4	0.5	18.77	3.26e-09
Merged-chr12-7832279-2	chr12	7832151	7832421	+	0.000	0.000	13.1	3.0	4.38	1.61e-05
Merged-chr12-8709653-2	chr12	8709481	8709823	+	0.000	0.000	32.9	10.0	3.29	2.46e-08
Merged-chr12-9731958-2	chr12	9731855	9732074	+	0.000	0.000	9.4	0.5	18.77	3.26e-09
Merged-chr12-9794771-2	chr12	9794653	9794904	+	0.000	0.000	13.1	2.0	6.57	2.07e-07
Merged-chr12-9865294-2	chr12	9865176	9865435	+	0.000	0.000	16.0	1.0	15.96	3.00e-13
Merged-chr12-11746328-2	chr12	11745982	11746707	+	0.000	0.000	55.4	28.0	1.98	4.21e-06
Merged-chr12-11836586-1	chr12	11836512	11836661	+	0.000	0.000	11.3	1.0	11.26	1.00e-08
Merged-chr12-11839308-2	chr12	11839050	11839576	+	0.000	0.000	124.8	66.0	1.89	1.27e-10
Merged-chr12-11862995-2	chr12	11862833	11863165	+	0.000	0.000	77.0	41.5	1.85	1.01e-06
Merged-chr12-12157653-1	chr12	12157517	12157790	+	0.000	0.000	6.6	0.5	13.14	1.32e-05
Merged-chr12-12997326-1	chr12	12997220	12997433	+	0.000	0.000	11.3	1.5	7.51	5.52e-07
Merged-chr12-15522767-2	chr12	15522648	15522888	+	0.000	0.000	10.3	1.0	10.33	1.11e-07
Merged-chr12-15606035-2	chr12	15605886	15606170	+	0.000	0.000	15.0	2.0	7.51	3.87e-09
Merged-chr12-15628362-2	chr12	15628256	15628488	+	0.000	0.000	15.0	4.0	3.75	1.99e-05
Merged-chr12-15630050-1	chr12	15629916	15630184	+	0.000	0.000	13.1	3.0	4.38	1.61e-05
Merged-chr12-15758086-2	chr12	15757920	15758242	+	0.000	0.000	29.1	13.0	2.24	8.94e-05
Merged-chr12-19915893-2	chr12	19915742	19916034	+	0.000	0.000	10.3	1.0	10.33	1.11e-07
Merged-chr12-20154199-1	chr12	20154081	20154317	+	0.000	0.000	8.4	0.5	16.90	5.88e-08
Merged-chr12-20436583-2	chr12	20436354	20436779	+	0.000	0.000	28.6	11.0	2.60	1.26e-05
Merged-chr12-24795902-2	chr12	24795798	24796020	+	0.000	0.000	7.5	0.5	15.02	9.40e-07
Merged-chr12-24861936-2	chr12	24861717	24862221	+	0.000	0.000	25.3	9.0	2.82	8.65e-06
Merged-chr12-24948011-1	chr12	24947920	24948102	+	0.000	0.000	6.6	0.5	13.14	1.32e-05
Merged-chr12-26097229-2	chr12	26097089	26097364	+	0.000	0.000	31.0	12.0	2.58	8.87e-06
Merged-chr12-26724236-2	chr12	26724064	26724403	+	0.000	0.000	27.2	11.0	2.47	3.27e-05
Merged-chr12-27007311-2	chr12	27007179	27007519	+	0.000	0.000	12.2	2.0	6.10	1.36e-06
Merged-chr12-27561701-2	chr12	27561517	27561902	+	0.000	0.000	19.7	5.0	3.94	1.40e-06
Merged-chr12-27961052-2	chr12	27960894	27961185	+	0.000	0.000	15.0	4.0	3.75	1.99e-05
Merged-chr12-28253529-2	chr12	28253367	28253689	+	0.000	0.000	16.0	4.0	3.99	1.99e-05
Merged-chr12-28498198-2	chr12	28498014	28498393	+	0.000	0.000	37.5	13.0	2.89	4.08e-08
Merged-chr12-29559373-1	chr12	29559237	29559509	+	0.000	0.000	7.5	0.5	15.02	9.40e-07
Merged-chr12-30503697-2	chr12	30503546	30503875	+	0.000	0.000	8.4	1.0	8.45	1.02e-05
Merged-chr12-31653351-2	chr12	31653165	31653548	+	0.000	0.000	53.5	18.0	2.97	1.80e-11
Merged-chr12-32559158-1	chr12	32559042	32559274	+	0.000	0.000	7.5	1.0	7.51	8.32e-05
Merged-chr12-32567039-2	chr12	32566848	32567197	+	0.000	0.000	26.8	5.0	5.35	3.05e-11
Merged-chr12-32894770-2	chr12	32894658	32894908	+	0.000	0.000	8.4	1.0	8.45	1.02e-05
Merged-chr12-38772171-2	chr12	38772051	38772289	+	0.000	0.000	13.1	1.0	13.14	6.36e-11
Merged-chr12-39127585-2	chr12	39127397	39127769	+	0.000	0.000	75.1	45.0	1.67	2.70e-05
Merged-chr12-41931188-1	chr12	41931063	41931313	+	0.000	0.000	8.4	1.0	8.45	1.02e-05
Merged-chr12-42098202-2	chr12	42097922	42098418	+	0.000	0.000	29.1	11.0	2.65	4.68e-06
Merged-chr12-42140689-1	chr12	42140576	42140802	+	0.000	0.000	8.4	0.5	16.90	5.88e-08
Merged-chr12-45244766-2	chr12	45244543	45245021	+	0.000	0.000	25.3	6.0	4.22	5.89e-09
Merged-chr12-45352375-1	chr12	45352260	45352490	+	0.000	0.000	6.6	0.5	13.14	1.32e-05
Merged-chr12-45669351-2	chr12	45669214	45669476	+	0.000	0.000	10.3	0.5	20.65	1.63e-10
Merged-chr12-45927157-2	chr12	45926962	45927380	+	0.000	0.000	31.4	12.5	2.52	7.43e-06
Merged-chr12-46072353-2	chr12	46072196	46072521	+	0.000	0.000	39.4	15.0	2.63	1.75e-07
Merged-chr12-47022527-2	chr12	47022338	47022779	+	0.000	0.000	51.6	27.0	1.91	2.47e-05
Merged-chr12-47316777-2	chr12	47316554	47317000	+	0.000	0.000	12.2	3.0	4.07	7.14e-05
Merged-chr12-47350203-2	chr12	47349978	47350441	+	0.000	0.000	71.3	27.0	2.64	1.49e-12
Merged-chr12-47360871-2	chr12	47360645	47361101	+	0.000	0.000	101.4	37.0	2.74	3.46e-18
Merged-chr12-47361556-2	chr12	47361423	47361686	+	0.000	0.000	43.2	16.0	2.70	1.74e-08
Merged-chr12-47384162-3	chr12	47383946	47384378	+	0.000	0.000	27.2	8.0	3.40	1.04e-07
Merged-chr12-47393210-2	chr12	47393034	47393376	+	0.000	0.000	54.4	28.0	1.94	8.40e-06
Merged-chr12-47397833-2	chr12	47397670	47397997	+	0.000	0.000	45.1	22.0	2.05	1.13e-05
Merged-chr12-47604659-2	chr12	47604351	47604909	+	0.000	0.000	35.7	17.0	2.10	8.66e-05
Merged-chr12-47611506-2	chr12	47611323	47611630	+	0.000	0.000	9.4	1.0	9.39	1.13e-06
Merged-chr12-47881964-2	chr12	47881736	47882205	+	0.000	0.000	45.1	23.5	1.92	5.20e-05
Merged-chr12-48389153-2	chr12	48388992	48389371	+	0.000	0.000	13.1	3.0	4.38	1.61e-05
Merged-chr12-48852435-3	chr12	48852000	48852835	+	0.000	0.000	199.5	132.0	1.51	3.41e-08
Merged-chr12-49452054-2	chr12	49451885	49452210	+	0.000	0.000	7.5	0.5	15.02	9.40e-07
Merged-chr12-49648650-1	chr12	49648552	49648748	+	0.000	0.000	7.5	1.0	7.51	8.32e-05
Merged-chr12-50354409-2	chr12	50354267	50354568	+	0.000	0.000	16.9	2.0	8.45	4.80e-10
Merged-chr12-50442721-2	chr12	50442577	50442910	+	0.000	0.000	12.2	1.0	12.20	8.32e-10
Merged-chr12-50517796-2	chr12	50517440	50518072	+	0.000	0.000	62.0	25.0	2.48	8.56e-10
Merged-chr12-50537705-2	chr12	50537522	50537877	+	0.000	0.000	41.3	19.0	2.17	8.09e-06
Merged-chr12-51321048-2	chr12	51320848	51321233	+	0.000	0.000	7.5	0.5	15.02	9.40e-07
Merged-chr12-51326958-1	chr12	51326820	51327096	+	0.000	0.000	6.6	0.5	13.14	1.32e-05
Merged-chr12-51395456-1	chr12	51395358	51395554	+	0.000	0.000	11.7	0.5	23.47	7.42e-12
Merged-chr12-51832894-2	chr12	51832740	51833078	+	0.000	0.000	39.4	16.0	2.46	8.32e-07
Merged-chr12-51952506-1	chr12	51952366	51952646	+	0.000	0.000	7.5	0.5	15.02	9.40e-07
Merged-chr12-52905326-2	chr12	52905183	52905447	+	0.000	0.000	11.3	2.0	5.63	8.31e-06
Merged-chr12-53209096-1	chr12	53208997	53209196	+	0.000	0.000	7.0	0.5	14.08	9.40e-07
Merged-chr12-53590818-2	chr12	53590692	53590928	+	0.000	0.000	10.3	2.0	5.16	4.65e-05
Merged-chr12-54991539-1	chr12	54991429	54991649	+	0.000	0.000	6.6	0.5	13.14	1.32e-05
Merged-chr12-56085358-2	chr12	56085236	56085486	+	0.000	0.000	14.1	4.0	3.52	7.63e-05
Merged-chr12-56339517-2	chr12	56339385	56339675	+	0.000	0.000	6.6	0.5	13.14	1.32e-05
Merged-chr12-56520260-2	chr12	56520120	56520405	+	0.000	0.000	32.4	12.5	2.59	2.85e-06
Merged-chr12-56537374-2	chr12	56537185	56537570	+	0.000	0.000	8.4	0.5	16.90	5.88e-08
Merged-chr12-56581100-1	chr12	56580996	56581205	+	0.000	0.000	13.1	0.5	26.28	1.19e-14
Merged-chr12-56629016-2	chr12	56628790	56629259	+	0.000	0.000	61.0	21.0	2.91	1.02e-12
Merged-chr12-56684372-2	chr12	56684251	56684507	+	0.000	0.000	21.6	7.0	3.08	1.45e-05
Merged-chr12-56847017-2	chr12	56846900	56847110	+	0.000	0.000	6.6	0.5	13.14	1.32e-05
Merged-chr12-57875947-2	chr12	57875784	57876133	+	0.000	0.000	12.2	0.5	24.41	3.09e-13
Merged-chr12-57881328-2	chr12	57881146	57881573	+	0.000	0.000	8.4	0.5	16.90	5.88e-08
Merged-chr12-57889807-2	chr12	57889614	57890001	+	0.000	0.000	48.8	21.0	2.32	3.10e-07
Merged-chr12-57893893-2	chr12	57893763	57894023	+	0.000	0.000	33.8	15.5	2.18	7.37e-05
Merged-chr12-57895981-2	chr12	57895870	57896116	+	0.000	0.000	12.2	3.0	4.07	7.14e-05
Merged-chr12-57896904-4	chr12	57896630	57897178	+	0.000	0.000	38.5	19.0	2.03	8.02e-05
Merged-chr12-57899114-2	chr12	57898989	57899251	+	0.000	0.000	21.1	5.0	4.22	8.11e-08
Merged-chr12-58306833-1	chr12	58306757	58306909	+	0.000	0.000	6.1	0.5	12.20	1.32e-05
Merged-chr12-58412575-3	chr12	58412356	58412794	+	0.000	0.000	36.1	9.0	4.02	9.85e-12
Merged-chr12-58443745-2	chr12	58443606	58443896	+	0.000	0.000	21.6	6.0	3.60	1.46e-06
Merged-chr12-59182359-1	chr12	59182222	59182497	+	0.000	0.000	8.4	1.0	8.45	1.02e-05
Merged-chr12-62740013-2	chr12	62739863	62740128	+	0.000	0.000	9.4	1.0	9.39	1.13e-06
Merged-chr12-62760958-2	chr12	62760826	62761078	+	0.000	0.000	13.1	1.0	13.14	6.36e-11
Merged-chr12-63780600-2	chr12	63780490	63780706	+	0.000	0.000	7.5	1.0	7.51	8.32e-05
Merged-chr12-64453035-2	chr12	64452827	64453242	+	0.000	0.000	65.7	38.0	1.73	4.25e-05
Merged-chr12-64756585-2	chr12	64756479	64756699	+	0.000	0.000	13.1	3.0	4.38	1.61e-05
Merged-chr12-65812469-2	chr12	65812261	65812659	+	0.000	0.000	24.4	1.0	24.41	6.18e-25
Merged-chr12-67698938-3	chr12	67698653	67699228	+	0.000	0.000	10.3	2.0	5.16	4.65e-05
Merged-chr12-68236754-2	chr12	68236629	68236883	+	0.000	0.000	23.5	6.0	3.91	1.01e-07
Merged-chr12-68241196-2	chr12	68241059	68241335	+	0.000	0.000	25.3	4.0	6.34	1.57e-12
Merged-chr12-68451652-2	chr12	68451494	68451854	+	0.000	0.000	20.7	7.0	2.95	4.44e-05
Merged-chr12-68455103-2	chr12	68455000	68455208	+	0.000	0.000	8.4	0.5	16.90	5.88e-08
Merged-chr12-68531170-2	chr12	68530995	68531322	+	0.000	0.000	16.9	5.0	3.38	6.90e-05
Merged-chr12-69497821-2	chr12	69497682	69497953	+	0.000	0.000	18.8	4.0	4.69	2.48e-07
Merged-chr12-69908412-2	chr12	69908162	69908671	+	0.000	0.000	89.2	58.0	1.54	9.41e-05
Merged-chr12-69966600-2	chr12	69966410	69966744	+	0.000	0.000	15.0	3.0	5.01	6.70e-07
Merged-chr12-70627917-2	chr12	70627755	70628177	+	0.000	0.000	10.3	2.0	5.16	4.65e-05
Merged-chr12-71045972-3	chr12	71045755	71046209	+	0.000	0.000	34.7	10.0	3.47	2.14e-09
Merged-chr12-71664073-4	chr12	71663590	71664489	+	0.000	0.000	167.6	109.0	1.54	1.52e-07
Merged-chr12-71848403-2	chr12	71848306	71848514	+	0.000	0.000	7.5	1.0	7.51	8.32e-05
Merged-chr12-71904809-2	chr12	71904613	71904992	+	0.000	0.000	28.2	5.0	5.63	9.93e-13
Merged-chr12-75564658-2	chr12	75564383	75564945	+	0.000	0.000	75.1	39.0	1.93	2.02e-07
Merged-chr12-75660297-2	chr12	75660139	75660413	+	0.000	0.000	18.8	3.0	6.26	3.57e-09
Merged-chr12-75660934-2	chr12	75660816	75661077	+	0.000	0.000	21.6	8.0	2.70	9.40e-05
Merged-chr12-75939223-2	chr12	75939072	75939358	+	0.000	0.000	44.1	22.0	2.01	2.35e-05
Merged-chr12-76158848-2	chr12	76158634	76159037	+	0.000	0.000	33.8	13.0	2.60	2.40e-06
Merged-chr12-76309060-2	chr12	76308826	76309288	+	0.000	0.000	67.6	35.0	1.93	9.95e-07
Merged-chr12-77155028-2	chr12	77154929	77155130	+	0.000	0.000	7.5	0.5	15.02	9.40e-07
Merged-chr12-77848244-2	chr12	77847976	77848498	+	0.000	0.000	44.1	21.0	2.10	7.93e-06
Merged-chr12-78088506-2	chr12	78088332	78088763	+	0.000	0.000	13.1	2.0	6.57	2.07e-07
Merged-chr12-79058602-2	chr12	79058392	79058816	+	0.000	0.000	21.1	4.0	5.28	1.92e-09
Merged-chr12-79782408-2	chr12	79782219	79782598	+	0.000	0.000	34.7	12.0	2.89	1.55e-07
Merged-chr12-80100745-2	chr12	80100555	80100971	+	0.000	0.000	28.2	12.0	2.35	5.58e-05
Merged-chr12-80226687-2	chr12	80226504	80226843	+	0.000	0.000	46.9	20.0	2.35	4.54e-07
Merged-chr12-86228881-2	chr12	86228739	86229011	+	0.000	0.000	8.4	1.0	8.45	1.02e-05
Merged-chr12-88391756-2	chr12	88391613	88391886	+	0.000	0.000	11.3	1.0	11.26	1.00e-08
Merged-chr12-89225982-2	chr12	89225782	89226199	+	0.000	0.000	77.0	39.0	1.97	1.02e-07
Merged-chr12-89390645-4	chr12	89390128	89391289	+	0.000	0.000	104.2	59.0	1.77	7.67e-08
Merged-chr12-89495085-2	chr12	89494863	89495316	+	0.000	0.000	36.6	14.0	2.61	6.49e-07
Merged-chr12-89521925-2	chr12	89521795	89522075	+	0.000	0.000	16.0	1.0	15.96	3.00e-13
Merged-chr12-89783882-2	chr12	89783756	89784024	+	0.000	0.000	7.5	1.0	7.51	8.32e-05
Merged-chr12-90291857-2	chr12	90291644	90291981	+	0.000	0.000	10.3	1.0	10.33	1.11e-07
Merged-chr12-91222885-2	chr12	91222655	91223098	+	0.000	0.000	30.0	10.0	3.00	2.51e-07
Merged-chr12-91562614-2	chr12	91562489	91562727	+	0.000	0.000	7.0	0.5	14.08	9.40e-07
Merged-chr12-92570527-2	chr12	92570356	92570730	+	0.000	0.000	36.6	15.0	2.44	2.99e-06
Merged-chr12-92696471-2	chr12	92696334	92696607	+	0.000	0.000	12.2	2.0	6.10	1.36e-06
Merged-chr12-93221687-2	chr12	93221555	93221797	+	0.000	0.000	7.5	1.0	7.51	8.32e-05
Merged-chr12-93803702-1	chr12	93803623	93803782	+	0.000	0.000	8.4	0.5	16.90	5.88e-08
Merged-chr12-94595008-2	chr12	94594886	94595115	+	0.000	0.000	10.3	2.0	5.16	4.65e-05
Merged-chr12-95200704-2	chr12	95200538	95200889	+	0.000	0.000	25.8	2.0	12.91	3.17e-19
Merged-chr12-95765052-2	chr12	95764787	95765213	+	0.000	0.000	7.5	0.5	15.02	9.40e-07
Merged-chr12-96047847-2	chr12	96047667	96047993	+	0.000	0.000	14.1	1.0	14.08	4.52e-12
Merged-chr12-96121497-2	chr12	96121250	96121751	+	0.000	0.000	68.5	26.0	2.64	5.44e-12
Merged-chr12-96136409-2	chr12	96136175	96136655	+	0.000	0.000	26.3	11.0	2.39	8.21e-05
Merged-chr12-96346955-2	chr12	96346814	96347123	+	0.000	0.000	16.0	2.0	7.98	3.87e-09
Merged-chr12-96591166-2	chr12	96591055	96591268	+	0.000	0.000	9.4	1.0	9.39	1.13e-06
Merged-chr12-98815293-1	chr12	98815159	98815428	+	0.000	0.000	10.3	0.5	20.65	1.63e-10
Merged-chr12-99912268-1	chr12	99912124	99912412	+	0.000	0.000	6.6	0.5	13.14	1.32e-05
Merged-chr12-100200681-3	chr12	100200361	100200937	+	0.000	0.000	76.0	45.0	1.69	1.57e-05
Merged-chr12-100269324-1	chr12	100269221	100269427	+	0.000	0.000	8.4	1.0	8.45	1.02e-05
Merged-chr12-100360042-2	chr12	100359873	100360228	+	0.000	0.000	10.3	2.0	5.16	4.65e-05
Merged-chr12-100718397-2	chr12	100718175	100718612	+	0.000	0.000	77.9	34.0	2.29	1.74e-10
Merged-chr12-100845199-2	chr12	100844991	100845428	+	0.000	0.000	77.4	46.0	1.68	1.86e-05
Merged-chr12-102249682-2	chr12	102249429	102249936	+	0.000	0.000	49.8	15.0	3.32	3.04e-12
Merged-chr12-102540008-2	chr12	102539861	102540141	+	0.000	0.000	7.5	1.0	7.51	8.32e-05
Merged-chr12-104304308-1	chr12	104304218	104304399	+	0.000	0.000	10.8	0.5	21.59	1.63e-10
Merged-chr12-104421030-2	chr12	104420877	104421192	+	0.000	0.000	14.1	4.0	3.52	7.63e-05
Merged-chr12-104953509-2	chr12	104953322	104953680	+	0.000	0.000	43.2	22.0	1.96	4.80e-05
Merged-chr12-105350518-2	chr12	105350384	105350652	+	0.000	0.000	15.0	4.0	3.75	1.99e-05
Merged-chr12-105449746-2	chr12	105449582	105449918	+	0.000	0.000	38.5	18.0	2.14	2.67e-05
Merged-chr12-105852730-2	chr12	105852565	105852934	+	0.000	0.000	17.8	1.5	11.89	6.74e-13
Merged-chr12-106247519-2	chr12	106247403	106247640	+	0.000	0.000	19.7	5.5	3.58	5.37e-06
Merged-chr12-106871661-1	chr12	106871559	106871764	+	0.000	0.000	7.5	1.0	7.51	8.32e-05
Merged-chr12-107401330-2	chr12	107401113	107401557	+	0.000	0.000	66.6	36.0	1.85	4.70e-06
Merged-chr12-107442132-2	chr12	107442019	107442248	+	0.000	0.000	9.4	1.0	9.39	1.13e-06
Merged-chr12-107492047-2	chr12	107491826	107492273	+	0.000	0.000	24.4	8.0	3.05	3.73e-06
Merged-chr12-107515734-2	chr12	107515438	107516061	+	0.000	0.000	206.0	121.5	1.70	1.94e-12
Merged-chr12-107749330-2	chr12	107749186	107749502	+	0.000	0.000	31.9	11.5	2.78	1.45e-06
Merged-chr12-108628602-2	chr12	108628404	108628790	+	0.000	0.000	69.0	28.0	2.46	1.19e-10
Merged-chr12-108664957-2	chr12	108664736	108665161	+	0.000	0.000	65.2	39.0	1.67	8.75e-05
Merged-chr12-109053989-2	chr12	109053858	109054141	+	0.000	0.000	10.3	0.5	20.65	1.63e-10
Merged-chr12-109163364-2	chr12	109163178	109163527	+	0.000	0.000	18.8	5.0	3.75	5.42e-06
Merged-chr12-109291714-1	chr12	109291592	109291837	+	0.000	0.000	7.5	1.0	7.51	8.32e-05
Merged-chr12-109462514-2	chr12	109462234	109462771	+	0.000	0.000	59.1	30.0	1.97	1.88e-06
Merged-chr12-109468148-2	chr12	109467916	109468337	+	0.000	0.000	26.3	8.0	3.29	3.55e-07
Merged-chr12-109838677-2	chr12	109838579	109838781	+	0.000	0.000	9.4	1.5	6.26	2.77e-05
Merged-chr12-110012388-1	chr12	110012260	110012517	+	0.000	0.000	9.4	0.5	18.77	3.26e-09
Merged-chr12-110015340-2	chr12	110015178	110015550	+	0.000	0.000	14.1	4.0	3.52	7.63e-05
Merged-chr12-110079723-2	chr12	110079480	110079980	+	0.000	0.000	61.0	16.0	3.81	8.43e-18
Merged-chr12-110384435-2	chr12	110384277	110384587	+	0.000	0.000	47.9	18.0	2.66	9.31e-09
Merged-chr12-110578491-2	chr12	110578299	110578719	+	0.000	0.000	92.0	59.0	1.56	6.69e-05
Merged-chr12-110937260-2	chr12	110937137	110937397	+	0.000	0.000	11.3	2.0	5.63	8.31e-06
Merged-chr12-111546929-2	chr12	111546787	111547067	+	0.000	0.000	16.9	1.0	16.90	1.87e-14
Merged-chr12-112130690-2	chr12	112130477	112130908	+	0.000	0.000	42.7	3.0	14.24	4.17e-33
Merged-chr12-112906916-2	chr12	112906732	112907084	+	0.000	0.000	68.5	25.0	2.74	1.00e-12
Merged-chr12-112938392-2	chr12	112938145	112938641	+	0.000	0.000	81.7	30.0	2.72	1.12e-14
Merged-chr12-112978475-2	chr12	112978188	112978826	+	0.000	0.000	219.2	83.0	2.64	2.63e-35
Merged-chr12-113077648-2	chr12	113077488	113077831	+	0.000	0.000	16.0	4.0	3.99	1.99e-05
Merged-chr12-113245964-2	chr12	113245791	113246131	+	0.000	0.000	40.4	13.0	3.10	1.46e-09
Merged-chr12-113422303-2	chr12	113422073	113422523	+	0.000	0.000	77.0	34.0	2.26	3.99e-10
Merged-chr12-115354849-1	chr12	115354764	115354934	+	0.000	0.000	11.3	0.5	22.53	7.42e-12
Merged-chr12-115375471-2	chr12	115375187	115375714	+	0.000	0.000	37.5	15.5	2.42	2.48e-06
Merged-chr12-116060931-2	chr12	116060764	116061102	+	0.000	0.000	20.7	2.0	10.33	6.44e-14
Merged-chr12-116677186-3	chr12	116676908	116677437	+	0.000	0.000	16.0	2.0	7.98	3.87e-09
Merged-chr12-117121780-2	chr12	117121490	117122087	+	0.000	0.000	92.0	51.0	1.80	2.84e-07
Merged-chr12-117622279-2	chr12	117622151	117622393	+	0.000	0.000	7.5	1.0	7.51	8.32e-05
Merged-chr12-118034363-1	chr12	118034258	118034468	+	0.000	0.000	7.5	0.5	15.02	9.40e-07
Merged-chr12-118356062-2	chr12	118355900	118356264	+	0.000	0.000	23.9	4.0	5.98	5.97e-11
Merged-chr12-119682855-2	chr12	119682747	119683007	+	0.000	0.000	7.5	0.5	15.02	9.40e-07
Merged-chr12-119715476-2	chr12	119715332	119715595	+	0.000	0.000	7.5	0.5	15.02	9.40e-07
Merged-chr12-120250094-2	chr12	120249864	120250374	+	0.000	0.000	79.3	37.0	2.14	1.36e-09
Merged-chr12-120526251-1	chr12	120526072	120526430	+	0.000	0.000	8.4	1.0	8.45	1.02e-05
Merged-chr12-120844884-1	chr12	120844755	120845013	+	0.000	0.000	7.5	0.5	15.02	9.40e-07
Merged-chr12-121039311-2	chr12	121039145	121039505	+	0.000	0.000	18.8	4.5	4.17	1.30e-06
Merged-chr12-121087942-2	chr12	121087692	121088128	+	0.000	0.000	21.6	3.0	7.20	1.18e-11
Merged-chr12-121132817-2	chr12	121132645	121132995	+	0.000	0.000	28.2	11.0	2.56	1.26e-05
Merged-chr12-121189271-1	chr12	121189176	121189366	+	0.000	0.000	12.2	1.0	12.20	8.32e-10
Merged-chr12-121193169-1	chr12	121193068	121193270	+	0.000	0.000	20.7	3.0	6.88	8.31e-11
Merged-chr12-121197041-2	chr12	121196820	121197266	+	0.000	0.000	111.7	60.0	1.86	2.51e-09
Merged-chr12-122108831-4	chr12	122108538	122109092	+	0.000	0.000	46.9	16.0	2.93	7.56e-10
Merged-chr12-122356398-2	chr12	122356186	122356608	+	0.000	0.000	35.7	12.0	2.97	5.23e-08
Merged-chr12-122826492-2	chr12	122826395	122826604	+	0.000	0.000	7.5	1.0	7.51	8.32e-05
Merged-chr12-122836796-2	chr12	122836693	122836915	+	0.000	0.000	19.7	5.0	3.94	1.40e-06
Merged-chr12-124480651-2	chr12	124480485	124480833	+	0.000	0.000	12.2	3.0	4.07	7.14e-05
Merged-chr12-124627305-1	chr12	124627211	124627400	+	0.000	0.000	17.8	4.0	4.46	1.13e-06
Merged-chr12-124687609-1	chr12	124687514	124687705	+	0.000	0.000	7.5	0.5	15.02	9.40e-07
Merged-chr12-124740156-2	chr12	124740026	124740290	+	0.000	0.000	26.8	9.0	2.97	2.94e-06
Merged-chr12-127064875-2	chr12	127064721	127065012	+	0.000	0.000	10.3	1.0	10.33	1.11e-07
Merged-chr12-127076185-2	chr12	127076060	127076302	+	0.000	0.000	14.1	3.0	4.69	3.40e-06
Merged-chr12-127083508-2	chr12	127083362	127083667	+	0.000	0.000	41.3	20.0	2.07	2.54e-05
Merged-chr12-132622766-2	chr12	132622583	132622956	+	0.000	0.000	41.3	7.0	5.90	1.46e-18
Merged-chr13-19782207-2	chr13	19782008	19782451	+	0.000	0.000	29.6	11.0	2.69	4.68e-06
Merged-chr13-19845952-2	chr13	19845767	19846140	+	0.000	0.000	52.6	28.5	1.84	4.94e-05
Merged-chr13-20049892-2	chr13	20049775	20050025	+	0.000	0.000	6.6	0.5	13.14	1.32e-05
Merged-chr13-20106919-2	chr13	20106769	20107067	+	0.000	0.000	10.3	1.0	10.33	1.11e-07
Merged-chr13-21032066-1	chr13	21031982	21032151	+	0.000	0.000	10.3	0.5	20.65	1.63e-10
Merged-chr13-21033352-2	chr13	21033158	21033552	+	0.000	0.000	50.7	9.0	5.63	2.54e-21
Merged-chr13-21234708-2	chr13	21234518	21234891	+	0.000	0.000	27.2	7.0	3.89	7.31e-09
Merged-chr13-21479252-3	chr13	21478995	21479481	+	0.000	0.000	23.5	8.0	2.93	1.14e-05
Merged-chr13-23319748-2	chr13	23319590	23319924	+	0.000	0.000	34.7	11.0	3.16	2.10e-08
Merged-chr13-23321703-2	chr13	23321469	23321941	+	0.000	0.000	123.9	82.0	1.51	1.45e-05
Merged-chr13-23753665-2	chr13	23753514	23753816	+	0.000	0.000	22.5	8.0	2.82	3.34e-05
Merged-chr13-23794963-3	chr13	23794652	23795254	+	0.000	0.000	48.8	15.0	3.25	1.00e-11
Merged-chr13-24063643-2	chr13	24063349	24063912	+	0.000	0.000	80.7	46.0	1.75	3.50e-06
Merged-chr13-24267494-2	chr13	24267382	24267627	+	0.000	0.000	16.9	3.0	5.63	1.24e-07
Merged-chr13-24459405-2	chr13	24459283	24459512	+	0.000	0.000	7.5	0.5	15.02	9.40e-07
Merged-chr13-24923463-2	chr13	24923360	24923573	+	0.000	0.000	16.9	3.5	4.83	9.18e-07
Merged-chr13-27098923-2	chr13	27098791	27099043	+	0.000	0.000	10.3	2.0	5.16	4.65e-05
Merged-chr13-27131396-2	chr13	27131206	27131573	+	0.000	0.000	30.0	9.0	3.34	2.77e-08
Merged-chr13-27375915-2	chr13	27375801	27376029	+	0.000	0.000	14.1	4.0	3.52	7.63e-05
Merged-chr13-28340683-2	chr13	28340495	28340853	+	0.000	0.000	31.9	14.0	2.28	5.99e-05
Merged-chr13-28358314-2	chr13	28358027	28358523	+	0.000	0.000	32.9	15.0	2.19	9.03e-05
Merged-chr13-28659766-2	chr13	28659519	28659942	+	0.000	0.000	38.0	15.0	2.53	4.63e-07
Merged-chr13-29458973-2	chr13	29458855	29459148	+	0.000	0.000	8.4	0.5	16.90	5.88e-08
Merged-chr13-29541681-1	chr13	29541565	29541798	+	0.000	0.000	7.5	1.0	7.51	8.32e-05
Merged-chr13-30431722-2	chr13	30431620	30431824	+	0.000	0.000	12.2	2.0	6.10	1.36e-06
Merged-chr13-30627857-2	chr13	30627747	30628000	+	0.000	0.000	8.4	0.5	16.90	5.88e-08
Merged-chr13-30796303-1	chr13	30796186	30796420	+	0.000	0.000	12.2	2.0	6.10	1.36e-06
Merged-chr13-31056838-1	chr13	31056710	31056966	+	0.000	0.000	7.5	1.0	7.51	8.32e-05
Merged-chr13-31545843-2	chr13	31545717	31545956	+	0.000	0.000	10.3	0.5	20.65	1.63e-10
Merged-chr13-32315961-2	chr13	32315702	32316215	+	0.000	0.000	46.0	20.0	2.30	1.06e-06
Merged-chr13-32426302-2	chr13	32426185	32426423	+	0.000	0.000	16.0	2.0	7.98	3.87e-09
Merged-chr13-32530971-2	chr13	32530846	32531098	+	0.000	0.000	15.0	4.0	3.75	1.99e-05
Merged-chr13-32549004-2	chr13	32548877	32549152	+	0.000	0.000	12.2	3.0	4.07	7.14e-05
Merged-chr13-32630042-2	chr13	32629872	32630213	+	0.000	0.000	19.7	3.0	6.57	5.59e-10
Merged-chr13-32737323-2	chr13	32737106	32737551	+	0.000	0.000	16.9	5.0	3.38	6.90e-05
Merged-chr13-33015293-2	chr13	33015120	33015417	+	0.000	0.000	6.6	0.5	13.14	1.32e-05
Merged-chr13-33204370-2	chr13	33204218	33204495	+	0.000	0.000	12.2	3.0	4.07	7.14e-05
Merged-chr13-33679330-4	chr13	33678975	33679688	+	0.000	0.000	141.7	91.0	1.56	7.27e-07
Merged-chr13-35144314-1	chr13	35144212	35144417	+	0.000	0.000	6.6	0.5	13.14	1.32e-05
Merged-chr13-35549672-2	chr13	35549490	35549894	+	0.000	0.000	33.8	9.0	3.75	5.95e-10
Merged-chr13-36883685-2	chr13	36883583	36883782	+	0.000	0.000	7.5	1.0	7.51	8.32e-05
Merged-chr13-37194595-3	chr13	37194334	37194867	+	0.000	0.000	41.3	21.0	1.97	7.22e-05
Merged-chr13-37486410-3	chr13	37486154	37486662	+	0.000	0.000	12.2	1.0	12.20	8.32e-10
Merged-chr13-37709535-2	chr13	37709384	37709712	+	0.000	0.000	31.9	13.0	2.46	1.56e-05
Merged-chr13-37889356-3	chr13	37889134	37889590	+	0.000	0.000	14.1	1.0	14.08	4.52e-12
Merged-chr13-40599929-2	chr13	40599818	40600090	+	0.000	0.000	7.5	1.0	7.51	8.32e-05
Merged-chr13-40984851-2	chr13	40984748	40984977	+	0.000	0.000	13.1	2.0	6.57	2.07e-07
Merged-chr13-41644966-1	chr13	41644892	41645041	+	0.000	0.000	6.6	0.5	13.14	1.32e-05
Merged-chr13-41716448-1	chr13	41716314	41716582	+	0.000	0.000	7.5	0.5	15.02	9.40e-07
Merged-chr13-42612236-2	chr13	42612086	42612380	+	0.000	0.000	9.4	1.0	9.39	1.13e-06
Merged-chr13-42891774-2	chr13	42891622	42891912	+	0.000	0.000	10.3	2.0	5.16	4.65e-05
Merged-chr13-42959807-2	chr13	42959575	42960012	+	0.000	0.000	50.7	21.0	2.41	5.42e-08
Merged-chr13-42992207-3	chr13	42991872	42992481	+	0.000	0.000	61.0	34.0	1.79	1.93e-05
Merged-chr13-42992722-2	chr13	42992614	42992859	+	0.000	0.000	15.0	0.5	30.04	1.42e-17
Merged-chr13-43095128-2	chr13	43095004	43095267	+	0.000	0.000	12.2	0.5	24.41	3.09e-13
Merged-chr13-43664904-2	chr13	43664672	43665122	+	0.000	0.000	23.5	3.0	7.82	2.07e-13
Merged-chr13-44274565-2	chr13	44274429	44274693	+	0.000	0.000	41.3	17.0	2.43	5.78e-07
Merged-chr13-44439844-1	chr13	44439731	44439957	+	0.000	0.000	12.7	1.5	8.45	6.82e-08
Merged-chr13-44471864-3	chr13	44471641	44472093	+	0.000	0.000	36.6	16.0	2.29	1.17e-05
Merged-chr13-44484970-2	chr13	44484850	44485095	+	0.000	0.000	8.4	1.0	8.45	1.02e-05
Merged-chr13-44668218-2	chr13	44668112	44668357	+	0.000	0.000	7.5	0.5	15.02	9.40e-07
Merged-chr13-45156776-2	chr13	45156607	45156923	+	0.000	0.000	18.8	5.0	3.75	5.42e-06
Merged-chr13-45414638-1	chr13	45414509	45414767	+	0.000	0.000	16.4	3.5	4.69	9.18e-07
Merged-chr13-45810011-1	chr13	45809882	45810140	+	0.000	0.000	7.5	0.5	15.02	9.40e-07
Merged-chr13-46603486-2	chr13	46603317	46603634	+	0.000	0.000	10.8	2.0	5.40	4.65e-05
Merged-chr13-46630605-2	chr13	46630507	46630711	+	0.000	0.000	6.6	0.5	13.14	1.32e-05
Merged-chr13-47904056-2	chr13	47903919	47904208	+	0.000	0.000	21.6	6.0	3.60	1.46e-06
Merged-chr13-48113454-2	chr13	48113222	48113693	+	0.000	0.000	87.3	33.0	2.65	4.55e-15
Merged-chr13-48413207-2	chr13	48413018	48413366	+	0.000	0.000	38.5	18.0	2.14	2.67e-05
Merged-chr13-48491643-1	chr13	48491550	48491737	+	0.000	0.000	10.3	0.5	20.65	1.63e-10
Merged-chr13-48571763-1	chr13	48571665	48571861	+	0.000	0.000	6.6	0.5	13.14	1.32e-05
Merged-chr13-49063681-2	chr13	49063448	49063885	+	0.000	0.000	25.3	9.0	2.82	8.65e-06
Merged-chr13-49496097-3	chr13	49495777	49496464	+	0.000	0.000	87.3	52.5	1.66	8.21e-06
Merged-chr13-49540766-2	chr13	49540564	49540974	+	0.000	0.000	67.6	33.0	2.05	1.35e-07
Merged-chr13-49594755-2	chr13	49594605	49594910	+	0.000	0.000	7.5	0.5	15.02	9.40e-07
Merged-chr13-50651105-2	chr13	50650981	50651249	+	0.000	0.000	9.4	1.0	9.39	1.13e-06
Merged-chr13-50693864-1	chr13	50693753	50693976	+	0.000	0.000	6.1	0.5	12.20	1.32e-05
Merged-chr13-51230732-2	chr13	51230526	51230941	+	0.000	0.000	74.2	37.0	2.00	5.61e-08
Merged-chr13-51454122-1	chr13	51454023	51454222	+	0.000	0.000	9.4	1.0	9.39	1.13e-06
Merged-chr13-51730001-2	chr13	51729827	51730191	+	0.000	0.000	77.0	30.0	2.57	1.48e-12
Merged-chr13-52415136-2	chr13	52414969	52415315	+	0.000	0.000	30.0	12.0	2.50	8.87e-06
Merged-chr13-59356830-2	chr13	59356600	59357015	+	0.000	0.000	13.6	3.0	4.54	1.61e-05
Merged-chr13-59493753-2	chr13	59493647	59493861	+	0.000	0.000	12.2	3.0	4.07	7.14e-05
Merged-chr13-66994325-2	chr13	66994093	66994556	+	0.000	0.000	39.4	16.0	2.46	8.32e-07
Merged-chr13-71379215-2	chr13	71379059	71379399	+	0.000	0.000	11.7	2.0	5.87	8.31e-06
Merged-chr13-71879420-2	chr13	71879281	71879568	+	0.000	0.000	10.3	2.0	5.16	4.65e-05
Merged-chr13-75772006-2	chr13	75771839	75772179	+	0.000	0.000	63.8	19.0	3.36	1.46e-15
Merged-chr13-77325507-2	chr13	77325353	77325636	+	0.000	0.000	31.0	6.0	5.16	2.56e-12
Merged-chr13-77544549-2	chr13	77544308	77544752	+	0.000	0.000	24.4	2.0	12.20	3.98e-18
Merged-chr13-77678868-2	chr13	77678756	77678976	+	0.000	0.000	6.6	0.5	13.14	1.32e-05
Merged-chr13-77915886-1	chr13	77915784	77915988	+	0.000	0.000	8.4	0.5	16.90	5.88e-08
Merged-chr13-79399122-2	chr13	79399017	79399228	+	0.000	0.000	8.4	1.0	8.45	1.02e-05
Merged-chr13-80131391-2	chr13	80131253	80131530	+	0.000	0.000	31.0	12.0	2.58	8.87e-06
Merged-chr13-95279216-1	chr13	95279095	95279337	+	0.000	0.000	9.9	1.0	9.86	1.13e-06
Merged-chr13-95604679-1	chr13	95604587	95604771	+	0.000	0.000	7.5	1.0	7.51	8.32e-05
Merged-chr13-97290978-2	chr13	97290773	97291164	+	0.000	0.000	36.6	17.0	2.15	4.00e-05
Merged-chr13-97702798-2	chr13	97702681	97702944	+	0.000	0.000	7.5	1.0	7.51	8.32e-05
Merged-chr13-98541899-2	chr13	98541620	98542158	+	0.000	0.000	59.1	27.0	2.19	6.88e-08
Merged-chr13-98571160-2	chr13	98570910	98571400	+	0.000	0.000	109.4	53.0	2.06	1.13e-11
Merged-chr13-98658292-2	chr13	98658175	98658408	+	0.000	0.000	9.4	1.0	9.39	1.13e-06
Merged-chr13-98761894-2	chr13	98761695	98762193	+	0.000	0.000	27.2	9.0	3.02	9.64e-07
Merged-chr13-99032018-2	chr13	99031821	99032162	+	0.000	0.000	8.4	1.0	8.45	1.02e-05
Merged-chr13-99064171-2	chr13	99064028	99064312	+	0.000	0.000	30.0	7.0	4.29	9.98e-11
Merged-chr13-99066436-2	chr13	99066301	99066548	+	0.000	0.000	12.2	0.5	24.41	3.09e-13
Merged-chr13-99076056-1	chr13	99075860	99076253	+	0.000	0.000	8.4	0.5	16.90	5.88e-08
Merged-chr13-99356494-2	chr13	99356277	99356722	+	0.000	0.000	89.6	51.0	1.76	9.18e-07
Merged-chr13-100589404-2	chr13	100589195	100589625	+	0.000	0.000	59.1	23.0	2.57	2.62e-10
Merged-chr13-101453312-2	chr13	101453234	101453395	+	0.000	0.000	14.1	1.0	14.08	4.52e-12
Merged-chr13-101536295-2	chr13	101536168	101536453	+	0.000	0.000	10.3	0.5	20.65	1.63e-10
Merged-chr13-106163639-2	chr13	106163477	106163793	+	0.000	0.000	31.9	10.5	3.04	2.25e-07
Merged-chr13-106710499-2	chr13	106710324	106710633	+	0.000	0.000	7.5	1.0	7.51	8.32e-05
Merged-chr13-107276283-4	chr13	107276011	107276539	+	0.000	0.000	34.7	16.0	2.17	6.01e-05
Merged-chr13-107422154-2	chr13	107421999	107422304	+	0.000	0.000	37.1	9.0	4.12	2.38e-12
Merged-chr13-107649264-2	chr13	107649131	107649381	+	0.000	0.000	13.1	3.0	4.38	1.61e-05
Merged-chr13-108269870-4	chr13	108269540	108270275	+	0.000	0.000	39.4	7.0	5.63	4.92e-17
Merged-chr13-108898130-2	chr13	108897938	108898330	+	0.000	0.000	49.8	26.0	1.91	3.70e-05
Merged-chr13-108916471-2	chr13	108916350	108916621	+	0.000	0.000	6.1	0.5	12.20	1.32e-05
Merged-chr13-110109065-2	chr13	110108913	110109206	+	0.000	0.000	29.1	12.0	2.42	2.26e-05
Merged-chr13-110123258-1	chr13	110123184	110123333	+	0.000	0.000	10.8	1.0	10.79	1.11e-07
Merged-chr13-110132858-2	chr13	110132662	110133026	+	0.000	0.000	12.2	3.0	4.07	7.14e-05
Merged-chr13-110306095-2	chr13	110305963	110306230	+	0.000	0.000	19.2	5.0	3.85	1.40e-06
Merged-chr13-110799850-5	chr13	110799389	110800291	+	0.000	0.000	187.3	95.5	1.96	8.60e-17
Merged-chr13-110869472-2	chr13	110869254	110869689	+	0.000	0.000	90.1	51.0	1.77	5.13e-07
Merged-chr13-111006615-2	chr13	111006493	111006730	+	0.000	0.000	13.6	1.5	9.07	7.80e-09
Merged-chr13-112603884-1	chr13	112603689	112604079	+	0.000	0.000	12.2	3.0	4.07	7.14e-05
Merged-chr13-112744870-2	chr13	112744662	112745009	+	0.000	0.000	7.5	1.0	7.51	8.32e-05
Merged-chr13-113445413-2	chr13	113445319	113445504	+	0.000	0.000	6.6	0.5	13.14	1.32e-05
Merged-chr13-113759958-3	chr13	113759707	113760194	+	0.000	0.000	60.5	28.0	2.16	1.03e-07
Merged-chr13-113947435-2	chr13	113947341	113947563	+	0.000	0.000	7.5	1.0	7.51	8.32e-05
Merged-chr13-114064650-1	chr13	114064574	114064727	+	0.000	0.000	14.5	1.0	14.55	4.52e-12
Merged-chr14-20512558-4	chr14	20512246	20512837	+	0.000	0.000	55.9	28.5	1.96	6.87e-06
Merged-chr14-20601869-2	chr14	20601767	20601993	+	0.000	0.000	7.5	0.5	15.02	9.40e-07
Merged-chr14-20686287-2	chr14	20686129	20686434	+	0.000	0.000	30.5	11.0	2.77	1.69e-06
Merged-chr14-22398762-2	chr14	22398573	22398958	+	0.000	0.000	12.2	2.0	6.10	1.36e-06
Merged-chr14-22737233-2	chr14	22737091	22737359	+	0.000	0.000	16.0	1.0	15.96	3.00e-13
Merged-chr14-22979073-1	chr14	22978963	22979184	+	0.000	0.000	12.7	1.0	12.67	8.32e-10
Merged-chr14-23155421-2	chr14	23155215	23155606	+	0.000	0.000	50.7	22.5	2.25	4.00e-07
Merged-chr14-23307282-1	chr14	23307183	23307381	+	0.000	0.000	7.5	0.5	15.02	9.40e-07
Merged-chr14-23538031-2	chr14	23537872	23538243	+	0.000	0.000	20.7	7.0	2.95	4.44e-05
Merged-chr14-24161635-2	chr14	24161507	24161750	+	0.000	0.000	21.6	7.0	3.08	1.45e-05
Merged-chr14-24246989-1	chr14	24246888	24247090	+	0.000	0.000	19.7	1.0	19.71	3.18e-18
Merged-chr14-26984733-2	chr14	26984604	26984855	+	0.000	0.000	14.1	4.0	3.52	7.63e-05
Merged-chr14-28577424-2	chr14	28577274	28577561	+	0.000	0.000	9.4	1.0	9.39	1.13e-06
Merged-chr14-29227819-2	chr14	29227644	29227976	+	0.000	0.000	17.8	1.0	17.83	1.09e-15
Merged-chr14-30336285-2	chr14	30336144	30336436	+	0.000	0.000	9.4	1.0	9.39	1.13e-06
Merged-chr14-32352912-1	chr14	32352782	32353043	+	0.000	0.000	6.6	0.5	13.14	1.32e-05
Merged-chr14-32897351-2	chr14	32897185	32897526	+	0.000	0.000	32.9	4.0	8.21	1.46e-18
Merged-chr14-33762630-2	chr14	33762402	33762863	+	0.000	0.000	61.0	34.0	1.79	1.93e-05
Merged-chr14-34043867-2	chr14	34043685	34044107	+	0.000	0.000	22.1	7.0	3.15	4.53e-06
Merged-chr14-34465525-2	chr14	34465391	34465662	+	0.000	0.000	31.9	12.0	2.66	3.37e-06
Merged-chr14-34646289-1	chr14	34646213	34646365	+	0.000	0.000	11.7	1.0	11.73	1.00e-08
Merged-chr14-34873874-3	chr14	34873485	34874274	+	0.000	0.000	136.6	90.0	1.52	3.81e-06
Merged-chr14-35294427-2	chr14	35294261	35294576	+	0.000	0.000	59.1	10.0	5.91	3.93e-26
Merged-chr14-35397900-1	chr14	35397754	35398047	+	0.000	0.000	11.3	2.0	5.63	8.31e-06
Merged-chr14-35403239-1	chr14	35403152	35403327	+	0.000	0.000	14.5	4.0	3.64	7.63e-05
Merged-chr14-35419752-2	chr14	35419600	35419906	+	0.000	0.000	57.3	25.0	2.29	2.87e-08
Merged-chr14-38143898-2	chr14	38143580	38144164	+	0.000	0.000	28.2	12.0	2.35	5.58e-05
Merged-chr14-38367882-2	chr14	38367674	38368025	+	0.000	0.000	9.4	0.5	18.77	3.26e-09
Merged-chr14-38522902-3	chr14	38522685	38523115	+	0.000	0.000	25.3	2.0	12.67	3.17e-19
Merged-chr14-38990150-2	chr14	38989990	38990355	+	0.000	0.000	22.5	3.0	7.51	1.60e-12
Merged-chr14-39233027-1	chr14	39232841	39233214	+	0.000	0.000	9.9	1.0	9.86	1.13e-06
Merged-chr14-45180806-2	chr14	45180702	45180912	+	0.000	0.000	6.6	0.5	13.14	1.32e-05
Merged-chr14-49692402-1	chr14	49692324	49692481	+	0.000	0.000	10.3	2.0	5.16	4.65e-05
Merged-chr14-49940373-2	chr14	49940263	49940489	+	0.000	0.000	6.6	0.5	13.14	1.32e-05
Merged-chr14-50522168-2	chr14	50522043	50522290	+	0.000	0.000	15.0	1.0	15.02	3.00e-13
Merged-chr14-52068479-2	chr14	52068305	52068620	+	0.000	0.000	15.0	4.0	3.75	1.99e-05
Merged-chr14-52221503-3	chr14	52221189	52221800	+	0.000	0.000	17.8	5.0	3.57	1.99e-05
Merged-chr14-52742668-2	chr14	52742495	52742846	+	0.000	0.000	26.3	3.0	8.76	3.53e-16
Merged-chr14-52863162-2	chr14	52863051	52863282	+	0.000	0.000	8.4	1.0	8.45	1.02e-05
Merged-chr14-53715575-2	chr14	53715383	53715737	+	0.000	0.000	16.0	2.0	7.98	3.87e-09
Merged-chr14-54331027-2	chr14	54330706	54331290	+	0.000	0.000	22.5	4.0	5.63	3.46e-10
Merged-chr14-54568965-2	chr14	54568860	54569065	+	0.000	0.000	22.5	8.5	2.65	7.94e-05
Merged-chr14-54589284-2	chr14	54589159	54589403	+	0.000	0.000	8.4	1.0	8.45	1.02e-05
Merged-chr14-54659127-1	chr14	54659024	54659230	+	0.000	0.000	12.2	2.0	6.10	1.36e-06
Merged-chr14-54772760-1	chr14	54772686	54772835	+	0.000	0.000	15.0	1.5	10.01	8.24e-11
Merged-chr14-54776836-1	chr14	54776668	54777005	+	0.000	0.000	33.3	11.0	3.03	6.56e-08
Merged-chr14-54858065-2	chr14	54857889	54858263	+	0.000	0.000	11.3	0.5	22.53	7.42e-12
Merged-chr14-54901133-2	chr14	54900976	54901257	+	0.000	0.000	22.5	4.0	5.63	3.46e-10
Merged-chr14-54908434-1	chr14	54908341	54908527	+	0.000	0.000	6.1	0.5	12.20	1.32e-05
Merged-chr14-55098454-2	chr14	55098316	55098565	+	0.000	0.000	12.7	3.0	4.22	7.14e-05
Merged-chr14-55137587-2	chr14	55137365	55137833	+	0.000	0.000	117.3	69.0	1.70	9.02e-08
Merged-chr14-55386195-2	chr14	55386071	55386336	+	0.000	0.000	10.3	0.5	20.65	1.63e-10
Merged-chr14-55400112-2	chr14	55399987	55400251	+	0.000	0.000	20.7	7.0	2.95	4.44e-05
Merged-chr14-55807345-2	chr14	55807010	55807668	+	0.000	0.000	172.2	113.0	1.52	1.50e-07
Merged-chr14-55867417-1	chr14	55867290	55867545	+	0.000	0.000	6.6	0.5	13.14	1.32e-05
Merged-chr14-56355610-2	chr14	56355457	56355727	+	0.000	0.000	10.3	2.0	5.16	4.65e-05
Merged-chr14-56412848-2	chr14	56412713	56412980	+	0.000	0.000	7.5	1.0	7.51	8.32e-05
Merged-chr14-57266248-2	chr14	57266063	57266431	+	0.000	0.000	55.4	24.0	2.31	4.21e-08
Merged-chr14-57733142-2	chr14	57732929	57733369	+	0.000	0.000	40.4	20.0	2.02	5.32e-05
Merged-chr14-58196433-1	chr14	58196315	58196552	+	0.000	0.000	9.4	0.5	18.77	3.26e-09
Merged-chr14-58245249-2	chr14	58245085	58245434	+	0.000	0.000	31.0	8.0	3.87	2.10e-09
Merged-chr14-58716898-2	chr14	58716796	58717021	+	0.000	0.000	7.5	0.5	15.02	9.40e-07
Merged-chr14-59321255-2	chr14	59320873	59321645	+	0.000	0.000	50.7	26.0	1.95	1.89e-05
Merged-chr14-61178413-2	chr14	61178192	61178622	+	0.000	0.000	26.8	11.0	2.43	8.21e-05
Merged-chr14-61417287-2	chr14	61417153	61417407	+	0.000	0.000	15.0	4.0	3.75	1.99e-05
Merged-chr14-61472347-3	chr14	61472038	61472661	+	0.000	0.000	98.6	55.0	1.79	1.10e-07
Merged-chr14-61573947-2	chr14	61573747	61574166	+	0.000	0.000	16.0	4.0	3.99	1.99e-05
Merged-chr14-61661876-1	chr14	61661710	61662043	+	0.000	0.000	7.5	1.0	7.51	8.32e-05
Merged-chr14-61890112-2	chr14	61889957	61890238	+	0.000	0.000	12.2	0.5	24.41	3.09e-13
Merged-chr14-63295445-2	chr14	63295177	63295701	+	0.000	0.000	26.8	6.0	4.46	1.34e-09
Merged-chr14-63478245-2	chr14	63478135	63478371	+	0.000	0.000	6.6	0.5	13.14	1.32e-05
Merged-chr14-63513154-2	chr14	63512988	63513302	+	0.000	0.000	10.3	2.0	5.16	4.65e-05
Merged-chr14-64266397-2	chr14	64266245	64266565	+	0.000	0.000	31.0	10.5	2.95	6.73e-07
Merged-chr14-64282010-1	chr14	64281905	64282116	+	0.000	0.000	9.4	0.5	18.77	3.26e-09
Merged-chr14-64993725-1	chr14	64993618	64993832	+	0.000	0.000	6.6	0.5	13.14	1.32e-05
Merged-chr14-65081558-2	chr14	65081382	65081714	+	0.000	0.000	29.1	3.0	9.70	4.29e-19
Merged-chr14-65210227-2	chr14	65210078	65210387	+	0.000	0.000	10.3	1.0	10.33	1.11e-07
Merged-chr14-65251351-1	chr14	65251212	65251491	+	0.000	0.000	7.5	1.0	7.51	8.32e-05
Merged-chr14-65282158-2	chr14	65281933	65282391	+	0.000	0.000	16.9	3.0	5.63	1.24e-07
Merged-chr14-65461904-2	chr14	65461748	65462056	+	0.000	0.000	15.5	2.0	7.74	3.87e-09
Merged-chr14-66380330-2	chr14	66380158	66380511	+	0.000	0.000	18.8	5.0	3.75	5.42e-06
Merged-chr14-67187371-2	chr14	67187183	67187561	+	0.000	0.000	20.2	6.0	3.36	5.18e-06
Merged-chr14-67488746-2	chr14	67488604	67488893	+	0.000	0.000	17.4	2.0	8.68	5.61e-11
Merged-chr14-68261320-1	chr14	68261202	68261438	+	0.000	0.000	7.5	0.5	15.02	9.40e-07
Merged-chr14-68369684-1	chr14	68369538	68369830	+	0.000	0.000	11.3	1.0	11.26	1.00e-08
Merged-chr14-68459999-1	chr14	68459894	68460104	+	0.000	0.000	6.1	0.5	12.20	1.32e-05
Merged-chr14-68663564-3	chr14	68663335	68663793	+	0.000	0.000	18.3	5.0	3.66	5.42e-06
Merged-chr14-68881561-2	chr14	68881468	68881692	+	0.000	0.000	9.4	1.0	9.39	1.13e-06
Merged-chr14-68969468-2	chr14	68969225	68969735	+	0.000	0.000	50.2	18.0	2.79	4.47e-10
Merged-chr14-69015061-2	chr14	69014783	69015321	+	0.000	0.000	94.8	27.0	3.51	8.52e-24
Merged-chr14-69088766-2	chr14	69088573	69088950	+	0.000	0.000	34.7	9.0	3.86	1.56e-10
Merged-chr14-69096955-2	chr14	69096780	69097105	+	0.000	0.000	14.5	4.0	3.64	7.63e-05
Merged-chr14-69133370-2	chr14	69133143	69133611	+	0.000	0.000	57.3	28.0	2.04	1.00e-06
Merged-chr14-69231679-2	chr14	69231570	69231811	+	0.000	0.000	7.5	1.0	7.51	8.32e-05
Merged-chr14-69235543-2	chr14	69235371	69235661	+	0.000	0.000	8.4	1.0	8.45	1.02e-05
Merged-chr14-69582426-2	chr14	69582301	69582560	+	0.000	0.000	10.3	1.0	10.33	1.11e-07
Merged-chr14-69615820-2	chr14	69615610	69616018	+	0.000	0.000	82.1	36.5	2.25	6.73e-11
Merged-chr14-69616429-1	chr14	69616309	69616549	+	0.000	0.000	12.2	0.5	24.41	3.09e-13
Merged-chr14-69649026-1	chr14	69648902	69649151	+	0.000	0.000	15.0	0.5	30.04	1.42e-17
Merged-chr14-69682867-2	chr14	69682652	69683163	+	0.000	0.000	14.1	2.0	7.04	2.93e-08
Merged-chr14-69697068-2	chr14	69696903	69697237	+	0.000	0.000	31.0	3.0	10.33	4.28e-20
Merged-chr14-69728723-2	chr14	69728521	69728921	+	0.000	0.000	34.7	11.0	3.16	2.10e-08
Merged-chr14-71142041-1	chr14	71141949	71142134	+	0.000	0.000	12.2	3.0	4.07	7.14e-05
Merged-chr14-71239066-2	chr14	71238873	71239288	+	0.000	0.000	40.4	20.0	2.02	5.32e-05
Merged-chr14-72318854-2	chr14	72318710	72319017	+	0.000	0.000	19.7	6.0	3.29	1.76e-05
Merged-chr14-72647252-3	chr14	72646957	72647565	+	0.000	0.000	94.8	51.0	1.86	4.52e-08
Merged-chr14-75124180-2	chr14	75123985	75124375	+	0.000	0.000	112.6	75.0	1.50	3.98e-05
Merged-chr14-75247714-2	chr14	75247598	75247841	+	0.000	0.000	7.5	0.5	15.02	9.40e-07
Merged-chr14-75871347-2	chr14	75871227	75871511	+	0.000	0.000	24.4	9.0	2.71	2.45e-05
Merged-chr14-75981560-2	chr14	75981406	75981752	+	0.000	0.000	37.5	12.5	3.00	1.55e-08
Merged-chr14-76782902-1	chr14	76782827	76782978	+	0.000	0.000	7.5	1.0	7.51	8.32e-05
Merged-chr14-76953693-4	chr14	76953433	76953951	+	0.000	0.000	100.4	44.0	2.28	3.25e-13
Merged-chr14-77043491-2	chr14	77043321	77043666	+	0.000	0.000	37.5	18.0	2.09	5.75e-05
Merged-chr14-77554398-2	chr14	77554310	77554501	+	0.000	0.000	6.6	0.5	13.14	1.32e-05
Merged-chr14-80538818-2	chr14	80538691	80538974	+	0.000	0.000	12.2	3.0	4.07	7.14e-05
Merged-chr14-88612093-2	chr14	88611958	88612212	+	0.000	0.000	16.0	3.0	5.32	6.70e-07
Merged-chr14-89008105-2	chr14	89007992	89008216	+	0.000	0.000	7.5	1.0	7.51	8.32e-05
Merged-chr14-89165541-2	chr14	89165281	89165788	+	0.000	0.000	104.2	44.0	2.37	1.07e-14
Merged-chr14-89303894-4	chr14	89303520	89304333	+	0.000	0.000	44.1	23.0	1.92	6.37e-05
Merged-chr14-89407123-2	chr14	89407002	89407307	+	0.000	0.000	12.2	2.0	6.10	1.36e-06
Merged-chr14-90094312-3	chr14	90094015	90094588	+	0.000	0.000	33.8	9.0	3.75	5.95e-10
Merged-chr14-90828915-2	chr14	90828762	90829018	+	0.000	0.000	13.6	3.0	4.54	1.61e-05
Merged-chr14-90839352-2	chr14	90839201	90839540	+	0.000	0.000	15.0	4.0	3.75	1.99e-05
Merged-chr14-90871807-2	chr14	90871625	90871977	+	0.000	0.000	20.7	4.0	5.16	1.02e-08
Merged-chr14-90969651-2	chr14	90969487	90969831	+	0.000	0.000	19.7	2.0	9.86	6.48e-13
Merged-chr14-91022710-2	chr14	91022549	91022883	+	0.000	0.000	13.1	2.0	6.57	2.07e-07
Merged-chr14-91202473-2	chr14	91202167	91202754	+	0.000	0.000	73.2	16.0	4.58	2.55e-25
Merged-chr14-91237399-2	chr14	91237241	91237552	+	0.000	0.000	46.0	17.0	2.71	1.28e-08
Merged-chr14-91258204-3	chr14	91257911	91258597	+	0.000	0.000	38.0	16.5	2.30	4.11e-06
Merged-chr14-91494895-2	chr14	91494765	91495018	+	0.000	0.000	8.9	0.5	17.83	5.88e-08
Merged-chr14-92747886-1	chr14	92747812	92747961	+	0.000	0.000	11.3	0.5	22.53	7.42e-12
Merged-chr14-92785863-2	chr14	92785700	92786023	+	0.000	0.000	44.1	20.0	2.21	2.42e-06
Merged-chr14-93237132-2	chr14	93237009	93237297	+	0.000	0.000	12.2	3.0	4.07	7.14e-05
Merged-chr14-93955473-1	chr14	93955293	93955653	+	0.000	0.000	10.3	1.5	6.88	4.10e-06
Merged-chr14-93965568-2	chr14	93965314	93965753	+	0.000	0.000	8.4	1.0	8.45	1.02e-05
Merged-chr14-95255690-2	chr14	95255522	95255861	+	0.000	0.000	59.1	34.0	1.74	6.33e-05
Merged-chr14-95835468-2	chr14	95835282	95835607	+	0.000	0.000	6.6	0.5	13.14	1.32e-05
Merged-chr14-99192206-2	chr14	99192042	99192399	+	0.000	0.000	28.6	12.0	2.39	5.58e-05
Merged-chr14-99508566-1	chr14	99508392	99508740	+	0.000	0.000	6.6	0.5	13.14	1.32e-05
Merged-chr14-99789699-2	chr14	99789549	99789846	+	0.000	0.000	13.1	0.5	26.28	1.19e-14
Merged-chr14-100330550-2	chr14	100330340	100330739	+	0.000	0.000	52.1	4.0	13.02	4.98e-39
Merged-chr14-100331159-3	chr14	100330925	100331513	+	0.000	0.000	65.2	4.0	16.31	3.22e-54
Merged-chr14-100332413-3	chr14	100332140	100332662	+	0.000	0.000	70.4	6.0	11.73	6.68e-49
Merged-chr14-100332979-2	chr14	100332799	100333247	+	0.000	0.000	40.8	4.0	10.21	3.01e-26
Merged-chr14-100339860-1	chr14	100339725	100339995	+	0.000	0.000	17.4	0.5	34.73	1.30e-20
Merged-chr14-100340441-1	chr14	100340343	100340540	+	0.000	0.000	9.9	1.0	9.86	1.13e-06
Merged-chr14-100346008-1	chr14	100345911	100346105	+	0.000	0.000	10.8	0.5	21.59	1.63e-10
Merged-chr14-100346630-1	chr14	100346535	100346725	+	0.000	0.000	12.2	1.0	12.20	8.32e-10
Merged-chr14-100348341-1	chr14	100348246	100348437	+	0.000	0.000	10.8	1.0	10.79	1.11e-07
Merged-chr14-100348990-3	chr14	100348675	100349250	+	0.000	0.000	21.6	0.5	43.18	5.66e-27
Merged-chr14-100349552-2	chr14	100349361	100349717	+	0.000	0.000	19.7	0.5	39.42	9.51e-24
Merged-chr14-100352518-1	chr14	100352397	100352640	+	0.000	0.000	12.7	0.5	25.34	3.09e-13
Merged-chr14-100354936-2	chr14	100354747	100355201	+	0.000	0.000	17.8	0.5	35.67	1.30e-20
Merged-chr14-100361798-2	chr14	100361643	100361946	+	0.000	0.000	14.5	0.5	29.10	4.25e-16
Merged-chr14-100367106-1	chr14	100367022	100367190	+	0.000	0.000	7.5	1.0	7.51	8.32e-05
Merged-chr14-100369121-1	chr14	100368990	100369253	+	0.000	0.000	10.3	1.0	10.33	1.11e-07
Merged-chr14-100385733-2	chr14	100385608	100385894	+	0.000	0.000	10.3	2.0	5.16	4.65e-05
Merged-chr14-100428954-2	chr14	100428807	100429110	+	0.000	0.000	29.1	13.0	2.24	8.94e-05
Merged-chr14-100638414-1	chr14	100638294	100638534	+	0.000	0.000	6.6	0.5	13.14	1.32e-05
Merged-chr14-100816054-2	chr14	100815830	100816268	+	0.000	0.000	46.9	21.0	2.23	1.63e-06
Merged-chr14-100849639-2	chr14	100849485	100849806	+	0.000	0.000	24.4	7.0	3.49	3.89e-07
Merged-chr14-101062755-2	chr14	101062498	101063035	+	0.000	0.000	14.1	4.0	3.52	7.63e-05
Merged-chr14-101792418-2	chr14	101792248	101792577	+	0.000	0.000	15.0	3.0	5.01	6.70e-07
Merged-chr14-101965356-2	chr14	101965209	101965504	+	0.000	0.000	26.3	7.5	3.50	1.07e-07
Merged-chr14-102480069-2	chr14	102479906	102480219	+	0.000	0.000	10.3	0.5	20.65	1.63e-10
Merged-chr14-102805612-2	chr14	102805461	102805914	+	0.000	0.000	16.0	3.5	4.56	4.26e-06
Merged-chr14-103109921-2	chr14	103109759	103110077	+	0.000	0.000	26.3	10.0	2.63	1.77e-05
Merged-chr14-103118230-2	chr14	103118053	103118404	+	0.000	0.000	84.0	16.0	5.25	5.85e-33
Merged-chr14-103260818-3	chr14	103260509	103261194	+	0.000	0.000	57.7	30.0	1.92	7.38e-06
Merged-chr14-103315508-2	chr14	103315283	103315729	+	0.000	0.000	110.8	37.0	2.99	2.56e-22
Merged-chr14-103428893-2	chr14	103428681	103429056	+	0.000	0.000	17.8	4.0	4.46	1.13e-06
Merged-chr14-103513175-2	chr14	103513036	103513320	+	0.000	0.000	15.0	4.0	3.75	1.99e-05
Merged-chr14-103704862-1	chr14	103704779	103704945	+	0.000	0.000	9.9	1.5	6.57	2.77e-05
Merged-chr14-103732502-1	chr14	103732353	103732651	+	0.000	0.000	7.5	1.0	7.51	8.32e-05
Merged-chr14-104894590-2	chr14	104894364	104894858	+	0.000	0.000	45.1	8.0	5.63	1.48e-19
Merged-chr14-104927449-2	chr14	104927298	104927598	+	0.000	0.000	7.5	0.5	15.02	9.40e-07
Merged-chr15-31031858-2	chr15	31031693	31032030	+	0.000	0.000	107.0	48.0	2.23	1.62e-13
Merged-chr15-31328512-3	chr15	31328337	31328746	+	0.000	0.000	24.4	8.0	3.05	3.73e-06
Merged-chr15-31473118-2	chr15	31472902	31473330	+	0.000	0.000	60.1	14.0	4.29	7.59e-20
Merged-chr15-31575019-2	chr15	31574864	31575228	+	0.000	0.000	11.3	1.0	11.26	1.00e-08
Merged-chr15-33894377-2	chr15	33894275	33894524	+	0.000	0.000	8.4	0.5	16.90	5.88e-08
Merged-chr15-34147556-2	chr15	34147357	34147753	+	0.000	0.000	39.4	17.0	2.32	3.39e-06
Merged-chr15-34217783-2	chr15	34217617	34217963	+	0.000	0.000	15.0	2.0	7.51	3.87e-09
Merged-chr15-34784219-2	chr15	34784047	34784405	+	0.000	0.000	12.2	2.0	6.10	1.36e-06
Merged-chr15-34813618-2	chr15	34813495	34813777	+	0.000	0.000	9.4	0.5	18.77	3.26e-09
Merged-chr15-36401751-1	chr15	36401653	36401849	+	0.000	0.000	8.4	0.5	16.90	5.88e-08
Merged-chr15-37795932-2	chr15	37795780	37796104	+	0.000	0.000	7.5	0.5	15.02	9.40e-07
Merged-chr15-38461287-2	chr15	38461117	38461449	+	0.000	0.000	47.4	22.0	2.15	2.44e-06
Merged-chr15-38706025-2	chr15	38705874	38706168	+	0.000	0.000	24.4	7.0	3.49	3.89e-07
Merged-chr15-38844948-2	chr15	38844803	38845110	+	0.000	0.000	27.2	8.0	3.40	1.04e-07
Merged-chr15-39124596-1	chr15	39124512	39124681	+	0.000	0.000	12.2	1.0	12.20	8.32e-10
Merged-chr15-39167785-1	chr15	39167708	39167862	+	0.000	0.000	6.6	0.5	13.14	1.32e-05
Merged-chr15-39479212-2	chr15	39479062	39479377	+	0.000	0.000	13.1	2.0	6.57	2.07e-07
Merged-chr15-40160973-2	chr15	40160778	40161167	+	0.000	0.000	69.5	40.5	1.72	2.87e-05
Merged-chr15-40516776-1	chr15	40516647	40516906	+	0.000	0.000	7.0	1.0	7.04	8.32e-05
Merged-chr15-40526934-1	chr15	40526798	40527070	+	0.000	0.000	8.4	1.0	8.45	1.02e-05
Merged-chr15-40754021-2	chr15	40753910	40754158	+	0.000	0.000	7.5	0.5	15.02	9.40e-07
Merged-chr15-40940500-2	chr15	40940298	40940674	+	0.000	0.000	69.9	28.0	2.50	4.78e-11
Merged-chr15-40981496-3	chr15	40981267	40981706	+	0.000	0.000	52.6	19.0	2.77	3.37e-10
Merged-chr15-41675300-2	chr15	41675165	41675484	+	0.000	0.000	7.5	0.5	15.02	9.40e-07
Merged-chr15-41691804-2	chr15	41691623	41692010	+	0.000	0.000	16.0	4.0	3.99	1.99e-05
Merged-chr15-41885514-2	chr15	41885400	41885621	+	0.000	0.000	6.6	0.5	13.14	1.32e-05
Merged-chr15-41961038-2	chr15	41960904	41961180	+	0.000	0.000	22.1	3.0	7.35	1.60e-12
Merged-chr15-42171351-2	chr15	42171164	42171537	+	0.000	0.000	28.2	4.0	7.04	5.02e-15
Merged-chr15-42915070-2	chr15	42914984	42915169	+	0.000	0.000	7.5	1.0	7.51	8.32e-05
Merged-chr15-45061473-2	chr15	45061273	45061692	+	0.000	0.000	24.4	8.0	3.05	3.73e-06
Merged-chr15-45091384-2	chr15	45091241	45091572	+	0.000	0.000	10.3	2.0	5.16	4.65e-05
Merged-chr15-45158149-2	chr15	45157996	45158302	+	0.000	0.000	32.9	11.0	2.99	2.00e-07
Merged-chr15-45583760-2	chr15	45583522	45583916	+	0.000	0.000	15.0	1.0	15.02	3.00e-13
Merged-chr15-45637709-2	chr15	45637552	45637865	+	0.000	0.000	49.8	20.5	2.43	6.52e-08
Merged-chr15-48541971-4	chr15	48541697	48542298	+	0.000	0.000	21.6	5.0	4.32	8.11e-08
Merged-chr15-50247956-2	chr15	50247833	50248105	+	0.000	0.000	12.2	3.0	4.07	7.14e-05
Merged-chr15-50354070-2	chr15	50353887	50354251	+	0.000	0.000	55.9	25.5	2.19	2.76e-07
Merged-chr15-50764633-2	chr15	50764484	50764750	+	0.000	0.000	16.9	1.0	16.90	1.87e-14
Merged-chr15-51163181-4	chr15	51162876	51163474	+	0.000	0.000	66.6	34.0	1.96	7.53e-07
Merged-chr15-51731925-3	chr15	51731617	51732166	+	0.000	0.000	27.2	4.0	6.81	3.53e-14
Merged-chr15-51995152-2	chr15	51995033	51995303	+	0.000	0.000	10.3	1.0	10.33	1.11e-07
Merged-chr15-52085507-1	chr15	52085373	52085642	+	0.000	0.000	7.5	1.0	7.51	8.32e-05
Merged-chr15-55255912-2	chr15	55255768	55256068	+	0.000	0.000	20.7	1.0	20.65	1.59e-19
Merged-chr15-55402867-2	chr15	55402728	55402995	+	0.000	0.000	10.3	0.5	20.65	1.63e-10
Merged-chr15-55897353-2	chr15	55897165	55897547	+	0.000	0.000	67.6	39.0	1.73	2.90e-05
Merged-chr15-56174907-2	chr15	56174762	56175035	+	0.000	0.000	14.1	3.0	4.69	3.40e-06
Merged-chr15-56783710-2	chr15	56783521	56783887	+	0.000	0.000	8.4	1.0	8.45	1.02e-05
Merged-chr15-57345858-2	chr15	57345727	57345973	+	0.000	0.000	8.4	0.5	16.90	5.88e-08
Merged-chr15-57441011-2	chr15	57440834	57441185	+	0.000	0.000	28.2	5.0	5.63	9.93e-13
Merged-chr15-57555432-1	chr15	57555339	57555525	+	0.000	0.000	14.1	4.0	3.52	7.63e-05
Merged-chr15-58146919-2	chr15	58146781	58147037	+	0.000	0.000	10.3	2.0	5.16	4.65e-05
Merged-chr15-58457712-2	chr15	58457453	58457963	+	0.000	0.000	141.7	50.5	2.81	1.39e-25
Merged-chr15-58758347-2	chr15	58758232	58758469	+	0.000	0.000	14.1	4.0	3.52	7.63e-05
Merged-chr15-58982042-2	chr15	58981907	58982169	+	0.000	0.000	8.4	0.5	16.90	5.88e-08
Merged-chr15-59175074-2	chr15	59174882	59175253	+	0.000	0.000	61.0	30.0	2.03	4.48e-07
Merged-chr15-59274336-2	chr15	59274151	59274512	+	0.000	0.000	32.9	15.0	2.19	9.03e-05
Merged-chr15-59554117-2	chr15	59553940	59554313	+	0.000	0.000	17.8	5.0	3.57	1.99e-05
Merged-chr15-60006572-4	chr15	60006282	60006823	+	0.000	0.000	33.8	7.0	4.83	1.02e-12
Merged-chr15-60255624-2	chr15	60255483	60255770	+	0.000	0.000	11.3	1.0	11.26	1.00e-08
Merged-chr15-60660796-2	chr15	60660580	60661083	+	0.000	0.000	49.3	18.0	2.74	1.25e-09
Merged-chr15-60752259-2	chr15	60752119	60752414	+	0.000	0.000	12.2	3.0	4.07	7.14e-05
Merged-chr15-62046242-2	chr15	62046081	62046409	+	0.000	0.000	18.8	3.0	6.26	3.57e-09
Merged-chr15-62059936-2	chr15	62059817	62060052	+	0.000	0.000	33.8	13.5	2.50	5.18e-06
Merged-chr15-62119399-2	chr15	62118990	62119768	+	0.000	0.000	145.5	87.0	1.67	8.48e-09
Merged-chr15-62135825-2	chr15	62135494	62136131	+	0.000	0.000	65.7	18.5	3.55	3.61e-17
Merged-chr15-62503655-2	chr15	62503470	62503795	+	0.000	0.000	11.3	0.5	22.53	7.42e-12
Merged-chr15-62624987-2	chr15	62624867	62625163	+	0.000	0.000	6.6	0.5	13.14	1.32e-05
Merged-chr15-63234559-2	chr15	63234428	63234700	+	0.000	0.000	16.0	4.5	3.55	7.37e-05
Merged-chr15-63474354-1	chr15	63474249	63474460	+	0.000	0.000	6.1	0.5	12.20	1.32e-05
Merged-chr15-63827454-2	chr15	63827293	63827614	+	0.000	0.000	17.8	5.0	3.57	1.99e-05
Merged-chr15-63873803-2	chr15	63873645	63873961	+	0.000	0.000	18.8	3.0	6.26	3.57e-09
Merged-chr15-63938832-2	chr15	63938654	63939031	+	0.000	0.000	43.2	12.0	3.60	3.54e-12
Merged-chr15-64572053-2	chr15	64571903	64572200	+	0.000	0.000	15.0	2.0	7.51	3.87e-09
Merged-chr15-64596907-2	chr15	64596793	64597030	+	0.000	0.000	8.9	1.0	8.92	1.02e-05
Merged-chr15-64620695-2	chr15	64620476	64620914	+	0.000	0.000	22.1	8.0	2.76	3.34e-05
Merged-chr15-64895910-2	chr15	64895770	64896026	+	0.000	0.000	25.3	9.0	2.82	8.65e-06
Merged-chr15-65042954-2	chr15	65042727	65043188	+	0.000	0.000	38.0	10.0	3.80	1.16e-11
Merged-chr15-65087052-2	chr15	65086907	65087215	+	0.000	0.000	9.4	1.0	9.39	1.13e-06
Merged-chr15-65550894-2	chr15	65550653	65551112	+	0.000	0.000	24.4	0.5	48.81	5.83e-32
Merged-chr15-65639094-1	chr15	65638991	65639197	+	0.000	0.000	7.5	1.0	7.51	8.32e-05
Merged-chr15-65952617-2	chr15	65952445	65952745	+	0.000	0.000	14.1	3.0	4.69	3.40e-06
Merged-chr15-66786543-1	chr15	66786427	66786659	+	0.000	0.000	8.0	1.0	7.98	8.32e-05
Merged-chr15-66804710-1	chr15	66804624	66804796	+	0.000	0.000	12.2	2.5	4.88	1.26e-05
Merged-chr15-66957550-1	chr15	66957464	66957636	+	0.000	0.000	10.3	1.0	10.33	1.11e-07
Merged-chr15-67796921-2	chr15	67796754	67797079	+	0.000	0.000	13.1	3.0	4.38	1.61e-05
Merged-chr15-68114584-2	chr15	68114428	68114744	+	0.000	0.000	24.4	6.0	4.07	2.48e-08
Merged-chr15-68364176-1	chr15	68364098	68364255	+	0.000	0.000	7.5	1.0	7.51	8.32e-05
Merged-chr15-68418763-2	chr15	68418594	68418914	+	0.000	0.000	10.3	1.0	10.33	1.11e-07
Merged-chr15-68666537-2	chr15	68666374	68666695	+	0.000	0.000	16.9	2.0	8.45	4.80e-10
Merged-chr15-69196010-2	chr15	69195873	69196120	+	0.000	0.000	7.5	1.0	7.51	8.32e-05
Merged-chr15-69795047-1	chr15	69794954	69795140	+	0.000	0.000	13.1	3.5	3.75	7.60e-05
Merged-chr15-69798949-3	chr15	69798521	69799366	+	0.000	0.000	159.6	86.0	1.86	1.25e-12
Merged-chr15-70141307-2	chr15	70141173	70141444	+	0.000	0.000	29.1	6.0	4.85	1.29e-11
Merged-chr15-70266999-2	chr15	70266842	70267155	+	0.000	0.000	52.1	23.0	2.27	1.44e-07
Merged-chr15-70460518-2	chr15	70460252	70460786	+	0.000	0.000	25.3	9.0	2.82	8.65e-06
Merged-chr15-70526794-1	chr15	70526691	70526897	+	0.000	0.000	8.4	0.5	16.90	5.88e-08
Merged-chr15-70528388-2	chr15	70528200	70528578	+	0.000	0.000	98.6	63.0	1.56	2.68e-05
Merged-chr15-70743781-2	chr15	70743654	70743907	+	0.000	0.000	12.2	2.0	6.10	1.36e-06
Merged-chr15-70768423-2	chr15	70768258	70768600	+	0.000	0.000	19.2	4.5	4.28	3.02e-07
Merged-chr15-70778837-2	chr15	70778647	70779044	+	0.000	0.000	46.5	8.0	5.81	2.56e-20
Merged-chr15-70857052-3	chr15	70856772	70857357	+	0.000	0.000	143.6	81.0	1.77	3.19e-10
Merged-chr15-71237828-2	chr15	71237509	71238100	+	0.000	0.000	124.4	81.0	1.54	5.49e-06
Merged-chr15-71565985-2	chr15	71565837	71566163	+	0.000	0.000	21.6	4.0	5.40	1.92e-09
Merged-chr15-71572826-2	chr15	71572403	71573231	+	0.000	0.000	99.5	65.0	1.53	5.28e-05
Merged-chr15-72784411-2	chr15	72784228	72784553	+	0.000	0.000	26.8	11.0	2.43	8.21e-05
Merged-chr15-73981961-2	chr15	73981755	73982182	+	0.000	0.000	74.2	8.0	9.27	7.65e-45
Merged-chr15-73997159-2	chr15	73996960	73997368	+	0.000	0.000	88.2	36.0	2.45	1.88e-13
Merged-chr15-74530181-2	chr15	74530007	74530367	+	0.000	0.000	73.2	35.0	2.09	1.38e-08
Merged-chr15-74977838-1	chr15	74977703	74977974	+	0.000	0.000	10.3	1.0	10.33	1.11e-07
Merged-chr15-75032594-1	chr15	75032504	75032684	+	0.000	0.000	10.3	1.0	10.33	1.11e-07
Merged-chr15-75125500-2	chr15	75125367	75125649	+	0.000	0.000	11.3	2.0	5.63	8.31e-06
Merged-chr15-75131146-2	chr15	75130966	75131437	+	0.000	0.000	21.6	2.0	10.79	6.11e-15
Merged-chr15-75817483-2	chr15	75817360	75817662	+	0.000	0.000	8.0	0.5	15.96	9.40e-07
Merged-chr15-75901242-2	chr15	75901118	75901396	+	0.000	0.000	11.3	0.5	22.53	7.42e-12
Merged-chr15-76140308-2	chr15	76140023	76140574	+	0.000	0.000	34.7	13.0	2.67	9.03e-07
Merged-chr15-76185932-3	chr15	76185707	76186157	+	0.000	0.000	29.1	13.0	2.24	8.94e-05
Merged-chr15-76334047-1	chr15	76333950	76334144	+	0.000	0.000	6.6	0.5	13.14	1.32e-05
Merged-chr15-77416196-2	chr15	77416026	77416353	+	0.000	0.000	37.5	16.0	2.35	4.98e-06
Merged-chr15-77487148-2	chr15	77487001	77487293	+	0.000	0.000	20.7	6.5	3.18	1.61e-05
Merged-chr15-78062093-2	chr15	78061944	78062233	+	0.000	0.000	33.8	10.0	3.38	7.37e-09
Merged-chr15-78065515-2	chr15	78065304	78065723	+	0.000	0.000	58.7	17.0	3.45	5.73e-15
Merged-chr15-78306452-4	chr15	78306122	78306754	+	0.000	0.000	45.1	16.0	2.82	2.20e-09
Merged-chr15-78541620-2	chr15	78541486	78541751	+	0.000	0.000	11.3	2.0	5.63	8.31e-06
Merged-chr15-78998317-2	chr15	78998184	78998455	+	0.000	0.000	18.8	4.0	4.69	2.48e-07
Merged-chr15-80514322-1	chr15	80514125	80514520	+	0.000	0.000	6.6	0.5	13.14	1.32e-05
Merged-chr15-80769710-2	chr15	80769590	80769814	+	0.000	0.000	6.6	0.5	13.14	1.32e-05
Merged-chr15-80865991-2	chr15	80865854	80866122	+	0.000	0.000	9.4	0.5	18.77	3.26e-09
Merged-chr15-81108036-2	chr15	81107809	81108244	+	0.000	0.000	40.4	11.0	3.67	1.26e-11
Merged-chr15-82855989-2	chr15	82855817	82856198	+	0.000	0.000	13.1	2.0	6.57	2.07e-07
Merged-chr15-83100248-2	chr15	83100116	83100393	+	0.000	0.000	12.2	1.0	12.20	8.32e-10
Merged-chr15-83201883-2	chr15	83201757	83201993	+	0.000	0.000	9.4	1.0	9.39	1.13e-06
Merged-chr15-83311302-2	chr15	83311129	83311479	+	0.000	0.000	10.3	1.0	10.33	1.11e-07
Merged-chr15-84761995-2	chr15	84761688	84762190	+	0.000	0.000	31.0	10.0	3.10	2.51e-07
Merged-chr15-85330013-2	chr15	85329851	85330187	+	0.000	0.000	21.6	5.0	4.32	8.11e-08
Merged-chr15-85580466-2	chr15	85580332	85580607	+	0.000	0.000	43.6	22.5	1.94	7.81e-05
Merged-chr15-85636490-2	chr15	85636335	85636644	+	0.000	0.000	15.5	2.0	7.74	3.87e-09
Merged-chr15-87570381-2	chr15	87570261	87570518	+	0.000	0.000	9.4	1.0	9.39	1.13e-06
Merged-chr15-87597895-2	chr15	87597715	87598048	+	0.000	0.000	17.8	3.0	5.94	2.16e-08
Merged-chr15-88640120-2	chr15	88639923	88640282	+	0.000	0.000	53.5	11.0	4.86	7.66e-20
Merged-chr15-88894605-1	chr15	88894435	88894775	+	0.000	0.000	14.5	1.0	14.55	4.52e-12
Merged-chr15-88895560-2	chr15	88895400	88895722	+	0.000	0.000	35.7	15.0	2.38	7.30e-06
Merged-chr15-89313648-2	chr15	89313521	89313773	+	0.000	0.000	10.3	2.0	5.16	4.65e-05
Merged-chr15-89402010-2	chr15	89401823	89402189	+	0.000	0.000	43.2	11.0	3.93	2.22e-13
Merged-chr15-89614948-2	chr15	89614804	89615076	+	0.000	0.000	7.5	1.0	7.51	8.32e-05
Merged-chr15-89845747-2	chr15	89845610	89845884	+	0.000	0.000	41.3	19.0	2.17	8.09e-06
Merged-chr15-90004891-2	chr15	90004731	90005047	+	0.000	0.000	64.8	33.0	1.96	1.12e-06
Merged-chr15-90097681-2	chr15	90097536	90097828	+	0.000	0.000	18.3	2.0	9.15	6.19e-12
Merged-chr15-90149217-2	chr15	90149080	90149367	+	0.000	0.000	20.7	0.5	41.30	2.38e-25
Merged-chr15-90184232-2	chr15	90183927	90184542	+	0.000	0.000	27.2	10.0	2.72	6.42e-06
Merged-chr15-90586079-2	chr15	90585908	90586259	+	0.000	0.000	16.9	4.0	4.22	4.89e-06
Merged-chr15-90648736-2	chr15	90648517	90648941	+	0.000	0.000	56.8	23.5	2.42	8.90e-09
Merged-chr15-90650373-4	chr15	90650100	90650655	+	0.000	0.000	108.4	65.0	1.67	6.75e-07
Merged-chr15-90654873-2	chr15	90654686	90655080	+	0.000	0.000	59.1	32.0	1.85	1.22e-05
Merged-chr15-90678042-2	chr15	90677907	90678171	+	0.000	0.000	11.3	1.0	11.26	1.00e-08
Merged-chr15-90830121-3	chr15	90829874	90830371	+	0.000	0.000	55.4	6.0	9.23	1.37e-33
Merged-chr15-90987291-1	chr15	90987154	90987429	+	0.000	0.000	8.4	0.5	16.90	5.88e-08
Merged-chr15-91224043-2	chr15	91223932	91224149	+	0.000	0.000	6.1	0.5	12.20	1.32e-05
Merged-chr15-92804020-2	chr15	92803734	92804294	+	0.000	0.000	108.9	71.0	1.53	2.66e-05
Merged-chr15-93021563-2	chr15	93021441	93021701	+	0.000	0.000	10.3	0.5	20.65	1.63e-10
Merged-chr15-95669682-2	chr15	95669559	95669808	+	0.000	0.000	8.4	1.0	8.45	1.02e-05
Merged-chr15-95839414-2	chr15	95839226	95839574	+	0.000	0.000	16.9	0.5	33.79	4.42e-19
Merged-chr15-96457938-2	chr15	96457682	96458176	+	0.000	0.000	16.9	2.0	8.45	4.80e-10
Merged-chr15-97036564-2	chr15	97036353	97036782	+	0.000	0.000	39.4	12.0	3.29	5.25e-10
Merged-chr15-98657899-2	chr15	98657671	98658134	+	0.000	0.000	26.8	9.0	2.97	2.94e-06
Merged-chr15-98946832-2	chr15	98946694	98946972	+	0.000	0.000	16.0	4.0	3.99	1.99e-05
Merged-chr15-99157651-2	chr15	99157470	99157861	+	0.000	0.000	20.7	6.0	3.44	5.18e-06
Merged-chr15-99438835-2	chr15	99438698	99438955	+	0.000	0.000	11.3	0.5	22.53	7.42e-12
Merged-chr15-99707674-2	chr15	99707548	99707800	+	0.000	0.000	31.0	13.0	2.38	3.79e-05
Merged-chr15-100596959-2	chr15	100596764	100597157	+	0.000	0.000	8.9	1.0	8.92	1.02e-05
Merged-chr15-101127843-3	chr15	101127560	101128124	+	0.000	0.000	104.2	58.5	1.78	5.16e-08
Merged-chr15-101188787-2	chr15	101188561	101188983	+	0.000	0.000	40.4	15.0	2.69	6.49e-08
Merged-chr15-101228210-2	chr15	101228083	101228331	+	0.000	0.000	7.5	0.5	15.02	9.40e-07
Merged-chr15-101472899-2	chr15	101472793	101472991	+	0.000	0.000	6.6	0.5	13.14	1.32e-05
Merged-chr16-397881-2	chr16	397762	398021	+	0.000	0.000	20.7	7.0	2.95	4.44e-05
Merged-chr16-566957-2	chr16	566814	567100	+	0.000	0.000	23.9	9.0	2.66	6.68e-05
Merged-chr16-813792-2	chr16	813568	813985	+	0.000	0.000	19.7	6.0	3.29	1.76e-05
Merged-chr16-1004190-2	chr16	1003998	1004378	+	0.000	0.000	45.1	15.0	3.00	3.17e-10
Merged-chr16-1297129-1	chr16	1297024	1297235	+	0.000	0.000	6.6	0.5	13.14	1.32e-05
Merged-chr16-2035842-2	chr16	2035709	2035992	+	0.000	0.000	44.1	14.0	3.15	1.22e-10
Merged-chr16-2384710-2	chr16	2384599	2384837	+	0.000	0.000	7.5	0.5	15.02	9.40e-07
Merged-chr16-2428645-1	chr16	2428526	2428764	+	0.000	0.000	13.1	3.0	4.38	1.61e-05
Merged-chr16-3059390-4	chr16	3058999	3059755	+	0.000	0.000	116.4	66.0	1.76	1.69e-08
Merged-chr16-3065281-2	chr16	3065112	3065455	+	0.000	0.000	71.8	26.0	2.76	2.72e-13
Merged-chr16-3804568-1	chr16	3804433	3804704	+	0.000	0.000	8.4	1.0	8.45	1.02e-05
Merged-chr16-3878787-1	chr16	3878657	3878918	+	0.000	0.000	7.0	0.5	14.08	9.40e-07
Merged-chr16-3960976-2	chr16	3960814	3961143	+	0.000	0.000	31.0	4.5	6.88	1.93e-15
Merged-chr16-4019536-2	chr16	4019317	4019771	+	0.000	0.000	32.9	8.0	4.11	1.33e-10
Merged-chr16-4065097-3	chr16	4064875	4065417	+	0.000	0.000	18.8	6.0	3.13	5.69e-05
Merged-chr16-4174059-2	chr16	4173941	4174187	+	0.000	0.000	7.5	0.5	15.02	9.40e-07
Merged-chr16-4488331-2	chr16	4487998	4488704	+	0.000	0.000	41.8	16.0	2.61	1.26e-07
Merged-chr16-4625490-2	chr16	4625295	4625727	+	0.000	0.000	53.5	25.0	2.14	7.36e-07
Merged-chr16-8770131-2	chr16	8769974	8770267	+	0.000	0.000	14.1	1.0	14.08	4.52e-12
Merged-chr16-8863917-2	chr16	8863776	8864017	+	0.000	0.000	11.3	2.0	5.63	8.31e-06
Merged-chr16-8960475-1	chr16	8960401	8960550	+	0.000	0.000	11.3	2.0	5.63	8.31e-06
Merged-chr16-10609531-2	chr16	10609391	10609691	+	0.000	0.000	16.9	5.0	3.38	6.90e-05
Merged-chr16-10828200-2	chr16	10828059	10828342	+	0.000	0.000	30.0	12.0	2.50	8.87e-06
Merged-chr16-10878918-2	chr16	10878769	10879060	+	0.000	0.000	19.7	2.0	9.86	6.48e-13
Merged-chr16-10937671-2	chr16	10937515	10937803	+	0.000	0.000	20.7	6.0	3.44	5.18e-06
Merged-chr16-10954733-2	chr16	10954636	10954841	+	0.000	0.000	7.5	1.0	7.51	8.32e-05
Merged-chr16-10961461-2	chr16	10961259	10961671	+	0.000	0.000	84.5	53.0	1.59	5.17e-05
Merged-chr16-11240854-2	chr16	11240642	11241048	+	0.000	0.000	17.8	1.0	17.83	1.09e-15
Merged-chr16-11258886-2	chr16	11258745	11259014	+	0.000	0.000	28.2	1.0	28.16	1.25e-30
Merged-chr16-11297750-2	chr16	11297518	11298002	+	0.000	0.000	22.5	6.0	3.75	3.91e-07
Merged-chr16-11307325-1	chr16	11307182	11307469	+	0.000	0.000	8.4	1.0	8.45	1.02e-05
Merged-chr16-11325799-2	chr16	11325681	11325942	+	0.000	0.000	11.7	1.0	11.73	1.00e-08
Merged-chr16-11458560-2	chr16	11458414	11458681	+	0.000	0.000	8.4	0.5	16.90	5.88e-08
Merged-chr16-11604954-2	chr16	11604755	11605160	+	0.000	0.000	28.2	8.0	3.52	2.93e-08
Merged-chr16-12750371-2	chr16	12750114	12750620	+	0.000	0.000	73.2	27.0	2.71	2.04e-13
Merged-chr16-12819529-2	chr16	12819393	12819665	+	0.000	0.000	14.1	4.0	3.52	7.63e-05
Merged-chr16-14050788-2	chr16	14050601	14051028	+	0.000	0.000	14.1	2.0	7.04	2.93e-08
Merged-chr16-14058151-2	chr16	14057876	14058430	+	0.000	0.000	106.1	64.5	1.64	1.36e-06
Merged-chr16-14092788-2	chr16	14092618	14092922	+	0.000	0.000	7.5	1.0	7.51	8.32e-05
Merged-chr16-14101592-2	chr16	14101466	14101721	+	0.000	0.000	14.1	3.0	4.69	3.40e-06
Merged-chr16-14565051-2	chr16	14564903	14565176	+	0.000	0.000	12.2	2.0	6.10	1.36e-06
Merged-chr16-15977094-2	chr16	15976715	15977338	+	0.000	0.000	21.1	5.0	4.22	8.11e-08
Merged-chr16-19095251-2	chr16	19095087	19095422	+	0.000	0.000	16.9	4.0	4.22	4.89e-06
Merged-chr16-19119134-2	chr16	19118964	19119306	+	0.000	0.000	72.3	38.0	1.90	5.85e-07
Merged-chr16-20911565-2	chr16	20911417	20911717	+	0.000	0.000	53.5	23.0	2.33	6.15e-08
Merged-chr16-20945215-3	chr16	20944939	20945543	+	0.000	0.000	27.2	11.0	2.47	3.27e-05
Merged-chr16-21519398-2	chr16	21519209	21519585	+	0.000	0.000	27.2	10.0	2.72	6.42e-06
Merged-chr16-21645631-2	chr16	21645480	21645763	+	0.000	0.000	18.8	3.0	6.26	3.57e-09
Merged-chr16-22373315-1	chr16	22373241	22373390	+	0.000	0.000	8.0	0.5	15.96	9.40e-07
Merged-chr16-22685038-2	chr16	22684893	22685182	+	0.000	0.000	27.2	4.5	6.05	5.26e-13
Merged-chr16-22813369-2	chr16	22813208	22813534	+	0.000	0.000	14.1	3.0	4.69	3.40e-06
Merged-chr16-23071382-2	chr16	23071233	23071516	+	0.000	0.000	9.4	1.0	9.39	1.13e-06
Merged-chr16-23155615-2	chr16	23155493	23155721	+	0.000	0.000	7.5	0.5	15.02	9.40e-07
Merged-chr16-24695193-1	chr16	24695055	24695331	+	0.000	0.000	9.4	1.0	9.39	1.13e-06
Merged-chr16-24893349-2	chr16	24893254	24893445	+	0.000	0.000	7.5	0.5	15.02	9.40e-07
Merged-chr16-25156274-2	chr16	25156011	25156603	+	0.000	0.000	88.7	48.5	1.83	2.23e-07
Merged-chr16-28167006-2	chr16	28166815	28167198	+	0.000	0.000	27.2	11.0	2.47	3.27e-05
Merged-chr16-28194234-2	chr16	28194038	28194466	+	0.000	0.000	15.0	2.0	7.51	3.87e-09
Merged-chr16-28532466-2	chr16	28532179	28532658	+	0.000	0.000	17.8	5.5	3.24	6.32e-05
Merged-chr16-29220930-2	chr16	29220747	29221129	+	0.000	0.000	12.2	3.0	4.07	7.14e-05
Merged-chr16-29811948-2	chr16	29811813	29812095	+	0.000	0.000	48.8	9.0	5.42	7.74e-20
Merged-chr16-29962830-2	chr16	29962693	29962974	+	0.000	0.000	43.6	15.0	2.91	2.85e-09
Merged-chr16-30568434-2	chr16	30568269	30568595	+	0.000	0.000	35.7	16.0	2.23	2.69e-05
Merged-chr16-31022692-2	chr16	31022538	31022866	+	0.000	0.000	10.3	0.5	20.65	1.63e-10
Merged-chr16-31181303-2	chr16	31181163	31181481	+	0.000	0.000	31.9	14.0	2.28	5.99e-05
Merged-chr16-31184206-1	chr16	31184097	31184316	+	0.000	0.000	8.9	0.5	17.83	5.88e-08
Merged-chr16-46943255-2	chr16	46943141	46943377	+	0.000	0.000	7.5	0.5	15.02	9.40e-07
Merged-chr16-47008518-2	chr16	47008368	47008686	+	0.000	0.000	18.8	6.0	3.13	5.69e-05
Merged-chr16-48232646-2	chr16	48232457	48232808	+	0.000	0.000	24.4	3.5	6.97	6.46e-13
Merged-chr16-48608680-2	chr16	48608555	48608795	+	0.000	0.000	12.2	3.0	4.07	7.14e-05
Merged-chr16-49492335-2	chr16	49492147	49492499	+	0.000	0.000	8.0	1.0	7.98	8.32e-05
Merged-chr16-49859323-2	chr16	49859171	49859484	+	0.000	0.000	37.5	16.0	2.35	4.98e-06
Merged-chr16-50078967-1	chr16	50078811	50079123	+	0.000	0.000	8.4	0.5	16.90	5.88e-08
Merged-chr16-50195504-2	chr16	50195278	50195729	+	0.000	0.000	100.4	34.0	2.95	3.88e-20
Merged-chr16-50202041-2	chr16	50201934	50202206	+	0.000	0.000	11.3	1.0	11.26	1.00e-08
Merged-chr16-50208545-2	chr16	50208385	50208723	+	0.000	0.000	46.0	23.0	2.00	3.19e-05
Merged-chr16-50245589-3	chr16	50245332	50245875	+	0.000	0.000	49.3	22.0	2.24	4.87e-07
Merged-chr16-50698164-2	chr16	50697944	50698438	+	0.000	0.000	43.2	10.0	4.32	9.71e-15
Merged-chr16-53065548-1	chr16	53065246	53065850	+	0.000	0.000	14.1	4.0	3.52	7.63e-05
Merged-chr16-53952649-2	chr16	53952518	53952797	+	0.000	0.000	10.3	1.0	10.33	1.11e-07
Merged-chr16-55480476-2	chr16	55480211	55480684	+	0.000	0.000	53.0	27.5	1.93	1.03e-05
Merged-chr16-55571381-2	chr16	55571210	55571530	+	0.000	0.000	10.3	1.0	10.33	1.11e-07
Merged-chr16-56609749-2	chr16	56609569	56609913	+	0.000	0.000	70.4	22.5	3.13	9.27e-16
Merged-chr16-56742768-2	chr16	56742563	56742966	+	0.000	0.000	95.7	52.5	1.82	8.68e-08
Merged-chr16-56771754-2	chr16	56771602	56771917	+	0.000	0.000	10.3	1.0	10.33	1.11e-07
Merged-chr16-56871394-2	chr16	56871255	56871563	+	0.000	0.000	14.1	4.0	3.52	7.63e-05
Merged-chr16-56989491-3	chr16	56989288	56989699	+	0.000	0.000	75.6	41.5	1.82	1.87e-06
Merged-chr16-57014778-2	chr16	57014573	57014977	+	0.000	0.000	104.2	45.0	2.32	4.16e-14
Merged-chr16-57314628-2	chr16	57314491	57314782	+	0.000	0.000	31.0	3.0	10.33	4.28e-20
Merged-chr16-57366679-3	chr16	57366388	57366922	+	0.000	0.000	23.5	6.0	3.91	1.01e-07
Merged-chr16-57367625-2	chr16	57367433	57367835	+	0.000	0.000	57.7	31.0	1.86	1.82e-05
Merged-chr16-57609899-2	chr16	57609638	57610165	+	0.000	0.000	54.0	28.0	1.93	1.65e-05
Merged-chr16-57892936-2	chr16	57892818	57893086	+	0.000	0.000	14.1	3.5	4.02	1.86e-05
Merged-chr16-58195984-2	chr16	58195859	58196141	+	0.000	0.000	10.3	2.0	5.16	4.65e-05
Merged-chr16-58415245-2	chr16	58415145	58415369	+	0.000	0.000	8.4	1.0	8.45	1.02e-05
Merged-chr16-58482265-1	chr16	58482092	58482438	+	0.000	0.000	6.1	0.5	12.20	1.32e-05
Merged-chr16-65123076-1	chr16	65122971	65123182	+	0.000	0.000	10.3	2.0	5.16	4.65e-05
Merged-chr16-65532320-2	chr16	65532159	65532471	+	0.000	0.000	17.8	4.0	4.46	1.13e-06
Merged-chr16-66581751-2	chr16	66581642	66581876	+	0.000	0.000	8.4	1.0	8.45	1.02e-05
Merged-chr16-67456927-2	chr16	67456800	67457064	+	0.000	0.000	7.5	1.0	7.51	8.32e-05
Merged-chr16-67833479-1	chr16	67833394	67833564	+	0.000	0.000	8.0	0.5	15.96	9.40e-07
Merged-chr16-67936888-2	chr16	67936577	67937186	+	0.000	0.000	53.5	14.0	3.82	1.46e-15
Merged-chr16-68175274-2	chr16	68175139	68175383	+	0.000	0.000	9.4	1.0	9.39	1.13e-06
Merged-chr16-68707547-1	chr16	68707388	68707706	+	0.000	0.000	6.6	0.5	13.14	1.32e-05
Merged-chr16-69113303-1	chr16	69113177	69113430	+	0.000	0.000	8.4	1.0	8.45	1.02e-05
Merged-chr16-69173624-2	chr16	69173344	69173912	+	0.000	0.000	157.2	81.0	1.94	4.95e-14
Merged-chr16-69189082-2	chr16	69188855	69189303	+	0.000	0.000	53.5	7.5	7.13	3.59e-27
Merged-chr16-69317263-2	chr16	69317141	69317377	+	0.000	0.000	7.5	0.5	15.02	9.40e-07
Merged-chr16-69408695-2	chr16	69408592	69408824	+	0.000	0.000	14.1	3.0	4.69	3.40e-06
Merged-chr16-69502133-2	chr16	69502013	69502288	+	0.000	0.000	8.4	0.5	16.90	5.88e-08
Merged-chr16-70772696-2	chr16	70772577	70772805	+	0.000	0.000	11.3	2.0	5.63	8.31e-06
Merged-chr16-71900501-2	chr16	71900393	71900624	+	0.000	0.000	7.5	0.5	15.02	9.40e-07
Merged-chr16-72786115-2	chr16	72785957	72786244	+	0.000	0.000	17.8	0.5	35.67	1.30e-20
Merged-chr16-72978385-2	chr16	72978064	72978754	+	0.000	0.000	119.2	45.0	2.65	4.42e-20
Merged-chr16-72990016-5	chr16	72989487	72990506	+	0.000	0.000	108.9	68.5	1.59	6.36e-06
Merged-chr16-73048627-2	chr16	73048498	73048738	+	0.000	0.000	10.3	2.0	5.16	4.65e-05
Merged-chr16-73298810-2	chr16	73298674	73298952	+	0.000	0.000	9.4	1.0	9.39	1.13e-06
Merged-chr16-74584500-2	chr16	74584369	74584632	+	0.000	0.000	10.3	0.5	20.65	1.63e-10
Merged-chr16-74617381-2	chr16	74617188	74617665	+	0.000	0.000	15.0	3.0	5.01	6.70e-07
Merged-chr16-74698445-2	chr16	74698326	74698550	+	0.000	0.000	19.7	3.0	6.57	5.59e-10
Merged-chr16-74741153-2	chr16	74741022	74741272	+	0.000	0.000	12.2	3.0	4.07	7.14e-05
Merged-chr16-75219990-2	chr16	75219856	75220121	+	0.000	0.000	17.8	2.0	8.92	5.61e-11
Merged-chr16-75317361-2	chr16	75317105	75317611	+	0.000	0.000	73.7	41.0	1.80	4.16e-06
Merged-chr16-75319969-2	chr16	75319885	75320054	+	0.000	0.000	9.4	1.0	9.39	1.13e-06
Merged-chr16-75320301-1	chr16	75320219	75320384	+	0.000	0.000	6.6	0.5	13.14	1.32e-05
Merged-chr16-75402441-3	chr16	75402144	75402728	+	0.000	0.000	43.2	21.0	2.06	1.69e-05
Merged-chr16-75471960-2	chr16	75471804	75472116	+	0.000	0.000	44.1	23.0	1.92	6.37e-05
Merged-chr16-75550515-2	chr16	75550274	75550757	+	0.000	0.000	85.0	48.0	1.77	1.63e-06
Merged-chr16-75553147-2	chr16	75553043	75553274	+	0.000	0.000	30.0	13.0	2.31	3.79e-05
Merged-chr16-78100043-2	chr16	78099897	78100221	+	0.000	0.000	16.9	4.0	4.22	4.89e-06
Merged-chr16-79768112-1	chr16	79767971	79768253	+	0.000	0.000	10.3	0.5	20.65	1.63e-10
Merged-chr16-80796733-2	chr16	80796598	80796877	+	0.000	0.000	9.9	1.0	9.86	1.13e-06
Merged-chr16-80875829-2	chr16	80875698	80876003	+	0.000	0.000	11.3	2.0	5.63	8.31e-06
Merged-chr16-81238644-2	chr16	81238413	81238927	+	0.000	0.000	42.7	18.0	2.37	9.71e-07
Merged-chr16-81366560-2	chr16	81366395	81366763	+	0.000	0.000	10.3	2.0	5.16	4.65e-05
Merged-chr16-81497973-2	chr16	81497845	81498104	+	0.000	0.000	25.8	8.0	3.23	1.17e-06
Merged-chr16-81530507-1	chr16	81530414	81530601	+	0.000	0.000	6.6	0.5	13.14	1.32e-05
Merged-chr16-81600446-2	chr16	81600294	81600589	+	0.000	0.000	26.3	10.0	2.63	1.77e-05
Merged-chr16-82752538-2	chr16	82752342	82752734	+	0.000	0.000	25.3	9.0	2.82	8.65e-06
Merged-chr16-82762094-2	chr16	82761966	82762231	+	0.000	0.000	22.5	8.5	2.65	7.94e-05
Merged-chr16-82776932-2	chr16	82776782	82777117	+	0.000	0.000	17.8	5.0	3.57	1.99e-05
Merged-chr16-82883213-2	chr16	82883091	82883352	+	0.000	0.000	9.4	1.0	9.39	1.13e-06
Merged-chr16-83137592-2	chr16	83137378	83137804	+	0.000	0.000	68.5	27.0	2.54	2.66e-11
Merged-chr16-83615741-2	chr16	83615609	83615871	+	0.000	0.000	16.9	3.0	5.63	1.24e-07
Merged-chr16-84811192-1	chr16	84811096	84811289	+	0.000	0.000	6.6	0.5	13.14	1.32e-05
Merged-chr16-85863057-2	chr16	85862923	85863195	+	0.000	0.000	12.2	2.0	6.10	1.36e-06
Merged-chr16-85990233-2	chr16	85990103	85990372	+	0.000	0.000	13.1	1.0	13.14	6.36e-11
Merged-chr16-86619080-2	chr16	86618880	86619280	+	0.000	0.000	40.4	18.0	2.24	5.34e-06
Merged-chr16-86833361-2	chr16	86833245	86833482	+	0.000	0.000	12.7	1.0	12.67	8.32e-10
Merged-chr16-87111608-1	chr16	87111499	87111717	+	0.000	0.000	8.4	0.5	16.90	5.88e-08
Merged-chr16-87234108-2	chr16	87233964	87234256	+	0.000	0.000	10.8	2.0	5.40	4.65e-05
Merged-chr16-87364679-2	chr16	87364521	87364839	+	0.000	0.000	34.7	15.0	2.32	1.74e-05
Merged-chr16-87381114-2	chr16	87381001	87381219	+	0.000	0.000	14.1	3.0	4.69	3.40e-06
Merged-chr16-87436060-6	chr16	87435457	87436620	+	0.000	0.000	183.0	94.0	1.95	3.05e-16
Merged-chr16-87919010-1	chr16	87918888	87919132	+	0.000	0.000	8.0	1.0	7.98	8.32e-05
Merged-chr16-88088247-2	chr16	88088123	88088367	+	0.000	0.000	12.2	3.0	4.07	7.14e-05
Merged-chr16-88094108-1	chr16	88093952	88094265	+	0.000	0.000	13.1	1.0	13.14	6.36e-11
Merged-chr16-88939520-2	chr16	88939324	88939764	+	0.000	0.000	15.0	3.0	5.01	6.70e-07
Merged-chr16-89482593-2	chr16	89482457	89482703	+	0.000	0.000	8.0	0.5	15.96	9.40e-07
Merged-chr17-233725-2	chr17	233560	233840	+	0.000	0.000	12.2	2.0	6.10	1.36e-06
Merged-chr17-267496-2	chr17	267228	267798	+	0.000	0.000	85.4	41.0	2.08	1.28e-09
Merged-chr17-511529-2	chr17	511388	511672	+	0.000	0.000	9.4	1.0	9.39	1.13e-06
Merged-chr17-1347867-2	chr17	1347712	1348022	+	0.000	0.000	16.0	1.0	15.96	3.00e-13
Merged-chr17-1391191-2	chr17	1391092	1391292	+	0.000	0.000	7.5	0.5	15.02	9.40e-07
Merged-chr17-1509641-2	chr17	1509476	1509816	+	0.000	0.000	14.1	4.0	3.52	7.63e-05
Merged-chr17-1645838-2	chr17	1645688	1645981	+	0.000	0.000	55.4	30.0	1.85	2.71e-05
Merged-chr17-1723192-2	chr17	1723057	1723332	+	0.000	0.000	14.1	4.0	3.52	7.63e-05
Merged-chr17-2089680-2	chr17	2089519	2089834	+	0.000	0.000	67.6	18.0	3.75	7.19e-19
Merged-chr17-2295841-2	chr17	2295674	2296043	+	0.000	0.000	11.3	2.0	5.63	8.31e-06
Merged-chr17-2650959-2	chr17	2650766	2651156	+	0.000	0.000	14.1	0.5	28.16	4.25e-16
Merged-chr17-3895010-2	chr17	3894845	3895188	+	0.000	0.000	84.5	53.0	1.59	5.17e-05
Merged-chr17-4537188-2	chr17	4537047	4537306	+	0.000	0.000	13.1	2.0	6.57	2.07e-07
Merged-chr17-4606008-2	chr17	4605905	4606132	+	0.000	0.000	8.4	1.0	8.45	1.02e-05
Merged-chr17-4739701-2	chr17	4739418	4739997	+	0.000	0.000	53.0	29.0	1.83	4.04e-05
Merged-chr17-4748049-3	chr17	4747773	4748297	+	0.000	0.000	41.3	20.0	2.07	2.54e-05
Merged-chr17-4796124-2	chr17	4795949	4796284	+	0.000	0.000	23.5	8.0	2.93	1.14e-05
Merged-chr17-4947662-1	chr17	4947566	4947759	+	0.000	0.000	14.5	1.0	14.55	4.52e-12
Merged-chr17-6427646-2	chr17	6427295	6427834	+	0.000	0.000	12.2	3.0	4.07	7.14e-05
Merged-chr17-6517211-2	chr17	6517016	6517393	+	0.000	0.000	31.9	5.0	6.38	4.52e-15
Merged-chr17-6755979-2	chr17	6755778	6756140	+	0.000	0.000	38.5	16.0	2.41	2.06e-06
Merged-chr17-7122571-2	chr17	7122418	7122738	+	0.000	0.000	12.2	1.0	12.20	8.32e-10
Merged-chr17-7308896-2	chr17	7308710	7309110	+	0.000	0.000	54.4	26.5	2.05	1.83e-06
Merged-chr17-8008369-2	chr17	8008194	8008495	+	0.000	0.000	7.5	1.0	7.51	8.32e-05
Merged-chr17-8365295-2	chr17	8365044	8365613	+	0.000	0.000	91.1	27.0	3.37	3.53e-22
Merged-chr17-9228451-2	chr17	9228217	9228873	+	0.000	0.000	16.9	5.0	3.38	6.90e-05
Merged-chr17-9241518-2	chr17	9241409	9241654	+	0.000	0.000	12.2	1.0	12.20	8.32e-10
Merged-chr17-9290064-2	chr17	9289878	9290250	+	0.000	0.000	27.2	9.0	3.02	9.64e-07
Merged-chr17-9402768-2	chr17	9402671	9402908	+	0.000	0.000	7.5	0.5	15.02	9.40e-07
Merged-chr17-9566186-2	chr17	9566070	9566299	+	0.000	0.000	11.3	1.0	11.26	1.00e-08
Merged-chr17-11644448-2	chr17	11644331	11644567	+	0.000	0.000	8.4	1.0	8.45	1.02e-05
Merged-chr17-11705373-2	chr17	11705231	11705526	+	0.000	0.000	20.7	4.0	5.16	1.02e-08
Merged-chr17-11935971-2	chr17	11935851	11936091	+	0.000	0.000	10.3	2.0	5.16	4.65e-05
Merged-chr17-15384498-2	chr17	15384347	15384636	+	0.000	0.000	6.6	0.5	13.14	1.32e-05
Merged-chr17-15511271-2	chr17	15511155	15511378	+	0.000	0.000	8.4	0.5	16.90	5.88e-08
Merged-chr17-15525558-1	chr17	15525407	15525710	+	0.000	0.000	6.6	0.5	13.14	1.32e-05
Merged-chr17-16255688-3	chr17	16255365	16256000	+	0.000	0.000	29.1	9.0	3.23	9.34e-08
Merged-chr17-16960307-2	chr17	16960190	16960399	+	0.000	0.000	6.6	0.5	13.14	1.32e-05
Merged-chr17-16973895-2	chr17	16973742	16974031	+	0.000	0.000	10.3	0.5	20.65	1.63e-10
Merged-chr17-17379575-2	chr17	17379406	17379762	+	0.000	0.000	16.9	4.0	4.22	4.89e-06
Merged-chr17-17825930-1	chr17	17825802	17826058	+	0.000	0.000	8.4	1.0	8.45	1.02e-05
Merged-chr17-17868838-1	chr17	17868760	17868917	+	0.000	0.000	8.4	1.0	8.45	1.02e-05
Merged-chr17-17928881-2	chr17	17928711	17929033	+	0.000	0.000	25.3	10.0	2.53	4.69e-05
Merged-chr17-17960042-2	chr17	17959923	17960159	+	0.000	0.000	20.7	5.5	3.75	1.45e-06
Merged-chr17-19242547-2	chr17	19242415	19242681	+	0.000	0.000	13.1	3.0	4.38	1.61e-05
Merged-chr17-27207294-4	chr17	27206927	27207644	+	0.000	0.000	30.0	13.0	2.31	3.79e-05
Merged-chr17-27346876-1	chr17	27346783	27346970	+	0.000	0.000	10.3	2.0	5.16	4.65e-05
Merged-chr17-27408243-2	chr17	27408123	27408389	+	0.000	0.000	6.6	0.5	13.14	1.32e-05
Merged-chr17-27631091-2	chr17	27630858	27631298	+	0.000	0.000	42.2	11.0	3.84	8.73e-13
Merged-chr17-27633044-2	chr17	27632865	27633207	+	0.000	0.000	64.3	33.0	1.95	1.12e-06
Merged-chr17-27808177-2	chr17	27808065	27808286	+	0.000	0.000	17.8	2.0	8.92	5.61e-11
Merged-chr17-27810535-2	chr17	27810310	27810876	+	0.000	0.000	34.7	4.0	8.68	2.07e-20
Merged-chr17-27818672-2	chr17	27818372	27818895	+	0.000	0.000	41.8	11.0	3.80	3.36e-12
Merged-chr17-28394931-2	chr17	28394692	28395145	+	0.000	0.000	81.7	51.0	1.60	6.47e-05
Merged-chr17-28940339-2	chr17	28940184	28940525	+	0.000	0.000	30.0	11.0	2.73	1.69e-06
Merged-chr17-29069793-2	chr17	29069568	29070014	+	0.000	0.000	34.7	14.5	2.40	8.83e-06
Merged-chr17-29141528-1	chr17	29141449	29141608	+	0.000	0.000	8.4	1.0	8.45	1.02e-05
Merged-chr17-29178623-2	chr17	29178439	29178845	+	0.000	0.000	23.0	3.5	6.57	2.95e-11
Merged-chr17-29682193-1	chr17	29682071	29682315	+	0.000	0.000	10.3	1.5	6.88	4.10e-06
Merged-chr17-30122010-2	chr17	30121891	30122172	+	0.000	0.000	7.5	1.0	7.51	8.32e-05
Merged-chr17-30518597-2	chr17	30518447	30518761	+	0.000	0.000	46.9	19.0	2.47	1.13e-07
Merged-chr17-30520673-2	chr17	30520515	30520819	+	0.000	0.000	29.1	5.0	5.82	1.70e-13
Merged-chr17-31275307-2	chr17	31275168	31275461	+	0.000	0.000	8.4	1.0	8.45	1.02e-05
Merged-chr17-31582394-2	chr17	31582208	31582586	+	0.000	0.000	64.8	20.0	3.24	4.32e-15
Merged-chr17-31653904-2	chr17	31653776	31654031	+	0.000	0.000	8.4	1.0	8.45	1.02e-05
Merged-chr17-32127612-2	chr17	32127323	32127902	+	0.000	0.000	115.0	53.0	2.17	2.57e-13
Merged-chr17-32324074-2	chr17	32323956	32324218	+	0.000	0.000	18.8	6.0	3.13	5.69e-05
Merged-chr17-32443885-1	chr17	32443799	32443972	+	0.000	0.000	7.0	1.0	7.04	8.32e-05
Merged-chr17-32569522-2	chr17	32569256	32569679	+	0.000	0.000	10.3	2.0	5.16	4.65e-05
Merged-chr17-34201432-2	chr17	34201263	34201597	+	0.000	0.000	22.5	6.0	3.75	3.91e-07
Merged-chr17-34257375-2	chr17	34257262	34257506	+	0.000	0.000	36.6	15.0	2.44	2.99e-06
Merged-chr17-34257850-2	chr17	34257738	34257950	+	0.000	0.000	26.3	5.5	4.78	2.25e-10
Merged-chr17-34300787-2	chr17	34300533	34301006	+	0.000	0.000	35.7	10.0	3.57	6.06e-10
Merged-chr17-34309676-1	chr17	34309551	34309801	+	0.000	0.000	7.5	0.5	15.02	9.40e-07
Merged-chr17-34319133-2	chr17	34318821	34319371	+	0.000	0.000	17.8	3.0	5.94	2.16e-08
Merged-chr17-35219123-2	chr17	35218972	35219285	+	0.000	0.000	17.8	4.0	4.46	1.13e-06
Merged-chr17-35242404-2	chr17	35242297	35242538	+	0.000	0.000	30.5	10.0	3.05	2.51e-07
Merged-chr17-35243002-2	chr17	35242845	35243159	+	0.000	0.000	81.7	50.5	1.62	4.73e-05
Merged-chr17-35244531-2	chr17	35244287	35244743	+	0.000	0.000	108.4	63.0	1.72	1.64e-07
Merged-chr17-35295889-2	chr17	35295687	35296101	+	0.000	0.000	67.6	31.0	2.18	1.43e-08
Merged-chr17-35541152-2	chr17	35540964	35541350	+	0.000	0.000	61.0	33.0	1.85	8.21e-06
Merged-chr17-35932268-1	chr17	35932134	35932402	+	0.000	0.000	8.4	0.5	16.90	5.88e-08
Merged-chr17-35947305-2	chr17	35947175	35947439	+	0.000	0.000	16.0	4.0	3.99	1.99e-05
Merged-chr17-37212377-2	chr17	37212282	37212494	+	0.000	0.000	7.5	0.5	15.02	9.40e-07
Merged-chr17-37392339-3	chr17	37392040	37392629	+	0.000	0.000	13.1	1.0	13.14	6.36e-11
Merged-chr17-37761261-2	chr17	37761031	37761457	+	0.000	0.000	31.9	11.0	2.90	5.90e-07
Merged-chr17-38511114-1	chr17	38511033	38511196	+	0.000	0.000	12.2	3.0	4.07	7.14e-05
Merged-chr17-38660283-2	chr17	38660147	38660410	+	0.000	0.000	14.1	2.0	7.04	2.93e-08
Merged-chr17-38943803-2	chr17	38943696	38943911	+	0.000	0.000	6.6	0.5	13.14	1.32e-05
Merged-chr17-39123724-2	chr17	39123564	39123889	+	0.000	0.000	7.5	1.0	7.51	8.32e-05
Merged-chr17-39741538-2	chr17	39741365	39741745	+	0.000	0.000	11.3	2.0	5.63	8.31e-06
Merged-chr17-40101321-2	chr17	40101139	40101484	+	0.000	0.000	76.0	47.0	1.62	6.16e-05
Merged-chr17-40364692-2	chr17	40364536	40364858	+	0.000	0.000	19.7	2.0	9.86	6.48e-13
Merged-chr17-40516928-2	chr17	40516747	40517089	+	0.000	0.000	10.3	1.5	6.88	4.10e-06
Merged-chr17-41679031-5	chr17	41678525	41679517	+	0.000	0.000	146.9	65.0	2.26	4.34e-18
Merged-chr17-41967136-1	chr17	41967050	41967222	+	0.000	0.000	8.4	1.0	8.45	1.02e-05
Merged-chr17-42407213-1	chr17	42407139	42407288	+	0.000	0.000	9.4	1.0	9.39	1.13e-06
Merged-chr17-42460066-2	chr17	42459890	42460228	+	0.000	0.000	40.4	12.0	3.36	1.56e-10
Merged-chr17-42875555-2	chr17	42875434	42875657	+	0.000	0.000	6.1	0.5	12.20	1.32e-05
Merged-chr17-42928820-2	chr17	42928647	42929005	+	0.000	0.000	59.1	21.0	2.82	8.59e-12
Merged-chr17-43339080-1	chr17	43338971	43339190	+	0.000	0.000	7.5	1.0	7.51	8.32e-05
Merged-chr17-43570848-2	chr17	43570732	43570953	+	0.000	0.000	7.5	0.5	15.02	9.40e-07
Merged-chr17-43945743-2	chr17	43945599	43945926	+	0.000	0.000	16.9	0.5	33.79	4.42e-19
Merged-chr17-44040438-2	chr17	44040243	44040663	+	0.000	0.000	14.1	0.5	28.16	4.25e-16
Merged-chr17-44221361-2	chr17	44221175	44221493	+	0.000	0.000	25.3	10.0	2.53	4.69e-05
Merged-chr17-44981604-4	chr17	44981247	44981967	+	0.000	0.000	67.6	17.0	3.98	4.16e-20
Merged-chr17-45063431-2	chr17	45063343	45063519	+	0.000	0.000	16.4	0.5	32.85	4.42e-19
Merged-chr17-45229132-1	chr17	45229044	45229220	+	0.000	0.000	6.6	0.5	13.14	1.32e-05
Merged-chr17-45312313-1	chr17	45312208	45312418	+	0.000	0.000	14.1	4.0	3.52	7.63e-05
Merged-chr17-45852796-2	chr17	45852611	45852937	+	0.000	0.000	11.3	1.0	11.26	1.00e-08
Merged-chr17-46262527-1	chr17	46262412	46262643	+	0.000	0.000	15.0	4.0	3.75	1.99e-05
Merged-chr17-47226099-2	chr17	47226000	47226233	+	0.000	0.000	20.7	1.0	20.65	1.59e-19
Merged-chr17-47423522-2	chr17	47423374	47423724	+	0.000	0.000	17.8	5.0	3.57	1.99e-05
Merged-chr17-47701883-1	chr17	47701772	47701994	+	0.000	0.000	8.4	1.0	8.45	1.02e-05
Merged-chr17-47718290-2	chr17	47718135	47718525	+	0.000	0.000	33.3	1.0	33.32	4.36e-38
Merged-chr17-47719617-1	chr17	47719501	47719733	+	0.000	0.000	16.9	5.0	3.38	6.90e-05
Merged-chr17-47720822-1	chr17	47720715	47720930	+	0.000	0.000	16.0	1.0	15.96	3.00e-13
Merged-chr17-47721373-2	chr17	47721167	47721601	+	0.000	0.000	68.1	25.0	2.72	1.00e-12
Merged-chr17-47735672-2	chr17	47735561	47735796	+	0.000	0.000	6.6	0.5	13.14	1.32e-05
Merged-chr17-47882445-2	chr17	47882253	47882637	+	0.000	0.000	47.9	15.0	3.19	3.24e-11
Merged-chr17-48050787-2	chr17	48050580	48050993	+	0.000	0.000	152.1	95.0	1.60	4.49e-08
Merged-chr17-48277096-2	chr17	48276916	48277263	+	0.000	0.000	11.3	2.0	5.63	8.31e-06
Merged-chr17-48482460-1	chr17	48482382	48482538	+	0.000	0.000	11.3	2.0	5.63	8.31e-06
Merged-chr17-48513321-2	chr17	48513164	48513444	+	0.000	0.000	8.4	1.0	8.45	1.02e-05
Merged-chr17-48647680-2	chr17	48647450	48647853	+	0.000	0.000	18.8	3.0	6.26	3.57e-09
Merged-chr17-48791904-2	chr17	48791739	48792054	+	0.000	0.000	25.3	6.0	4.22	5.89e-09
Merged-chr17-48831207-6	chr17	48830806	48831635	+	0.000	0.000	82.1	51.0	1.61	3.95e-05
Merged-chr17-48841558-2	chr17	48841362	48841776	+	0.000	0.000	45.5	9.0	5.06	1.12e-17
Merged-chr17-48851113-2	chr17	48851010	48851250	+	0.000	0.000	10.3	0.5	20.65	1.63e-10
Merged-chr17-48916005-2	chr17	48915821	48916170	+	0.000	0.000	43.2	9.0	4.80	2.76e-16
Merged-chr17-49076676-2	chr17	49076565	49076803	+	0.000	0.000	7.5	1.0	7.51	8.32e-05
Merged-chr17-49225101-2	chr17	49224957	49225234	+	0.000	0.000	12.2	3.0	4.07	7.14e-05
Merged-chr17-49515404-3	chr17	49515108	49515687	+	0.000	0.000	37.5	17.5	2.15	3.27e-05
Merged-chr17-49598143-2	chr17	49597985	49598311	+	0.000	0.000	17.8	4.0	4.46	1.13e-06
Merged-chr17-49690400-2	chr17	49690280	49690509	+	0.000	0.000	17.8	4.5	3.96	5.27e-06
Merged-chr17-49758839-2	chr17	49758711	49758978	+	0.000	0.000	10.3	2.0	5.16	4.65e-05
Merged-chr17-49831620-2	chr17	49831443	49831788	+	0.000	0.000	43.2	22.5	1.92	7.81e-05
Merged-chr17-50059438-2	chr17	50059296	50059630	+	0.000	0.000	17.4	3.0	5.79	2.16e-08
Merged-chr17-50123728-1	chr17	50123524	50123933	+	0.000	0.000	10.3	2.0	5.16	4.65e-05
Merged-chr17-50421540-2	chr17	50421420	50421630	+	0.000	0.000	10.3	1.0	10.33	1.11e-07
Merged-chr17-50427038-2	chr17	50426907	50427182	+	0.000	0.000	17.8	5.0	3.57	1.99e-05
Merged-chr17-50705344-1	chr17	50705242	50705446	+	0.000	0.000	7.5	1.0	7.51	8.32e-05
Merged-chr17-51030001-2	chr17	51029866	51030156	+	0.000	0.000	16.0	2.0	7.98	3.87e-09
Merged-chr17-51048187-1	chr17	51048096	51048278	+	0.000	0.000	6.6	0.5	13.14	1.32e-05
Merged-chr17-55567487-2	chr17	55567341	55567633	+	0.000	0.000	7.5	0.5	15.02	9.40e-07
Merged-chr17-55577291-4	chr17	55576941	55577623	+	0.000	0.000	69.9	17.5	4.00	1.15e-20
Merged-chr17-55619055-2	chr17	55618921	55619194	+	0.000	0.000	8.4	0.5	16.90	5.88e-08
Merged-chr17-56290706-1	chr17	56290619	56290793	+	0.000	0.000	9.4	1.0	9.39	1.13e-06
Merged-chr17-56763192-1	chr17	56763089	56763296	+	0.000	0.000	7.5	1.0	7.51	8.32e-05
Merged-chr17-57054443-2	chr17	57054337	57054569	+	0.000	0.000	7.5	1.0	7.51	8.32e-05
Merged-chr17-57947021-2	chr17	57946852	57947185	+	0.000	0.000	79.8	27.0	2.96	3.78e-16
Merged-chr17-58616161-2	chr17	58615904	58616407	+	0.000	0.000	75.1	28.0	2.68	1.51e-13
Merged-chr17-59154536-1	chr17	59154450	59154623	+	0.000	0.000	21.1	7.5	2.82	3.87e-05
Merged-chr17-59160349-1	chr17	59160272	59160426	+	0.000	0.000	16.4	3.0	5.48	1.24e-07
Merged-chr17-59372414-2	chr17	59372145	59372681	+	0.000	0.000	70.9	42.0	1.69	4.86e-05
Merged-chr17-59617330-1	chr17	59617253	59617408	+	0.000	0.000	10.3	0.5	20.65	1.63e-10
Merged-chr17-60393211-2	chr17	60393061	60393353	+	0.000	0.000	29.1	9.0	3.23	9.34e-08
Merged-chr17-60577270-2	chr17	60577148	60577410	+	0.000	0.000	31.0	12.0	2.58	8.87e-06
Merged-chr17-60586459-1	chr17	60586346	60586572	+	0.000	0.000	8.4	1.0	8.45	1.02e-05
Merged-chr17-60817366-2	chr17	60817222	60817490	+	0.000	0.000	8.4	1.0	8.45	1.02e-05
Merged-chr17-61057423-2	chr17	61057223	61057588	+	0.000	0.000	16.0	4.0	3.99	1.99e-05
Merged-chr17-62094409-1	chr17	62094319	62094500	+	0.000	0.000	7.0	1.0	7.04	8.32e-05
Merged-chr17-62628475-2	chr17	62628297	62628667	+	0.000	0.000	33.8	15.0	2.25	4.02e-05
Merged-chr17-62634140-1	chr17	62633966	62634314	+	0.000	0.000	6.6	0.5	13.14	1.32e-05
Merged-chr17-62726132-2	chr17	62725989	62726267	+	0.000	0.000	10.3	1.0	10.33	1.11e-07
Merged-chr17-63197184-2	chr17	63197035	63197312	+	0.000	0.000	14.1	3.0	4.69	3.40e-06
Merged-chr17-63399476-2	chr17	63399267	63399679	+	0.000	0.000	28.2	8.0	3.52	2.93e-08
Merged-chr17-63439918-2	chr17	63439735	63440085	+	0.000	0.000	24.4	2.0	12.20	3.98e-18
Merged-chr17-63608007-2	chr17	63607876	63608131	+	0.000	0.000	8.4	1.0	8.45	1.02e-05
Merged-chr17-63626733-2	chr17	63626629	63626845	+	0.000	0.000	41.8	20.0	2.09	2.54e-05
Merged-chr17-64015156-1	chr17	64015043	64015269	+	0.000	0.000	7.5	1.0	7.51	8.32e-05
Merged-chr17-64148141-2	chr17	64147983	64148283	+	0.000	0.000	34.3	6.0	5.71	2.90e-15
Merged-chr17-64354922-2	chr17	64354772	64355099	+	0.000	0.000	32.9	6.0	5.48	9.15e-14
Merged-chr17-64694406-2	chr17	64694134	64694686	+	0.000	0.000	71.3	32.0	2.23	1.95e-09
Merged-chr17-64713991-2	chr17	64713752	64714253	+	0.000	0.000	32.4	8.0	4.05	1.33e-10
Merged-chr17-65100109-2	chr17	65099921	65100333	+	0.000	0.000	25.3	4.0	6.34	1.57e-12
Merged-chr17-65104086-1	chr17	65103989	65104184	+	0.000	0.000	12.2	3.0	4.07	7.14e-05
Merged-chr17-65915043-2	chr17	65914861	65915235	+	0.000	0.000	26.3	10.0	2.63	1.77e-05
Merged-chr17-66272852-1	chr17	66272778	66272927	+	0.000	0.000	14.1	4.0	3.52	7.63e-05
Merged-chr17-66328457-2	chr17	66328338	66328599	+	0.000	0.000	7.5	1.0	7.51	8.32e-05
Merged-chr17-66372395-2	chr17	66372200	66372558	+	0.000	0.000	13.1	2.0	6.57	2.07e-07
Merged-chr17-66734372-2	chr17	66734237	66734513	+	0.000	0.000	9.4	0.5	18.77	3.26e-09
Merged-chr17-67239818-2	chr17	67239622	67240019	+	0.000	0.000	33.8	10.0	3.38	7.37e-09
Merged-chr17-67283858-2	chr17	67283722	67284085	+	0.000	0.000	7.5	0.5	15.02	9.40e-07
Merged-chr17-67510155-2	chr17	67509967	67510341	+	0.000	0.000	48.8	11.5	4.24	8.72e-16
Merged-chr17-67546707-3	chr17	67546461	67546940	+	0.000	0.000	56.3	15.5	3.63	1.63e-15
Merged-chr17-67602089-2	chr17	67601789	67602382	+	0.000	0.000	123.0	71.0	1.73	2.47e-08
Merged-chr17-67688580-2	chr17	67688440	67688723	+	0.000	0.000	7.5	1.0	7.51	8.32e-05
Merged-chr17-68090069-2	chr17	68089854	68090305	+	0.000	0.000	36.6	17.0	2.15	4.00e-05
Merged-chr17-68184955-1	chr17	68184866	68185045	+	0.000	0.000	6.6	0.5	13.14	1.32e-05
Merged-chr17-68185981-2	chr17	68185733	68186190	+	0.000	0.000	26.3	9.0	2.92	2.94e-06
Merged-chr17-68201055-2	chr17	68200837	68201313	+	0.000	0.000	68.5	40.5	1.69	4.97e-05
Merged-chr17-68461783-2	chr17	68461618	68461897	+	0.000	0.000	21.6	8.0	2.70	9.40e-05
Merged-chr17-68515015-2	chr17	68514819	68515228	+	0.000	0.000	62.0	32.0	1.94	3.31e-06
Merged-chr17-68763755-2	chr17	68763632	68763904	+	0.000	0.000	16.9	4.0	4.22	4.89e-06
Merged-chr17-68981494-2	chr17	68981306	68981686	+	0.000	0.000	54.4	24.0	2.27	9.77e-08
Merged-chr17-69061015-2	chr17	69060852	69061212	+	0.000	0.000	13.1	2.0	6.57	2.07e-07
Merged-chr17-69250854-2	chr17	69250682	69251038	+	0.000	0.000	23.5	7.0	3.35	1.35e-06
Merged-chr17-69269792-4	chr17	69269442	69270106	+	0.000	0.000	58.2	33.0	1.76	5.21e-05
Merged-chr17-69425210-2	chr17	69425041	69425344	+	0.000	0.000	14.1	0.5	28.16	4.25e-16
Merged-chr17-69430754-2	chr17	69430511	69430969	+	0.000	0.000	48.8	23.0	2.12	3.54e-06
Merged-chr17-70344727-4	chr17	70344381	70345071	+	0.000	0.000	22.5	8.0	2.82	3.34e-05
Merged-chr17-71072082-1	chr17	71071965	71072199	+	0.000	0.000	6.6	0.5	13.14	1.32e-05
Merged-chr17-72393768-2	chr17	72393553	72393964	+	0.000	0.000	106.5	67.0	1.59	6.67e-06
Merged-chr17-72714571-2	chr17	72714472	72714680	+	0.000	0.000	6.6	0.5	13.14	1.32e-05
Merged-chr17-72977188-2	chr17	72976912	72977482	+	0.000	0.000	86.4	51.0	1.69	4.92e-06
Merged-chr17-73303902-2	chr17	73303704	73304112	+	0.000	0.000	66.6	39.0	1.71	5.07e-05
Merged-chr17-73340267-2	chr17	73340080	73340452	+	0.000	0.000	57.3	23.5	2.44	3.63e-09
Merged-chr17-74344500-1	chr17	74344310	74344691	+	0.000	0.000	13.6	2.0	6.81	2.07e-07
Merged-chr17-74345752-2	chr17	74345516	74345976	+	0.000	0.000	56.3	14.0	4.02	2.36e-17
Merged-chr17-75077646-2	chr17	75077556	75077766	+	0.000	0.000	7.0	1.0	7.04	8.32e-05
Merged-chr17-75181957-1	chr17	75181684	75182231	+	0.000	0.000	14.1	4.0	3.52	7.63e-05
Merged-chr17-75189399-2	chr17	75189242	75189552	+	0.000	0.000	28.2	4.0	7.04	5.02e-15
Merged-chr17-76054967-2	chr17	76054861	76055079	+	0.000	0.000	11.3	2.0	5.63	8.31e-06
Merged-chr17-76337605-2	chr17	76337479	76337744	+	0.000	0.000	14.1	2.0	7.04	2.93e-08
Merged-chr17-76351959-1	chr17	76351841	76352078	+	0.000	0.000	10.3	2.0	5.16	4.65e-05
Merged-chr17-76493262-2	chr17	76492998	76493535	+	0.000	0.000	191.5	64.0	2.99	1.24e-37
Merged-chr17-76727899-2	chr17	76727810	76728004	+	0.000	0.000	13.1	3.0	4.38	1.61e-05
Merged-chr17-76839860-2	chr17	76839698	76840025	+	0.000	0.000	34.7	8.0	4.34	7.45e-12
Merged-chr17-77610337-2	chr17	77610193	77610466	+	0.000	0.000	7.5	1.0	7.51	8.32e-05
Merged-chr17-78258769-1	chr17	78258672	78258867	+	0.000	0.000	6.1	0.5	12.20	1.32e-05
Merged-chr17-78315779-2	chr17	78315396	78316146	+	0.000	0.000	126.7	60.0	2.11	7.75e-14
Merged-chr17-78375981-2	chr17	78375842	78376131	+	0.000	0.000	40.4	17.0	2.37	1.42e-06
Merged-chr17-78381880-4	chr17	78381526	78382223	+	0.000	0.000	116.4	43.0	2.71	2.98e-20
Merged-chr17-79011847-2	chr17	79011592	79012114	+	0.000	0.000	94.8	62.0	1.53	9.28e-05
Merged-chr17-79053506-2	chr17	79053236	79053790	+	0.000	0.000	25.3	8.0	3.17	1.17e-06
Merged-chr17-79733272-2	chr17	79733133	79733412	+	0.000	0.000	12.2	2.5	4.88	1.26e-05
Merged-chr17-79852945-2	chr17	79852769	79853113	+	0.000	0.000	25.3	9.0	2.82	8.65e-06
Merged-chr17-80152410-2	chr17	80152311	80152516	+	0.000	0.000	7.5	0.5	15.02	9.40e-07
Merged-chr17-80263570-2	chr17	80263371	80263757	+	0.000	0.000	86.4	44.0	1.96	1.40e-08
Merged-chr17-80441271-2	chr17	80441128	80441397	+	0.000	0.000	15.0	2.0	7.51	3.87e-09
Merged-chr17-80450458-2	chr17	80450295	80450618	+	0.000	0.000	23.0	4.0	5.75	3.46e-10
Merged-chr17-80478573-2	chr17	80478445	80478692	+	0.000	0.000	10.3	2.0	5.16	4.65e-05
Merged-chr17-80652948-1	chr17	80652831	80653065	+	0.000	0.000	8.4	0.5	16.90	5.88e-08
Merged-chr17-80679410-2	chr17	80679246	80679578	+	0.000	0.000	41.3	21.0	1.97	7.22e-05
Merged-chr17-81412881-2	chr17	81412668	81413099	+	0.000	0.000	39.4	14.0	2.82	3.12e-08
Merged-chr17-81578117-1	chr17	81578000	81578235	+	0.000	0.000	8.0	0.5	15.96	9.40e-07
Merged-chr17-82317048-1	chr17	82316908	82317188	+	0.000	0.000	8.0	1.0	7.98	8.32e-05
Merged-chr17-82317708-1	chr17	82317624	82317793	+	0.000	0.000	8.4	0.5	16.90	5.88e-08
Merged-chr17-82320035-1	chr17	82319841	82320229	+	0.000	0.000	9.4	1.0	9.39	1.13e-06
Merged-chr17-82333874-4	chr17	82333550	82334148	+	0.000	0.000	41.3	11.5	3.59	1.28e-11
Merged-chr17-82335247-2	chr17	82335124	82335359	+	0.000	0.000	24.4	2.0	12.20	3.98e-18
Merged-chr17-82339161-2	chr17	82338922	82339419	+	0.000	0.000	106.5	25.0	4.26	2.40e-33
Merged-chr17-82370684-2	chr17	82370468	82370963	+	0.000	0.000	28.2	6.0	4.69	6.28e-11
Merged-chr18-322296-2	chr18	322200	322392	+	0.000	0.000	12.2	1.5	8.14	6.82e-08
Merged-chr18-323507-2	chr18	323323	323710	+	0.000	0.000	33.8	14.0	2.41	1.07e-05
Merged-chr18-2636812-2	chr18	2636625	2636978	+	0.000	0.000	12.7	2.5	5.07	1.26e-05
Merged-chr18-2641808-2	chr18	2641640	2641960	+	0.000	0.000	25.3	4.0	6.34	1.57e-12
Merged-chr18-2846360-2	chr18	2846181	2846618	+	0.000	0.000	23.5	5.0	4.69	3.91e-09
Merged-chr18-2959148-2	chr18	2959056	2959265	+	0.000	0.000	6.6	0.5	13.14	1.32e-05
Merged-chr18-3052365-2	chr18	3052196	3052521	+	0.000	0.000	21.6	8.0	2.70	9.40e-05
Merged-chr18-7238145-1	chr18	7237988	7238302	+	0.000	0.000	6.6	0.5	13.14	1.32e-05
Merged-chr18-7524979-2	chr18	7524858	7525110	+	0.000	0.000	10.3	1.0	10.33	1.11e-07
Merged-chr18-7822759-3	chr18	7822441	7823083	+	0.000	0.000	27.2	9.0	3.02	9.64e-07
Merged-chr18-8290677-2	chr18	8290538	8290794	+	0.000	0.000	7.5	1.0	7.51	8.32e-05
Merged-chr18-8623890-2	chr18	8623578	8624055	+	0.000	0.000	16.9	4.0	4.22	4.89e-06
Merged-chr18-8797424-2	chr18	8797170	8797651	+	0.000	0.000	86.4	52.5	1.64	1.38e-05
Merged-chr18-9518056-2	chr18	9517887	9518222	+	0.000	0.000	24.4	4.0	6.10	9.88e-12
Merged-chr18-9594912-2	chr18	9594761	9595056	+	0.000	0.000	17.8	0.5	35.67	1.30e-20
Merged-chr18-9758445-2	chr18	9758255	9758580	+	0.000	0.000	21.6	3.0	7.20	1.18e-11
Merged-chr18-9810438-2	chr18	9810274	9810612	+	0.000	0.000	10.3	0.5	20.65	1.63e-10
Merged-chr18-9846751-2	chr18	9846618	9846922	+	0.000	0.000	7.0	0.5	14.08	9.40e-07
Merged-chr18-9854997-2	chr18	9854769	9855254	+	0.000	0.000	12.2	2.0	6.10	1.36e-06
Merged-chr18-10123278-2	chr18	10123087	10123512	+	0.000	0.000	40.8	7.0	5.83	8.57e-18
Merged-chr18-10125672-1	chr18	10125554	10125791	+	0.000	0.000	8.4	0.5	16.90	5.88e-08
Merged-chr18-10135451-2	chr18	10135330	10135597	+	0.000	0.000	7.5	1.0	7.51	8.32e-05
Merged-chr18-11909714-2	chr18	11909542	11909938	+	0.000	0.000	34.3	7.5	4.57	1.34e-12
Merged-chr18-12255745-2	chr18	12255514	12255980	+	0.000	0.000	104.2	69.0	1.51	5.16e-05
Merged-chr18-12904162-2	chr18	12903971	12904328	+	0.000	0.000	25.3	4.0	6.34	1.57e-12
Merged-chr18-13428606-2	chr18	13428370	13428890	+	0.000	0.000	12.2	3.0	4.07	7.14e-05
Merged-chr18-13611074-4	chr18	13610737	13611436	+	0.000	0.000	69.5	32.5	2.14	1.73e-08
Merged-chr18-21301015-1	chr18	21300876	21301154	+	0.000	0.000	7.5	0.5	15.02	9.40e-07
Merged-chr18-21650512-2	chr18	21650356	21650673	+	0.000	0.000	8.4	0.5	16.90	5.88e-08
Merged-chr18-22711122-2	chr18	22710742	22711411	+	0.000	0.000	27.2	11.0	2.47	3.27e-05
Merged-chr18-22873374-2	chr18	22873260	22873488	+	0.000	0.000	8.4	1.0	8.45	1.02e-05
Merged-chr18-23237798-2	chr18	23237544	23238064	+	0.000	0.000	53.0	20.5	2.59	1.56e-09
Merged-chr18-23459029-2	chr18	23458883	23459177	+	0.000	0.000	13.1	2.0	6.57	2.07e-07
Merged-chr18-23575054-2	chr18	23574798	23575269	+	0.000	0.000	11.3	2.0	5.63	8.31e-06
Merged-chr18-23587429-2	chr18	23587335	23587527	+	0.000	0.000	14.5	2.0	7.27	2.93e-08
Merged-chr18-23862253-2	chr18	23862037	23862439	+	0.000	0.000	47.4	21.0	2.26	7.18e-07
Merged-chr18-23885974-2	chr18	23885812	23886112	+	0.000	0.000	7.5	0.5	15.02	9.40e-07
Merged-chr18-25145908-1	chr18	25145808	25146009	+	0.000	0.000	6.6	0.5	13.14	1.32e-05
Merged-chr18-25165017-2	chr18	25164877	25165157	+	0.000	0.000	17.8	5.0	3.57	1.99e-05
Merged-chr18-25953881-2	chr18	25953660	25954023	+	0.000	0.000	7.5	1.0	7.51	8.32e-05
Merged-chr18-25990757-3	chr18	25990540	25990962	+	0.000	0.000	13.1	0.5	26.28	1.19e-14
Merged-chr18-26185498-2	chr18	26185360	26185669	+	0.000	0.000	9.4	1.0	9.39	1.13e-06
Merged-chr18-27652656-2	chr18	27652506	27652813	+	0.000	0.000	9.4	0.5	18.77	3.26e-09
Merged-chr18-28766204-2	chr18	28766042	28766386	+	0.000	0.000	37.5	7.0	5.36	1.51e-15
Merged-chr18-29124028-2	chr18	29123702	29124387	+	0.000	0.000	17.8	1.0	17.83	1.09e-15
Merged-chr18-31659131-2	chr18	31658921	31659327	+	0.000	0.000	21.6	3.0	7.20	1.18e-11
Merged-chr18-34871655-2	chr18	34871530	34871776	+	0.000	0.000	11.3	0.5	22.53	7.42e-12
Merged-chr18-35029928-2	chr18	35029794	35030058	+	0.000	0.000	17.8	3.0	5.94	2.16e-08
Merged-chr18-35050108-2	chr18	35049986	35050249	+	0.000	0.000	10.3	1.0	10.33	1.11e-07
Merged-chr18-35164386-2	chr18	35164159	35164585	+	0.000	0.000	18.8	3.0	6.26	3.57e-09
Merged-chr18-35460823-2	chr18	35460699	35460934	+	0.000	0.000	29.1	12.0	2.42	2.26e-05
Merged-chr18-35728863-2	chr18	35728713	35728964	+	0.000	0.000	8.4	0.5	16.90	5.88e-08
Merged-chr18-36843972-2	chr18	36843823	36844104	+	0.000	0.000	9.4	0.5	18.77	3.26e-09
Merged-chr18-39454113-2	chr18	39453870	39454355	+	0.000	0.000	128.6	83.0	1.55	2.80e-06
Merged-chr18-46040947-2	chr18	46040840	46041055	+	0.000	0.000	8.4	1.0	8.45	1.02e-05
Merged-chr18-46212030-2	chr18	46211833	46212266	+	0.000	0.000	25.3	6.0	4.22	5.89e-09
Merged-chr18-46250602-2	chr18	46250220	46250966	+	0.000	0.000	71.3	25.0	2.85	4.47e-14
Merged-chr18-47291296-1	chr18	47291154	47291439	+	0.000	0.000	9.4	1.0	9.39	1.13e-06
Merged-chr18-47788209-3	chr18	47788000	47788419	+	0.000	0.000	26.3	10.0	2.63	1.77e-05
Merged-chr18-47901950-2	chr18	47901775	47902250	+	0.000	0.000	14.1	3.0	4.69	3.40e-06
Merged-chr18-48470741-2	chr18	48470549	48470953	+	0.000	0.000	41.3	6.0	6.88	6.93e-21
Merged-chr18-48494091-2	chr18	48493878	48494308	+	0.000	0.000	31.0	5.0	6.20	2.82e-14
Merged-chr18-48834921-2	chr18	48834627	48835259	+	0.000	0.000	155.4	98.5	1.58	8.92e-08
Merged-chr18-49174600-1	chr18	49174470	49174731	+	0.000	0.000	8.4	1.0	8.45	1.02e-05
Merged-chr18-49178040-2	chr18	49177918	49178180	+	0.000	0.000	12.2	1.0	12.20	8.32e-10
Merged-chr18-49457011-2	chr18	49456845	49457195	+	0.000	0.000	25.3	3.0	8.45	3.07e-15
Merged-chr18-49653132-2	chr18	49652976	49653261	+	0.000	0.000	12.2	3.0	4.07	7.14e-05
Merged-chr18-49748209-4	chr18	49747896	49748521	+	0.000	0.000	47.9	24.0	1.99	2.12e-05
Merged-chr18-51054028-2	chr18	51053875	51054169	+	0.000	0.000	18.8	3.0	6.26	3.57e-09
Merged-chr18-54210016-2	chr18	54209830	54210202	+	0.000	0.000	29.1	11.0	2.65	4.68e-06
Merged-chr18-54607787-2	chr18	54607634	54607956	+	0.000	0.000	20.7	3.0	6.88	8.31e-11
Merged-chr18-55166398-2	chr18	55166272	55166509	+	0.000	0.000	8.4	1.0	8.45	1.02e-05
Merged-chr18-55477690-2	chr18	55477461	55477987	+	0.000	0.000	97.2	32.0	3.04	1.95e-20
Merged-chr18-55735544-2	chr18	55735385	55735747	+	0.000	0.000	15.0	1.0	15.02	3.00e-13
Merged-chr18-57441682-2	chr18	57441564	57441793	+	0.000	0.000	12.2	3.0	4.07	7.14e-05
Merged-chr18-57744510-2	chr18	57744318	57744672	+	0.000	0.000	21.6	8.0	2.70	9.40e-05
Merged-chr18-57833513-2	chr18	57833372	57833647	+	0.000	0.000	11.3	0.5	22.53	7.42e-12
Merged-chr18-58438880-2	chr18	58438739	58439014	+	0.000	0.000	12.2	0.5	24.41	3.09e-13
Merged-chr18-58682682-2	chr18	58682525	58682826	+	0.000	0.000	8.4	1.0	8.45	1.02e-05
Merged-chr18-58792273-1	chr18	58792194	58792352	+	0.000	0.000	7.5	0.5	15.02	9.40e-07
Merged-chr18-58996024-4	chr18	58995618	58996462	+	0.000	0.000	146.0	91.0	1.60	1.12e-07
Merged-chr18-59042623-2	chr18	59042487	59042787	+	0.000	0.000	8.9	1.0	8.92	1.02e-05
Merged-chr18-59263830-2	chr18	59263696	59263952	+	0.000	0.000	11.3	2.0	5.63	8.31e-06
Merged-chr18-59647097-2	chr18	59646969	59647228	+	0.000	0.000	7.5	0.5	15.02	9.40e-07
Merged-chr18-59814083-2	chr18	59813935	59814188	+	0.000	0.000	11.7	1.0	11.73	1.00e-08
Merged-chr18-59900982-2	chr18	59900841	59901122	+	0.000	0.000	52.6	21.5	2.44	1.84e-08
Merged-chr18-59907271-1	chr18	59907139	59907403	+	0.000	0.000	18.3	1.0	18.30	6.06e-17
Merged-chr18-59910500-2	chr18	59910291	59910671	+	0.000	0.000	23.5	6.0	3.91	1.01e-07
Merged-chr18-59996562-2	chr18	59996453	59996671	+	0.000	0.000	7.5	1.0	7.51	8.32e-05
Merged-chr18-60892443-2	chr18	60892177	60892713	+	0.000	0.000	95.7	56.0	1.71	1.30e-06
Merged-chr18-61579976-4	chr18	61579499	61580375	+	0.000	0.000	80.7	38.0	2.12	1.98e-09
Merged-chr18-61753591-2	chr18	61753436	61753728	+	0.000	0.000	8.9	1.0	8.92	1.02e-05
Merged-chr18-61993121-2	chr18	61992984	61993251	+	0.000	0.000	18.8	6.0	3.13	5.69e-05
Merged-chr18-62191338-1	chr18	62191238	62191438	+	0.000	0.000	12.2	2.5	4.88	1.26e-05
Merged-chr18-62425754-2	chr18	62425508	62426005	+	0.000	0.000	95.7	61.5	1.56	4.49e-05
Merged-chr18-62506375-2	chr18	62506204	62506580	+	0.000	0.000	9.4	0.5	18.77	3.26e-09
Merged-chr18-62999555-2	chr18	62999326	62999786	+	0.000	0.000	71.3	43.5	1.64	7.97e-05
Merged-chr18-63379148-2	chr18	63378971	63379311	+	0.000	0.000	14.1	2.0	7.04	2.93e-08
Merged-chr18-68798188-2	chr18	68797980	68798559	+	0.000	0.000	10.3	2.0	5.16	4.65e-05
Merged-chr18-70293421-2	chr18	70293261	70293584	+	0.000	0.000	28.2	7.0	4.02	1.81e-09
Merged-chr18-71035803-1	chr18	71035715	71035892	+	0.000	0.000	10.3	0.5	20.65	1.63e-10
Merged-chr18-74499514-2	chr18	74499405	74499616	+	0.000	0.000	16.9	4.0	4.22	4.89e-06
Merged-chr18-74499847-2	chr18	74499716	74499982	+	0.000	0.000	30.0	6.0	5.01	2.56e-12
Merged-chr18-74895883-2	chr18	74895724	74896035	+	0.000	0.000	36.6	4.0	9.15	2.61e-22
Merged-chr18-75161874-2	chr18	75161716	75162020	+	0.000	0.000	16.9	5.0	3.38	6.90e-05
Merged-chr18-75199547-2	chr18	75199360	75199738	+	0.000	0.000	15.0	4.0	3.75	1.99e-05
Merged-chr18-75248037-2	chr18	75247864	75248281	+	0.000	0.000	17.8	4.0	4.46	1.13e-06
Merged-chr18-76451121-2	chr18	76450750	76451414	+	0.000	0.000	37.5	16.5	2.28	9.63e-06
Merged-chr18-77102798-2	chr18	77102666	77102918	+	0.000	0.000	31.4	6.0	5.24	4.91e-13
Merged-chr18-79422172-2	chr18	79421825	79422433	+	0.000	0.000	23.5	5.0	4.69	3.91e-09
Merged-chr18-79791699-3	chr18	79791353	79792024	+	0.000	0.000	72.3	22.0	3.29	2.94e-17
Merged-chr19-951729-2	chr19	951542	951900	+	0.000	0.000	25.3	7.0	3.62	1.07e-07
Merged-chr19-1077203-2	chr19	1077062	1077342	+	0.000	0.000	27.2	5.0	5.44	5.60e-12
Merged-chr19-1155188-2	chr19	1155012	1155372	+	0.000	0.000	31.0	13.0	2.38	3.79e-05
Merged-chr19-1180717-2	chr19	1180552	1180877	+	0.000	0.000	38.0	18.0	2.11	2.67e-05
Merged-chr19-1618357-2	chr19	1618223	1618483	+	0.000	0.000	11.3	2.0	5.63	8.31e-06
Merged-chr19-1897767-2	chr19	1897498	1898052	+	0.000	0.000	68.5	41.0	1.67	7.06e-05
Merged-chr19-2028909-2	chr19	2028664	2029130	+	0.000	0.000	96.7	55.0	1.76	3.54e-07
Merged-chr19-2480028-1	chr19	2479954	2480103	+	0.000	0.000	7.5	1.0	7.51	8.32e-05
Merged-chr19-2553097-2	chr19	2552885	2553316	+	0.000	0.000	44.1	6.0	7.35	1.86e-23
Merged-chr19-2775833-4	chr19	2775383	2776242	+	0.000	0.000	71.3	35.0	2.04	6.07e-08
Merged-chr19-3146766-1	chr19	3146654	3146879	+	0.000	0.000	12.2	1.0	12.20	8.32e-10
Merged-chr19-3265676-2	chr19	3265497	3265823	+	0.000	0.000	8.9	1.0	8.92	1.02e-05
Merged-chr19-3553004-2	chr19	3552726	3553357	+	0.000	0.000	90.1	46.0	1.96	6.31e-09
Merged-chr19-3646654-2	chr19	3646489	3646787	+	0.000	0.000	7.0	1.0	7.04	8.32e-05
Merged-chr19-3983399-2	chr19	3983261	3983538	+	0.000	0.000	18.3	3.0	6.10	3.57e-09
Merged-chr19-4008478-2	chr19	4008364	4008592	+	0.000	0.000	14.1	4.0	3.52	7.63e-05
Merged-chr19-4369363-2	chr19	4369167	4369558	+	0.000	0.000	76.0	31.0	2.45	6.70e-12
Merged-chr19-5287267-2	chr19	5287020	5287545	+	0.000	0.000	24.4	8.0	3.05	3.73e-06
Merged-chr19-5623944-1	chr19	5623766	5624123	+	0.000	0.000	8.4	1.0	8.45	1.02e-05
Merged-chr19-6998226-2	chr19	6998105	6998353	+	0.000	0.000	8.4	1.0	8.45	1.02e-05
Merged-chr19-7395603-1	chr19	7395506	7395701	+	0.000	0.000	12.2	2.0	6.10	1.36e-06
Merged-chr19-7952773-2	chr19	7952637	7952896	+	0.000	0.000	11.3	2.0	5.63	8.31e-06
Merged-chr19-8418359-1	chr19	8418215	8418503	+	0.000	0.000	7.0	1.0	7.04	8.32e-05
Merged-chr19-9768042-1	chr19	9767963	9768122	+	0.000	0.000	7.0	1.0	7.04	8.32e-05
Merged-chr19-9782549-2	chr19	9782433	9782677	+	0.000	0.000	14.1	2.0	7.04	2.93e-08
Merged-chr19-10758109-2	chr19	10757980	10758239	+	0.000	0.000	12.2	0.5	24.41	3.09e-13
Merged-chr19-10954298-2	chr19	10954160	10954459	+	0.000	0.000	13.1	3.0	4.38	1.61e-05
Merged-chr19-11085616-2	chr19	11085388	11085858	+	0.000	0.000	104.2	67.0	1.56	1.70e-05
Merged-chr19-11581901-2	chr19	11581765	11582046	+	0.000	0.000	25.3	4.5	5.63	1.85e-11
Merged-chr19-12018820-2	chr19	12018701	12018950	+	0.000	0.000	6.6	0.5	13.14	1.32e-05
Merged-chr19-14368316-2	chr19	14368136	14368481	+	0.000	0.000	15.0	1.0	15.02	3.00e-13
Merged-chr19-15154187-2	chr19	15154044	15154296	+	0.000	0.000	8.4	1.0	8.45	1.02e-05
Merged-chr19-16002175-2	chr19	16002030	16002328	+	0.000	0.000	18.8	3.0	6.26	3.57e-09
Merged-chr19-16719797-2	chr19	16719682	16719942	+	0.000	0.000	13.1	1.0	13.14	6.36e-11
Merged-chr19-16825394-2	chr19	16825203	16825664	+	0.000	0.000	39.9	19.5	2.05	6.53e-05
Merged-chr19-17347626-3	chr19	17347384	17347888	+	0.000	0.000	58.2	23.5	2.48	1.45e-09
Merged-chr19-17412846-2	chr19	17412501	17413185	+	0.000	0.000	82.1	46.0	1.79	1.08e-06
Merged-chr19-18086960-2	chr19	18086685	18087141	+	0.000	0.000	15.0	3.0	5.01	6.70e-07
Merged-chr19-18174230-2	chr19	18173995	18174463	+	0.000	0.000	37.5	10.0	3.75	4.46e-11
Merged-chr19-18304834-3	chr19	18304572	18305097	+	0.000	0.000	123.4	76.0	1.62	4.50e-07
Merged-chr19-18499267-2	chr19	18499107	18499423	+	0.000	0.000	14.1	2.0	7.04	2.93e-08
Merged-chr19-19192722-2	chr19	19192481	19192986	+	0.000	0.000	75.6	44.0	1.72	1.32e-05
Merged-chr19-19373214-2	chr19	19373041	19373387	+	0.000	0.000	70.9	43.0	1.65	9.58e-05
Merged-chr19-19459240-2	chr19	19459080	19459390	+	0.000	0.000	29.6	1.0	29.57	4.30e-32
Merged-chr19-19901349-2	chr19	19901152	19901575	+	0.000	0.000	14.1	1.0	14.08	4.52e-12
Merged-chr19-29666462-2	chr19	29666338	29666605	+	0.000	0.000	35.7	16.5	2.16	4.91e-05
Merged-chr19-32351646-1	chr19	32351531	32351762	+	0.000	0.000	10.3	2.0	5.16	4.65e-05
Merged-chr19-33830454-2	chr19	33830353	33830548	+	0.000	0.000	6.6	0.5	13.14	1.32e-05
Merged-chr19-34793737-2	chr19	34793617	34793841	+	0.000	0.000	8.4	1.0	8.45	1.02e-05
Merged-chr19-34964251-2	chr19	34964093	34964427	+	0.000	0.000	40.8	20.0	2.04	5.32e-05
Merged-chr19-34985708-3	chr19	34985353	34986074	+	0.000	0.000	119.2	43.0	2.77	1.42e-21
Merged-chr19-36136737-1	chr19	36136657	36136818	+	0.000	0.000	9.4	0.5	18.77	3.26e-09
Merged-chr19-38210189-2	chr19	38210035	38210450	+	0.000	0.000	9.4	1.0	9.39	1.13e-06
Merged-chr19-38658817-2	chr19	38658619	38659017	+	0.000	0.000	90.1	54.0	1.67	4.71e-06
Merged-chr19-38978114-2	chr19	38977955	38978276	+	0.000	0.000	68.1	41.0	1.66	7.06e-05
Merged-chr19-39199249-2	chr19	39199112	39199402	+	0.000	0.000	15.0	3.0	5.01	6.70e-07
Merged-chr19-39277720-2	chr19	39277521	39277922	+	0.000	0.000	35.7	4.0	8.92	2.35e-21
Merged-chr19-39558001-2	chr19	39557882	39558132	+	0.000	0.000	11.3	1.0	11.26	1.00e-08
Merged-chr19-39678249-2	chr19	39677950	39678537	+	0.000	0.000	21.6	1.0	21.59	7.54e-21
Merged-chr19-40714776-1	chr19	40714662	40714891	+	0.000	0.000	30.0	10.0	3.00	2.51e-07
Merged-chr19-41334998-2	chr19	41334848	41335170	+	0.000	0.000	16.9	3.0	5.63	1.24e-07
Merged-chr19-41447901-2	chr19	41447739	41448052	+	0.000	0.000	16.4	5.0	3.29	6.90e-05
Merged-chr19-41535421-2	chr19	41535290	41535551	+	0.000	0.000	16.9	2.0	8.45	4.80e-10
Merged-chr19-42034973-2	chr19	42034806	42035127	+	0.000	0.000	32.9	11.0	2.99	2.00e-07
Merged-chr19-42049288-2	chr19	42049141	42049538	+	0.000	0.000	9.4	1.0	9.39	1.13e-06
Merged-chr19-42487325-2	chr19	42487085	42487543	+	0.000	0.000	12.2	3.0	4.07	7.14e-05
Merged-chr19-42528553-2	chr19	42528375	42528733	+	0.000	0.000	53.0	11.0	4.82	7.66e-20
Merged-chr19-43350532-2	chr19	43350369	43350713	+	0.000	0.000	9.4	1.0	9.39	1.13e-06
Merged-chr19-43382952-2	chr19	43382724	43383165	+	0.000	0.000	36.6	8.0	4.58	3.73e-13
Merged-chr19-43475385-2	chr19	43475152	43475613	+	0.000	0.000	35.7	15.0	2.38	7.30e-06
Merged-chr19-44051281-1	chr19	44051192	44051370	+	0.000	0.000	8.4	1.0	8.45	1.02e-05
Merged-chr19-44592749-3	chr19	44592426	44593077	+	0.000	0.000	62.9	23.0	2.73	1.37e-11
Merged-chr19-44620895-2	chr19	44620768	44621035	+	0.000	0.000	10.3	1.0	10.33	1.11e-07
Merged-chr19-44754348-2	chr19	44754103	44754583	+	0.000	0.000	46.5	15.0	3.10	1.02e-10
Merged-chr19-44848402-2	chr19	44848174	44848636	+	0.000	0.000	109.4	69.5	1.57	7.19e-06
Merged-chr19-45599811-2	chr19	45599642	45599979	+	0.000	0.000	13.1	3.0	4.38	1.61e-05
Merged-chr19-45729933-2	chr19	45729810	45730044	+	0.000	0.000	16.9	5.0	3.38	6.90e-05
Merged-chr19-46192850-2	chr19	46192706	46193007	+	0.000	0.000	10.3	0.5	20.65	1.63e-10
Merged-chr19-46466737-2	chr19	46466562	46466898	+	0.000	0.000	37.5	18.5	2.03	9.84e-05
Merged-chr19-46913956-2	chr19	46913798	46914092	+	0.000	0.000	12.2	3.0	4.07	7.14e-05
Merged-chr19-47202982-2	chr19	47202809	47203165	+	0.000	0.000	43.2	15.0	2.88	2.85e-09
Merged-chr19-48255747-3	chr19	48255492	48256058	+	0.000	0.000	67.6	35.0	1.93	9.95e-07
Merged-chr19-48819503-1	chr19	48819388	48819619	+	0.000	0.000	6.1	0.5	12.20	1.32e-05
Merged-chr19-49018895-2	chr19	49018750	49019038	+	0.000	0.000	17.8	4.0	4.46	1.13e-06
Merged-chr19-49189457-2	chr19	49189313	49189600	+	0.000	0.000	11.3	2.0	5.63	8.31e-06
Merged-chr19-49234794-2	chr19	49234660	49234912	+	0.000	0.000	6.6	0.5	13.14	1.32e-05
Merged-chr19-49360531-2	chr19	49360398	49360672	+	0.000	0.000	21.6	4.0	5.40	1.92e-09
Merged-chr19-50173293-2	chr19	50173176	50173410	+	0.000	0.000	10.3	2.0	5.16	4.65e-05
Merged-chr19-50794487-1	chr19	50794318	50794656	+	0.000	0.000	7.5	1.0	7.51	8.32e-05
Merged-chr19-51020308-2	chr19	51020173	51020475	+	0.000	0.000	23.5	6.0	3.91	1.01e-07
Merged-chr19-51092537-2	chr19	51092376	51092702	+	0.000	0.000	14.1	3.0	4.69	3.40e-06
Merged-chr19-52453531-2	chr19	52453279	52453736	+	0.000	0.000	21.6	7.0	3.08	1.45e-05
Merged-chr19-53017023-1	chr19	53016909	53017137	+	0.000	0.000	8.4	1.0	8.45	1.02e-05
Merged-chr19-53158440-2	chr19	53158284	53158578	+	0.000	0.000	10.3	1.0	10.33	1.11e-07
Merged-chr19-53965294-2	chr19	53965053	53965558	+	0.000	0.000	42.2	17.0	2.48	2.31e-07
Merged-chr19-54792973-2	chr19	54792810	54793088	+	0.000	0.000	8.9	1.0	8.92	1.02e-05
Merged-chr19-55188885-2	chr19	55188713	55189084	+	0.000	0.000	47.9	17.0	2.82	1.67e-09
Merged-chr19-55809599-2	chr19	55809458	55809745	+	0.000	0.000	11.3	2.0	5.63	8.31e-06
Merged-chr19-57746764-2	chr19	57746580	57746944	+	0.000	0.000	87.3	53.0	1.65	1.15e-05
Merged-chr20-238143-2	chr20	237971	238282	+	0.000	0.000	14.1	1.0	14.08	4.52e-12
Merged-chr20-346713-2	chr20	346548	346893	+	0.000	0.000	93.9	27.0	3.48	2.98e-23
Merged-chr20-347965-4	chr20	347586	348346	+	0.000	0.000	152.1	93.0	1.64	1.27e-08
Merged-chr20-365094-1	chr20	364993	365196	+	0.000	0.000	14.1	4.0	3.52	7.63e-05
Merged-chr20-372921-1	chr20	372847	372996	+	0.000	0.000	21.1	5.0	4.22	8.11e-08
Merged-chr20-408321-2	chr20	408092	408522	+	0.000	0.000	54.0	29.0	1.86	4.04e-05
Merged-chr20-536177-2	chr20	536033	536362	+	0.000	0.000	33.8	11.0	3.07	6.56e-08
Merged-chr20-611926-2	chr20	611780	612067	+	0.000	0.000	42.7	12.0	3.56	1.28e-11
Merged-chr20-813506-2	chr20	813249	813767	+	0.000	0.000	19.7	2.0	9.86	6.48e-13
Merged-chr20-859954-2	chr20	859798	860085	+	0.000	0.000	9.4	0.5	18.77	3.26e-09
Merged-chr20-1206565-2	chr20	1206439	1206678	+	0.000	0.000	7.0	0.5	14.08	9.40e-07
Merged-chr20-1396446-2	chr20	1396269	1396614	+	0.000	0.000	92.0	59.0	1.56	6.69e-05
Merged-chr20-1417506-3	chr20	1417271	1417711	+	0.000	0.000	60.1	30.5	1.97	1.54e-06
Merged-chr20-2222103-2	chr20	2221928	2222304	+	0.000	0.000	19.7	1.0	19.71	3.18e-18
Merged-chr20-2530599-2	chr20	2530525	2530674	+	0.000	0.000	8.0	1.0	7.98	8.32e-05
Merged-chr20-2814314-1	chr20	2814189	2814440	+	0.000	0.000	12.2	1.0	12.20	8.32e-10
Merged-chr20-2814811-2	chr20	2814599	2815015	+	0.000	0.000	113.6	52.0	2.18	1.73e-13
Merged-chr20-2871284-2	chr20	2871125	2871457	+	0.000	0.000	64.8	14.0	4.63	1.88e-22
Merged-chr20-2952873-2	chr20	2952653	2953071	+	0.000	0.000	21.6	8.0	2.70	9.40e-05
Merged-chr20-3014320-2	chr20	3014195	3014434	+	0.000	0.000	7.5	0.5	15.02	9.40e-07
Merged-chr20-3082688-2	chr20	3082514	3082847	+	0.000	0.000	16.9	5.0	3.38	6.90e-05
[truncated: 35,236 more chars]
