# Supplementary material for: Transcriptional synergy in human aortic endothelial cells is vulnerable to combination p300/CBP and BET bromodomain inhibition
Source: iScience. 2024 May 16;27(6):110011. doi: 10.1016/j.isci.2024.110011 (PMC11167439; doi:10.1016/j.isci.2024.110011)
Supplement: Table S4. Differential ATAC-seq peaks, related to Figures 5 and 7 [file mmc4.zip › Table S3 (Related to Figure 5) Differential ATAC-seq peaks/SYN_DMSO_pooled_vs_2000nM_A485_diff_peaks.txt]

# HOMER Differential Peaks
# Original Peak File = /nobackup/brown_lab/brackr1/RB9742_human_ATAC_redo/HOMER_SYN_Specific_Peaks/results/Syn_Specific_Peaks_Unfiltered.txt
# Peak File Tag Directory = /nobackup/brown_lab/brackr1/20231004_RB10569_ATAC/Tag_Directories/results/TELOEC_ATAC_SYN+DMSO_RB10569/pooled/
# Background Tag Directory = /nobackup/brown_lab/brackr1/20231004_RB10569_ATAC/Tag_Directories/results/TELOEC_ATAC_2000nM_A485_RB10569/pooled/
#
# Mode = Peaks enriched over background
# Differential peaks = 39
# Fraction of original peaks = 13.54%
# Original number of peaks = 288
# Size of region used to count tags = 100
# Fold change cutoff = 4.00
# Poisson p-value cutoff = 1.00e-04
# strand = 2 (tags counted on 0=+strand, 1=-strand, 2=both strands)
# peak directory tagAdjust = 41
# background directory tagAdjust = 41
#
# cmd = /opt/homer/bin/getDifferentialPeaks /nobackup/brown_lab/brackr1/RB9742_human_ATAC_redo/HOMER_SYN_Specific_Peaks/results/Syn_Specific_Peaks_Unfiltered.txt /nobackup/brown_lab/brackr1/20231004_RB10569_ATAC/Tag_Directories/results/TELOEC_ATAC_SYN+DMSO_RB10569/pooled/ /nobackup/brown_lab/brackr1/20231004_RB10569_ATAC/Tag_Directories/results/TELOEC_ATAC_2000nM_A485_RB10569/pooled/ -size 100
#
#PeakID	chr	start	end	strand	score	focus ratio/other	Total Tags	Background Tags	Fold Change vs. Background	p-value
Merged-chr1-9388118-2	chr1	9387991	9388215	+	0.000	0.000	16.0	2.0	8.01	4.80e-10
Merged-chr1-89100632-2	chr1	89100488	89100810	+	0.000	0.000	13.1	1.5	8.74	7.80e-09
Merged-chr1-205272789-1	chr1	205272711	205272869	+	0.000	0.000	66.0	3.0	22.01	2.96e-63
Merged-chr2-11673206-1	chr2	11673106	11673307	+	0.000	0.000	15.5	3.0	5.18	6.70e-07
Merged-chr2-28271744-1	chr2	28271668	28271821	+	0.000	0.000	24.8	1.5	16.51	6.44e-21
Merged-chr2-72309016-2	chr2	72308842	72309181	+	0.000	0.000	16.5	3.5	4.72	9.18e-07
Merged-chr2-160102288-2	chr2	160102093	160102467	+	0.000	0.000	17.5	4.0	4.37	1.13e-06
Merged-chr2-203989817-2	chr2	203989582	203990016	+	0.000	0.000	7.3	1.0	7.28	8.32e-05
Merged-chr3-197244907-1	chr3	197244832	197244983	+	0.000	0.000	16.0	2.0	8.01	4.80e-10
Merged-chr4-55341381-1	chr4	55341308	55341456	+	0.000	0.000	7.8	0.5	15.54	9.40e-07
Merged-chr4-76020679-4	chr4	76020302	76021100	+	0.000	0.000	34.5	3.0	11.49	3.08e-24
Merged-chr4-76021930-1	chr4	76021857	76022005	+	0.000	0.000	13.1	1.0	13.11	6.36e-11
Merged-chr4-76033269-2	chr4	76033027	76033461	+	0.000	0.000	30.6	1.5	20.39	1.69e-28
Merged-chr4-87055350-4	chr4	87055035	87055590	+	0.000	0.000	6.8	0.5	13.59	1.32e-05
Merged-chr5-135230326-2	chr5	135230187	135230472	+	0.000	0.000	11.2	1.0	11.17	1.00e-08
Merged-chr6-158146099-2	chr6	158145965	158146219	+	0.000	0.000	13.6	3.0	4.53	1.61e-05
Merged-chr8-63026067-3	chr8	63025924	63026229	+	0.000	0.000	20.4	3.0	6.80	8.31e-11
Merged-chr8-89797111-3	chr8	89796846	89797461	+	0.000	0.000	35.0	4.0	8.74	2.07e-20
Merged-chr9-109926764-4	chr9	109926560	109927037	+	0.000	0.000	35.0	4.5	7.77	6.99e-19
Merged-chr10-30688636-2	chr10	30688506	30688768	+	0.000	0.000	11.7	2.0	5.83	8.31e-06
Merged-chr11-47225796-2	chr11	47225690	47225916	+	0.000	0.000	25.2	1.0	25.25	2.47e-26
Merged-chr11-74031174-1	chr11	74031053	74031296	+	0.000	0.000	10.7	1.0	10.68	1.11e-07
Merged-chr11-89433479-2	chr11	89433360	89433605	+	0.000	0.000	24.3	3.0	8.09	2.57e-14
Merged-chr11-110715709-1	chr11	110715598	110715821	+	0.000	0.000	10.7	1.0	10.68	1.11e-07
Merged-chr12-4847948-1	chr12	4847758	4848140	+	0.000	0.000	27.7	6.5	4.26	1.59e-09
Merged-chr12-128807325-2	chr12	128807198	128807456	+	0.000	0.000	12.6	1.0	12.62	8.32e-10
Merged-chr15-62162242-1	chr15	62162139	62162346	+	0.000	0.000	19.4	1.0	19.42	3.18e-18
Merged-chr15-76353183-2	chr15	76353042	76353307	+	0.000	0.000	15.5	3.5	4.44	4.26e-06
Merged-chr16-3070796-7	chr16	3070477	3071206	+	0.000	0.000	57.3	3.5	16.37	8.15e-48
Merged-chr16-3072069-9	chr16	3071558	3072547	+	0.000	0.000	45.2	5.5	8.21	8.04e-26
Merged-chr16-3073210-1	chr16	3073137	3073285	+	0.000	0.000	12.6	1.0	12.62	8.32e-10
Merged-chr16-11586538-1	chr16	11586377	11586701	+	0.000	0.000	12.6	1.5	8.42	6.82e-08
Merged-chr16-47008051-2	chr16	47007952	47008177	+	0.000	0.000	16.5	3.0	5.50	1.24e-07
Merged-chr16-50681764-2	chr16	50681632	50681906	+	0.000	0.000	26.2	5.0	5.24	3.05e-11
Merged-chr16-56917180-2	chr16	56917055	56917317	+	0.000	0.000	14.1	1.5	9.39	8.30e-10
Merged-chr20-1123073-3	chr20	1122937	1123233	+	0.000	0.000	35.9	7.5	4.79	2.86e-13
Merged-chr20-52054993-2	chr20	52054869	52055088	+	0.000	0.000	17.0	1.0	16.99	1.87e-14
Merged-chr20-54151129-1	chr20	54151030	54151230	+	0.000	0.000	14.6	3.0	4.85	3.40e-06
Merged-chrX-150868762-1	chrX	150868643	150868882	+	0.000	0.000	10.2	2.0	5.10	4.65e-05
