# Supplementary material for: Transcriptional synergy in human aortic endothelial cells is vulnerable to combination p300/CBP and BET bromodomain inhibition
Source: iScience. 2024 May 16;27(6):110011. doi: 10.1016/j.isci.2024.110011 (PMC11167439; doi:10.1016/j.isci.2024.110011)
Supplement: Table S4. Differential ATAC-seq peaks, related to Figures 5 and 7 [file mmc4.zip › Table S3 (Related to Figure 5) Differential ATAC-seq peaks/SYN_DMSO_pooled_vs_500nM_JQ1_diff_peaks.txt]

# HOMER Differential Peaks
# Original Peak File = /nobackup/brown_lab/brackr1/RB9742_human_ATAC_redo/HOMER_SYN_Specific_Peaks/results/Syn_Specific_Peaks_Unfiltered.txt
# Peak File Tag Directory = /nobackup/brown_lab/brackr1/20231004_RB10569_ATAC/Tag_Directories/results/TELOEC_ATAC_SYN+DMSO_RB10569/pooled/
# Background Tag Directory = /nobackup/brown_lab/brackr1/20231004_RB10569_ATAC/Tag_Directories/results/TELOEC_ATAC_500nM_JQ1_RB10569/pooled/
#
# Mode = Peaks enriched over background
# Differential peaks = 11
# Fraction of original peaks = 3.82%
# Original number of peaks = 288
# Size of region used to count tags = 100
# Fold change cutoff = 4.00
# Poisson p-value cutoff = 1.00e-04
# strand = 2 (tags counted on 0=+strand, 1=-strand, 2=both strands)
# peak directory tagAdjust = 41
# background directory tagAdjust = 41
#
# cmd = /opt/homer/bin/getDifferentialPeaks /nobackup/brown_lab/brackr1/RB9742_human_ATAC_redo/HOMER_SYN_Specific_Peaks/results/Syn_Specific_Peaks_Unfiltered.txt /nobackup/brown_lab/brackr1/20231004_RB10569_ATAC/Tag_Directories/results/TELOEC_ATAC_SYN+DMSO_RB10569/pooled/ /nobackup/brown_lab/brackr1/20231004_RB10569_ATAC/Tag_Directories/results/TELOEC_ATAC_500nM_JQ1_RB10569/pooled/ -size 100
#
#PeakID	chr	start	end	strand	score	focus ratio/other	Total Tags	Background Tags	Fold Change vs. Background	p-value
Merged-chr1-89100632-2	chr1	89100488	89100810	+	0.000	0.000	13.5	1.9	7.07	1.24e-07
Merged-chr4-76020679-4	chr4	76020302	76021100	+	0.000	0.000	35.5	3.8	9.29	5.61e-22
Merged-chr4-76033269-2	chr4	76033027	76033461	+	0.000	0.000	31.5	3.3	9.42	8.48e-20
Merged-chr11-89433479-2	chr11	89433360	89433605	+	0.000	0.000	25.0	3.8	6.54	5.91e-13
Merged-chr15-51793251-2	chr15	51793137	51793365	+	0.000	0.000	6.0	0.5	12.56	1.02e-05
Merged-chr15-62162242-1	chr15	62162139	62162346	+	0.000	0.000	20.0	2.9	6.98	3.77e-11
Merged-chr16-3070796-7	chr16	3070477	3071206	+	0.000	0.000	59.0	9.1	6.50	3.14e-28
Merged-chr16-3072069-9	chr16	3071558	3072547	+	0.000	0.000	46.5	11.0	4.23	3.01e-15
Merged-chr16-47008051-2	chr16	47007952	47008177	+	0.000	0.000	17.0	1.9	8.90	2.79e-11
Merged-chr16-57385420-1	chr16	57385202	57385640	+	0.000	0.000	6.0	0.5	12.56	1.02e-05
Merged-chr18-63441077-2	chr18	63440990	63441165	+	0.000	0.000	18.5	3.3	5.53	1.82e-08
