# Supplementary material for: Transcriptional synergy in human aortic endothelial cells is vulnerable to combination p300/CBP and BET bromodomain inhibition
Source: iScience. 2024 May 16;27(6):110011. doi: 10.1016/j.isci.2024.110011 (PMC11167439; doi:10.1016/j.isci.2024.110011)
Supplement: Table S4. Differential ATAC-seq peaks, related to Figures 5 and 7 [file mmc4.zip › Table S3 (Related to Figure 5) Differential ATAC-seq peaks/SYN_pooled_vs_NOTX_pooled_diff_peaks.txt]

# HOMER Differential Peaks
# Original Peak File = /nobackup/brown_lab/brackr1/RB9742_human_ATAC_redo/HOMER_Merged_Peaks/results/SYN_filt_to_147.tn5_peaks.narrowPeak
# Peak File Tag Directory = /nobackup/brown_lab/brackr1/RB9742_human_ATAC_redo/HOMER_Tag_Directory/results/SYN/pooled/
# Background Tag Directory = /nobackup/brown_lab/brackr1/RB9742_human_ATAC_redo/HOMER_Tag_Directory/results/NOTX/pooled/
#
# Mode = Peaks enriched over background
# Differential peaks = 13738
# Fraction of original peaks = 8.17%
# Original number of peaks = 168185
# Size of region used to count tags = given peak sizes (-fixed)
# Fold change cutoff = 1.50
# Poisson p-value cutoff = 1.00e-04
# strand = 2 (tags counted on 0=+strand, 1=-strand, 2=both strands)
# peak directory tagAdjust = 40
# background directory tagAdjust = 40
#
# cmd = /opt/homer/bin/getDifferentialPeaks /nobackup/brown_lab/brackr1/RB9742_human_ATAC_redo/HOMER_Merged_Peaks/results/SYN_filt_to_147.tn5_peaks.narrowPeak /nobackup/brown_lab/brackr1/RB9742_human_ATAC_redo/HOMER_Tag_Directory/results/SYN/pooled/ /nobackup/brown_lab/brackr1/RB9742_human_ATAC_redo/HOMER_Tag_Directory/results/NOTX/pooled/ -F 1.5
#
#PeakID	chr	start	end	strand	score	focus ratio/other	Total Tags	Background Tags	Fold Change vs. Background	p-value
Merged-chr1-1013374-2	chr1	1013140	1013603	+	0.000	0.000	90.1	41.0	2.20	2.69e-11
Merged-chr1-1015577-2	chr1	1015460	1015684	+	0.000	0.000	16.5	4.5	3.66	2.03e-05
Merged-chr1-1022028-2	chr1	1021894	1022146	+	0.000	0.000	21.4	6.0	3.56	1.46e-06
Merged-chr1-1135504-2	chr1	1135239	1135721	+	0.000	0.000	24.7	2.0	12.34	3.98e-18
Merged-chr1-1215292-2	chr1	1215100	1215477	+	0.000	0.000	57.2	3.0	19.06	2.03e-51
Merged-chr1-1270987-2	chr1	1270853	1271141	+	0.000	0.000	16.5	2.0	8.23	4.80e-10
Merged-chr1-1283092-2	chr1	1282951	1283241	+	0.000	0.000	33.7	15.0	2.25	4.02e-05
Merged-chr1-1400641-2	chr1	1400502	1400756	+	0.000	0.000	15.2	4.5	3.38	7.37e-05
Merged-chr1-1423022-3	chr1	1422745	1423299	+	0.000	0.000	65.0	21.0	3.09	3.69e-14
Merged-chr1-1614454-2	chr1	1614282	1614603	+	0.000	0.000	23.4	7.0	3.35	1.35e-06
Merged-chr1-1778957-2	chr1	1778812	1779099	+	0.000	0.000	32.1	13.5	2.38	1.29e-05
Merged-chr1-1833014-2	chr1	1832838	1833184	+	0.000	0.000	18.9	5.0	3.78	5.42e-06
Merged-chr1-2246368-2	chr1	2246092	2246688	+	0.000	0.000	63.3	36.0	1.76	2.91e-05
Merged-chr1-2256306-2	chr1	2256147	2256458	+	0.000	0.000	26.3	10.5	2.51	3.92e-05
Merged-chr1-2556158-5	chr1	2555602	2556709	+	0.000	0.000	88.0	39.0	2.26	1.14e-11
Merged-chr1-2578519-2	chr1	2578297	2578736	+	0.000	0.000	58.0	26.5	2.19	1.86e-07
Merged-chr1-2581839-2	chr1	2581679	2582021	+	0.000	0.000	51.8	27.0	1.92	2.47e-05
Merged-chr1-3061069-2	chr1	3060947	3061247	+	0.000	0.000	10.7	1.0	10.69	1.11e-07
Merged-chr1-3069945-3	chr1	3069579	3070341	+	0.000	0.000	32.9	11.0	2.99	2.00e-07
Merged-chr1-3496228-2	chr1	3495954	3496430	+	0.000	0.000	46.5	19.0	2.45	1.13e-07
Merged-chr1-3619405-4	chr1	3619038	3619776	+	0.000	0.000	96.2	56.0	1.72	7.51e-07
Merged-chr1-3688550-2	chr1	3688378	3688716	+	0.000	0.000	17.7	2.0	8.84	5.61e-11
Merged-chr1-3800232-1	chr1	3800128	3800336	+	0.000	0.000	11.9	2.5	4.77	6.16e-05
Merged-chr1-6354315-2	chr1	6354153	6354480	+	0.000	0.000	24.7	8.5	2.90	9.96e-06
Merged-chr1-6359818-2	chr1	6359612	6360020	+	0.000	0.000	113.5	45.0	2.52	1.37e-17
Merged-chr1-6428590-2	chr1	6428478	6428698	+	0.000	0.000	9.0	0.5	18.10	3.26e-09
Merged-chr1-6535360-2	chr1	6535190	6535538	+	0.000	0.000	32.9	1.0	32.90	1.44e-36
Merged-chr1-6546438-1	chr1	6546329	6546547	+	0.000	0.000	9.0	1.0	9.05	1.13e-06
Merged-chr1-6601346-2	chr1	6601104	6601596	+	0.000	0.000	161.2	84.0	1.92	5.79e-14
Merged-chr1-6745335-2	chr1	6745188	6745484	+	0.000	0.000	11.5	0.5	23.03	7.42e-12
Merged-chr1-6868827-2	chr1	6868702	6868974	+	0.000	0.000	9.0	0.5	18.10	3.26e-09
Merged-chr1-7105403-2	chr1	7105263	7105548	+	0.000	0.000	11.5	0.5	23.03	7.42e-12
Merged-chr1-7248027-2	chr1	7247818	7248262	+	0.000	0.000	31.3	11.0	2.84	5.90e-07
Merged-chr1-7479047-2	chr1	7478823	7479277	+	0.000	0.000	52.6	15.5	3.40	2.56e-13
Merged-chr1-7554250-1	chr1	7554176	7554325	+	0.000	0.000	7.4	0.5	14.81	9.40e-07
Merged-chr1-7645127-3	chr1	7644842	7645527	+	0.000	0.000	55.9	11.5	4.86	2.19e-20
Merged-chr1-7940964-2	chr1	7940741	7941185	+	0.000	0.000	88.0	17.0	5.18	5.25e-34
Merged-chr1-7988714-2	chr1	7988550	7988862	+	0.000	0.000	14.0	2.0	6.99	2.07e-07
Merged-chr1-8048092-4	chr1	8047701	8048487	+	0.000	0.000	88.0	52.0	1.69	3.38e-06
Merged-chr1-8083912-2	chr1	8083576	8084309	+	0.000	0.000	83.1	26.0	3.20	5.19e-19
Merged-chr1-8095859-2	chr1	8095729	8095988	+	0.000	0.000	21.4	5.0	4.28	8.11e-08
Merged-chr1-8148089-2	chr1	8147918	8148278	+	0.000	0.000	27.1	1.0	27.14	3.50e-29
Merged-chr1-8225142-2	chr1	8224876	8225459	+	0.000	0.000	44.4	10.0	4.44	2.19e-15
Merged-chr1-8395804-2	chr1	8395702	8395901	+	0.000	0.000	14.0	1.0	13.98	6.36e-11
Merged-chr1-8540782-2	chr1	8540616	8540931	+	0.000	0.000	16.5	3.0	5.48	1.24e-07
Merged-chr1-8555150-2	chr1	8554946	8555443	+	0.000	0.000	9.0	1.0	9.05	1.13e-06
Merged-chr1-8602685-1	chr1	8602588	8602783	+	0.000	0.000	7.4	0.5	14.81	9.40e-07
Merged-chr1-8664224-2	chr1	8664039	8664388	+	0.000	0.000	37.0	7.0	5.29	1.51e-15
Merged-chr1-8707856-1	chr1	8707782	8707931	+	0.000	0.000	10.7	0.5	21.39	1.63e-10
Merged-chr1-8875736-2	chr1	8875656	8875830	+	0.000	0.000	23.4	2.0	11.72	4.79e-17
Merged-chr1-8876661-2	chr1	8876559	8876786	+	0.000	0.000	23.4	5.0	4.69	3.91e-09
Merged-chr1-8879555-3	chr1	8879295	8879764	+	0.000	0.000	30.4	11.0	2.77	1.69e-06
Merged-chr1-9011202-2	chr1	9011053	9011331	+	0.000	0.000	9.9	1.0	9.87	1.13e-06
Merged-chr1-9075163-2	chr1	9074896	9075404	+	0.000	0.000	15.6	0.5	31.26	1.42e-17
Merged-chr1-9166656-3	chr1	9166340	9166982	+	0.000	0.000	106.9	61.0	1.75	1.13e-07
Merged-chr1-9196650-4	chr1	9196216	9197081	+	0.000	0.000	113.9	46.0	2.48	6.14e-17
Merged-chr1-9207241-1	chr1	9207128	9207354	+	0.000	0.000	18.1	4.5	4.02	1.30e-06
Merged-chr1-9231806-2	chr1	9231700	9231923	+	0.000	0.000	16.5	0.5	32.90	4.42e-19
Merged-chr1-9290276-2	chr1	9290070	9290475	+	0.000	0.000	61.3	34.0	1.80	1.93e-05
Merged-chr1-9315772-2	chr1	9315656	9315896	+	0.000	0.000	14.8	1.5	9.87	8.30e-10
Merged-chr1-9388118-2	chr1	9387990	9388215	+	0.000	0.000	6.6	0.5	13.16	1.32e-05
Merged-chr1-9522678-2	chr1	9522452	9522841	+	0.000	0.000	23.0	2.0	11.52	4.79e-17
Merged-chr1-9542575-1	chr1	9542501	9542650	+	0.000	0.000	6.6	0.5	13.16	1.32e-05
Merged-chr1-9719300-2	chr1	9719121	9719478	+	0.000	0.000	65.8	38.0	1.73	4.25e-05
Merged-chr1-9774892-1	chr1	9774752	9775033	+	0.000	0.000	6.6	0.5	13.16	1.32e-05
Merged-chr1-9846145-2	chr1	9845988	9846286	+	0.000	0.000	11.9	1.0	11.93	1.00e-08
Merged-chr1-9893400-2	chr1	9893103	9893614	+	0.000	0.000	46.9	24.0	1.95	4.24e-05
Merged-chr1-10218138-2	chr1	10217917	10218360	+	0.000	0.000	84.7	12.0	7.06	9.67e-42
Merged-chr1-10445015-2	chr1	10444851	10445205	+	0.000	0.000	24.7	5.0	4.94	8.07e-10
Merged-chr1-10495287-2	chr1	10495159	10495407	+	0.000	0.000	11.1	2.0	5.55	8.31e-06
Merged-chr1-11169464-2	chr1	11169266	11169678	+	0.000	0.000	21.4	1.0	21.39	7.54e-21
Merged-chr1-11563954-2	chr1	11563760	11564105	+	0.000	0.000	10.7	2.0	5.35	4.65e-05
Merged-chr1-11664782-2	chr1	11664515	11665090	+	0.000	0.000	33.7	7.5	4.50	6.14e-12
Merged-chr1-11667691-2	chr1	11667553	11667827	+	0.000	0.000	26.3	1.0	26.32	9.47e-28
Merged-chr1-11731864-2	chr1	11731657	11732051	+	0.000	0.000	35.4	11.0	3.22	6.51e-09
Merged-chr1-11736820-5	chr1	11736418	11737283	+	0.000	0.000	75.7	28.0	2.70	1.51e-13
Merged-chr1-11746278-2	chr1	11746142	11746427	+	0.000	0.000	19.7	6.5	3.04	5.05e-05
Merged-chr1-11791003-2	chr1	11790778	11791243	+	0.000	0.000	113.5	50.0	2.27	1.48e-14
Merged-chr1-12135894-2	chr1	12135778	12135999	+	0.000	0.000	9.0	1.0	9.05	1.13e-06
Merged-chr1-12157455-2	chr1	12157374	12157536	+	0.000	0.000	13.2	0.5	26.32	1.19e-14
Merged-chr1-12165546-2	chr1	12165422	12165685	+	0.000	0.000	18.1	0.5	36.19	3.61e-22
Merged-chr1-12398091-2	chr1	12397924	12398297	+	0.000	0.000	15.6	1.0	15.63	3.00e-13
Merged-chr1-12415261-3	chr1	12414975	12415542	+	0.000	0.000	73.2	26.0	2.82	3.45e-14
Merged-chr1-12545129-2	chr1	12544939	12545309	+	0.000	0.000	52.2	9.5	5.50	7.84e-22
Merged-chr1-12572671-2	chr1	12572511	12572854	+	0.000	0.000	17.3	2.0	8.64	5.61e-11
Merged-chr1-12634904-2	chr1	12634773	12635030	+	0.000	0.000	26.3	11.0	2.39	8.21e-05
Merged-chr1-12636626-2	chr1	12636396	12636896	+	0.000	0.000	72.4	18.5	3.91	3.48e-21
Merged-chr1-14922388-2	chr1	14922271	14922552	+	0.000	0.000	6.6	0.5	13.16	1.32e-05
Merged-chr1-14968666-2	chr1	14968458	14968836	+	0.000	0.000	18.9	5.0	3.78	5.42e-06
Merged-chr1-15138050-2	chr1	15137854	15138347	+	0.000	0.000	16.5	1.0	16.45	1.87e-14
Merged-chr1-15167669-2	chr1	15167505	15167837	+	0.000	0.000	28.0	10.0	2.80	6.42e-06
Merged-chr1-15168729-2	chr1	15168502	15168957	+	0.000	0.000	155.5	87.0	1.79	3.25e-11
Merged-chr1-15221346-2	chr1	15221215	15221492	+	0.000	0.000	19.7	2.0	9.87	6.48e-13
Merged-chr1-15249295-2	chr1	15249082	15249507	+	0.000	0.000	13.2	0.5	26.32	1.19e-14
Merged-chr1-15272708-2	chr1	15272488	15272971	+	0.000	0.000	21.4	8.0	2.67	9.40e-05
Merged-chr1-15279851-1	chr1	15279659	15280043	+	0.000	0.000	7.4	0.5	14.81	9.40e-07
Merged-chr1-15290592-2	chr1	15290389	15290799	+	0.000	0.000	16.5	4.0	4.11	4.89e-06
Merged-chr1-15300028-2	chr1	15299770	15300236	+	0.000	0.000	59.2	28.0	2.12	2.23e-07
Merged-chr1-15323168-2	chr1	15322944	15323398	+	0.000	0.000	21.4	4.0	5.35	1.92e-09
Merged-chr1-15356316-2	chr1	15356209	15356429	+	0.000	0.000	17.3	5.0	3.45	1.99e-05
Merged-chr1-15357071-2	chr1	15356877	15357268	+	0.000	0.000	83.1	39.0	2.13	6.20e-10
Merged-chr1-15407399-2	chr1	15407166	15407633	+	0.000	0.000	104.9	66.0	1.59	9.46e-06
Merged-chr1-15412339-2	chr1	15412192	15412522	+	0.000	0.000	39.1	8.0	4.88	3.41e-15
Merged-chr1-15417694-2	chr1	15417518	15417884	+	0.000	0.000	62.9	34.0	1.85	1.04e-05
Merged-chr1-15435945-1	chr1	15435871	15436020	+	0.000	0.000	8.2	0.5	16.45	5.88e-08
Merged-chr1-15707684-1	chr1	15707564	15707805	+	0.000	0.000	13.2	1.5	8.77	7.80e-09
Merged-chr1-15796819-3	chr1	15796516	15797130	+	0.000	0.000	99.5	60.0	1.66	2.50e-06
Merged-chr1-15799183-2	chr1	15799018	15799341	+	0.000	0.000	97.9	46.0	2.13	3.97e-11
Merged-chr1-15849494-2	chr1	15849201	15849762	+	0.000	0.000	84.3	49.0	1.72	3.47e-06
Merged-chr1-15867143-2	chr1	15866999	15867309	+	0.000	0.000	7.4	1.0	7.40	8.32e-05
Merged-chr1-15882931-1	chr1	15882796	15883067	+	0.000	0.000	13.2	1.0	13.16	6.36e-11
Merged-chr1-15958275-2	chr1	15958140	15958410	+	0.000	0.000	20.6	6.0	3.43	5.18e-06
Merged-chr1-15966388-4	chr1	15966068	15966709	+	0.000	0.000	111.0	23.0	4.83	1.04e-39
Merged-chr1-15975037-2	chr1	15974906	15975134	+	0.000	0.000	13.2	3.5	3.76	7.60e-05
Merged-chr1-15983098-2	chr1	15982925	15983277	+	0.000	0.000	20.6	0.5	41.13	2.38e-25
Merged-chr1-15985915-4	chr1	15985561	15986284	+	0.000	0.000	69.1	9.0	7.68	5.76e-37
Merged-chr1-16068590-3	chr1	16068385	16068845	+	0.000	0.000	31.3	14.0	2.23	5.99e-05
Merged-chr1-16152854-2	chr1	16152591	16153105	+	0.000	0.000	51.8	20.5	2.53	1.05e-08
Merged-chr1-16220285-1	chr1	16220182	16220389	+	0.000	0.000	9.9	1.0	9.87	1.13e-06
Merged-chr1-16367724-2	chr1	16367398	16368047	+	0.000	0.000	133.7	65.0	2.06	1.00e-13
Merged-chr1-16441338-3	chr1	16441083	16441592	+	0.000	0.000	27.1	6.5	4.18	1.59e-09
Merged-chr1-16764337-2	chr1	16764149	16764529	+	0.000	0.000	14.4	4.0	3.60	7.63e-05
Merged-chr1-17475968-2	chr1	17475800	17476113	+	0.000	0.000	11.5	2.0	5.76	8.31e-06
Merged-chr1-18711728-2	chr1	18711578	18711871	+	0.000	0.000	9.0	0.5	18.10	3.26e-09
Merged-chr1-18947160-2	chr1	18947052	18947288	+	0.000	0.000	12.3	2.0	6.17	1.36e-06
Merged-chr1-18952154-2	chr1	18951983	18952331	+	0.000	0.000	47.7	2.5	19.08	1.69e-42
Merged-chr1-18965902-2	chr1	18965585	18966283	+	0.000	0.000	78.6	18.0	4.36	1.42e-25
Merged-chr1-19045997-2	chr1	19045721	19046193	+	0.000	0.000	16.0	2.0	8.02	4.80e-10
Merged-chr1-19087945-2	chr1	19087817	19088076	+	0.000	0.000	16.5	1.0	16.45	1.87e-14
Merged-chr1-19129299-2	chr1	19129180	19129430	+	0.000	0.000	9.0	0.5	18.10	3.26e-09
Merged-chr1-19166250-2	chr1	19166092	19166403	+	0.000	0.000	19.7	0.5	39.48	9.51e-24
Merged-chr1-19336744-2	chr1	19336581	19336920	+	0.000	0.000	46.1	12.5	3.69	2.64e-13
Merged-chr1-19448604-2	chr1	19448479	19448703	+	0.000	0.000	23.9	5.0	4.77	3.91e-09
Merged-chr1-19449133-4	chr1	19448833	19449436	+	0.000	0.000	94.6	47.0	2.01	1.05e-09
Merged-chr1-19452569-2	chr1	19452404	19452746	+	0.000	0.000	32.5	15.0	2.17	9.03e-05
Merged-chr1-19459674-2	chr1	19459572	19459792	+	0.000	0.000	6.6	0.5	13.16	1.32e-05
Merged-chr1-19476979-2	chr1	19476748	19477239	+	0.000	0.000	119.3	58.5	2.04	2.67e-12
Merged-chr1-19597226-7	chr1	19596506	19597822	+	0.000	0.000	153.4	56.0	2.74	1.11e-26
Merged-chr1-19650595-2	chr1	19650457	19650726	+	0.000	0.000	20.6	7.0	2.94	4.44e-05
Merged-chr1-19682829-1	chr1	19682688	19682971	+	0.000	0.000	6.2	0.5	12.34	1.32e-05
Merged-chr1-19860143-2	chr1	19860001	19860280	+	0.000	0.000	13.2	2.0	6.58	2.07e-07
Merged-chr1-20080624-2	chr1	20080474	20080790	+	0.000	0.000	16.5	4.0	4.11	4.89e-06
Merged-chr1-20126318-2	chr1	20126213	20126411	+	0.000	0.000	9.9	0.5	19.74	3.26e-09
Merged-chr1-20154847-2	chr1	20154719	20155021	+	0.000	0.000	12.3	0.5	24.68	3.09e-13
Merged-chr1-20249165-2	chr1	20249035	20249289	+	0.000	0.000	12.3	2.0	6.17	1.36e-06
Merged-chr1-20400641-4	chr1	20400245	20400957	+	0.000	0.000	31.3	8.0	3.91	5.37e-10
Merged-chr1-20406431-2	chr1	20406244	20406619	+	0.000	0.000	79.8	37.0	2.16	1.36e-09
Merged-chr1-20603764-2	chr1	20603581	20603911	+	0.000	0.000	21.4	2.0	10.69	6.11e-15
Merged-chr1-20604354-2	chr1	20604154	20604571	+	0.000	0.000	77.3	25.0	3.09	6.15e-17
Merged-chr1-20685303-2	chr1	20685106	20685467	+	0.000	0.000	10.7	2.0	5.35	4.65e-05
Merged-chr1-20701060-2	chr1	20700866	20701244	+	0.000	0.000	62.5	11.5	5.44	2.28e-25
Merged-chr1-21154948-2	chr1	21154822	21155078	+	0.000	0.000	18.1	1.0	18.10	6.06e-17
Merged-chr1-21238711-1	chr1	21238600	21238822	+	0.000	0.000	6.6	0.5	13.16	1.32e-05
Merged-chr1-21266235-2	chr1	21265984	21266486	+	0.000	0.000	141.1	15.0	9.40	1.21e-84
Merged-chr1-21268307-2	chr1	21268150	21268456	+	0.000	0.000	38.7	9.0	4.30	5.59e-13
Merged-chr1-21290282-4	chr1	21289998	21290573	+	0.000	0.000	49.4	24.0	2.06	5.02e-06
Merged-chr1-21294915-5	chr1	21294457	21295318	+	0.000	0.000	106.5	64.0	1.66	9.74e-07
Merged-chr1-21304874-1	chr1	21304780	21304969	+	0.000	0.000	8.2	0.5	16.45	5.88e-08
Merged-chr1-21324704-3	chr1	21324317	21325075	+	0.000	0.000	199.9	100.0	2.00	1.88e-18
Merged-chr1-21334614-4	chr1	21334193	21334997	+	0.000	0.000	134.1	66.5	2.02	2.34e-13
Merged-chr1-21343654-1	chr1	21343574	21343734	+	0.000	0.000	9.0	1.0	9.05	1.13e-06
Merged-chr1-21390006-2	chr1	21389870	21390152	+	0.000	0.000	8.2	1.0	8.23	1.02e-05
Merged-chr1-21587058-2	chr1	21586829	21587309	+	0.000	0.000	179.3	99.0	1.81	3.31e-13
Merged-chr1-21604747-1	chr1	21604669	21604825	+	0.000	0.000	8.2	1.0	8.23	1.02e-05
Merged-chr1-21608978-2	chr1	21608865	21609089	+	0.000	0.000	15.6	0.5	31.26	1.42e-17
Merged-chr1-21791722-3	chr1	21791436	21792026	+	0.000	0.000	39.5	14.0	2.82	3.12e-08
Merged-chr1-21939895-2	chr1	21939596	21940214	+	0.000	0.000	202.3	127.5	1.59	7.23e-10
Merged-chr1-22157350-4	chr1	22156983	22157728	+	0.000	0.000	37.0	3.0	12.34	1.77e-27
Merged-chr1-22229667-2	chr1	22229384	22229950	+	0.000	0.000	92.5	28.0	3.30	1.09e-21
Merged-chr1-22325182-2	chr1	22324868	22325473	+	0.000	0.000	40.3	11.0	3.66	1.26e-11
Merged-chr1-22342245-2	chr1	22341995	22342488	+	0.000	0.000	20.6	5.0	4.11	3.45e-07
Merged-chr1-22419025-2	chr1	22418931	22419110	+	0.000	0.000	9.9	1.0	9.87	1.13e-06
Merged-chr1-22794826-1	chr1	22794712	22794941	+	0.000	0.000	6.6	0.5	13.16	1.32e-05
Merged-chr1-22831347-1	chr1	22831272	22831423	+	0.000	0.000	9.0	0.5	18.10	3.26e-09
Merged-chr1-22850917-2	chr1	22850767	22851087	+	0.000	0.000	23.9	8.0	2.98	1.14e-05
Merged-chr1-22888836-2	chr1	22888628	22889042	+	0.000	0.000	52.6	17.0	3.10	7.24e-12
Merged-chr1-22916677-2	chr1	22916547	22916819	+	0.000	0.000	13.2	3.0	4.39	1.61e-05
Merged-chr1-22921231-2	chr1	22921075	22921385	+	0.000	0.000	22.2	3.0	7.40	1.60e-12
Merged-chr1-22922797-2	chr1	22922612	22922967	+	0.000	0.000	40.7	14.0	2.91	1.08e-08
Merged-chr1-22976668-2	chr1	22976432	22976915	+	0.000	0.000	103.6	29.5	3.51	5.35e-26
Merged-chr1-22978499-2	chr1	22978417	22978584	+	0.000	0.000	10.7	1.0	10.69	1.11e-07
Merged-chr1-23088030-2	chr1	23087874	23088223	+	0.000	0.000	35.8	4.0	8.95	2.35e-21
Merged-chr1-23119419-2	chr1	23119246	23119572	+	0.000	0.000	19.7	5.0	3.95	1.40e-06
Merged-chr1-23343680-2	chr1	23343581	23343775	+	0.000	0.000	22.6	4.5	5.03	2.88e-09
Merged-chr1-23402400-2	chr1	23402248	23402526	+	0.000	0.000	19.7	3.5	5.64	6.53e-09
Merged-chr1-23571700-2	chr1	23571552	23571827	+	0.000	0.000	7.4	0.5	14.81	9.40e-07
Merged-chr1-23617210-1	chr1	23617084	23617336	+	0.000	0.000	9.0	0.5	18.10	3.26e-09
Merged-chr1-23720797-2	chr1	23720560	23721020	+	0.000	0.000	15.6	2.0	7.81	3.87e-09
Merged-chr1-23875871-2	chr1	23875693	23876095	+	0.000	0.000	9.9	0.5	19.74	3.26e-09
Merged-chr1-23951763-2	chr1	23951517	23951989	+	0.000	0.000	145.6	90.0	1.62	6.05e-08
Merged-chr1-24046461-2	chr1	24046260	24046652	+	0.000	0.000	37.0	18.0	2.06	5.75e-05
Merged-chr1-24120490-2	chr1	24120211	24120759	+	0.000	0.000	34.1	7.0	4.88	2.09e-13
Merged-chr1-24277649-2	chr1	24277462	24277822	+	0.000	0.000	32.9	4.0	8.23	1.46e-18
Merged-chr1-24284093-4	chr1	24283741	24284479	+	0.000	0.000	73.2	43.0	1.70	1.93e-05
Merged-chr1-24294513-2	chr1	24294360	24294656	+	0.000	0.000	28.8	8.5	3.39	9.92e-08
Merged-chr1-24365439-2	chr1	24365224	24365671	+	0.000	0.000	71.6	33.0	2.17	6.54e-09
Merged-chr1-24384444-2	chr1	24384249	24384653	+	0.000	0.000	85.5	43.0	1.99	1.04e-08
Merged-chr1-24392064-2	chr1	24391838	24392298	+	0.000	0.000	74.4	6.0	12.41	3.12e-53
Merged-chr1-24409614-2	chr1	24409354	24409835	+	0.000	0.000	51.8	19.0	2.73	9.31e-10
Merged-chr1-24413452-2	chr1	24413313	24413559	+	0.000	0.000	15.2	4.0	3.80	1.99e-05
Merged-chr1-24727694-2	chr1	24727497	24727886	+	0.000	0.000	71.6	10.5	6.82	1.21e-34
Merged-chr1-24864428-2	chr1	24864147	24864656	+	0.000	0.000	20.6	4.0	5.14	1.02e-08
Merged-chr1-24928847-2	chr1	24928673	24929036	+	0.000	0.000	20.6	1.0	20.56	1.59e-19
Merged-chr1-24959734-2	chr1	24959548	24959898	+	0.000	0.000	18.5	4.0	4.63	2.48e-07
Merged-chr1-24970581-2	chr1	24970373	24970768	+	0.000	0.000	39.5	12.0	3.29	5.25e-10
Merged-chr1-25026955-2	chr1	25026786	25027125	+	0.000	0.000	28.8	5.0	5.76	9.93e-13
Merged-chr1-25080474-2	chr1	25080285	25080625	+	0.000	0.000	17.3	1.0	17.27	1.09e-15
Merged-chr1-25473936-1	chr1	25473793	25474080	+	0.000	0.000	9.0	0.5	18.10	3.26e-09
Merged-chr1-25503185-2	chr1	25503023	25503357	+	0.000	0.000	15.6	3.0	5.21	6.70e-07
Merged-chr1-25896423-2	chr1	25896257	25896613	+	0.000	0.000	51.8	13.0	3.99	1.26e-15
Merged-chr1-25912431-3	chr1	25912089	25912786	+	0.000	0.000	54.3	30.0	1.81	5.07e-05
Merged-chr1-26021079-2	chr1	26020857	26021221	+	0.000	0.000	14.8	0.5	29.61	4.25e-16
Merged-chr1-26378189-2	chr1	26377939	26378477	+	0.000	0.000	47.7	25.0	1.91	5.54e-05
Merged-chr1-26581006-2	chr1	26580798	26581151	+	0.000	0.000	8.2	0.5	16.45	5.88e-08
Merged-chr1-26664969-2	chr1	26664800	26665229	+	0.000	0.000	14.0	1.0	13.98	6.36e-11
Merged-chr1-26719097-2	chr1	26719004	26719195	+	0.000	0.000	23.0	1.0	23.03	1.48e-23
Merged-chr1-26771645-5	chr1	26771260	26772030	+	0.000	0.000	161.2	98.5	1.64	4.85e-09
Merged-chr1-26797715-1	chr1	26797419	26798012	+	0.000	0.000	10.7	0.5	21.39	1.63e-10
Merged-chr1-26839072-2	chr1	26838945	26839226	+	0.000	0.000	9.0	0.5	18.10	3.26e-09
Merged-chr1-26859046-2	chr1	26858904	26859176	+	0.000	0.000	14.0	2.0	6.99	2.07e-07
Merged-chr1-26859445-2	chr1	26859308	26859592	+	0.000	0.000	18.1	2.0	9.05	6.19e-12
Merged-chr1-27099969-1	chr1	27099851	27100088	+	0.000	0.000	6.6	0.5	13.16	1.32e-05
Merged-chr1-27134179-2	chr1	27134030	27134324	+	0.000	0.000	24.7	9.0	2.74	2.45e-05
Merged-chr1-27136354-2	chr1	27136068	27136749	+	0.000	0.000	50.2	12.5	4.01	1.14e-15
Merged-chr1-27139481-1	chr1	27139407	27139556	+	0.000	0.000	6.2	0.5	12.34	1.32e-05
Merged-chr1-27143555-1	chr1	27143434	27143676	+	0.000	0.000	14.0	0.5	27.97	1.19e-14
Merged-chr1-27430057-2	chr1	27429872	27430238	+	0.000	0.000	61.7	13.0	4.75	5.02e-22
Merged-chr1-27431323-3	chr1	27431010	27431671	+	0.000	0.000	65.8	29.0	2.27	6.20e-09
Merged-chr1-27436035-2	chr1	27435924	27436143	+	0.000	0.000	13.2	1.0	13.16	6.36e-11
Merged-chr1-27540580-2	chr1	27540400	27540809	+	0.000	0.000	25.5	9.0	2.83	8.65e-06
Merged-chr1-27637212-2	chr1	27637077	27637352	+	0.000	0.000	18.9	2.0	9.46	6.19e-12
Merged-chr1-27650747-5	chr1	27650279	27651157	+	0.000	0.000	118.4	68.0	1.74	2.49e-08
Merged-chr1-27659765-6	chr1	27659276	27660254	+	0.000	0.000	109.0	55.0	1.98	1.79e-10
Merged-chr1-27689568-2	chr1	27689405	27689722	+	0.000	0.000	7.4	1.0	7.40	8.32e-05
Merged-chr1-27696985-2	chr1	27696831	27697162	+	0.000	0.000	7.4	1.0	7.40	8.32e-05
Merged-chr1-27788044-1	chr1	27787965	27788124	+	0.000	0.000	10.3	2.0	5.14	4.65e-05
Merged-chr1-27797467-2	chr1	27797319	27797644	+	0.000	0.000	18.1	0.5	36.19	3.61e-22
Merged-chr1-27864521-1	chr1	27864436	27864606	+	0.000	0.000	13.6	2.0	6.79	2.07e-07
Merged-chr1-27987231-2	chr1	27987059	27987402	+	0.000	0.000	15.6	0.5	31.26	1.42e-17
Merged-chr1-28011139-2	chr1	28010946	28011323	+	0.000	0.000	30.4	12.0	2.54	8.87e-06
Merged-chr1-28110776-2	chr1	28110556	28110998	+	0.000	0.000	122.6	52.0	2.36	1.03e-16
Merged-chr1-28111354-1	chr1	28111235	28111473	+	0.000	0.000	20.6	4.0	5.14	1.02e-08
Merged-chr1-28112879-2	chr1	28112695	28113068	+	0.000	0.000	114.3	39.0	2.93	1.65e-22
Merged-chr1-28115373-2	chr1	28115288	28115472	+	0.000	0.000	21.4	0.5	42.77	5.66e-27
Merged-chr1-28147998-2	chr1	28147830	28148186	+	0.000	0.000	14.8	3.0	4.94	3.40e-06
Merged-chr1-28170174-2	chr1	28169956	28170413	+	0.000	0.000	60.9	1.0	60.87	4.49e-83
Merged-chr1-28172826-2	chr1	28172631	28173018	+	0.000	0.000	31.3	5.0	6.25	4.52e-15
Merged-chr1-28194034-2	chr1	28193856	28194213	+	0.000	0.000	22.2	4.0	5.55	3.46e-10
Merged-chr1-28594854-2	chr1	28594651	28595031	+	0.000	0.000	37.0	11.0	3.36	5.78e-10
Merged-chr1-28601873-2	chr1	28601681	28602074	+	0.000	0.000	63.7	17.0	3.75	9.36e-18
Merged-chr1-28814110-1	chr1	28813972	28814249	+	0.000	0.000	7.4	1.0	7.40	8.32e-05
Merged-chr1-28885140-2	chr1	28884938	28885337	+	0.000	0.000	107.3	66.5	1.61	3.01e-06
Merged-chr1-29122070-2	chr1	29121850	29122272	+	0.000	0.000	28.0	11.0	2.54	3.27e-05
Merged-chr1-29181321-3	chr1	29181022	29181599	+	0.000	0.000	67.9	34.0	2.00	3.77e-07
Merged-chr1-29210387-2	chr1	29210196	29210581	+	0.000	0.000	84.7	35.0	2.42	1.62e-12
Merged-chr1-29560529-2	chr1	29560420	29560661	+	0.000	0.000	13.2	1.0	13.16	6.36e-11
Merged-chr1-29897224-1	chr1	29897064	29897385	+	0.000	0.000	6.2	0.5	12.34	1.32e-05
Merged-chr1-30670451-2	chr1	30670327	30670570	+	0.000	0.000	6.6	0.5	13.16	1.32e-05
Merged-chr1-30704489-1	chr1	30704369	30704610	+	0.000	0.000	10.7	2.0	5.35	4.65e-05
Merged-chr1-30741357-2	chr1	30741196	30741478	+	0.000	0.000	11.5	2.0	5.76	8.31e-06
Merged-chr1-30760699-1	chr1	30760602	30760796	+	0.000	0.000	7.0	0.5	13.98	1.32e-05
Merged-chr1-30852250-2	chr1	30852075	30852432	+	0.000	0.000	74.4	21.0	3.54	2.22e-19
Merged-chr1-31306495-2	chr1	31306273	31306718	+	0.000	0.000	90.9	56.5	1.61	2.43e-05
Merged-chr1-31530506-2	chr1	31530328	31530707	+	0.000	0.000	18.1	0.5	36.19	3.61e-22
Merged-chr1-31666607-1	chr1	31666423	31666792	+	0.000	0.000	9.9	0.5	19.74	3.26e-09
Merged-chr1-31712858-2	chr1	31712650	31713094	+	0.000	0.000	120.1	78.0	1.54	6.16e-06
Merged-chr1-31832028-2	chr1	31831776	31832285	+	0.000	0.000	39.5	10.0	3.95	2.96e-12
Merged-chr1-31956164-2	chr1	31955952	31956373	+	0.000	0.000	139.0	64.0	2.17	3.50e-16
Merged-chr1-31985668-2	chr1	31985534	31985796	+	0.000	0.000	21.4	4.0	5.35	1.92e-09
Merged-chr1-32075947-2	chr1	32075771	32076112	+	0.000	0.000	135.3	71.0	1.91	9.38e-12
Merged-chr1-32201273-2	chr1	32201080	32201469	+	0.000	0.000	77.3	27.0	2.86	3.24e-15
Merged-chr1-32252171-1	chr1	32252097	32252246	+	0.000	0.000	10.3	2.0	5.14	4.65e-05
Merged-chr1-32315189-2	chr1	32315036	32315350	+	0.000	0.000	17.3	4.5	3.84	5.27e-06
Merged-chr1-32337526-1	chr1	32337452	32337601	+	0.000	0.000	10.7	1.0	10.69	1.11e-07
Merged-chr1-32339755-2	chr1	32339599	32339910	+	0.000	0.000	63.3	12.0	5.28	3.71e-25
Merged-chr1-32342180-2	chr1	32342027	32342321	+	0.000	0.000	26.3	1.0	26.32	9.47e-28
Merged-chr1-32395119-2	chr1	32394997	32395268	+	0.000	0.000	22.2	5.0	4.44	1.82e-08
Merged-chr1-32398593-2	chr1	32398501	32398694	+	0.000	0.000	22.2	4.0	5.55	3.46e-10
Merged-chr1-32432177-2	chr1	32432011	32432349	+	0.000	0.000	14.0	1.0	13.98	6.36e-11
Merged-chr1-32496317-2	chr1	32496143	32496487	+	0.000	0.000	27.1	3.0	9.05	3.90e-17
Merged-chr1-32696110-2	chr1	32696001	32696217	+	0.000	0.000	6.6	0.5	13.16	1.32e-05
Merged-chr1-32737903-2	chr1	32737765	32738043	+	0.000	0.000	14.0	0.5	27.97	1.19e-14
Merged-chr1-32775673-5	chr1	32775237	32776126	+	0.000	0.000	153.0	56.0	2.73	3.04e-26
Merged-chr1-32792073-2	chr1	32791938	32792211	+	0.000	0.000	32.9	10.0	3.29	2.46e-08
Merged-chr1-32920076-2	chr1	32919849	32920288	+	0.000	0.000	27.6	1.5	18.37	1.23e-24
Merged-chr1-32927232-2	chr1	32927146	32927321	+	0.000	0.000	8.2	0.5	16.45	5.88e-08
Merged-chr1-32962436-1	chr1	32962322	32962550	+	0.000	0.000	18.1	3.0	6.03	3.57e-09
Merged-chr1-32992645-2	chr1	32992386	32992872	+	0.000	0.000	167.0	26.0	6.42	5.16e-75
Merged-chr1-32998188-2	chr1	32997986	32998370	+	0.000	0.000	61.7	36.0	1.71	9.13e-05
Merged-chr1-33004790-2	chr1	33004614	33004960	+	0.000	0.000	72.0	38.5	1.87	1.75e-06
Merged-chr1-33024900-2	chr1	33024717	33025122	+	0.000	0.000	19.7	0.5	39.48	9.51e-24
Merged-chr1-33348842-2	chr1	33348720	33348951	+	0.000	0.000	21.0	4.0	5.24	1.02e-08
Merged-chr1-33410214-1	chr1	33410034	33410395	+	0.000	0.000	8.2	0.5	16.45	5.88e-08
Merged-chr1-33445322-2	chr1	33445162	33445482	+	0.000	0.000	80.6	13.0	6.20	4.91e-36
Merged-chr1-34800390-2	chr1	34800230	34800540	+	0.000	0.000	18.1	0.5	36.19	3.61e-22
Merged-chr1-34984875-7	chr1	34984139	34985487	+	0.000	0.000	107.8	48.0	2.24	1.62e-13
Merged-chr1-35488509-2	chr1	35488348	35488647	+	0.000	0.000	8.2	0.5	16.45	5.88e-08
Merged-chr1-35539944-2	chr1	35539671	35540188	+	0.000	0.000	23.4	3.0	7.81	2.07e-13
Merged-chr1-35637527-2	chr1	35637388	35637673	+	0.000	0.000	17.3	3.0	5.76	2.16e-08
Merged-chr1-35779874-2	chr1	35779723	35780011	+	0.000	0.000	6.6	0.5	13.16	1.32e-05
Merged-chr1-36140748-2	chr1	36140546	36140938	+	0.000	0.000	32.9	11.0	2.99	2.00e-07
Merged-chr1-36206580-2	chr1	36206382	36206772	+	0.000	0.000	35.4	12.0	2.95	5.23e-08
Merged-chr1-36223859-1	chr1	36223785	36223934	+	0.000	0.000	10.3	2.0	5.14	4.65e-05
Merged-chr1-36286374-1	chr1	36286206	36286543	+	0.000	0.000	7.4	1.0	7.40	8.32e-05
Merged-chr1-36350027-1	chr1	36349953	36350102	+	0.000	0.000	9.9	0.5	19.74	3.26e-09
Merged-chr1-36387620-2	chr1	36387403	36387825	+	0.000	0.000	100.4	27.0	3.72	3.76e-27
Merged-chr1-36889790-2	chr1	36889578	36889988	+	0.000	0.000	8.2	1.0	8.23	1.02e-05
Merged-chr1-36982662-1	chr1	36982428	36982897	+	0.000	0.000	9.5	0.5	18.92	3.26e-09
Merged-chr1-37452154-3	chr1	37451828	37452525	+	0.000	0.000	73.2	42.5	1.72	1.34e-05
Merged-chr1-37476708-2	chr1	37476463	37476937	+	0.000	0.000	123.4	65.0	1.90	9.85e-11
Merged-chr1-37477424-2	chr1	37477212	37477670	+	0.000	0.000	119.3	15.5	7.69	1.70e-62
Merged-chr1-37479766-2	chr1	37479570	37479930	+	0.000	0.000	66.2	26.0	2.55	3.73e-11
Merged-chr1-37501955-2	chr1	37501768	37502130	+	0.000	0.000	14.0	3.0	4.66	1.61e-05
Merged-chr1-37777300-2	chr1	37777126	37777447	+	0.000	0.000	6.2	0.5	12.34	1.32e-05
Merged-chr1-37846881-2	chr1	37846780	37847015	+	0.000	0.000	7.4	1.0	7.40	8.32e-05
Merged-chr1-38132459-2	chr1	38132308	38132593	+	0.000	0.000	10.7	0.5	21.39	1.63e-10
Merged-chr1-38235938-2	chr1	38235791	38236105	+	0.000	0.000	13.2	0.5	26.32	1.19e-14
Merged-chr1-38835424-2	chr1	38835260	38835591	+	0.000	0.000	32.5	14.0	2.32	2.57e-05
Merged-chr1-38857542-1	chr1	38857451	38857633	+	0.000	0.000	9.9	0.5	19.74	3.26e-09
Merged-chr1-38859061-2	chr1	38858827	38859314	+	0.000	0.000	64.2	24.0	2.67	1.01e-11
Merged-chr1-39106643-2	chr1	39106505	39106794	+	0.000	0.000	37.8	13.0	2.91	4.08e-08
Merged-chr1-39108077-2	chr1	39107911	39108251	+	0.000	0.000	60.9	30.5	2.00	1.54e-06
Merged-chr1-39110743-2	chr1	39110659	39110836	+	0.000	0.000	15.2	2.0	7.61	3.87e-09
Merged-chr1-39130505-2	chr1	39130300	39130708	+	0.000	0.000	94.2	57.0	1.65	4.47e-06
Merged-chr1-39161972-2	chr1	39161876	39162082	+	0.000	0.000	14.8	0.5	29.61	4.25e-16
Merged-chr1-39177966-2	chr1	39177730	39178182	+	0.000	0.000	51.4	4.0	12.85	6.49e-38
Merged-chr1-39193457-1	chr1	39193383	39193532	+	0.000	0.000	15.2	2.5	6.09	6.92e-08
Merged-chr1-39194195-1	chr1	39194119	39194271	+	0.000	0.000	11.1	1.0	11.10	1.00e-08
Merged-chr1-39232236-2	chr1	39232120	39232382	+	0.000	0.000	7.4	0.5	14.81	9.40e-07
Merged-chr1-39268362-2	chr1	39268132	39268612	+	0.000	0.000	69.1	29.5	2.34	4.05e-10
Merged-chr1-39269058-3	chr1	39268730	39269286	+	0.000	0.000	18.9	5.0	3.78	5.42e-06
Merged-chr1-39369769-2	chr1	39369651	39369893	+	0.000	0.000	8.6	0.5	17.27	5.88e-08
Merged-chr1-39498327-2	chr1	39498166	39498478	+	0.000	0.000	9.9	0.5	19.74	3.26e-09
Merged-chr1-39695266-2	chr1	39695135	39695379	+	0.000	0.000	14.8	1.0	14.81	4.52e-12
Merged-chr1-39727399-1	chr1	39727217	39727582	+	0.000	0.000	6.6	0.5	13.16	1.32e-05
Merged-chr1-39845811-2	chr1	39845599	39846018	+	0.000	0.000	62.5	21.0	2.98	3.42e-13
Merged-chr1-39907556-2	chr1	39907427	39907775	+	0.000	0.000	6.6	0.5	13.16	1.32e-05
Merged-chr1-39955892-4	chr1	39955542	39956232	+	0.000	0.000	59.2	20.5	2.89	3.37e-12
Merged-chr1-40162926-2	chr1	40162740	40163117	+	0.000	0.000	51.0	26.0	1.96	1.89e-05
Merged-chr1-40362840-2	chr1	40362664	40363036	+	0.000	0.000	31.3	5.0	6.25	4.52e-15
Merged-chr1-40363987-2	chr1	40363798	40364206	+	0.000	0.000	12.3	2.0	6.17	1.36e-06
Merged-chr1-40845392-1	chr1	40845284	40845500	+	0.000	0.000	9.0	1.0	9.05	1.13e-06
Merged-chr1-40847540-2	chr1	40847350	40847721	+	0.000	0.000	54.3	9.5	5.71	2.45e-23
Merged-chr1-40877950-2	chr1	40877704	40878228	+	0.000	0.000	193.3	56.0	3.45	2.46e-46
Merged-chr1-40897683-2	chr1	40897556	40897818	+	0.000	0.000	22.2	7.0	3.17	4.53e-06
Merged-chr1-40898649-3	chr1	40898394	40898911	+	0.000	0.000	85.5	7.0	12.22	2.40e-60
Merged-chr1-40928036-2	chr1	40927879	40928225	+	0.000	0.000	14.0	1.0	13.98	6.36e-11
Merged-chr1-40929409-2	chr1	40929315	40929510	+	0.000	0.000	9.0	1.0	9.05	1.13e-06
Merged-chr1-40932098-3	chr1	40931707	40932410	+	0.000	0.000	50.2	10.0	5.02	1.85e-19
Merged-chr1-41222811-1	chr1	41222683	41222940	+	0.000	0.000	8.2	0.5	16.45	5.88e-08
Merged-chr1-41408855-2	chr1	41408713	41409001	+	0.000	0.000	12.3	2.0	6.17	1.36e-06
Merged-chr1-41485781-2	chr1	41485599	41485966	+	0.000	0.000	80.6	29.0	2.78	5.41e-15
Merged-chr1-41487585-1	chr1	41487491	41487680	+	0.000	0.000	9.0	1.0	9.05	1.13e-06
Merged-chr1-41626357-2	chr1	41626107	41626650	+	0.000	0.000	52.2	24.0	2.18	4.99e-07
Merged-chr1-41662940-2	chr1	41662681	41663200	+	0.000	0.000	69.5	20.0	3.48	9.93e-18
Merged-chr1-41728785-1	chr1	41728637	41728933	+	0.000	0.000	7.8	0.5	15.63	9.40e-07
Merged-chr1-41882655-2	chr1	41882502	41882791	+	0.000	0.000	8.2	0.5	16.45	5.88e-08
Merged-chr1-42168304-2	chr1	42168077	42168522	+	0.000	0.000	14.0	2.0	6.99	2.07e-07
Merged-chr1-42206327-2	chr1	42206097	42206557	+	0.000	0.000	28.8	9.0	3.20	3.05e-07
Merged-chr1-42529978-4	chr1	42529651	42530333	+	0.000	0.000	83.9	32.0	2.62	4.37e-14
Merged-chr1-42690642-2	chr1	42690469	42690819	+	0.000	0.000	12.3	2.0	6.17	1.36e-06
Merged-chr1-42753237-2	chr1	42753085	42753358	+	0.000	0.000	8.2	1.0	8.23	1.02e-05
Merged-chr1-42785497-2	chr1	42785268	42785682	+	0.000	0.000	33.7	12.0	2.81	4.45e-07
Merged-chr1-42941773-2	chr1	42941477	42942062	+	0.000	0.000	94.6	58.0	1.63	8.64e-06
Merged-chr1-43002272-2	chr1	43002138	43002452	+	0.000	0.000	6.6	0.5	13.16	1.32e-05
Merged-chr1-43055139-2	chr1	43054970	43055277	+	0.000	0.000	10.7	1.0	10.69	1.11e-07
Merged-chr1-43435583-2	chr1	43435480	43435691	+	0.000	0.000	7.4	0.5	14.81	9.40e-07
Merged-chr1-43473722-2	chr1	43473590	43473853	+	0.000	0.000	32.1	2.5	12.83	1.83e-24
Merged-chr1-43482460-2	chr1	43482334	43482592	+	0.000	0.000	8.2	0.5	16.45	5.88e-08
Merged-chr1-43649024-1	chr1	43648890	43649158	+	0.000	0.000	30.4	3.0	10.14	4.28e-20
Merged-chr1-43706382-2	chr1	43706253	43706489	+	0.000	0.000	23.0	5.5	4.19	2.18e-08
Merged-chr1-43708000-2	chr1	43707806	43708127	+	0.000	0.000	35.0	13.0	2.69	9.03e-07
Merged-chr1-43875548-2	chr1	43875401	43875700	+	0.000	0.000	14.0	3.0	4.66	1.61e-05
Merged-chr1-44050006-2	chr1	44049898	44050138	+	0.000	0.000	15.6	4.0	3.91	1.99e-05
Merged-chr1-44250513-4	chr1	44250210	44250841	+	0.000	0.000	46.1	24.0	1.92	4.24e-05
Merged-chr1-44730812-2	chr1	44730469	44731181	+	0.000	0.000	106.1	37.0	2.87	1.92e-20
Merged-chr1-44801855-1	chr1	44801719	44801992	+	0.000	0.000	19.7	6.0	3.29	1.76e-05
Merged-chr1-44895213-2	chr1	44895095	44895323	+	0.000	0.000	10.7	1.0	10.69	1.11e-07
Merged-chr1-45026695-2	chr1	45026586	45026805	+	0.000	0.000	6.6	0.5	13.16	1.32e-05
Merged-chr1-45221756-2	chr1	45221586	45221946	+	0.000	0.000	8.2	0.5	16.45	5.88e-08
Merged-chr1-45361241-2	chr1	45361113	45361364	+	0.000	0.000	9.9	1.0	9.87	1.13e-06
Merged-chr1-45373721-1	chr1	45373581	45373862	+	0.000	0.000	7.4	1.0	7.40	8.32e-05
Merged-chr1-45543913-3	chr1	45543617	45544203	+	0.000	0.000	102.0	52.0	1.96	1.16e-09
Merged-chr1-45586589-2	chr1	45586455	45586712	+	0.000	0.000	33.7	7.0	4.82	1.02e-12
Merged-chr1-45809989-2	chr1	45809786	45810179	+	0.000	0.000	10.7	0.5	21.39	1.63e-10
Merged-chr1-46062815-2	chr1	46062674	46062958	+	0.000	0.000	15.2	1.0	15.22	3.00e-13
Merged-chr1-46228913-2	chr1	46228770	46229036	+	0.000	0.000	9.9	1.0	9.87	1.13e-06
Merged-chr1-46442699-4	chr1	46442346	46443055	+	0.000	0.000	62.9	35.0	1.80	2.38e-05
Merged-chr1-46613958-2	chr1	46613750	46614167	+	0.000	0.000	73.6	23.0	3.20	8.46e-17
Merged-chr1-46675960-2	chr1	46675821	46676086	+	0.000	0.000	8.2	0.5	16.45	5.88e-08
Merged-chr1-47190336-2	chr1	47190058	47190597	+	0.000	0.000	88.0	15.0	5.87	6.21e-38
Merged-chr1-47207961-2	chr1	47207807	47208117	+	0.000	0.000	57.6	29.0	1.99	2.81e-06
Merged-chr1-47229719-1	chr1	47229512	47229926	+	0.000	0.000	21.4	3.5	6.11	1.87e-10
Merged-chr1-47231869-2	chr1	47231667	47232023	+	0.000	0.000	24.3	8.0	3.03	3.73e-06
Merged-chr1-47241735-2	chr1	47241516	47241983	+	0.000	0.000	51.8	25.0	2.07	3.35e-06
Merged-chr1-47289476-2	chr1	47289335	47289606	+	0.000	0.000	14.0	1.0	13.98	6.36e-11
Merged-chr1-47548165-4	chr1	47547723	47548616	+	0.000	0.000	100.4	37.0	2.71	9.51e-18
Merged-chr1-47570916-2	chr1	47570773	47571058	+	0.000	0.000	33.3	4.0	8.33	1.76e-19
Merged-chr1-47588407-3	chr1	47588044	47588909	+	0.000	0.000	111.9	28.0	4.00	2.25e-32
Merged-chr1-47685304-2	chr1	47685157	47685430	+	0.000	0.000	8.2	0.5	16.45	5.88e-08
Merged-chr1-47912556-2	chr1	47912365	47912728	+	0.000	0.000	9.9	0.5	19.74	3.26e-09
Merged-chr1-48039494-2	chr1	48039357	48039666	+	0.000	0.000	7.4	0.5	14.81	9.40e-07
Merged-chr1-50490844-2	chr1	50490716	50490980	+	0.000	0.000	8.2	1.0	8.23	1.02e-05
Merged-chr1-50977181-2	chr1	50976897	50977501	+	0.000	0.000	46.9	11.0	4.26	3.17e-15
Merged-chr1-51070774-2	chr1	51070568	51070975	+	0.000	0.000	17.3	1.0	17.27	1.09e-15
Merged-chr1-51284641-3	chr1	51284409	51284891	+	0.000	0.000	44.4	17.0	2.61	3.43e-08
Merged-chr1-51296773-4	chr1	51296354	51297214	+	0.000	0.000	38.7	18.0	2.15	2.67e-05
Merged-chr1-51304061-2	chr1	51303754	51304399	+	0.000	0.000	203.2	74.5	2.73	1.19e-34
Merged-chr1-51305493-2	chr1	51305357	51305625	+	0.000	0.000	25.9	1.0	25.91	2.47e-26
Merged-chr1-51439182-2	chr1	51439061	51439309	+	0.000	0.000	9.0	0.5	18.10	3.26e-09
Merged-chr1-51564304-2	chr1	51564166	51564442	+	0.000	0.000	14.0	1.0	13.98	6.36e-11
Merged-chr1-51907191-1	chr1	51907071	51907312	+	0.000	0.000	7.4	1.0	7.40	8.32e-05
Merged-chr1-52330500-2	chr1	52330281	52330717	+	0.000	0.000	32.9	15.0	2.19	9.03e-05
Merged-chr1-52692094-2	chr1	52691934	52692256	+	0.000	0.000	12.3	3.0	4.11	7.14e-05
Merged-chr1-53025233-2	chr1	53025069	53025421	+	0.000	0.000	23.0	6.5	3.54	3.95e-07
Merged-chr1-53094759-2	chr1	53094625	53094885	+	0.000	0.000	9.0	0.5	18.10	3.26e-09
Merged-chr1-53124038-4	chr1	53123517	53124512	+	0.000	0.000	48.1	22.0	2.19	1.10e-06
Merged-chr1-53625131-2	chr1	53625027	53625296	+	0.000	0.000	9.0	0.5	18.10	3.26e-09
Merged-chr1-53645312-2	chr1	53645156	53645475	+	0.000	0.000	23.0	3.0	7.68	2.07e-13
Merged-chr1-53766954-2	chr1	53766816	53767116	+	0.000	0.000	17.3	5.0	3.45	1.99e-05
Merged-chr1-54121583-3	chr1	54121277	54121894	+	0.000	0.000	178.1	118.0	1.51	1.63e-07
Merged-chr1-54207654-2	chr1	54207386	54207870	+	0.000	0.000	29.6	7.0	4.23	4.32e-10
Merged-chr1-54262853-2	chr1	54262688	54263010	+	0.000	0.000	36.6	8.5	4.31	2.04e-12
Merged-chr1-54276240-1	chr1	54276113	54276367	+	0.000	0.000	9.0	1.0	9.05	1.13e-06
Merged-chr1-54317662-2	chr1	54317534	54317773	+	0.000	0.000	14.0	2.0	6.99	2.07e-07
Merged-chr1-54376943-1	chr1	54376791	54377096	+	0.000	0.000	7.4	0.5	14.81	9.40e-07
Merged-chr1-54400518-2	chr1	54400353	54400679	+	0.000	0.000	30.4	2.0	15.22	5.86e-25
Merged-chr1-54409627-1	chr1	54409534	54409720	+	0.000	0.000	18.5	1.0	18.51	6.06e-17
Merged-chr1-54464170-2	chr1	54463982	54464404	+	0.000	0.000	23.0	8.0	2.88	1.14e-05
Merged-chr1-54799266-2	chr1	54799109	54799411	+	0.000	0.000	31.3	0.5	62.51	3.43e-44
Merged-chr1-54804837-2	chr1	54804643	54805044	+	0.000	0.000	37.0	14.0	2.64	2.42e-07
Merged-chr1-55118867-2	chr1	55118700	55119032	+	0.000	0.000	18.9	0.5	37.84	3.61e-22
Merged-chr1-55140729-2	chr1	55140531	55140897	+	0.000	0.000	51.8	28.0	1.85	6.03e-05
Merged-chr1-55214629-2	chr1	55214452	55214780	+	0.000	0.000	12.7	1.5	8.50	6.82e-08
Merged-chr1-55215563-4	chr1	55215061	55215976	+	0.000	0.000	74.0	36.0	2.06	1.96e-08
Merged-chr1-55235964-2	chr1	55235788	55236142	+	0.000	0.000	39.5	12.0	3.29	5.25e-10
Merged-chr1-55244782-1	chr1	55244623	55244941	+	0.000	0.000	7.4	0.5	14.81	9.40e-07
Merged-chr1-55275894-4	chr1	55275479	55276367	+	0.000	0.000	85.1	4.0	21.28	1.02e-79
Merged-chr1-55287212-3	chr1	55286835	55287488	+	0.000	0.000	28.8	4.0	7.20	5.02e-15
Merged-chr1-55363484-2	chr1	55363308	55363649	+	0.000	0.000	17.3	3.0	5.76	2.16e-08
Merged-chr1-55421060-2	chr1	55420804	55421314	+	0.000	0.000	88.8	42.0	2.12	4.08e-10
Merged-chr1-55423564-2	chr1	55423413	55423708	+	0.000	0.000	20.6	2.0	10.28	6.44e-14
Merged-chr1-56133987-2	chr1	56133756	56134182	+	0.000	0.000	28.8	4.0	7.20	5.02e-15
Merged-chr1-56135512-2	chr1	56135370	56135654	+	0.000	0.000	12.3	3.0	4.11	7.14e-05
Merged-chr1-56138014-2	chr1	56137845	56138166	+	0.000	0.000	23.9	8.0	2.98	1.14e-05
Merged-chr1-56180827-4	chr1	56180454	56181172	+	0.000	0.000	48.5	8.0	6.07	7.20e-22
Merged-chr1-56216385-2	chr1	56216206	56216561	+	0.000	0.000	25.5	7.0	3.64	1.07e-07
Merged-chr1-56332426-2	chr1	56332251	56332641	+	0.000	0.000	30.0	6.0	5.00	2.56e-12
Merged-chr1-56340070-2	chr1	56339798	56340336	+	0.000	0.000	62.5	31.0	2.02	6.19e-07
Merged-chr1-56358157-2	chr1	56357895	56358473	+	0.000	0.000	34.5	8.5	4.06	3.62e-11
Merged-chr1-56400142-3	chr1	56399807	56400549	+	0.000	0.000	40.3	5.0	8.06	8.55e-23
Merged-chr1-56447983-2	chr1	56447881	56448104	+	0.000	0.000	14.8	0.5	29.61	4.25e-16
Merged-chr1-56449113-2	chr1	56448836	56449377	+	0.000	0.000	89.7	13.0	6.90	2.21e-43
Merged-chr1-56476274-2	chr1	56476159	56476404	+	0.000	0.000	9.0	0.5	18.10	3.26e-09
Merged-chr1-56483382-2	chr1	56483114	56483654	+	0.000	0.000	97.1	24.5	3.96	1.78e-28
Merged-chr1-56490049-2	chr1	56489947	56490149	+	0.000	0.000	7.4	0.5	14.81	9.40e-07
Merged-chr1-56758971-2	chr1	56758800	56759142	+	0.000	0.000	13.2	0.5	26.32	1.19e-14
Merged-chr1-56774405-2	chr1	56774296	56774527	+	0.000	0.000	7.4	0.5	14.81	9.40e-07
Merged-chr1-58434790-2	chr1	58434605	58434951	+	0.000	0.000	47.7	22.0	2.17	2.44e-06
Merged-chr1-58573939-2	chr1	58573760	58574107	+	0.000	0.000	28.0	9.0	3.11	9.64e-07
Merged-chr1-58785160-2	chr1	58784909	58785394	+	0.000	0.000	67.4	36.5	1.85	3.86e-06
Merged-chr1-58889196-2	chr1	58888966	58889439	+	0.000	0.000	73.6	24.5	3.00	1.96e-15
Merged-chr1-58934988-2	chr1	58934800	58935187	+	0.000	0.000	37.0	8.0	4.63	8.00e-14
Merged-chr1-58996905-2	chr1	58996804	58997020	+	0.000	0.000	6.6	0.5	13.16	1.32e-05
Merged-chr1-59013424-2	chr1	59013274	59013574	+	0.000	0.000	42.0	7.0	5.99	1.46e-18
Merged-chr1-59020429-2	chr1	59020223	59020663	+	0.000	0.000	100.4	40.5	2.48	2.55e-15
Merged-chr1-59027367-2	chr1	59027200	59027498	+	0.000	0.000	16.5	3.0	5.48	1.24e-07
Merged-chr1-59046866-2	chr1	59046703	59047069	+	0.000	0.000	19.7	2.0	9.87	6.48e-13
Merged-chr1-59142507-2	chr1	59142378	59142624	+	0.000	0.000	36.2	1.0	36.19	1.02e-42
Merged-chr1-59147073-3	chr1	59146842	59147297	+	0.000	0.000	90.1	23.5	3.83	1.40e-25
Merged-chr1-59173927-3	chr1	59173655	59174212	+	0.000	0.000	123.4	80.0	1.54	4.92e-06
Merged-chr1-59272724-2	chr1	59272491	59272937	+	0.000	0.000	78.6	10.0	7.86	4.59e-42
Merged-chr1-59346062-2	chr1	59345955	59346174	+	0.000	0.000	6.6	0.5	13.16	1.32e-05
Merged-chr1-59431778-2	chr1	59431641	59431896	+	0.000	0.000	8.2	0.5	16.45	5.88e-08
Merged-chr1-59565731-2	chr1	59565582	59565914	+	0.000	0.000	6.6	0.5	13.16	1.32e-05
Merged-chr1-59706032-2	chr1	59705816	59706237	+	0.000	0.000	65.8	37.0	1.78	1.98e-05
Merged-chr1-59903383-2	chr1	59903224	59903524	+	0.000	0.000	15.6	2.0	7.81	3.87e-09
Merged-chr1-60341407-2	chr1	60341175	60341606	+	0.000	0.000	33.7	11.0	3.07	6.56e-08
Merged-chr1-61006520-2	chr1	61006337	61006746	+	0.000	0.000	13.2	2.0	6.58	2.07e-07
Merged-chr1-61302465-2	chr1	61302344	61302617	+	0.000	0.000	10.7	0.5	21.39	1.63e-10
Merged-chr1-61852837-2	chr1	61852717	61852985	+	0.000	0.000	11.5	1.0	11.52	1.00e-08
Merged-chr1-62152148-2	chr1	62152011	62152337	+	0.000	0.000	12.3	3.0	4.11	7.14e-05
Merged-chr1-62725404-2	chr1	62725190	62725619	+	0.000	0.000	51.0	9.0	5.67	2.54e-21
Merged-chr1-63125080-2	chr1	63124895	63125262	+	0.000	0.000	27.1	11.0	2.47	3.27e-05
Merged-chr1-63149259-2	chr1	63149110	63149369	+	0.000	0.000	9.0	1.0	9.05	1.13e-06
Merged-chr1-63316351-1	chr1	63316163	63316540	+	0.000	0.000	9.0	1.0	9.05	1.13e-06
Merged-chr1-63367664-4	chr1	63367211	63368119	+	0.000	0.000	107.8	68.5	1.57	1.02e-05
Merged-chr1-63714385-2	chr1	63714245	63714525	+	0.000	0.000	13.2	3.0	4.39	1.61e-05
Merged-chr1-63731772-2	chr1	63731572	63731976	+	0.000	0.000	74.4	34.0	2.19	2.01e-09
Merged-chr1-63838768-2	chr1	63838658	63838878	+	0.000	0.000	7.4	0.5	14.81	9.40e-07
Merged-chr1-63877108-1	chr1	63876990	63877227	+	0.000	0.000	8.2	0.5	16.45	5.88e-08
Merged-chr1-64020037-2	chr1	64019898	64020175	+	0.000	0.000	20.6	6.0	3.43	5.18e-06
Merged-chr1-64172260-6	chr1	64171782	64172746	+	0.000	0.000	80.6	45.0	1.79	1.60e-06
Merged-chr1-64540512-2	chr1	64540205	64540820	+	0.000	0.000	12.3	1.0	12.34	8.32e-10
Merged-chr1-64663919-2	chr1	64663771	64664122	+	0.000	0.000	12.3	2.0	6.17	1.36e-06
Merged-chr1-64827191-2	chr1	64826993	64827389	+	0.000	0.000	68.3	11.0	6.21	5.23e-31
Merged-chr1-64891706-4	chr1	64891364	64892026	+	0.000	0.000	51.0	22.0	2.32	2.11e-07
Merged-chr1-64912379-1	chr1	64912262	64912496	+	0.000	0.000	9.9	1.0	9.87	1.13e-06
Merged-chr1-64916045-2	chr1	64915907	64916188	+	0.000	0.000	46.9	6.0	7.81	3.22e-25
Merged-chr1-64922408-2	chr1	64922293	64922525	+	0.000	0.000	23.9	1.0	23.85	1.48e-23
Merged-chr1-64952517-2	chr1	64952305	64952827	+	0.000	0.000	9.5	1.0	9.46	1.13e-06
Merged-chr1-65083435-2	chr1	65083233	65083633	+	0.000	0.000	23.9	2.0	11.93	4.79e-17
Merged-chr1-65261035-2	chr1	65260839	65261202	+	0.000	0.000	18.1	4.0	4.52	2.48e-07
Merged-chr1-65631040-1	chr1	65630862	65631219	+	0.000	0.000	10.7	2.0	5.35	4.65e-05
Merged-chr1-65812197-3	chr1	65811953	65812440	+	0.000	0.000	102.8	68.0	1.51	7.18e-05
Merged-chr1-66176213-2	chr1	66175983	66176449	+	0.000	0.000	11.5	2.0	5.76	8.31e-06
Merged-chr1-66265908-2	chr1	66265638	66266157	+	0.000	0.000	134.9	43.0	3.14	1.19e-28
Merged-chr1-66282488-2	chr1	66282275	66282704	+	0.000	0.000	60.0	3.0	20.02	2.67e-55
Merged-chr1-66371411-2	chr1	66371252	66371570	+	0.000	0.000	103.6	66.5	1.56	2.02e-05
Merged-chr1-66374393-1	chr1	66374302	66374485	+	0.000	0.000	14.8	2.0	7.40	2.93e-08
Merged-chr1-66374910-2	chr1	66374685	66375130	+	0.000	0.000	83.1	18.0	4.62	7.56e-29
Merged-chr1-66395934-2	chr1	66395778	66396164	+	0.000	0.000	6.6	0.5	13.16	1.32e-05
Merged-chr1-66401439-2	chr1	66401307	66401587	+	0.000	0.000	15.6	0.5	31.26	1.42e-17
Merged-chr1-66439224-2	chr1	66439037	66439397	+	0.000	0.000	50.2	18.0	2.79	4.47e-10
Merged-chr1-66445695-2	chr1	66445467	66446025	+	0.000	0.000	23.9	3.0	7.95	2.07e-13
Merged-chr1-66731629-2	chr1	66731524	66731736	+	0.000	0.000	14.0	3.0	4.66	1.61e-05
Merged-chr1-67314879-1	chr1	67314706	67315053	+	0.000	0.000	6.6	0.5	13.16	1.32e-05
Merged-chr1-67400151-2	chr1	67399817	67400338	+	0.000	0.000	12.3	3.0	4.11	7.14e-05
Merged-chr1-67519432-2	chr1	67519321	67519581	+	0.000	0.000	7.4	1.0	7.40	8.32e-05
Merged-chr1-67682843-2	chr1	67682649	67683074	+	0.000	0.000	64.2	20.0	3.21	4.32e-15
Merged-chr1-67700336-1	chr1	67700261	67700411	+	0.000	0.000	6.6	0.5	13.16	1.32e-05
Merged-chr1-67732980-2	chr1	67732810	67733144	+	0.000	0.000	37.4	11.0	3.40	5.78e-10
Merged-chr1-67748903-2	chr1	67748695	67749116	+	0.000	0.000	74.0	15.0	4.94	1.24e-27
Merged-chr1-67770090-2	chr1	67769976	67770257	+	0.000	0.000	14.0	0.5	27.97	1.19e-14
Merged-chr1-67787940-1	chr1	67787847	67788033	+	0.000	0.000	8.2	0.5	16.45	5.88e-08
Merged-chr1-67823023-2	chr1	67822917	67823138	+	0.000	0.000	7.4	0.5	14.81	9.40e-07
Merged-chr1-67888970-2	chr1	67888839	67889085	+	0.000	0.000	18.1	5.0	3.62	5.42e-06
Merged-chr1-67970289-2	chr1	67970100	67970479	+	0.000	0.000	66.6	22.0	3.03	3.03e-14
Merged-chr1-68327533-1	chr1	68327459	68327608	+	0.000	0.000	9.9	0.5	19.74	3.26e-09
Merged-chr1-70146687-2	chr1	70146562	70146810	+	0.000	0.000	10.7	1.0	10.69	1.11e-07
Merged-chr1-70499894-1	chr1	70499783	70500005	+	0.000	0.000	6.6	0.5	13.16	1.32e-05
Merged-chr1-71015799-4	chr1	71015528	71016060	+	0.000	0.000	20.6	2.0	10.28	6.44e-14
Merged-chr1-72433828-2	chr1	72433690	72433973	+	0.000	0.000	6.6	0.5	13.16	1.32e-05
Merged-chr1-74811626-2	chr1	74811507	74811738	+	0.000	0.000	8.2	0.5	16.45	5.88e-08
Merged-chr1-75137506-2	chr1	75137352	75137661	+	0.000	0.000	24.7	8.0	3.08	3.73e-06
Merged-chr1-75396973-2	chr1	75396841	75397122	+	0.000	0.000	10.7	0.5	21.39	1.63e-10
Merged-chr1-75626038-2	chr1	75625892	75626190	+	0.000	0.000	14.0	3.0	4.66	1.61e-05
Merged-chr1-75643700-2	chr1	75643562	75643835	+	0.000	0.000	10.7	2.0	5.35	4.65e-05
Merged-chr1-75791196-2	chr1	75791071	75791330	+	0.000	0.000	16.0	4.0	4.01	4.89e-06
Merged-chr1-76154754-2	chr1	76154609	76154952	+	0.000	0.000	9.5	1.0	9.46	1.13e-06
Merged-chr1-76270633-2	chr1	76270496	76270773	+	0.000	0.000	9.9	1.0	9.87	1.13e-06
Merged-chr1-76465230-3	chr1	76464996	76465473	+	0.000	0.000	45.2	6.0	7.54	2.48e-24
Merged-chr1-76495009-2	chr1	76494809	76495229	+	0.000	0.000	53.5	26.0	2.06	2.24e-06
Merged-chr1-76826277-1	chr1	76826132	76826422	+	0.000	0.000	7.4	0.5	14.81	9.40e-07
Merged-chr1-77352859-1	chr1	77352723	77352995	+	0.000	0.000	7.4	0.5	14.81	9.40e-07
Merged-chr1-77424457-2	chr1	77424312	77424600	+	0.000	0.000	18.9	5.0	3.78	5.42e-06
Merged-chr1-77755968-1	chr1	77755883	77756054	+	0.000	0.000	8.2	0.5	16.45	5.88e-08
Merged-chr1-77759196-2	chr1	77759036	77759363	+	0.000	0.000	50.2	22.0	2.28	2.11e-07
Merged-chr1-77798191-2	chr1	77797974	77798396	+	0.000	0.000	21.4	6.0	3.56	1.46e-06
Merged-chr1-77984120-1	chr1	77984023	77984217	+	0.000	0.000	7.4	1.0	7.40	8.32e-05
Merged-chr1-78038451-4	chr1	78038053	78038810	+	0.000	0.000	106.9	63.5	1.68	6.92e-07
Merged-chr1-78040968-1	chr1	78040858	78041079	+	0.000	0.000	14.0	2.0	6.99	2.07e-07
Merged-chr1-78046476-2	chr1	78046152	78046804	+	0.000	0.000	41.1	16.0	2.57	1.26e-07
Merged-chr1-78055941-2	chr1	78055814	78056069	+	0.000	0.000	16.9	4.0	4.22	4.89e-06
Merged-chr1-78079850-2	chr1	78079726	78079962	+	0.000	0.000	19.7	3.0	6.58	5.59e-10
Merged-chr1-78082542-2	chr1	78082297	78082776	+	0.000	0.000	106.1	16.0	6.63	5.00e-50
Merged-chr1-78112193-2	chr1	78112019	78112352	+	0.000	0.000	10.7	1.0	10.69	1.11e-07
Merged-chr1-78143320-2	chr1	78143199	78143446	+	0.000	0.000	8.2	1.0	8.23	1.02e-05
Merged-chr1-78279276-2	chr1	78279060	78279498	+	0.000	0.000	19.7	2.0	9.87	6.48e-13
Merged-chr1-78491847-2	chr1	78491555	78492136	+	0.000	0.000	128.3	83.0	1.55	2.80e-06
Merged-chr1-78753661-2	chr1	78753548	78753783	+	0.000	0.000	7.4	1.0	7.40	8.32e-05
Merged-chr1-78836908-1	chr1	78836799	78837017	+	0.000	0.000	9.9	0.5	19.74	3.26e-09
Merged-chr1-79040877-2	chr1	79040615	79041148	+	0.000	0.000	24.7	7.0	3.53	3.89e-07
Merged-chr1-79053036-2	chr1	79052885	79053179	+	0.000	0.000	14.8	3.0	4.94	3.40e-06
Merged-chr1-79860428-2	chr1	79860278	79860569	+	0.000	0.000	14.8	1.0	14.81	4.52e-12
Merged-chr1-79977949-2	chr1	79977803	79978148	+	0.000	0.000	12.3	2.0	6.17	1.36e-06
Merged-chr1-81450001-2	chr1	81449790	81450160	+	0.000	0.000	11.5	2.0	5.76	8.31e-06
Merged-chr1-81638251-1	chr1	81638102	81638400	+	0.000	0.000	9.0	1.0	9.05	1.13e-06
Merged-chr1-81751343-2	chr1	81751120	81751555	+	0.000	0.000	33.7	9.5	3.55	2.19e-09
Merged-chr1-81835487-2	chr1	81835380	81835604	+	0.000	0.000	13.2	0.5	26.32	1.19e-14
Merged-chr1-83488181-2	chr1	83487999	83488393	+	0.000	0.000	15.6	0.5	31.26	1.42e-17
Merged-chr1-83641518-2	chr1	83641407	83641641	+	0.000	0.000	7.4	1.0	7.40	8.32e-05
Merged-chr1-84277727-2	chr1	84277581	84277866	+	0.000	0.000	10.7	0.5	21.39	1.63e-10
Merged-chr1-84303537-1	chr1	84303444	84303630	+	0.000	0.000	6.6	0.5	13.16	1.32e-05
Merged-chr1-84435348-2	chr1	84435217	84435465	+	0.000	0.000	7.4	1.0	7.40	8.32e-05
Merged-chr1-84583472-2	chr1	84583255	84583684	+	0.000	0.000	31.3	3.0	10.42	4.13e-21
Merged-chr1-84600950-2	chr1	84600678	84601147	+	0.000	0.000	99.5	11.0	9.05	2.52e-58
Merged-chr1-84604316-6	chr1	84603778	84604858	+	0.000	0.000	204.8	82.0	2.50	8.02e-30
Merged-chr1-84612005-2	chr1	84611753	84612244	+	0.000	0.000	59.2	5.0	11.84	9.19e-42
Merged-chr1-84853947-1	chr1	84853868	84854027	+	0.000	0.000	8.6	1.0	8.64	1.02e-05
Merged-chr1-84907679-2	chr1	84907522	84907811	+	0.000	0.000	18.1	1.0	18.10	6.06e-17
Merged-chr1-84959491-2	chr1	84959261	84959720	+	0.000	0.000	51.8	26.0	1.99	9.44e-06
Merged-chr1-85048568-1	chr1	85048377	85048759	+	0.000	0.000	6.6	0.5	13.16	1.32e-05
Merged-chr1-85623212-2	chr1	85622933	85623503	+	0.000	0.000	30.4	6.0	5.07	2.56e-12
Merged-chr1-86430082-2	chr1	86429829	86430339	+	0.000	0.000	94.2	57.0	1.65	4.47e-06
Merged-chr1-86712406-2	chr1	86712255	86712549	+	0.000	0.000	8.2	1.0	8.23	1.02e-05
Merged-chr1-86779721-2	chr1	86779451	86779949	+	0.000	0.000	55.9	20.0	2.80	9.05e-11
Merged-chr1-87129368-2	chr1	87129256	87129516	+	0.000	0.000	9.0	1.0	9.05	1.13e-06
Merged-chr1-87226540-2	chr1	87226262	87226798	+	0.000	0.000	170.3	107.0	1.59	1.22e-08
Merged-chr1-87684332-2	chr1	87684155	87684570	+	0.000	0.000	28.0	8.0	3.50	1.04e-07
Merged-chr1-87763649-2	chr1	87763517	87763769	+	0.000	0.000	7.4	0.5	14.81	9.40e-07
Merged-chr1-88141853-2	chr1	88141589	88142029	+	0.000	0.000	12.3	0.5	24.68	3.09e-13
Merged-chr1-88650924-2	chr1	88650624	88651261	+	0.000	0.000	50.2	12.0	4.18	2.40e-16
Merged-chr1-89021956-2	chr1	89021784	89022115	+	0.000	0.000	40.3	18.0	2.24	5.34e-06
Merged-chr1-89022852-2	chr1	89022702	89023009	+	0.000	0.000	41.1	9.5	4.33	3.52e-14
Merged-chr1-89041301-3	chr1	89041074	89041567	+	0.000	0.000	11.5	2.0	5.76	8.31e-06
Merged-chr1-89047016-1	chr1	89046938	89047094	+	0.000	0.000	9.9	0.5	19.74	3.26e-09
Merged-chr1-89048028-2	chr1	89047753	89048321	+	0.000	0.000	43.6	0.5	87.19	1.14e-66
Merged-chr1-89062475-1	chr1	89062381	89062569	+	0.000	0.000	8.6	0.5	17.27	5.88e-08
Merged-chr1-89065465-4	chr1	89065120	89065804	+	0.000	0.000	68.3	27.0	2.53	2.66e-11
Merged-chr1-89070354-3	chr1	89070029	89070700	+	0.000	0.000	60.5	3.0	20.15	2.67e-55
Merged-chr1-89100632-2	chr1	89100487	89100810	+	0.000	0.000	9.9	0.5	19.74	3.26e-09
Merged-chr1-89102122-3	chr1	89101872	89102354	+	0.000	0.000	10.3	0.5	20.56	1.63e-10
Merged-chr1-89126204-2	chr1	89125946	89126477	+	0.000	0.000	70.7	18.0	3.93	1.26e-20
Merged-chr1-89129006-2	chr1	89128862	89129180	+	0.000	0.000	20.6	2.0	10.28	6.44e-14
Merged-chr1-89130081-2	chr1	89129904	89130224	+	0.000	0.000	23.0	7.0	3.29	1.35e-06
Merged-chr1-89198949-2	chr1	89198770	89199125	+	0.000	0.000	64.2	7.0	9.17	9.82e-39
Merged-chr1-89200825-1	chr1	89200703	89200948	+	0.000	0.000	13.2	2.0	6.58	2.07e-07
Merged-chr1-89262364-2	chr1	89262235	89262520	+	0.000	0.000	9.9	0.5	19.74	3.26e-09
Merged-chr1-89271759-2	chr1	89271644	89271852	+	0.000	0.000	11.5	1.0	11.52	1.00e-08
Merged-chr1-89274595-2	chr1	89274285	89274891	+	0.000	0.000	79.0	7.0	11.28	7.31e-53
Merged-chr1-89285531-2	chr1	89285352	89285685	+	0.000	0.000	9.0	0.5	18.10	3.26e-09
Merged-chr1-89287102-2	chr1	89286986	89287213	+	0.000	0.000	6.6	0.5	13.16	1.32e-05
Merged-chr1-89299925-2	chr1	89299757	89300100	+	0.000	0.000	7.4	0.5	14.81	9.40e-07
Merged-chr1-89310693-2	chr1	89310376	89310915	+	0.000	0.000	23.0	3.0	7.68	2.07e-13
Merged-chr1-89358591-4	chr1	89358325	89358852	+	0.000	0.000	30.4	8.0	3.80	2.10e-09
Merged-chr1-89363387-2	chr1	89363259	89363540	+	0.000	0.000	9.0	1.0	9.05	1.13e-06
Merged-chr1-89407551-2	chr1	89407346	89407755	+	0.000	0.000	25.5	1.0	25.50	2.47e-26
Merged-chr1-89460525-2	chr1	89460399	89460675	+	0.000	0.000	7.4	1.0	7.40	8.32e-05
Merged-chr1-89513501-2	chr1	89513391	89513612	+	0.000	0.000	11.5	1.0	11.52	1.00e-08
Merged-chr1-89528613-2	chr1	89528500	89528772	+	0.000	0.000	14.4	0.5	28.79	4.25e-16
Merged-chr1-89637607-1	chr1	89637511	89637703	+	0.000	0.000	14.8	1.5	9.87	8.30e-10
Merged-chr1-89728580-2	chr1	89728467	89728689	+	0.000	0.000	18.9	3.0	6.31	3.57e-09
Merged-chr1-89739275-3	chr1	89738911	89739681	+	0.000	0.000	46.1	8.0	5.76	2.56e-20
Merged-chr1-89782016-2	chr1	89781864	89782142	+	0.000	0.000	9.0	0.5	18.10	3.26e-09
Merged-chr1-89844451-1	chr1	89844254	89844649	+	0.000	0.000	10.7	1.0	10.69	1.11e-07
Merged-chr1-89855730-3	chr1	89855407	89856049	+	0.000	0.000	50.2	27.0	1.86	4.76e-05
Merged-chr1-89909016-4	chr1	89908701	89909355	+	0.000	0.000	107.3	53.0	2.03	4.80e-11
Merged-chr1-89921056-2	chr1	89920967	89921166	+	0.000	0.000	6.6	0.5	13.16	1.32e-05
Merged-chr1-89959936-2	chr1	89959790	89960061	+	0.000	0.000	17.3	5.0	3.45	1.99e-05
Merged-chr1-89962243-2	chr1	89962008	89962461	+	0.000	0.000	47.7	10.0	4.77	2.21e-17
Merged-chr1-89975252-2	chr1	89975047	89975466	+	0.000	0.000	39.5	17.0	2.32	3.39e-06
Merged-chr1-90995342-2	chr1	90995207	90995481	+	0.000	0.000	7.4	0.5	14.81	9.40e-07
Merged-chr1-91080820-2	chr1	91080545	91081072	+	0.000	0.000	98.7	36.0	2.74	1.27e-17
Merged-chr1-91428278-2	chr1	91428128	91428432	+	0.000	0.000	22.2	4.0	5.55	3.46e-10
Merged-chr1-91553263-2	chr1	91553167	91553353	+	0.000	0.000	9.0	0.5	18.10	3.26e-09
Merged-chr1-91672920-2	chr1	91672732	91673078	+	0.000	0.000	7.8	1.0	7.81	8.32e-05
Merged-chr1-91684931-2	chr1	91684780	91685079	+	0.000	0.000	19.7	2.0	9.87	6.48e-13
Merged-chr1-91784925-2	chr1	91784803	91785048	+	0.000	0.000	14.0	2.0	6.99	2.07e-07
Merged-chr1-91892129-2	chr1	91891914	91892359	+	0.000	0.000	47.7	11.0	4.34	7.38e-16
Merged-chr1-91913233-2	chr1	91913062	91913386	+	0.000	0.000	15.6	4.0	3.91	1.99e-05
Merged-chr1-92461923-2	chr1	92461803	92462051	+	0.000	0.000	8.2	1.0	8.23	1.02e-05
Merged-chr1-92482366-2	chr1	92482246	92482492	+	0.000	0.000	18.9	0.5	37.84	3.61e-22
Merged-chr1-92502448-2	chr1	92502221	92502770	+	0.000	0.000	18.1	1.0	18.10	6.06e-17
Merged-chr1-92538220-2	chr1	92538045	92538393	+	0.000	0.000	52.6	21.0	2.51	8.80e-09
Merged-chr1-92854460-1	chr1	92854186	92854734	+	0.000	0.000	7.4	1.0	7.40	8.32e-05
Merged-chr1-92962642-1	chr1	92962536	92962748	+	0.000	0.000	9.0	0.5	18.10	3.26e-09
Merged-chr1-93033957-2	chr1	93033796	93034130	+	0.000	0.000	16.5	0.5	32.90	4.42e-19
Merged-chr1-93093494-2	chr1	93093397	93093623	+	0.000	0.000	8.2	0.5	16.45	5.88e-08
Merged-chr1-93099700-2	chr1	93099566	93099841	+	0.000	0.000	9.9	0.5	19.74	3.26e-09
Merged-chr1-93213655-2	chr1	93213547	93213778	+	0.000	0.000	6.6	0.5	13.16	1.32e-05
Merged-chr1-93566154-4	chr1	93565856	93566471	+	0.000	0.000	37.8	16.0	2.36	4.98e-06
Merged-chr1-93680305-2	chr1	93680110	93680544	+	0.000	0.000	65.4	34.0	1.92	1.48e-06
Merged-chr1-93692583-2	chr1	93692414	93692749	+	0.000	0.000	27.1	5.0	5.43	5.60e-12
Merged-chr1-93693329-4	chr1	93692978	93693680	+	0.000	0.000	132.0	85.0	1.55	1.42e-06
Merged-chr1-93709145-2	chr1	93708991	93709328	+	0.000	0.000	15.6	1.5	10.42	8.24e-11
Merged-chr1-93722580-2	chr1	93722406	93722753	+	0.000	0.000	34.5	12.0	2.88	1.55e-07
Merged-chr1-94266122-2	chr1	94265904	94266348	+	0.000	0.000	70.7	30.0	2.36	3.36e-10
Merged-chr1-94324434-2	chr1	94324335	94324539	+	0.000	0.000	24.7	3.0	8.23	2.57e-14
Merged-chr1-94333137-2	chr1	94332955	94333310	+	0.000	0.000	74.9	20.5	3.65	6.10e-20
Merged-chr1-94527634-2	chr1	94527410	94527912	+	0.000	0.000	17.3	2.0	8.64	5.61e-11
Merged-chr1-94553472-2	chr1	94553234	94553740	+	0.000	0.000	21.8	3.0	7.27	1.18e-11
Merged-chr1-94612697-2	chr1	94612592	94612838	+	0.000	0.000	7.4	0.5	14.81	9.40e-07
Merged-chr1-94784386-2	chr1	94784248	94784541	+	0.000	0.000	8.2	0.5	16.45	5.88e-08
Merged-chr1-94792769-2	chr1	94792522	94793025	+	0.000	0.000	99.5	53.0	1.88	1.09e-08
Merged-chr1-94795635-2	chr1	94795307	94795917	+	0.000	0.000	126.3	76.0	1.66	9.78e-08
Merged-chr1-94796425-1	chr1	94796343	94796507	+	0.000	0.000	16.5	1.0	16.45	1.87e-14
Merged-chr1-94799444-1	chr1	94799329	94799559	+	0.000	0.000	14.0	2.0	6.99	2.07e-07
Merged-chr1-94834810-2	chr1	94834704	94834927	+	0.000	0.000	8.2	1.0	8.23	1.02e-05
Merged-chr1-94863606-2	chr1	94863407	94863801	+	0.000	0.000	56.3	25.0	2.25	6.64e-08
Merged-chr1-94865524-2	chr1	94865305	94865763	+	0.000	0.000	49.4	24.0	2.06	5.02e-06
Merged-chr1-94917465-2	chr1	94917276	94917618	+	0.000	0.000	9.0	1.0	9.05	1.13e-06
Merged-chr1-95021879-2	chr1	95021631	95022072	+	0.000	0.000	22.2	3.0	7.40	1.60e-12
Merged-chr1-96340862-1	chr1	96340665	96341059	+	0.000	0.000	11.5	0.5	23.03	7.42e-12
Merged-chr1-96357443-1	chr1	96357209	96357677	+	0.000	0.000	9.9	0.5	19.74	3.26e-09
Merged-chr1-96364055-2	chr1	96363965	96364150	+	0.000	0.000	11.5	0.5	23.03	7.42e-12
Merged-chr1-96417236-2	chr1	96417125	96417378	+	0.000	0.000	23.0	2.0	11.52	4.79e-17
Merged-chr1-96472670-1	chr1	96472514	96472827	+	0.000	0.000	6.6	0.5	13.16	1.32e-05
Merged-chr1-96473985-2	chr1	96473846	96474123	+	0.000	0.000	13.2	0.5	26.32	1.19e-14
Merged-chr1-97245892-2	chr1	97245749	97246040	+	0.000	0.000	10.7	1.0	10.69	1.11e-07
Merged-chr1-97337411-2	chr1	97337231	97337572	+	0.000	0.000	21.4	5.0	4.28	8.11e-08
Merged-chr1-97397215-2	chr1	97397117	97397321	+	0.000	0.000	7.4	0.5	14.81	9.40e-07
Merged-chr1-97820622-2	chr1	97820506	97820784	+	0.000	0.000	9.9	1.0	9.87	1.13e-06
Merged-chr1-97919779-1	chr1	97919705	97919854	+	0.000	0.000	6.6	0.5	13.16	1.32e-05
Merged-chr1-98045471-3	chr1	98045196	98045785	+	0.000	0.000	82.3	33.0	2.49	5.34e-13
Merged-chr1-98418033-2	chr1	98417905	98418147	+	0.000	0.000	7.4	0.5	14.81	9.40e-07
Merged-chr1-98662469-1	chr1	98662394	98662545	+	0.000	0.000	7.8	1.0	7.81	8.32e-05
Merged-chr1-99441712-4	chr1	99441415	99442031	+	0.000	0.000	20.6	4.0	5.14	1.02e-08
Merged-chr1-99813291-2	chr1	99813177	99813410	+	0.000	0.000	14.0	0.5	27.97	1.19e-14
Merged-chr1-99820669-2	chr1	99820545	99820788	+	0.000	0.000	6.6	0.5	13.16	1.32e-05
Merged-chr1-99919354-2	chr1	99919189	99919533	+	0.000	0.000	11.5	1.0	11.52	1.00e-08
Merged-chr1-100065518-2	chr1	100065389	100065671	+	0.000	0.000	9.0	0.5	18.10	3.26e-09
Merged-chr1-100237291-2	chr1	100237130	100237475	+	0.000	0.000	25.5	1.0	25.50	2.47e-26
Merged-chr1-100405020-2	chr1	100404899	100405140	+	0.000	0.000	7.4	1.0	7.40	8.32e-05
Merged-chr1-100444074-4	chr1	100443722	100444427	+	0.000	0.000	147.2	91.0	1.62	4.25e-08
Merged-chr1-100611583-2	chr1	100611465	100611745	+	0.000	0.000	7.4	0.5	14.81	9.40e-07
Merged-chr1-100622253-2	chr1	100622017	100622504	+	0.000	0.000	139.8	50.0	2.80	4.47e-25
Merged-chr1-100626680-2	chr1	100626499	100626873	+	0.000	0.000	26.7	2.0	13.37	2.43e-20
Merged-chr1-100708770-2	chr1	100708522	100709028	+	0.000	0.000	48.5	17.0	2.85	5.85e-10
Merged-chr1-100719697-2	chr1	100719504	100719921	+	0.000	0.000	33.7	8.5	3.97	1.46e-10
Merged-chr1-100739417-2	chr1	100739276	100739568	+	0.000	0.000	17.3	0.5	34.55	1.30e-20
Merged-chr1-100740076-1	chr1	100739910	100740242	+	0.000	0.000	9.0	0.5	18.10	3.26e-09
Merged-chr1-100740957-1	chr1	100740858	100741056	+	0.000	0.000	7.4	1.0	7.40	8.32e-05
Merged-chr1-100750708-2	chr1	100750613	100750835	+	0.000	0.000	6.6	0.5	13.16	1.32e-05
Merged-chr1-100785732-1	chr1	100785524	100785940	+	0.000	0.000	7.4	1.0	7.40	8.32e-05
Merged-chr1-100836520-4	chr1	100836208	100836827	+	0.000	0.000	103.6	28.0	3.70	1.09e-27
Merged-chr1-100847703-2	chr1	100847433	100848004	+	0.000	0.000	37.8	4.0	9.46	2.81e-23
Merged-chr1-100893039-1	chr1	100892963	100893116	+	0.000	0.000	10.7	0.5	21.39	1.63e-10
Merged-chr1-100959788-2	chr1	100959549	100960031	+	0.000	0.000	134.9	61.0	2.21	5.03e-16
Merged-chr1-101006752-2	chr1	101006471	101007027	+	0.000	0.000	52.6	26.0	2.02	4.64e-06
Merged-chr1-101293929-2	chr1	101293730	101294122	+	0.000	0.000	32.9	1.0	32.90	1.44e-36
Merged-chr1-101301141-2	chr1	101300974	101301338	+	0.000	0.000	61.7	20.0	3.08	1.38e-13
Merged-chr1-101301750-2	chr1	101301637	101301903	+	0.000	0.000	25.1	4.0	6.27	1.57e-12
Merged-chr1-101303127-2	chr1	101302870	101303394	+	0.000	0.000	115.2	76.0	1.52	1.87e-05
Merged-chr1-101346637-2	chr1	101346535	101346778	+	0.000	0.000	8.2	0.5	16.45	5.88e-08
Merged-chr1-107016558-1	chr1	107016441	107016675	+	0.000	0.000	10.7	0.5	21.39	1.63e-10
Merged-chr1-108107820-2	chr1	108107628	108108012	+	0.000	0.000	60.0	16.0	3.75	3.23e-17
Merged-chr1-108584506-2	chr1	108584360	108584648	+	0.000	0.000	16.5	3.0	5.48	1.24e-07
Merged-chr1-109091944-2	chr1	109091773	109092127	+	0.000	0.000	23.9	9.0	2.65	6.68e-05
Merged-chr1-109198387-2	chr1	109198111	109198651	+	0.000	0.000	127.5	80.0	1.59	7.72e-07
Merged-chr1-109578544-2	chr1	109578383	109578679	+	0.000	0.000	7.4	0.5	14.81	9.40e-07
Merged-chr1-109595724-2	chr1	109595527	109595984	+	0.000	0.000	35.4	17.0	2.08	8.66e-05
Merged-chr1-109797015-2	chr1	109796885	109797146	+	0.000	0.000	38.7	13.0	2.97	1.38e-08
Merged-chr1-109864377-2	chr1	109864078	109864791	+	0.000	0.000	22.2	1.0	22.21	3.42e-22
Merged-chr1-109877547-2	chr1	109877327	109877770	+	0.000	0.000	107.3	45.0	2.39	3.12e-15
Merged-chr1-109884722-2	chr1	109884546	109884864	+	0.000	0.000	9.0	0.5	18.10	3.26e-09
Merged-chr1-109892730-2	chr1	109892530	109892929	+	0.000	0.000	104.9	35.0	3.00	3.51e-21
Merged-chr1-109910650-4	chr1	109910329	109910975	+	0.000	0.000	158.8	51.5	3.08	1.00e-32
Merged-chr1-109928145-2	chr1	109927861	109928435	+	0.000	0.000	48.5	5.0	9.71	2.15e-30
Merged-chr1-109934448-2	chr1	109934264	109934635	+	0.000	0.000	141.5	34.0	4.16	1.03e-42
Merged-chr1-110083555-2	chr1	110083467	110083652	+	0.000	0.000	8.2	1.0	8.23	1.02e-05
Merged-chr1-110215767-2	chr1	110215666	110215854	+	0.000	0.000	8.2	0.5	16.45	5.88e-08
Merged-chr1-110309348-2	chr1	110309215	110309481	+	0.000	0.000	32.1	6.0	5.35	9.15e-14
Merged-chr1-110487889-2	chr1	110487713	110488055	+	0.000	0.000	28.0	7.0	4.00	7.31e-09
Merged-chr1-110508297-2	chr1	110507952	110508583	+	0.000	0.000	34.5	7.0	4.94	2.09e-13
Merged-chr1-110634918-2	chr1	110634758	110635061	+	0.000	0.000	19.7	3.0	6.58	5.59e-10
Merged-chr1-110640173-2	chr1	110639965	110640341	+	0.000	0.000	14.4	4.0	3.60	7.63e-05
Merged-chr1-111193148-4	chr1	111192779	111193525	+	0.000	0.000	102.0	0.5	203.99	2.54e-191
Merged-chr1-111274835-2	chr1	111274697	111274993	+	0.000	0.000	12.3	0.5	24.68	3.09e-13
Merged-chr1-111370051-2	chr1	111369870	111370218	+	0.000	0.000	17.7	5.0	3.54	1.99e-05
Merged-chr1-111616473-2	chr1	111616295	111616651	+	0.000	0.000	25.9	4.0	6.48	1.57e-12
Merged-chr1-112006038-1	chr1	112005911	112006165	+	0.000	0.000	7.4	0.5	14.81	9.40e-07
Merged-chr1-112252163-5	chr1	112251735	112252629	+	0.000	0.000	55.9	24.0	2.33	4.21e-08
Merged-chr1-112297781-2	chr1	112297608	112297972	+	0.000	0.000	36.2	7.0	5.17	8.01e-15
Merged-chr1-112388685-2	chr1	112388469	112388910	+	0.000	0.000	64.2	36.5	1.76	2.40e-05
Merged-chr1-112399670-2	chr1	112399548	112399795	+	0.000	0.000	31.3	13.0	2.40	1.56e-05
Merged-chr1-112446567-2	chr1	112446411	112446675	+	0.000	0.000	9.0	0.5	18.10	3.26e-09
Merged-chr1-112668863-2	chr1	112668692	112669022	+	0.000	0.000	26.3	5.0	5.26	3.05e-11
Merged-chr1-112735931-2	chr1	112735746	112736115	+	0.000	0.000	92.1	45.0	2.05	5.51e-10
Merged-chr1-112779894-2	chr1	112779767	112780023	+	0.000	0.000	10.7	2.0	5.35	4.65e-05
Merged-chr1-112836025-2	chr1	112835876	112836175	+	0.000	0.000	24.7	4.0	6.17	9.88e-12
Merged-chr1-112872764-1	chr1	112872598	112872931	+	0.000	0.000	6.6	0.5	13.16	1.32e-05
Merged-chr1-112956803-2	chr1	112956711	112956904	+	0.000	0.000	16.5	2.0	8.23	4.80e-10
Merged-chr1-112957628-2	chr1	112957426	112957801	+	0.000	0.000	63.7	32.0	1.99	8.41e-07
Merged-chr1-113054254-2	chr1	113054139	113054386	+	0.000	0.000	6.6	0.5	13.16	1.32e-05
Merged-chr1-113226229-3	chr1	113225926	113226501	+	0.000	0.000	41.1	10.0	4.11	1.78e-13
Merged-chr1-113446685-2	chr1	113446569	113446805	+	0.000	0.000	8.2	1.0	8.23	1.02e-05
Merged-chr1-113617622-2	chr1	113617507	113617744	+	0.000	0.000	9.9	0.5	19.74	3.26e-09
Merged-chr1-113742719-2	chr1	113742582	113742866	+	0.000	0.000	19.7	1.0	19.74	3.18e-18
Merged-chr1-113880893-2	chr1	113880743	113881025	+	0.000	0.000	7.4	0.5	14.81	9.40e-07
Merged-chr1-113906917-2	chr1	113906747	113907074	+	0.000	0.000	62.5	5.0	12.50	5.04e-45
Merged-chr1-114716419-2	chr1	114716276	114716566	+	0.000	0.000	38.7	9.0	4.30	5.59e-13
Merged-chr1-114756340-2	chr1	114756168	114756479	+	0.000	0.000	26.3	1.0	26.32	9.47e-28
Merged-chr1-114795635-2	chr1	114795492	114795756	+	0.000	0.000	10.7	0.5	21.39	1.63e-10
Merged-chr1-115168861-2	chr1	115168685	115169058	+	0.000	0.000	26.3	11.0	2.39	8.21e-05
Merged-chr1-115185030-3	chr1	115184762	115185296	+	0.000	0.000	57.6	23.0	2.50	1.73e-09
Merged-chr1-115470291-2	chr1	115470079	115470546	+	0.000	0.000	31.3	3.0	10.42	4.13e-21
Merged-chr1-115471295-2	chr1	115471136	115471472	+	0.000	0.000	12.3	1.0	12.34	8.32e-10
Merged-chr1-115546108-3	chr1	115545740	115546477	+	0.000	0.000	134.9	89.5	1.51	6.87e-06
Merged-chr1-116006882-2	chr1	116006706	116007074	+	0.000	0.000	19.7	1.0	19.74	3.18e-18
Merged-chr1-116123108-1	chr1	116122972	116123245	+	0.000	0.000	6.6	0.5	13.16	1.32e-05
Merged-chr1-116352541-1	chr1	116352460	116352622	+	0.000	0.000	6.6	0.5	13.16	1.32e-05
Merged-chr1-116356842-2	chr1	116356671	116357014	+	0.000	0.000	53.5	20.0	2.67	6.86e-10
Merged-chr1-116412095-1	chr1	116411917	116412274	+	0.000	0.000	9.0	1.0	9.05	1.13e-06
Merged-chr1-116553608-2	chr1	116553456	116553758	+	0.000	0.000	18.5	5.0	3.70	5.42e-06
Merged-chr1-116571724-2	chr1	116571588	116571869	+	0.000	0.000	31.7	4.0	7.92	1.17e-17
Merged-chr1-116573879-2	chr1	116573786	116573969	+	0.000	0.000	17.3	2.0	8.64	5.61e-11
Merged-chr1-116712725-2	chr1	116712551	116712912	+	0.000	0.000	19.7	1.0	19.74	3.18e-18
Merged-chr1-116917119-2	chr1	116916854	116917367	+	0.000	0.000	34.1	11.0	3.10	2.10e-08
Merged-chr1-117062107-1	chr1	117062011	117062203	+	0.000	0.000	16.5	3.0	5.48	1.24e-07
Merged-chr1-117573595-2	chr1	117573404	117573795	+	0.000	0.000	69.1	38.0	1.82	3.99e-06
Merged-chr1-117606915-2	chr1	117606751	117607064	+	0.000	0.000	15.6	3.0	5.21	6.70e-07
Merged-chr1-117897715-2	chr1	117897458	117897910	+	0.000	0.000	33.7	0.5	67.45	8.13e-48
Merged-chr1-117905274-2	chr1	117905061	117905484	+	0.000	0.000	19.7	0.5	39.48	9.51e-24
Merged-chr1-119627321-2	chr1	119627191	119627442	+	0.000	0.000	17.7	3.5	5.05	1.87e-07
Merged-chr1-119633064-2	chr1	119632946	119633188	+	0.000	0.000	29.6	5.5	5.38	1.67e-12
Merged-chr1-119641132-2	chr1	119641023	119641270	+	0.000	0.000	7.4	1.0	7.40	8.32e-05
Merged-chr1-119647148-3	chr1	119646872	119647420	+	0.000	0.000	88.0	55.5	1.59	3.46e-05
Merged-chr1-119925868-2	chr1	119925742	119926013	+	0.000	0.000	7.8	0.5	15.63	9.40e-07
Merged-chr1-119987265-2	chr1	119987099	119987435	+	0.000	0.000	20.6	4.0	5.14	1.02e-08
Merged-chr1-119987899-2	chr1	119987723	119988054	+	0.000	0.000	23.9	2.0	11.93	4.79e-17
Merged-chr1-120088167-2	chr1	120088032	120088308	+	0.000	0.000	24.7	9.0	2.74	2.45e-05
Merged-chr1-121080392-2	chr1	121080183	121080596	+	0.000	0.000	9.9	1.0	9.87	1.13e-06
Merged-chr1-121264081-2	chr1	121263867	121264286	+	0.000	0.000	12.3	3.0	4.11	7.14e-05
Merged-chr1-121458821-2	chr1	121458639	121458994	+	0.000	0.000	27.1	1.0	27.14	3.50e-29
Merged-chr1-143904800-2	chr1	143904605	143905000	+	0.000	0.000	20.2	6.0	3.36	5.18e-06
Merged-chr1-144019579-2	chr1	144019438	144019732	+	0.000	0.000	9.0	0.5	18.10	3.26e-09
Merged-chr1-145690780-2	chr1	145690636	145690986	+	0.000	0.000	7.8	0.5	15.63	9.40e-07
Merged-chr1-145757618-2	chr1	145757466	145757768	+	0.000	0.000	12.3	3.0	4.11	7.14e-05
Merged-chr1-145785720-2	chr1	145785570	145785870	+	0.000	0.000	27.6	5.0	5.51	5.60e-12
Merged-chr1-145916985-2	chr1	145916852	145917141	+	0.000	0.000	15.6	0.5	31.26	1.42e-17
Merged-chr1-145980473-2	chr1	145980316	145980608	+	0.000	0.000	37.0	5.0	7.40	4.10e-20
Merged-chr1-145982137-1	chr1	145982031	145982243	+	0.000	0.000	18.9	6.0	3.15	5.69e-05
Merged-chr1-147293015-2	chr1	147292724	147293279	+	0.000	0.000	28.4	7.0	4.05	1.81e-09
Merged-chr1-147640947-2	chr1	147640780	147641116	+	0.000	0.000	60.0	30.5	1.97	1.54e-06
Merged-chr1-147669725-3	chr1	147669509	147670042	+	0.000	0.000	35.0	10.0	3.50	2.14e-09
Merged-chr1-147770148-2	chr1	147770021	147770282	+	0.000	0.000	11.5	1.0	11.52	1.00e-08
Merged-chr1-147771329-3	chr1	147770873	147771699	+	0.000	0.000	55.9	9.5	5.89	4.22e-24
Merged-chr1-148038690-2	chr1	148038490	148039016	+	0.000	0.000	24.7	9.0	2.74	2.45e-05
Merged-chr1-149390401-1	chr1	149390295	149390507	+	0.000	0.000	7.4	1.0	7.40	8.32e-05
Merged-chr1-149636730-4	chr1	149636302	149637208	+	0.000	0.000	61.7	24.0	2.57	1.88e-10
Merged-chr1-150322472-2	chr1	150322374	150322586	+	0.000	0.000	8.2	0.5	16.45	5.88e-08
Merged-chr1-150384202-2	chr1	150384056	150384342	+	0.000	0.000	8.2	1.0	8.23	1.02e-05
Merged-chr1-150567522-1	chr1	150567399	150567645	+	0.000	0.000	13.2	0.5	26.32	1.19e-14
Merged-chr1-150764904-2	chr1	150764650	150765208	+	0.000	0.000	119.3	21.0	5.68	3.64e-49
Merged-chr1-150765907-2	chr1	150765793	150766017	+	0.000	0.000	27.1	2.0	13.57	1.80e-21
Merged-chr1-150803499-2	chr1	150803388	150803611	+	0.000	0.000	9.9	1.0	9.87	1.13e-06
Merged-chr1-150922737-2	chr1	150922534	150922914	+	0.000	0.000	64.2	27.0	2.38	1.02e-09
Merged-chr1-151001749-2	chr1	151001634	151001898	+	0.000	0.000	20.6	7.0	2.94	4.44e-05
Merged-chr1-151057948-2	chr1	151057714	151058190	+	0.000	0.000	125.4	47.0	2.67	3.37e-21
Merged-chr1-151274135-2	chr1	151274017	151274266	+	0.000	0.000	8.2	0.5	16.45	5.88e-08
Merged-chr1-151301130-2	chr1	151300923	151301333	+	0.000	0.000	87.2	52.0	1.68	5.81e-06
Merged-chr1-151445798-2	chr1	151445642	151445920	+	0.000	0.000	11.5	0.5	23.03	7.42e-12
Merged-chr1-151612922-2	chr1	151612777	151613079	+	0.000	0.000	36.6	12.5	2.93	4.63e-08
Merged-chr1-151620549-2	chr1	151620402	151620669	+	0.000	0.000	8.2	0.5	16.45	5.88e-08
Merged-chr1-151635747-2	chr1	151635569	151635937	+	0.000	0.000	11.5	1.0	11.52	1.00e-08
Merged-chr1-151639685-2	chr1	151639515	151639849	+	0.000	0.000	32.9	7.5	4.39	2.73e-11
Merged-chr1-151680592-2	chr1	151680434	151680732	+	0.000	0.000	30.4	8.5	3.58	8.03e-09
Merged-chr1-151720805-2	chr1	151720639	151721047	+	0.000	0.000	9.5	1.0	9.46	1.13e-06
Merged-chr1-151967238-2	chr1	151967105	151967390	+	0.000	0.000	14.0	3.0	4.66	1.61e-05
Merged-chr1-151984703-1	chr1	151984579	151984828	+	0.000	0.000	9.0	0.5	18.10	3.26e-09
Merged-chr1-152718411-1	chr1	152718272	152718551	+	0.000	0.000	8.2	0.5	16.45	5.88e-08
Merged-chr1-153223703-2	chr1	153223595	153223821	+	0.000	0.000	7.4	0.5	14.81	9.40e-07
Merged-chr1-153342248-2	chr1	153342024	153342419	+	0.000	0.000	9.0	0.5	18.10	3.26e-09
Merged-chr1-153572774-2	chr1	153572480	153573057	+	0.000	0.000	200.7	83.0	2.42	1.27e-27
Merged-chr1-153602775-2	chr1	153602683	153602867	+	0.000	0.000	12.3	3.0	4.11	7.14e-05
Merged-chr1-153751537-1	chr1	153751406	153751669	+	0.000	0.000	15.6	2.0	7.81	3.87e-09
Merged-chr1-153773570-4	chr1	153773184	153773960	+	0.000	0.000	95.0	62.5	1.52	7.85e-05
Merged-chr1-153789891-1	chr1	153789775	153790007	+	0.000	0.000	12.3	3.0	4.11	7.14e-05
Merged-chr1-153790478-2	chr1	153790212	153790764	+	0.000	0.000	72.8	36.5	1.99	1.39e-07
Merged-chr1-153791167-1	chr1	153791017	153791318	+	0.000	0.000	13.6	3.0	4.52	1.61e-05
Merged-chr1-153792044-2	chr1	153791866	153792226	+	0.000	0.000	17.3	3.0	5.76	2.16e-08
Merged-chr1-153888841-2	chr1	153888633	153889024	+	0.000	0.000	12.3	2.0	6.17	1.36e-06
Merged-chr1-153985501-2	chr1	153985332	153985652	+	0.000	0.000	32.1	12.0	2.67	1.24e-06
Merged-chr1-154006373-2	chr1	154006183	154006536	+	0.000	0.000	21.4	8.0	2.67	9.40e-05
Merged-chr1-154219336-1	chr1	154219235	154219437	+	0.000	0.000	14.0	1.0	13.98	6.36e-11
Merged-chr1-154407568-2	chr1	154407463	154407674	+	0.000	0.000	12.3	0.5	24.68	3.09e-13
Merged-chr1-154425386-1	chr1	154425262	154425510	+	0.000	0.000	10.7	1.0	10.69	1.11e-07
Merged-chr1-154431855-2	chr1	154431553	154432165	+	0.000	0.000	164.1	69.0	2.38	2.10e-22
Merged-chr1-154520459-2	chr1	154520267	154520652	+	0.000	0.000	39.5	8.5	4.65	2.23e-14
Merged-chr1-154599241-3	chr1	154598975	154599517	+	0.000	0.000	18.9	6.0	3.15	5.69e-05
Merged-chr1-154607635-2	chr1	154607499	154607858	+	0.000	0.000	15.2	3.0	5.07	6.70e-07
Merged-chr1-154772791-2	chr1	154772679	154772896	+	0.000	0.000	15.2	3.0	5.07	6.70e-07
Merged-chr1-154777428-2	chr1	154777266	154777589	+	0.000	0.000	21.4	5.0	4.28	8.11e-08
Merged-chr1-154777969-2	chr1	154777757	154778117	+	0.000	0.000	11.5	2.0	5.76	8.31e-06
Merged-chr1-154810793-2	chr1	154810621	154811020	+	0.000	0.000	31.3	3.0	10.42	4.13e-21
Merged-chr1-154868040-2	chr1	154867928	154868182	+	0.000	0.000	34.5	13.0	2.66	9.03e-07
Merged-chr1-155124815-2	chr1	155124555	155125148	+	0.000	0.000	109.4	24.0	4.56	9.27e-37
Merged-chr1-155193616-2	chr1	155193287	155193990	+	0.000	0.000	248.0	135.5	1.83	3.14e-18
Merged-chr1-155195554-2	chr1	155195431	155195663	+	0.000	0.000	34.5	3.0	11.52	3.08e-24
Merged-chr1-155255744-4	chr1	155255345	155256155	+	0.000	0.000	159.2	55.0	2.89	3.50e-30
Merged-chr1-155466471-2	chr1	155466358	155466601	+	0.000	0.000	10.7	1.0	10.69	1.11e-07
Merged-chr1-155508185-2	chr1	155508077	155508287	+	0.000	0.000	6.6	0.5	13.16	1.32e-05
Merged-chr1-155637615-2	chr1	155637451	155637783	+	0.000	0.000	22.2	5.0	4.44	1.82e-08
Merged-chr1-155645830-1	chr1	155645738	155645923	+	0.000	0.000	10.7	1.0	10.69	1.11e-07
Merged-chr1-155648723-2	chr1	155648519	155648944	+	0.000	0.000	110.2	72.5	1.52	2.50e-05
Merged-chr1-155717201-2	chr1	155717082	155717333	+	0.000	0.000	6.2	0.5	12.34	1.32e-05
Merged-chr1-155848059-2	chr1	155847897	155848200	+	0.000	0.000	9.0	1.0	9.05	1.13e-06
Merged-chr1-155860044-1	chr1	155859970	155860119	+	0.000	0.000	6.2	0.5	12.34	1.32e-05
Merged-chr1-155978815-4	chr1	155978482	155979237	+	0.000	0.000	61.3	32.0	1.92	3.31e-06
Merged-chr1-156054060-4	chr1	156053717	156054415	+	0.000	0.000	66.6	38.0	1.75	2.40e-05
Merged-chr1-156102131-1	chr1	156102046	156102216	+	0.000	0.000	32.1	5.0	6.42	7.02e-16
Merged-chr1-156165262-2	chr1	156165151	156165363	+	0.000	0.000	20.6	2.0	10.28	6.44e-14
Merged-chr1-156360186-2	chr1	156360012	156360386	+	0.000	0.000	10.7	1.0	10.69	1.11e-07
Merged-chr1-156420381-2	chr1	156420255	156420531	+	0.000	0.000	14.8	3.0	4.94	3.40e-06
Merged-chr1-156641943-2	chr1	156641764	156642111	+	0.000	0.000	13.2	1.0	13.16	6.36e-11
Merged-chr1-156675700-2	chr1	156675502	156675938	+	0.000	0.000	29.6	13.0	2.28	8.94e-05
Merged-chr1-156748985-2	chr1	156748663	156749271	+	0.000	0.000	113.9	19.5	5.84	1.09e-47
Merged-chr1-156781847-2	chr1	156781515	156782188	+	0.000	0.000	46.9	21.0	2.23	1.63e-06
Merged-chr1-156816842-2	chr1	156816672	156817022	+	0.000	0.000	40.3	19.0	2.12	1.78e-05
Merged-chr1-156823366-2	chr1	156823213	156823516	+	0.000	0.000	26.7	9.0	2.97	2.94e-06
Merged-chr1-156828799-3	chr1	156828445	156829095	+	0.000	0.000	100.4	24.0	4.18	5.57e-31
Merged-chr1-156931703-2	chr1	156931583	156931819	+	0.000	0.000	19.7	4.0	4.94	5.16e-08
Merged-chr1-157000937-2	chr1	157000772	157001104	+	0.000	0.000	37.8	13.0	2.91	4.08e-08
Merged-chr1-157004854-6	chr1	157004435	157005251	+	0.000	0.000	77.3	24.0	3.22	7.08e-18
Merged-chr1-157106508-4	chr1	157106190	157106823	+	0.000	0.000	128.3	57.0	2.25	4.59e-16
Merged-chr1-157155189-4	chr1	157154891	157155510	+	0.000	0.000	83.9	37.0	2.27	5.56e-11
Merged-chr1-157249526-2	chr1	157249375	157249666	+	0.000	0.000	9.5	0.5	18.92	3.26e-09
Merged-chr1-157961997-2	chr1	157961871	157962123	+	0.000	0.000	17.3	5.0	3.45	1.99e-05
Merged-chr1-157962570-2	chr1	157962338	157962812	+	0.000	0.000	69.1	41.0	1.69	4.12e-05
Merged-chr1-158026886-2	chr1	158026724	158027059	+	0.000	0.000	18.1	1.0	18.10	6.06e-17
Merged-chr1-158045876-2	chr1	158045653	158046110	+	0.000	0.000	48.1	19.5	2.47	3.77e-08
Merged-chr1-158999885-2	chr1	158999645	159000150	+	0.000	0.000	89.7	38.0	2.36	1.31e-12
Merged-chr1-159009864-2	chr1	159009492	159010148	+	0.000	0.000	102.0	66.0	1.55	3.77e-05
Merged-chr1-159077178-3	chr1	159076790	159077537	+	0.000	0.000	41.1	2.0	20.56	9.34e-39
Merged-chr1-159211490-2	chr1	159211237	159211766	+	0.000	0.000	34.5	15.0	2.30	1.74e-05
Merged-chr1-159416810-2	chr1	159416625	159416951	+	0.000	0.000	18.1	5.0	3.62	5.42e-06
Merged-chr1-159826699-2	chr1	159826440	159826919	+	0.000	0.000	27.6	1.0	27.56	3.50e-29
Merged-chr1-159882692-2	chr1	159882553	159882828	+	0.000	0.000	27.1	9.5	2.86	2.58e-06
Merged-chr1-159921362-2	chr1	159921238	159921483	+	0.000	0.000	39.5	19.0	2.08	3.82e-05
Merged-chr1-159933125-1	chr1	159932977	159933274	+	0.000	0.000	8.2	1.0	8.23	1.02e-05
Merged-chr1-160261715-2	chr1	160261564	160261874	+	0.000	0.000	44.4	15.5	2.87	2.51e-09
Merged-chr1-160768444-2	chr1	160768342	160768561	+	0.000	0.000	6.6	0.5	13.16	1.32e-05
Merged-chr1-160780230-2	chr1	160780116	160780366	+	0.000	0.000	6.6	0.5	13.16	1.32e-05
Merged-chr1-161092875-2	chr1	161092660	161093108	+	0.000	0.000	38.2	11.0	3.48	1.66e-10
Merged-chr1-161096661-2	chr1	161096520	161096793	+	0.000	0.000	20.6	4.0	5.14	1.02e-08
Merged-chr1-161130483-2	chr1	161130357	161130583	+	0.000	0.000	14.8	3.0	4.94	3.40e-06
Merged-chr1-161158503-2	chr1	161158343	161158677	+	0.000	0.000	16.5	5.0	3.29	6.90e-05
Merged-chr1-161187725-2	chr1	161187499	161187952	+	0.000	0.000	23.0	6.0	3.84	1.01e-07
Merged-chr1-161199162-2	chr1	161198968	161199356	+	0.000	0.000	132.4	73.0	1.81	3.53e-10
Merged-chr1-161200598-4	chr1	161200234	161200917	+	0.000	0.000	96.2	41.5	2.32	3.57e-13
Merged-chr1-161217375-6	chr1	161216688	161217874	+	0.000	0.000	49.4	26.0	1.90	3.70e-05
Merged-chr1-161499801-2	chr1	161499583	161500013	+	0.000	0.000	63.7	29.0	2.20	3.14e-08
Merged-chr1-161505778-1	chr1	161505658	161505899	+	0.000	0.000	11.1	1.0	11.10	1.00e-08
Merged-chr1-161561514-2	chr1	161561356	161561696	+	0.000	0.000	38.7	12.0	3.22	1.72e-09
Merged-chr1-161962510-4	chr1	161962150	161962877	+	0.000	0.000	117.6	62.0	1.90	3.19e-10
Merged-chr1-162028959-2	chr1	162028800	162029139	+	0.000	0.000	24.7	8.0	3.08	3.73e-06
Merged-chr1-162218005-2	chr1	162217815	162218192	+	0.000	0.000	10.7	1.0	10.69	1.11e-07
Merged-chr1-162305433-2	chr1	162305286	162305590	+	0.000	0.000	20.6	3.0	6.85	8.31e-11
Merged-chr1-162347725-2	chr1	162347585	162347855	+	0.000	0.000	16.5	0.5	32.90	4.42e-19
Merged-chr1-162463188-2	chr1	162462873	162463426	+	0.000	0.000	32.9	7.0	4.70	4.85e-12
Merged-chr1-162501055-2	chr1	162500914	162501198	+	0.000	0.000	14.8	1.0	14.81	4.52e-12
Merged-chr1-162626884-1	chr1	162626809	162626959	+	0.000	0.000	6.6	0.5	13.16	1.32e-05
Merged-chr1-162632412-2	chr1	162632260	162632564	+	0.000	0.000	32.1	10.0	3.21	2.46e-08
Merged-chr1-162633517-4	chr1	162633273	162633759	+	0.000	0.000	32.9	10.0	3.29	2.46e-08
Merged-chr1-162692305-2	chr1	162692144	162692485	+	0.000	0.000	30.4	6.0	5.07	2.56e-12
Merged-chr1-162849932-2	chr1	162849811	162850039	+	0.000	0.000	16.5	1.0	16.45	1.87e-14
Merged-chr1-162916552-2	chr1	162916317	162916741	+	0.000	0.000	25.5	2.0	12.75	3.17e-19
Merged-chr1-162922379-2	chr1	162922242	162922515	+	0.000	0.000	16.5	4.0	4.11	4.89e-06
Merged-chr1-163171421-2	chr1	163171252	163171587	+	0.000	0.000	44.4	15.0	2.96	9.61e-10
Merged-chr1-163264505-1	chr1	163264370	163264641	+	0.000	0.000	6.6	0.5	13.16	1.32e-05
Merged-chr1-165364994-2	chr1	165364851	165365149	+	0.000	0.000	7.4	0.5	14.81	9.40e-07
Merged-chr1-165482334-2	chr1	165482127	165482540	+	0.000	0.000	44.4	17.0	2.61	3.43e-08
Merged-chr1-165884843-2	chr1	165884703	165884987	+	0.000	0.000	23.9	8.0	2.98	1.14e-05
Merged-chr1-165899000-3	chr1	165898781	165899242	+	0.000	0.000	44.0	21.0	2.10	7.93e-06
Merged-chr1-165928269-2	chr1	165928112	165928422	+	0.000	0.000	18.9	4.0	4.73	2.48e-07
Merged-chr1-166490228-4	chr1	166489667	166490646	+	0.000	0.000	24.7	5.0	4.94	8.07e-10
Merged-chr1-166836824-2	chr1	166836719	166836937	+	0.000	0.000	18.1	6.0	3.02	5.69e-05
Merged-chr1-166842512-2	chr1	166842403	166842607	+	0.000	0.000	23.0	0.5	46.06	2.80e-30
Merged-chr1-166844408-2	chr1	166844273	166844538	+	0.000	0.000	20.2	2.0	10.08	6.44e-14
Merged-chr1-167689053-2	chr1	167688763	167689240	+	0.000	0.000	20.2	6.0	3.36	5.18e-06
Merged-chr1-167689688-2	chr1	167689523	167689842	+	0.000	0.000	27.1	2.0	13.57	1.80e-21
Merged-chr1-167709202-2	chr1	167708971	167709422	+	0.000	0.000	79.4	43.0	1.85	5.57e-07
Merged-chr1-167752664-2	chr1	167752389	167752944	+	0.000	0.000	31.7	9.0	3.52	7.93e-09
Merged-chr1-167775404-2	chr1	167775227	167775589	+	0.000	0.000	48.5	18.0	2.70	3.45e-09
Merged-chr1-167797241-2	chr1	167797034	167797441	+	0.000	0.000	133.3	80.5	1.66	5.37e-08
Merged-chr1-167803560-2	chr1	167803308	167803813	+	0.000	0.000	126.7	77.0	1.65	1.90e-07
Merged-chr1-167957859-2	chr1	167957708	167957990	+	0.000	0.000	10.7	2.0	5.35	4.65e-05
Merged-chr1-168179911-1	chr1	168179831	168179991	+	0.000	0.000	9.5	0.5	18.92	3.26e-09
Merged-chr1-168224373-1	chr1	168224278	168224469	+	0.000	0.000	12.3	2.0	6.17	1.36e-06
Merged-chr1-168261658-3	chr1	168261322	168262022	+	0.000	0.000	127.5	82.0	1.55	2.50e-06
Merged-chr1-168313105-1	chr1	168312971	168313239	+	0.000	0.000	9.9	1.0	9.87	1.13e-06
Merged-chr1-168335685-2	chr1	168335537	168335832	+	0.000	0.000	19.7	2.0	9.87	6.48e-13
Merged-chr1-168348496-2	chr1	168348361	168348610	+	0.000	0.000	7.4	1.0	7.40	8.32e-05
Merged-chr1-168471301-2	chr1	168471140	168471468	+	0.000	0.000	25.9	2.0	12.96	3.17e-19
Merged-chr1-168923961-2	chr1	168923766	168924138	+	0.000	0.000	30.4	8.0	3.80	2.10e-09
Merged-chr1-169004392-2	chr1	169004198	169004574	+	0.000	0.000	10.3	2.0	5.14	4.65e-05
Merged-chr1-169111267-2	chr1	169111103	169111454	+	0.000	0.000	88.0	52.0	1.69	3.38e-06
Merged-chr1-169116530-1	chr1	169116420	169116640	+	0.000	0.000	12.3	1.5	8.23	6.82e-08
Merged-chr1-169250207-2	chr1	169250071	169250340	+	0.000	0.000	10.7	2.0	5.35	4.65e-05
Merged-chr1-169586516-2	chr1	169586354	169586685	+	0.000	0.000	29.6	13.0	2.28	8.94e-05
Merged-chr1-169722127-11	chr1	169721343	169723154	+	0.000	0.000	230.7	5.0	46.15	5.14e-287
Merged-chr1-169723998-1	chr1	169723920	169724077	+	0.000	0.000	14.4	0.5	28.79	4.25e-16
Merged-chr1-169724603-1	chr1	169724529	169724678	+	0.000	0.000	14.4	2.0	7.20	2.93e-08
Merged-chr1-169728204-1	chr1	169728085	169728324	+	0.000	0.000	16.5	2.0	8.23	4.80e-10
Merged-chr1-169731766-2	chr1	169731496	169732062	+	0.000	0.000	44.4	1.0	44.42	1.42e-55
Merged-chr1-169732855-2	chr1	169732672	169733039	+	0.000	0.000	27.6	1.0	27.56	3.50e-29
Merged-chr1-169734120-2	chr1	169733943	169734304	+	0.000	0.000	45.2	13.0	3.48	3.52e-12
Merged-chr1-169740209-2	chr1	169739955	169740487	+	0.000	0.000	62.5	19.0	3.29	4.87e-15
Merged-chr1-169745673-4	chr1	169745310	169746052	+	0.000	0.000	162.0	62.0	2.61	3.62e-26
Merged-chr1-169781580-2	chr1	169781436	169781738	+	0.000	0.000	14.8	4.0	3.70	7.63e-05
Merged-chr1-169914652-4	chr1	169914392	169914890	+	0.000	0.000	27.1	9.0	3.02	9.64e-07
Merged-chr1-170126860-2	chr1	170126662	170127040	+	0.000	0.000	14.0	2.0	6.99	2.07e-07
Merged-chr1-170532233-4	chr1	170531666	170532668	+	0.000	0.000	132.8	87.5	1.52	5.63e-06
Merged-chr1-170634559-2	chr1	170634421	170634700	+	0.000	0.000	23.0	7.0	3.29	1.35e-06
Merged-chr1-170661469-2	chr1	170661291	170661684	+	0.000	0.000	26.3	7.0	3.76	2.85e-08
Merged-chr1-170662900-2	chr1	170662812	170662989	+	0.000	0.000	15.6	2.0	7.81	3.87e-09
Merged-chr1-170663871-1	chr1	170663776	170663967	+	0.000	0.000	10.3	2.0	5.14	4.65e-05
Merged-chr1-171441482-2	chr1	171441308	171441659	+	0.000	0.000	31.3	12.0	2.60	3.37e-06
Merged-chr1-171468482-3	chr1	171468242	171468729	+	0.000	0.000	53.5	26.0	2.06	2.24e-06
Merged-chr1-171486124-3	chr1	171485841	171486412	+	0.000	0.000	97.1	38.0	2.55	9.21e-16
Merged-chr1-171507078-2	chr1	171506923	171507180	+	0.000	0.000	8.2	0.5	16.45	5.88e-08
Merged-chr1-171517458-2	chr1	171517323	171517572	+	0.000	0.000	9.9	0.5	19.74	3.26e-09
Merged-chr1-171730313-2	chr1	171730120	171730612	+	0.000	0.000	16.9	1.0	16.86	1.87e-14
Merged-chr1-171881587-2	chr1	171881463	171881751	+	0.000	0.000	6.6	0.5	13.16	1.32e-05
Merged-chr1-172146618-2	chr1	172146467	172146792	+	0.000	0.000	6.6	0.5	13.16	1.32e-05
Merged-chr1-172298316-1	chr1	172298173	172298459	+	0.000	0.000	8.2	1.0	8.23	1.02e-05
Merged-chr1-172338465-2	chr1	172338210	172338714	+	0.000	0.000	22.2	4.0	5.55	3.46e-10
Merged-chr1-172358523-2	chr1	172358291	172358715	+	0.000	0.000	68.3	31.5	2.17	1.18e-08
Merged-chr1-172394267-2	chr1	172394125	172394457	+	0.000	0.000	15.2	0.5	30.43	1.42e-17
Merged-chr1-172397462-2	chr1	172397357	172397577	+	0.000	0.000	11.5	2.0	5.76	8.31e-06
Merged-chr1-172442620-2	chr1	172442478	172442741	+	0.000	0.000	12.3	0.5	24.68	3.09e-13
Merged-chr1-172476353-2	chr1	172476191	172476527	+	0.000	0.000	11.5	1.0	11.52	1.00e-08
Merged-chr1-172698418-2	chr1	172698261	172698571	+	0.000	0.000	18.9	6.0	3.15	5.69e-05
Merged-chr1-172892860-1	chr1	172892741	172892979	+	0.000	0.000	12.3	2.0	6.17	1.36e-06
Merged-chr1-172895355-2	chr1	172895196	172895507	+	0.000	0.000	28.8	12.0	2.40	5.58e-05
Merged-chr1-172928576-2	chr1	172928419	172928776	+	0.000	0.000	20.6	5.5	3.74	1.45e-06
Merged-chr1-172932016-1	chr1	172931913	172932119	+	0.000	0.000	21.4	6.5	3.29	4.89e-06
Merged-chr1-173049020-4	chr1	173048676	173049350	+	0.000	0.000	55.9	31.0	1.80	6.28e-05
Merged-chr1-173049982-2	chr1	173049846	173050104	+	0.000	0.000	17.3	1.0	17.27	1.09e-15
Merged-chr1-173051038-2	chr1	173050875	173051192	+	0.000	0.000	28.0	11.0	2.54	3.27e-05
Merged-chr1-173122618-2	chr1	173122450	173122761	+	0.000	0.000	18.5	6.0	3.08	5.69e-05
Merged-chr1-173123179-2	chr1	173122942	173123378	+	0.000	0.000	62.5	12.0	5.21	1.96e-24
Merged-chr1-173137249-2	chr1	173137070	173137407	+	0.000	0.000	10.7	1.0	10.69	1.11e-07
Merged-chr1-173331444-2	chr1	173331223	173331761	+	0.000	0.000	30.4	7.0	4.35	9.98e-11
Merged-chr1-173505622-2	chr1	173505449	173505756	+	0.000	0.000	10.7	1.0	10.69	1.11e-07
Merged-chr1-173532453-2	chr1	173532328	173532593	+	0.000	0.000	9.9	1.0	9.87	1.13e-06
Merged-chr1-174990549-2	chr1	174990394	174990707	+	0.000	0.000	51.0	11.0	4.64	8.21e-18
Merged-chr1-175015476-2	chr1	175015315	175015684	+	0.000	0.000	9.0	0.5	18.10	3.26e-09
Merged-chr1-175055294-1	chr1	175055072	175055516	+	0.000	0.000	8.2	0.5	16.45	5.88e-08
Merged-chr1-175191923-2	chr1	175191792	175192062	+	0.000	0.000	37.0	11.5	3.22	1.85e-09
Merged-chr1-175193673-2	chr1	175193507	175193838	+	0.000	0.000	51.0	19.5	2.62	5.70e-09
Merged-chr1-175195890-1	chr1	175195806	175195974	+	0.000	0.000	10.7	0.5	21.39	1.63e-10
Merged-chr1-175221928-2	chr1	175221772	175222093	+	0.000	0.000	15.2	4.5	3.38	7.37e-05
Merged-chr1-175270495-2	chr1	175270240	175270754	+	0.000	0.000	29.6	10.0	2.96	7.64e-07
Merged-chr1-175498242-2	chr1	175498084	175498381	+	0.000	0.000	7.4	1.0	7.40	8.32e-05
Merged-chr1-175615024-2	chr1	175614702	175615311	+	0.000	0.000	20.6	3.0	6.85	8.31e-11
Merged-chr1-176183852-2	chr1	176183675	176184004	+	0.000	0.000	14.0	1.0	13.98	6.36e-11
Merged-chr1-177789449-2	chr1	177789357	177789539	+	0.000	0.000	6.6	0.5	13.16	1.32e-05
Merged-chr1-178126913-2	chr1	178126659	178127225	+	0.000	0.000	63.3	37.0	1.71	6.23e-05
Merged-chr1-178143992-3	chr1	178143722	178144248	+	0.000	0.000	24.7	3.0	8.23	2.57e-14
Merged-chr1-178344796-4	chr1	178344464	178345142	+	0.000	0.000	133.7	38.0	3.52	3.80e-33
Merged-chr1-178409108-2	chr1	178408828	178409399	+	0.000	0.000	97.1	63.5	1.53	5.61e-05
Merged-chr1-178500450-2	chr1	178500237	178500648	+	0.000	0.000	13.2	2.0	6.58	2.07e-07
Merged-chr1-178566379-2	chr1	178566241	178566526	+	0.000	0.000	10.7	0.5	21.39	1.63e-10
Merged-chr1-179034919-2	chr1	179034717	179035117	+	0.000	0.000	42.4	8.0	5.30	2.49e-17
Merged-chr1-179081468-2	chr1	179081387	179081553	+	0.000	0.000	9.9	0.5	19.74	3.26e-09
Merged-chr1-179129855-2	chr1	179129711	179130002	+	0.000	0.000	31.3	4.0	7.81	1.17e-17
Merged-chr1-179187993-2	chr1	179187890	179188101	+	0.000	0.000	12.3	1.5	8.23	6.82e-08
Merged-chr1-179526964-2	chr1	179526735	179527189	+	0.000	0.000	32.9	8.0	4.11	1.33e-10
Merged-chr1-179708531-2	chr1	179708321	179708732	+	0.000	0.000	63.7	14.5	4.40	4.82e-21
Merged-chr1-179710075-2	chr1	179709857	179710300	+	0.000	0.000	81.0	34.0	2.38	5.63e-12
Merged-chr1-179715770-2	chr1	179715584	179715960	+	0.000	0.000	16.5	2.0	8.23	4.80e-10
Merged-chr1-179798326-1	chr1	179798204	179798449	+	0.000	0.000	6.6	0.5	13.16	1.32e-05
Merged-chr1-179876410-2	chr1	179876321	179876493	+	0.000	0.000	7.4	1.0	7.40	8.32e-05
Merged-chr1-179955512-2	chr1	179955373	179955636	+	0.000	0.000	27.1	6.0	4.52	2.96e-10
Merged-chr1-179977147-2	chr1	179977040	179977265	+	0.000	0.000	9.0	1.0	9.05	1.13e-06
Merged-chr1-180157149-3	chr1	180156914	180157391	+	0.000	0.000	43.2	14.0	3.08	3.86e-10
Merged-chr1-180530699-2	chr1	180530526	180530871	+	0.000	0.000	84.7	48.0	1.77	1.63e-06
Merged-chr1-181034360-2	chr1	181034242	181034484	+	0.000	0.000	14.8	1.0	14.81	4.52e-12
Merged-chr1-181090254-2	chr1	181089896	181090496	+	0.000	0.000	110.6	30.0	3.69	2.45e-29
Merged-chr1-181136182-3	chr1	181135830	181136458	+	0.000	0.000	74.0	33.0	2.24	5.85e-10
Merged-chr1-181141682-3	chr1	181141400	181141914	+	0.000	0.000	45.7	23.0	1.98	3.19e-05
Merged-chr1-181161207-2	chr1	181161103	181161333	+	0.000	0.000	14.8	0.5	29.61	4.25e-16
Merged-chr1-181315078-2	chr1	181314952	181315237	+	0.000	0.000	7.0	0.5	13.98	1.32e-05
Merged-chr1-182114162-4	chr1	182113863	182114450	+	0.000	0.000	26.3	8.0	3.29	3.55e-07
Merged-chr1-182149613-2	chr1	182149437	182149787	+	0.000	0.000	52.6	26.0	2.02	4.64e-06
Merged-chr1-182598653-2	chr1	182598425	182598913	+	0.000	0.000	32.1	3.0	10.69	3.86e-22
Merged-chr1-182607304-1	chr1	182607191	182607418	+	0.000	0.000	13.2	3.0	4.39	1.61e-05
Merged-chr1-182623165-2	chr1	182622953	182623350	+	0.000	0.000	12.3	0.5	24.68	3.09e-13
Merged-chr1-182677068-2	chr1	182676929	182677223	+	0.000	0.000	13.2	3.0	4.39	1.61e-05
Merged-chr1-182777472-2	chr1	182777325	182777623	+	0.000	0.000	7.4	0.5	14.81	9.40e-07
Merged-chr1-182841477-2	chr1	182841337	182841631	+	0.000	0.000	15.6	3.0	5.21	6.70e-07
Merged-chr1-183139810-2	chr1	183139495	183140169	+	0.000	0.000	78.1	38.5	2.03	1.50e-08
Merged-chr1-183180950-2	chr1	183180734	183181159	+	0.000	0.000	131.6	46.0	2.86	1.26e-24
Merged-chr1-183192027-2	chr1	183191884	183192192	+	0.000	0.000	25.5	9.0	2.83	8.65e-06
Merged-chr1-183209702-2	chr1	183209540	183209870	+	0.000	0.000	37.0	15.0	2.47	1.19e-06
Merged-chr1-183270788-4	chr1	183270438	183271128	+	0.000	0.000	222.9	114.5	1.95	3.89e-19
Merged-chr1-183272552-2	chr1	183272333	183272778	+	0.000	0.000	175.6	100.0	1.76	7.59e-12
Merged-chr1-183278340-2	chr1	183278209	183278468	+	0.000	0.000	24.7	8.0	3.08	3.73e-06
Merged-chr1-183318618-2	chr1	183318419	183318821	+	0.000	0.000	91.3	33.0	2.77	8.20e-17
Merged-chr1-183470358-2	chr1	183470183	183470528	+	0.000	0.000	67.9	27.0	2.51	6.77e-11
Merged-chr1-183471821-9	chr1	183471035	183472575	+	0.000	0.000	302.7	197.0	1.54	2.40e-12
Merged-chr1-183608545-2	chr1	183608331	183608761	+	0.000	0.000	89.7	48.0	1.87	7.80e-08
Merged-chr1-183652774-2	chr1	183652648	183652886	+	0.000	0.000	8.6	0.5	17.27	5.88e-08
Merged-chr1-183721260-2	chr1	183721033	183721450	+	0.000	0.000	14.0	1.0	13.98	6.36e-11
Merged-chr1-183870870-2	chr1	183870639	183871030	+	0.000	0.000	34.5	6.5	5.31	2.72e-14
Merged-chr1-183872585-2	chr1	183872411	183872767	+	0.000	0.000	48.5	3.0	16.18	3.41e-40
Merged-chr1-183902105-2	chr1	183901866	183902362	+	0.000	0.000	86.4	21.0	4.11	2.12e-26
Merged-chr1-183963105-2	chr1	183962921	183963230	+	0.000	0.000	9.9	1.0	9.87	1.13e-06
Merged-chr1-183989306-2	chr1	183989108	183989507	+	0.000	0.000	32.1	13.0	2.47	6.21e-06
Merged-chr1-184161499-2	chr1	184161348	184161639	+	0.000	0.000	6.6	0.5	13.16	1.32e-05
Merged-chr1-184241567-2	chr1	184241347	184241778	+	0.000	0.000	37.0	5.0	7.40	4.10e-20
Merged-chr1-184299553-2	chr1	184299366	184299761	+	0.000	0.000	54.7	25.0	2.19	3.36e-07
Merged-chr1-184388618-2	chr1	184388384	184388868	+	0.000	0.000	142.3	82.0	1.74	1.21e-09
Merged-chr1-184486218-2	chr1	184486077	184486360	+	0.000	0.000	16.5	3.0	5.48	1.24e-07
Merged-chr1-184532346-2	chr1	184532182	184532517	+	0.000	0.000	22.2	3.0	7.40	1.60e-12
Merged-chr1-184558140-2	chr1	184558027	184558255	+	0.000	0.000	8.2	0.5	16.45	5.88e-08
Merged-chr1-184791805-1	chr1	184791717	184791893	+	0.000	0.000	9.9	1.0	9.87	1.13e-06
Merged-chr1-184890721-2	chr1	184890540	184890928	+	0.000	0.000	37.0	14.0	2.64	2.42e-07
Merged-chr1-184891640-2	chr1	184891551	184891741	+	0.000	0.000	10.7	2.0	5.35	4.65e-05
Merged-chr1-184917852-1	chr1	184917572	184918132	+	0.000	0.000	13.2	0.5	26.32	1.19e-14
Merged-chr1-184946208-2	chr1	184946078	184946351	+	0.000	0.000	9.0	0.5	18.10	3.26e-09
Merged-chr1-184974187-4	chr1	184973627	184974728	+	0.000	0.000	169.0	53.0	3.19	8.25e-37
Merged-chr1-185160186-1	chr1	185160083	185160290	+	0.000	0.000	18.1	2.0	9.05	6.19e-12
Merged-chr1-185389897-2	chr1	185389781	185390030	+	0.000	0.000	7.4	0.5	14.81	9.40e-07
Merged-chr1-185520567-4	chr1	185520172	185520974	+	0.000	0.000	54.3	28.0	1.94	8.40e-06
Merged-chr1-185735802-2	chr1	185735685	185735924	+	0.000	0.000	8.2	0.5	16.45	5.88e-08
Merged-chr1-186290296-2	chr1	186290074	186290509	+	0.000	0.000	29.6	8.0	3.70	7.97e-09
Merged-chr1-186520197-2	chr1	186520059	186520326	+	0.000	0.000	10.7	2.0	5.35	4.65e-05
Merged-chr1-186534632-2	chr1	186534397	186534857	+	0.000	0.000	23.9	7.0	3.41	1.35e-06
Merged-chr1-186566324-2	chr1	186566178	186566471	+	0.000	0.000	11.5	2.0	5.76	8.31e-06
Merged-chr1-186627293-2	chr1	186627135	186627444	+	0.000	0.000	22.2	1.0	22.21	3.42e-22
Merged-chr1-186671066-7	chr1	186670272	186671771	+	0.000	0.000	83.9	40.0	2.10	1.91e-09
Merged-chr1-186683855-2	chr1	186683766	186683946	+	0.000	0.000	17.3	2.0	8.64	5.61e-11
Merged-chr1-186708895-3	chr1	186708651	186709160	+	0.000	0.000	12.3	2.0	6.17	1.36e-06
Merged-chr1-186865428-2	chr1	186865260	186865627	+	0.000	0.000	14.0	0.5	27.97	1.19e-14
Merged-chr1-186948757-2	chr1	186948498	186949027	+	0.000	0.000	184.3	122.0	1.51	1.04e-07
Merged-chr1-187010724-2	chr1	187010457	187010962	+	0.000	0.000	106.9	41.0	2.61	1.99e-17
Merged-chr1-187033507-2	chr1	187033341	187033673	+	0.000	0.000	50.2	25.0	2.01	6.95e-06
Merged-chr1-187409592-2	chr1	187409372	187409818	+	0.000	0.000	41.1	18.0	2.28	2.30e-06
Merged-chr1-188237914-3	chr1	188237573	188238271	+	0.000	0.000	73.2	35.0	2.09	1.38e-08
Merged-chr1-192439542-2	chr1	192439325	192439746	+	0.000	0.000	60.9	28.0	2.17	1.03e-07
Merged-chr1-192453481-2	chr1	192453151	192453722	+	0.000	0.000	29.6	10.0	2.96	7.64e-07
Merged-chr1-192477152-2	chr1	192476859	192477376	+	0.000	0.000	76.5	40.0	1.91	2.64e-07
Merged-chr1-192527551-1	chr1	192527417	192527685	+	0.000	0.000	14.8	1.0	14.81	4.52e-12
Merged-chr1-192530452-2	chr1	192530308	192530591	+	0.000	0.000	28.8	8.5	3.39	9.92e-08
Merged-chr1-192545217-3	chr1	192544950	192545499	+	0.000	0.000	65.8	37.0	1.78	1.98e-05
Merged-chr1-192550935-2	chr1	192550684	192551184	+	0.000	0.000	46.9	14.0	3.35	1.13e-11
Merged-chr1-192553091-2	chr1	192552956	192553248	+	0.000	0.000	10.7	0.5	21.39	1.63e-10
Merged-chr1-192790130-2	chr1	192789904	192790357	+	0.000	0.000	123.4	16.0	7.71	1.36e-64
Merged-chr1-192807499-2	chr1	192807363	192807625	+	0.000	0.000	32.9	9.0	3.66	2.21e-09
Merged-chr1-193409037-2	chr1	193408765	193409323	+	0.000	0.000	45.2	6.0	7.54	2.48e-24
Merged-chr1-193418597-2	chr1	193418315	193418802	+	0.000	0.000	41.5	5.0	8.31	1.04e-23
Merged-chr1-193419355-2	chr1	193419188	193419520	+	0.000	0.000	15.6	1.0	15.63	3.00e-13
Merged-chr1-196148576-2	chr1	196148455	196148693	+	0.000	0.000	7.4	1.0	7.40	8.32e-05
Merged-chr1-196152370-2	chr1	196152181	196152571	+	0.000	0.000	10.7	1.0	10.69	1.11e-07
Merged-chr1-196535932-2	chr1	196535786	196536071	+	0.000	0.000	9.0	0.5	18.10	3.26e-09
Merged-chr1-196558611-2	chr1	196558434	196558788	+	0.000	0.000	46.9	7.0	6.70	1.46e-22
Merged-chr1-196608937-3	chr1	196608486	196609394	+	0.000	0.000	85.5	16.0	5.35	1.10e-33
Merged-chr1-197521337-2	chr1	197521184	197521480	+	0.000	0.000	9.9	1.0	9.87	1.13e-06
Merged-chr1-198234656-2	chr1	198234445	198234859	+	0.000	0.000	55.9	31.5	1.78	9.36e-05
Merged-chr1-198235087-2	chr1	198234968	198235199	+	0.000	0.000	11.1	0.5	22.21	7.42e-12
Merged-chr1-198449544-1	chr1	198449421	198449668	+	0.000	0.000	9.0	1.0	9.05	1.13e-06
Merged-chr1-198726642-2	chr1	198726445	198726845	+	0.000	0.000	39.5	18.0	2.19	1.21e-05
Merged-chr1-198778294-1	chr1	198778178	198778411	+	0.000	0.000	13.6	1.0	13.57	6.36e-11
Merged-chr1-198904519-2	chr1	198904349	198904676	+	0.000	0.000	16.5	0.5	32.90	4.42e-19
Merged-chr1-199226397-2	chr1	199226200	199226609	+	0.000	0.000	69.1	31.0	2.23	2.87e-09
Merged-chr1-199311037-2	chr1	199310936	199311161	+	0.000	0.000	7.4	1.0	7.40	8.32e-05
Merged-chr1-199855100-2	chr1	199854956	199855241	+	0.000	0.000	32.9	8.0	4.11	1.33e-10
Merged-chr1-199981993-2	chr1	199981875	199982123	+	0.000	0.000	6.6	0.5	13.16	1.32e-05
Merged-chr1-200153493-2	chr1	200153365	200153626	+	0.000	0.000	39.9	3.0	13.30	1.07e-29
Merged-chr1-200245653-2	chr1	200245482	200245806	+	0.000	0.000	13.2	2.0	6.58	2.07e-07
Merged-chr1-200258631-2	chr1	200258504	200258740	+	0.000	0.000	8.2	1.0	8.23	1.02e-05
Merged-chr1-200336613-2	chr1	200336459	200336770	+	0.000	0.000	30.4	7.0	4.35	9.98e-11
Merged-chr1-200888482-2	chr1	200888303	200888678	+	0.000	0.000	26.7	3.0	8.91	3.53e-16
Merged-chr1-201022987-2	chr1	201022874	201023129	+	0.000	0.000	25.5	10.0	2.55	4.69e-05
Merged-chr1-201072365-2	chr1	201072147	201072568	+	0.000	0.000	34.5	4.0	8.64	2.07e-20
Merged-chr1-201137755-2	chr1	201137574	201137895	+	0.000	0.000	8.2	1.0	8.23	1.02e-05
Merged-chr1-201399531-1	chr1	201399457	201399606	+	0.000	0.000	7.4	1.0	7.40	8.32e-05
Merged-chr1-201404225-2	chr1	201403970	201404499	+	0.000	0.000	86.8	2.0	43.39	4.42e-106
Merged-chr1-201530857-2	chr1	201530626	201531081	+	0.000	0.000	84.3	50.0	1.69	7.15e-06
Merged-chr1-201536773-2	chr1	201536599	201536960	+	0.000	0.000	101.2	38.0	2.66	1.91e-17
Merged-chr1-201562921-2	chr1	201562627	201563213	+	0.000	0.000	198.2	132.0	1.50	5.19e-08
Merged-chr1-201584812-2	chr1	201584634	201584973	+	0.000	0.000	10.3	0.5	20.56	1.63e-10
Merged-chr1-201740840-2	chr1	201740607	201741039	+	0.000	0.000	23.0	6.0	3.84	1.01e-07
Merged-chr1-201745225-1	chr1	201745122	201745329	+	0.000	0.000	13.2	3.0	4.39	1.61e-05
Merged-chr1-201748555-2	chr1	201748334	201748767	+	0.000	0.000	115.2	67.0	1.72	6.35e-08
Merged-chr1-201916843-2	chr1	201916592	201917115	+	0.000	0.000	99.5	58.0	1.72	6.16e-07
Merged-chr1-202037888-2	chr1	202037730	202038046	+	0.000	0.000	22.2	0.5	44.42	1.29e-28
Merged-chr1-202113535-2	chr1	202113278	202113743	+	0.000	0.000	25.5	5.0	5.10	1.60e-10
Merged-chr1-202118744-2	chr1	202118628	202118856	+	0.000	0.000	22.2	2.0	11.10	5.53e-16
Merged-chr1-202190182-2	chr1	202190025	202190321	+	0.000	0.000	18.1	3.0	6.03	3.57e-09
Merged-chr1-202285723-1	chr1	202285624	202285823	+	0.000	0.000	8.2	0.5	16.45	5.88e-08
Merged-chr1-202312088-2	chr1	202311725	202312465	+	0.000	0.000	31.3	10.0	3.13	7.98e-08
Merged-chr1-202319592-2	chr1	202319415	202319766	+	0.000	0.000	21.4	6.0	3.56	1.46e-06
Merged-chr1-202349356-2	chr1	202349155	202349549	+	0.000	0.000	69.1	39.0	1.77	9.07e-06
Merged-chr1-202574886-2	chr1	202574725	202575025	+	0.000	0.000	13.2	3.0	4.39	1.61e-05
Merged-chr1-202580116-2	chr1	202579951	202580280	+	0.000	0.000	46.9	18.0	2.60	2.46e-08
Merged-chr1-202592364-2	chr1	202592244	202592479	+	0.000	0.000	24.7	5.0	4.94	8.07e-10
Merged-chr1-202835732-2	chr1	202835545	202835977	+	0.000	0.000	16.5	1.0	16.45	1.87e-14
Merged-chr1-203062618-2	chr1	203062483	203062744	+	0.000	0.000	13.2	3.0	4.39	1.61e-05
Merged-chr1-203074107-2	chr1	203073982	203074219	+	0.000	0.000	8.2	0.5	16.45	5.88e-08
Merged-chr1-203091079-2	chr1	203090949	203091270	+	0.000	0.000	7.4	0.5	14.81	9.40e-07
Merged-chr1-203177664-2	chr1	203177501	203177835	+	0.000	0.000	21.4	8.0	2.67	9.40e-05
Merged-chr1-203281263-2	chr1	203281091	203281389	+	0.000	0.000	19.7	1.0	19.74	3.18e-18
Merged-chr1-203289674-2	chr1	203289527	203289884	+	0.000	0.000	18.9	2.0	9.46	6.19e-12
Merged-chr1-203381220-2	chr1	203380981	203381466	+	0.000	0.000	14.8	4.0	3.70	7.63e-05
Merged-chr1-203593980-2	chr1	203593715	203594205	+	0.000	0.000	79.0	23.0	3.43	2.09e-19
Merged-chr1-203600034-2	chr1	203599898	203600203	+	0.000	0.000	9.9	0.5	19.74	3.26e-09
Merged-chr1-203630985-2	chr1	203630796	203631136	+	0.000	0.000	33.7	15.0	2.25	4.02e-05
Merged-chr1-203643502-2	chr1	203643319	203643671	+	0.000	0.000	44.4	10.0	4.44	2.19e-15
Merged-chr1-203649598-2	chr1	203649439	203649746	+	0.000	0.000	35.8	2.0	17.89	4.76e-31
Merged-chr1-203652902-2	chr1	203652725	203653093	+	0.000	0.000	27.1	0.5	54.29	4.15e-37
Merged-chr1-203663346-3	chr1	203662974	203663716	+	0.000	0.000	243.9	63.0	3.87	1.77e-66
Merged-chr1-203692998-5	chr1	203692519	203693465	+	0.000	0.000	308.9	205.0	1.51	1.27e-11
Merged-chr1-203930501-2	chr1	203930326	203930662	+	0.000	0.000	20.6	7.0	2.94	4.44e-05
Merged-chr1-203934250-2	chr1	203934074	203934410	+	0.000	0.000	33.7	6.0	5.62	1.65e-14
Merged-chr1-203934862-2	chr1	203934718	203935006	+	0.000	0.000	33.3	8.0	4.16	3.19e-11
Merged-chr1-204001114-2	chr1	204000998	204001285	+	0.000	0.000	8.2	0.5	16.45	5.88e-08
Merged-chr1-204102899-2	chr1	204102707	204103081	+	0.000	0.000	52.6	11.5	4.58	2.30e-18
Merged-chr1-204189250-2	chr1	204189059	204189443	+	0.000	0.000	30.4	12.0	2.54	8.87e-06
Merged-chr1-204232678-2	chr1	204232487	204232860	+	0.000	0.000	51.0	6.0	8.50	7.46e-29
Merged-chr1-204264592-2	chr1	204264476	204264740	+	0.000	0.000	8.2	1.0	8.23	1.02e-05
Merged-chr1-204320578-2	chr1	204320337	204320806	+	0.000	0.000	137.4	41.0	3.35	3.96e-32
Merged-chr1-204367684-2	chr1	204367445	204367909	+	0.000	0.000	46.9	18.0	2.60	2.46e-08
Merged-chr1-204377333-2	chr1	204377109	204377560	+	0.000	0.000	71.2	33.0	2.16	6.54e-09
Merged-chr1-204411927-4	chr1	204411453	204412343	+	0.000	0.000	129.1	80.5	1.60	4.00e-07
Merged-chr1-204420760-2	chr1	204420555	204420969	+	0.000	0.000	80.6	1.0	80.61	5.20e-120
Merged-chr1-204453320-2	chr1	204453106	204453537	+	0.000	0.000	179.7	60.0	3.00	2.29e-35
Merged-chr1-204467358-3	chr1	204467116	204467598	+	0.000	0.000	87.2	15.0	5.81	3.65e-37
Merged-chr1-204479827-1	chr1	204479694	204479960	+	0.000	0.000	12.3	2.5	4.94	1.26e-05
Merged-chr1-204544543-2	chr1	204544415	204544695	+	0.000	0.000	15.6	4.0	3.91	1.99e-05
Merged-chr1-204579015-2	chr1	204578800	204579227	+	0.000	0.000	23.0	3.0	7.68	2.07e-13
Merged-chr1-204708688-2	chr1	204708528	204708857	+	0.000	0.000	14.8	4.0	3.70	7.63e-05
Merged-chr1-204916291-2	chr1	204916076	204916431	+	0.000	0.000	7.4	0.5	14.81	9.40e-07
Merged-chr1-205233227-2	chr1	205232993	205233463	+	0.000	0.000	45.2	1.0	45.24	3.14e-57
Merged-chr1-205259641-2	chr1	205259449	205259806	+	0.000	0.000	37.8	5.0	7.57	4.10e-20
Merged-chr1-205262510-2	chr1	205262286	205262836	+	0.000	0.000	62.1	12.5	4.97	1.50e-23
Merged-chr1-205271019-2	chr1	205270865	205271146	+	0.000	0.000	31.3	14.0	2.23	5.99e-05
Merged-chr1-205271542-2	chr1	205271332	205271746	+	0.000	0.000	63.3	18.0	3.52	1.29e-16
Merged-chr1-205272789-1	chr1	205272710	205272869	+	0.000	0.000	13.6	0.5	27.14	1.19e-14
Merged-chr1-205273227-2	chr1	205273026	205273426	+	0.000	0.000	42.4	0.5	84.72	9.82e-65
Merged-chr1-205288407-2	chr1	205288230	205288584	+	0.000	0.000	50.6	24.5	2.06	4.10e-06
Merged-chr1-205294599-4	chr1	205294125	205294981	+	0.000	0.000	222.1	84.5	2.63	1.66e-35
Merged-chr1-205316486-2	chr1	205316373	205316620	+	0.000	0.000	11.5	2.0	5.76	8.31e-06
Merged-chr1-205317924-2	chr1	205317813	205318052	+	0.000	0.000	17.7	5.0	3.54	1.99e-05
Merged-chr1-205319696-1	chr1	205319578	205319815	+	0.000	0.000	16.5	3.0	5.48	1.24e-07
Merged-chr1-205325027-2	chr1	205324841	205325212	+	0.000	0.000	66.6	2.5	26.65	2.88e-68
Merged-chr1-205446997-3	chr1	205446778	205447211	+	0.000	0.000	23.9	9.0	2.65	6.68e-05
Merged-chr1-205448071-2	chr1	205447889	205448225	+	0.000	0.000	22.2	6.0	3.70	3.91e-07
Merged-chr1-205504457-2	chr1	205504324	205504580	+	0.000	0.000	10.7	1.0	10.69	1.11e-07
Merged-chr1-205576904-2	chr1	205576648	205577075	+	0.000	0.000	10.7	2.0	5.35	4.65e-05
Merged-chr1-205582664-6	chr1	205582149	205583237	+	0.000	0.000	88.0	54.0	1.63	1.34e-05
Merged-chr1-205593760-2	chr1	205593640	205593893	+	0.000	0.000	18.9	3.0	6.31	3.57e-09
Merged-chr1-205616684-2	chr1	205616527	205616836	+	0.000	0.000	23.9	3.0	7.95	2.07e-13
Merged-chr1-205833551-2	chr1	205833361	205833772	+	0.000	0.000	12.3	1.0	12.34	8.32e-10
Merged-chr1-205917881-2	chr1	205917578	205918086	+	0.000	0.000	30.0	3.0	10.01	4.28e-20
Merged-chr1-205925932-2	chr1	205925740	205926131	+	0.000	0.000	76.9	47.0	1.64	6.16e-05
Merged-chr1-205939944-1	chr1	205939828	205940060	+	0.000	0.000	7.4	1.0	7.40	8.32e-05
Merged-chr1-205961636-2	chr1	205961482	205961791	+	0.000	0.000	58.4	10.0	5.84	2.32e-25
Merged-chr1-205962232-3	chr1	205962036	205962471	+	0.000	0.000	32.5	8.0	4.06	1.33e-10
Merged-chr1-205963671-4	chr1	205963356	205963986	+	0.000	0.000	140.7	53.0	2.65	2.85e-23
Merged-chr1-205986945-1	chr1	205986856	205987034	+	0.000	0.000	12.3	1.0	12.34	8.32e-10
Merged-chr1-206011262-2	chr1	206011043	206011532	+	0.000	0.000	10.7	1.0	10.69	1.11e-07
Merged-chr1-206053371-2	chr1	206053238	206053499	+	0.000	0.000	6.6	0.5	13.16	1.32e-05
Merged-chr1-206066682-2	chr1	206066565	206066811	+	0.000	0.000	9.0	0.5	18.10	3.26e-09
Merged-chr1-206250534-2	chr1	206250373	206250713	+	0.000	0.000	15.6	0.5	31.26	1.42e-17
Merged-chr1-206358117-2	chr1	206357924	206358316	+	0.000	0.000	33.7	2.0	16.86	1.42e-28
Merged-chr1-206471137-2	chr1	206470895	206471360	+	0.000	0.000	146.8	95.0	1.55	7.28e-07
Merged-chr1-206472701-2	chr1	206472561	206472837	+	0.000	0.000	41.1	13.0	3.16	4.57e-10
Merged-chr1-206496551-2	chr1	206496399	206496723	+	0.000	0.000	27.1	4.0	6.79	3.53e-14
Merged-chr1-206497888-2	chr1	206497811	206497966	+	0.000	0.000	7.8	1.0	7.81	8.32e-05
Merged-chr1-206501191-2	chr1	206501076	206501289	+	0.000	0.000	18.9	4.0	4.73	2.48e-07
Merged-chr1-206504224-2	chr1	206503997	206504466	+	0.000	0.000	139.4	62.5	2.23	5.70e-17
Merged-chr1-206526461-2	chr1	206526232	206526615	+	0.000	0.000	8.2	0.5	16.45	5.88e-08
Merged-chr1-206581830-2	chr1	206581676	206582039	+	0.000	0.000	16.5	3.5	4.70	9.18e-07
Merged-chr1-206673057-2	chr1	206672882	206673192	+	0.000	0.000	12.3	3.0	4.11	7.14e-05
Merged-chr1-206689275-2	chr1	206689175	206689386	+	0.000	0.000	20.2	4.0	5.04	1.02e-08
Merged-chr1-206705938-2	chr1	206705781	206706066	+	0.000	0.000	17.3	2.0	8.64	5.61e-11
Merged-chr1-206707210-2	chr1	206707070	206707362	+	0.000	0.000	9.5	0.5	18.92	3.26e-09
Merged-chr1-207645110-2	chr1	207644896	207645328	+	0.000	0.000	74.9	40.0	1.87	9.67e-07
Merged-chr1-207826164-2	chr1	207826015	207826314	+	0.000	0.000	28.8	1.0	28.79	1.25e-30
Merged-chr1-207832063-2	chr1	207831831	207832358	+	0.000	0.000	46.9	4.0	11.72	1.80e-32
Merged-chr1-207848466-2	chr1	207848203	207848738	+	0.000	0.000	230.3	152.0	1.52	2.40e-09
Merged-chr1-208008117-3	chr1	208007809	208008431	+	0.000	0.000	107.3	71.0	1.51	4.11e-05
Merged-chr1-208061564-2	chr1	208061471	208061657	+	0.000	0.000	9.0	0.5	18.10	3.26e-09
Merged-chr1-208086709-2	chr1	208086560	208086847	+	0.000	0.000	22.2	3.0	7.40	1.60e-12
Merged-chr1-208144774-2	chr1	208144621	208144913	+	0.000	0.000	8.2	1.0	8.23	1.02e-05
Merged-chr1-208154932-2	chr1	208154694	208155190	+	0.000	0.000	41.1	8.5	4.84	9.72e-16
Merged-chr1-208174831-2	chr1	208174623	208175037	+	0.000	0.000	48.5	15.0	3.24	1.00e-11
Merged-chr1-208223348-2	chr1	208223184	208223521	+	0.000	0.000	65.8	37.0	1.78	1.98e-05
Merged-chr1-208236205-2	chr1	208235951	208236497	+	0.000	0.000	76.9	44.5	1.73	1.09e-05
Merged-chr1-209586574-1	chr1	209586467	209586681	+	0.000	0.000	11.5	0.5	23.03	7.42e-12
Merged-chr1-209607560-2	chr1	209607302	209607837	+	0.000	0.000	129.6	11.0	11.78	8.02e-89
Merged-chr1-209651304-2	chr1	209651054	209651544	+	0.000	0.000	205.6	87.5	2.35	8.23e-27
Merged-chr1-209668011-2	chr1	209667731	209668260	+	0.000	0.000	30.8	8.0	3.86	2.10e-09
Merged-chr1-209692440-2	chr1	209692287	209692612	+	0.000	0.000	28.0	9.0	3.11	9.64e-07
Merged-chr1-209895948-2	chr1	209895736	209896161	+	0.000	0.000	76.5	44.0	1.74	7.54e-06
Merged-chr1-210099657-2	chr1	210099552	210099776	+	0.000	0.000	6.6	0.5	13.16	1.32e-05
Merged-chr1-210239458-2	chr1	210239298	210239658	+	0.000	0.000	19.7	5.0	3.95	1.40e-06
Merged-chr1-210246586-2	chr1	210246430	210246772	+	0.000	0.000	14.8	3.0	4.94	3.40e-06
Merged-chr1-210343593-2	chr1	210343449	210343737	+	0.000	0.000	18.9	1.5	12.61	5.59e-14
Merged-chr1-211592361-2	chr1	211592176	211592548	+	0.000	0.000	63.3	25.0	2.53	1.34e-10
Merged-chr1-211831368-1	chr1	211831271	211831465	+	0.000	0.000	6.6	0.5	13.16	1.32e-05
Merged-chr1-211843309-1	chr1	211843181	211843437	+	0.000	0.000	7.4	0.5	14.81	9.40e-07
Merged-chr1-211952052-2	chr1	211951878	211952229	+	0.000	0.000	41.1	18.0	2.28	2.30e-06
Merged-chr1-212219035-2	chr1	212218829	212219219	+	0.000	0.000	23.9	7.0	3.41	1.35e-06
Merged-chr1-212484947-3	chr1	212484630	212485229	+	0.000	0.000	86.4	27.0	3.20	1.40e-19
Merged-chr1-212488773-2	chr1	212488658	212488879	+	0.000	0.000	14.8	2.0	7.40	2.93e-08
Merged-chr1-212566874-2	chr1	212566741	212566990	+	0.000	0.000	19.3	4.0	4.83	5.16e-08
Merged-chr1-212580309-2	chr1	212580181	212580435	+	0.000	0.000	13.2	2.0	6.58	2.07e-07
Merged-chr1-212596171-4	chr1	212595649	212596710	+	0.000	0.000	210.2	139.0	1.51	1.26e-08
Merged-chr1-212606238-1	chr1	212606151	212606326	+	0.000	0.000	13.6	1.5	9.05	7.80e-09
Merged-chr1-212635337-2	chr1	212635120	212635562	+	0.000	0.000	107.8	6.0	17.96	3.91e-92
Merged-chr1-212700477-2	chr1	212700173	212700730	+	0.000	0.000	42.8	18.0	2.38	9.71e-07
Merged-chr1-212721727-2	chr1	212721537	212721896	+	0.000	0.000	49.4	17.0	2.90	2.01e-10
Merged-chr1-212722540-2	chr1	212722384	212722698	+	0.000	0.000	16.5	5.0	3.29	6.90e-05
Merged-chr1-212750431-2	chr1	212750314	212750557	+	0.000	0.000	13.2	1.0	13.16	6.36e-11
Merged-chr1-212752942-2	chr1	212752645	212753402	+	0.000	0.000	35.8	6.5	5.50	5.02e-15
Merged-chr1-212819816-2	chr1	212819656	212819977	+	0.000	0.000	20.6	2.0	10.28	6.44e-14
Merged-chr1-212931140-2	chr1	212930996	212931326	+	0.000	0.000	8.2	0.5	16.45	5.88e-08
Merged-chr1-213051731-2	chr1	213051516	213051910	+	0.000	0.000	46.1	24.0	1.92	4.24e-05
Merged-chr1-213070599-2	chr1	213070438	213070791	+	0.000	0.000	25.5	3.0	8.50	3.07e-15
Merged-chr1-213988738-1	chr1	213988631	213988846	+	0.000	0.000	6.2	0.5	12.34	1.32e-05
Merged-chr1-214002692-2	chr1	214002511	214002890	+	0.000	0.000	21.4	8.0	2.67	9.40e-05
Merged-chr1-214123402-2	chr1	214123178	214123625	+	0.000	0.000	48.5	26.0	1.87	7.11e-05
Merged-chr1-214418579-2	chr1	214418399	214418751	+	0.000	0.000	27.6	4.0	6.89	3.53e-14
Merged-chr1-214477143-2	chr1	214476986	214477310	+	0.000	0.000	23.9	7.0	3.41	1.35e-06
Merged-chr1-214516309-2	chr1	214516166	214516460	+	0.000	0.000	10.7	2.0	5.35	4.65e-05
Merged-chr1-214537695-2	chr1	214537526	214537840	+	0.000	0.000	18.9	4.0	4.73	2.48e-07
Merged-chr1-214570553-3	chr1	214570279	214570843	+	0.000	0.000	65.8	32.0	2.06	2.01e-07
Merged-chr1-215583486-3	chr1	215583195	215583769	+	0.000	0.000	42.0	18.0	2.33	2.30e-06
Merged-chr1-215618175-2	chr1	215618020	215618357	+	0.000	0.000	14.8	0.5	29.61	4.25e-16
Merged-chr1-218377414-2	chr1	218377180	218377634	+	0.000	0.000	18.1	4.0	4.52	2.48e-07
Merged-chr1-218462758-2	chr1	218462608	218462923	+	0.000	0.000	15.6	3.0	5.21	6.70e-07
Merged-chr1-219188518-2	chr1	219188350	219188681	+	0.000	0.000	24.7	8.0	3.08	3.73e-06
Merged-chr1-219272384-2	chr1	219272185	219272593	+	0.000	0.000	30.4	10.0	3.04	2.51e-07
Merged-chr1-219313195-2	chr1	219313050	219313356	+	0.000	0.000	23.9	9.0	2.65	6.68e-05
Merged-chr1-219438420-4	chr1	219438154	219438686	+	0.000	0.000	31.3	4.0	7.81	1.17e-17
Merged-chr1-219442758-2	chr1	219442533	219442994	+	0.000	0.000	55.9	29.0	1.93	1.10e-05
Merged-chr1-219798430-2	chr1	219798264	219798601	+	0.000	0.000	39.5	17.0	2.32	3.39e-06
Merged-chr1-220015982-2	chr1	220015874	220016092	+	0.000	0.000	8.2	0.5	16.45	5.88e-08
Merged-chr1-220330483-2	chr1	220330300	220330653	+	0.000	0.000	24.7	0.5	49.35	5.83e-32
Merged-chr1-220498382-2	chr1	220498266	220498532	+	0.000	0.000	6.6	0.5	13.16	1.32e-05
Merged-chr1-221035768-1	chr1	221035686	221035851	+	0.000	0.000	14.8	4.0	3.70	7.63e-05
Merged-chr1-221046367-2	chr1	221045991	221046671	+	0.000	0.000	36.2	1.0	36.19	1.02e-42
Merged-chr1-221098728-2	chr1	221098490	221098991	+	0.000	0.000	54.3	28.0	1.94	8.40e-06
Merged-chr1-221141238-1	chr1	221141098	221141379	+	0.000	0.000	7.4	0.5	14.81	9.40e-07
Merged-chr1-221203661-1	chr1	221203522	221203800	+	0.000	0.000	7.4	1.0	7.40	8.32e-05
Merged-chr1-221449965-2	chr1	221449754	221450166	+	0.000	0.000	28.0	1.0	27.97	3.50e-29
Merged-chr1-221760203-2	chr1	221760061	221760348	+	0.000	0.000	18.1	1.5	12.06	5.59e-14
Merged-chr1-221832317-2	chr1	221832173	221832462	+	0.000	0.000	19.7	1.0	19.74	3.18e-18
Merged-chr1-222655087-2	chr1	222654944	222655230	+	0.000	0.000	16.5	4.0	4.11	4.89e-06
Merged-chr1-222891795-1	chr1	222891697	222891893	+	0.000	0.000	6.6	0.5	13.16	1.32e-05
Merged-chr1-222897714-2	chr1	222897603	222897829	+	0.000	0.000	10.7	2.0	5.35	4.65e-05
Merged-chr1-222909812-2	chr1	222909643	222910014	+	0.000	0.000	12.3	0.5	24.68	3.09e-13
Merged-chr1-223017536-2	chr1	223017332	223017727	+	0.000	0.000	53.5	15.0	3.56	2.13e-14
Merged-chr1-223081428-4	chr1	223081141	223081716	+	0.000	0.000	112.7	75.0	1.50	3.98e-05
Merged-chr1-223095580-2	chr1	223095462	223095700	+	0.000	0.000	6.6	0.5	13.16	1.32e-05
Merged-chr1-223103222-4	chr1	223102851	223103613	+	0.000	0.000	69.9	29.0	2.41	2.03e-10
Merged-chr1-223115048-2	chr1	223114855	223115257	+	0.000	0.000	57.6	25.0	2.30	2.87e-08
Merged-chr1-223244980-2	chr1	223244873	223245085	+	0.000	0.000	9.0	1.0	9.05	1.13e-06
Merged-chr1-223363137-2	chr1	223362836	223363399	+	0.000	0.000	41.1	6.5	6.33	1.13e-19
Merged-chr1-223363653-2	chr1	223363538	223363758	+	0.000	0.000	8.2	1.0	8.23	1.02e-05
Merged-chr1-223679949-2	chr1	223679805	223680102	+	0.000	0.000	23.9	5.0	4.77	3.91e-09
Merged-chr1-223739847-2	chr1	223739676	223740003	+	0.000	0.000	22.2	0.5	44.42	1.29e-28
Merged-chr1-223842914-1	chr1	223842816	223843013	+	0.000	0.000	12.3	1.0	12.34	8.32e-10
Merged-chr1-224067810-2	chr1	224067608	224068112	+	0.000	0.000	35.4	9.0	3.93	3.97e-11
Merged-chr1-224169101-3	chr1	224168758	224169472	+	0.000	0.000	120.9	64.0	1.89	2.78e-10
Merged-chr1-224204922-2	chr1	224204654	224205155	+	0.000	0.000	62.1	34.0	1.83	1.04e-05
Merged-chr1-224219733-2	chr1	224219637	224219820	+	0.000	0.000	8.2	0.5	16.45	5.88e-08
Merged-chr1-224341147-3	chr1	224340820	224341420	+	0.000	0.000	16.5	5.0	3.29	6.90e-05
Merged-chr1-224411996-2	chr1	224411840	224412143	+	0.000	0.000	14.0	3.0	4.66	1.61e-05
Merged-chr1-224904233-2	chr1	224904094	224904385	+	0.000	0.000	6.6	0.5	13.16	1.32e-05
Merged-chr1-225460291-2	chr1	225460128	225460444	+	0.000	0.000	16.5	2.0	8.23	4.80e-10
Merged-chr1-225649851-1	chr1	225649758	225649944	+	0.000	0.000	8.2	1.0	8.23	1.02e-05
Merged-chr1-225897276-1	chr1	225897161	225897392	+	0.000	0.000	8.2	1.0	8.23	1.02e-05
Merged-chr1-225997119-2	chr1	225997006	225997228	+	0.000	0.000	24.7	7.5	3.29	1.27e-06
Merged-chr1-225998820-1	chr1	225998731	225998909	+	0.000	0.000	14.0	3.0	4.66	1.61e-05
Merged-chr1-226098160-2	chr1	226097855	226098547	+	0.000	0.000	75.3	17.0	4.43	4.13e-25
Merged-chr1-226110369-6	chr1	226109833	226110906	+	0.000	0.000	125.4	79.5	1.58	1.47e-06
Merged-chr1-226217464-2	chr1	226217351	226217592	+	0.000	0.000	8.6	0.5	17.27	5.88e-08
Merged-chr1-226330466-2	chr1	226330339	226330565	+	0.000	0.000	6.6	0.5	13.16	1.32e-05
Merged-chr1-226476810-2	chr1	226476650	226476957	+	0.000	0.000	14.8	4.0	3.70	7.63e-05
Merged-chr1-226542331-2	chr1	226542067	226542617	+	0.000	0.000	14.0	0.5	27.97	1.19e-14
Merged-chr1-226558408-2	chr1	226558215	226558601	+	0.000	0.000	12.3	1.0	12.34	8.32e-10
Merged-chr1-226570096-2	chr1	226569972	226570220	+	0.000	0.000	10.7	2.0	5.35	4.65e-05
Merged-chr1-226603464-2	chr1	226603246	226603632	+	0.000	0.000	18.1	5.0	3.62	5.42e-06
Merged-chr1-226657125-2	chr1	226656943	226657319	+	0.000	0.000	59.2	31.0	1.91	4.94e-06
Merged-chr1-226664782-2	chr1	226664537	226665034	+	0.000	0.000	112.7	61.0	1.85	3.17e-09
Merged-chr1-226882881-2	chr1	226882710	226883069	+	0.000	0.000	29.6	3.0	9.87	4.29e-19
Merged-chr1-226898412-2	chr1	226898301	226898525	+	0.000	0.000	7.4	0.5	14.81	9.40e-07
Merged-chr1-227043955-2	chr1	227043843	227044076	+	0.000	0.000	8.2	1.0	8.23	1.02e-05
Merged-chr1-227073241-2	chr1	227073140	227073365	+	0.000	0.000	8.2	1.0	8.23	1.02e-05
Merged-chr1-227308832-1	chr1	227308709	227308955	+	0.000	0.000	7.4	0.5	14.81	9.40e-07
Merged-chr1-227399509-2	chr1	227399360	227399654	+	0.000	0.000	28.8	10.0	2.88	2.25e-06
Merged-chr1-227435568-1	chr1	227435478	227435658	+	0.000	0.000	8.2	0.5	16.45	5.88e-08
Merged-chr1-227447763-2	chr1	227447487	227448017	+	0.000	0.000	48.5	13.0	3.73	7.28e-14
Merged-chr1-227708035-2	chr1	227707866	227708215	+	0.000	0.000	14.8	4.0	3.70	7.63e-05
Merged-chr1-228037882-2	chr1	228037667	228038087	+	0.000	0.000	65.8	31.0	2.12	6.76e-08
Merged-chr1-228085739-4	chr1	228085381	228086085	+	0.000	0.000	135.3	88.0	1.54	2.00e-06
Merged-chr1-228141330-2	chr1	228141174	228141466	+	0.000	0.000	40.3	11.0	3.66	1.26e-11
Merged-chr1-228737660-1	chr1	228737513	228737807	+	0.000	0.000	9.0	1.0	9.05	1.13e-06
Merged-chr1-229027744-2	chr1	229027586	229027902	+	0.000	0.000	50.2	16.0	3.14	8.63e-12
Merged-chr1-229527422-1	chr1	229527218	229527627	+	0.000	0.000	6.6	0.5	13.16	1.32e-05
Merged-chr1-229597092-2	chr1	229596975	229597206	+	0.000	0.000	7.4	1.0	7.40	8.32e-05
Merged-chr1-229627269-2	chr1	229627123	229627414	+	0.000	0.000	22.2	1.0	22.21	3.42e-22
Merged-chr1-230023604-2	chr1	230023400	230023771	+	0.000	0.000	11.5	0.5	23.03	7.42e-12
Merged-chr1-230106086-2	chr1	230105864	230106313	+	0.000	0.000	76.5	37.0	2.07	1.32e-08
Merged-chr1-230113927-3	chr1	230113563	230114286	+	0.000	0.000	141.1	67.0	2.11	2.37e-15
Merged-chr1-230169959-2	chr1	230169839	230170087	+	0.000	0.000	11.5	0.5	23.03	7.42e-12
Merged-chr1-230269018-2	chr1	230268851	230269191	+	0.000	0.000	51.0	12.0	4.25	2.40e-16
Merged-chr1-230304030-2	chr1	230303822	230304230	+	0.000	0.000	48.1	23.0	2.09	3.54e-06
Merged-chr1-230328874-2	chr1	230328734	230329037	+	0.000	0.000	12.3	0.5	24.68	3.09e-13
Merged-chr1-230625579-2	chr1	230625464	230625678	+	0.000	0.000	6.6	0.5	13.16	1.32e-05
Merged-chr1-230822401-2	chr1	230822213	230822612	+	0.000	0.000	33.7	7.0	4.82	1.02e-12
Merged-chr1-231053925-2	chr1	231053776	231054073	+	0.000	0.000	10.3	1.0	10.28	1.11e-07
Merged-chr1-231065878-2	chr1	231065725	231066050	+	0.000	0.000	15.2	3.0	5.07	6.70e-07
Merged-chr1-231271582-1	chr1	231271481	231271683	+	0.000	0.000	9.9	0.5	19.74	3.26e-09
Merged-chr1-231390294-2	chr1	231390132	231390461	+	0.000	0.000	51.0	20.0	2.55	1.25e-08
Merged-chr1-231465210-2	chr1	231465008	231465428	+	0.000	0.000	33.7	6.0	5.62	1.65e-14
Merged-chr1-231493798-4	chr1	231493388	231494202	+	0.000	0.000	32.1	2.0	16.04	2.35e-27
Merged-chr1-231512516-4	chr1	231512274	231512802	+	0.000	0.000	19.7	5.0	3.95	1.40e-06
Merged-chr1-231629357-2	chr1	231629219	231629504	+	0.000	0.000	57.6	26.0	2.21	1.02e-07
Merged-chr1-231699913-2	chr1	231699752	231700094	+	0.000	0.000	14.8	1.0	14.81	4.52e-12
Merged-chr1-232142575-2	chr1	232142394	232142788	+	0.000	0.000	25.5	10.0	2.55	4.69e-05
Merged-chr1-232267319-2	chr1	232267191	232267449	+	0.000	0.000	8.2	0.5	16.45	5.88e-08
Merged-chr1-232415643-2	chr1	232415460	232415811	+	0.000	0.000	28.0	9.0	3.11	9.64e-07
Merged-chr1-232709539-2	chr1	232709311	232709758	+	0.000	0.000	42.0	17.0	2.47	5.78e-07
Merged-chr1-232745064-1	chr1	232744942	232745187	+	0.000	0.000	7.4	0.5	14.81	9.40e-07
Merged-chr1-232844987-2	chr1	232844851	232845165	+	0.000	0.000	15.6	1.0	15.63	3.00e-13
Merged-chr1-234400916-2	chr1	234400760	234401067	+	0.000	0.000	14.0	1.0	13.98	6.36e-11
Merged-chr1-234499854-2	chr1	234499702	234500004	+	0.000	0.000	28.0	8.0	3.50	1.04e-07
Merged-chr1-234501262-2	chr1	234501103	234501426	+	0.000	0.000	32.1	9.0	3.56	2.21e-09
Merged-chr1-234533269-2	chr1	234533117	234533451	+	0.000	0.000	24.7	7.0	3.53	3.89e-07
Merged-chr1-234657337-2	chr1	234656981	234657665	+	0.000	0.000	350.4	232.0	1.51	3.45e-13
Merged-chr1-234773018-2	chr1	234772885	234773132	+	0.000	0.000	20.6	1.0	20.56	1.59e-19
Merged-chr1-234778725-2	chr1	234778522	234779031	+	0.000	0.000	26.7	8.0	3.34	3.55e-07
Merged-chr1-234851668-2	chr1	234851391	234851973	+	0.000	0.000	74.9	39.0	1.92	3.93e-07
Merged-chr1-234892925-2	chr1	234892789	234893088	+	0.000	0.000	16.5	0.5	32.90	4.42e-19
Merged-chr1-234979234-2	chr1	234979115	234979389	+	0.000	0.000	39.9	1.0	39.89	1.85e-47
Merged-chr1-234987703-2	chr1	234987409	234987995	+	0.000	0.000	104.5	68.0	1.54	3.00e-05
Merged-chr1-235008449-2	chr1	235008248	235008657	+	0.000	0.000	136.5	71.0	1.92	4.86e-12
Merged-chr1-235012021-2	chr1	235011725	235012304	+	0.000	0.000	194.9	75.0	2.60	1.89e-30
Merged-chr1-235076193-2	chr1	235076098	235076288	+	0.000	0.000	18.9	6.0	3.15	5.69e-05
Merged-chr1-235105339-2	chr1	235105196	235105491	+	0.000	0.000	18.1	5.0	3.62	5.42e-06
Merged-chr1-235199572-2	chr1	235199405	235199740	+	0.000	0.000	16.0	0.5	32.08	4.42e-19
Merged-chr1-235270898-2	chr1	235270743	235271057	+	0.000	0.000	28.8	2.0	14.39	1.28e-22
Merged-chr1-235337116-2	chr1	235336974	235337255	+	0.000	0.000	21.4	1.0	21.39	7.54e-21
Merged-chr1-235642485-2	chr1	235642263	235642693	+	0.000	0.000	23.0	8.5	2.71	2.87e-05
Merged-chr1-235644678-1	chr1	235644581	235644776	+	0.000	0.000	6.2	0.5	12.34	1.32e-05
Merged-chr1-235764172-2	chr1	235764005	235764327	+	0.000	0.000	12.3	1.0	12.34	8.32e-10
Merged-chr1-235876713-2	chr1	235876563	235876898	+	0.000	0.000	10.7	0.5	21.39	1.63e-10
Merged-chr1-235953175-2	chr1	235953013	235953326	+	0.000	0.000	8.2	0.5	16.45	5.88e-08
Merged-chr1-235984642-2	chr1	235984525	235984766	+	0.000	0.000	10.7	2.0	5.35	4.65e-05
Merged-chr1-236058568-2	chr1	236058314	236058837	+	0.000	0.000	23.0	9.0	2.56	6.68e-05
Merged-chr1-236531886-2	chr1	236531703	236532068	+	0.000	0.000	36.2	12.0	3.02	1.72e-08
Merged-chr1-236664129-2	chr1	236663893	236664374	+	0.000	0.000	32.1	3.0	10.69	3.86e-22
Merged-chr1-236733795-1	chr1	236733673	236733918	+	0.000	0.000	11.5	1.0	11.52	1.00e-08
Merged-chr1-236768800-2	chr1	236768639	236768936	+	0.000	0.000	10.7	2.0	5.35	4.65e-05
Merged-chr1-236795897-3	chr1	236795725	236796117	+	0.000	0.000	25.5	9.5	2.68	2.09e-05
Merged-chr1-241475879-2	chr1	241475599	241476217	+	0.000	0.000	53.5	18.0	2.97	1.80e-11
Merged-chr1-241861131-2	chr1	241861024	241861239	+	0.000	0.000	6.6	0.5	13.16	1.32e-05
Merged-chr1-241891508-2	chr1	241891360	241891633	+	0.000	0.000	8.2	0.5	16.45	5.88e-08
Merged-chr1-241919069-2	chr1	241918863	241919258	+	0.000	0.000	57.6	31.0	1.86	1.82e-05
Merged-chr1-241926347-2	chr1	241926169	241926539	+	0.000	0.000	58.4	26.5	2.20	8.37e-08
Merged-chr1-241965055-2	chr1	241964867	241965243	+	0.000	0.000	60.9	35.0	1.74	7.64e-05
Merged-chr1-241999150-2	chr1	241998942	241999334	+	0.000	0.000	6.6	0.5	13.16	1.32e-05
Merged-chr1-243116428-2	chr1	243116300	243116568	+	0.000	0.000	7.4	0.5	14.81	9.40e-07
Merged-chr1-243229781-2	chr1	243229511	243230042	+	0.000	0.000	12.3	2.0	6.17	1.36e-06
Merged-chr1-243239653-2	chr1	243239507	243239823	+	0.000	0.000	16.5	0.5	32.90	4.42e-19
Merged-chr1-243244746-1	chr1	243244628	243244865	+	0.000	0.000	6.6	0.5	13.16	1.32e-05
Merged-chr1-243354838-4	chr1	243354554	243355101	+	0.000	0.000	25.1	8.0	3.14	1.17e-06
Merged-chr1-243407828-2	chr1	243407637	243408025	+	0.000	0.000	42.8	18.0	2.38	9.71e-07
Merged-chr1-243477929-2	chr1	243477790	243478134	+	0.000	0.000	9.0	0.5	18.10	3.26e-09
Merged-chr1-243496060-2	chr1	243495907	243496189	+	0.000	0.000	11.5	1.0	11.52	1.00e-08
Merged-chr1-243686368-2	chr1	243686242	243686499	+	0.000	0.000	8.2	1.0	8.23	1.02e-05
Merged-chr1-243918167-2	chr1	243918036	243918298	+	0.000	0.000	24.7	8.0	3.08	3.73e-06
Merged-chr1-243938022-2	chr1	243937888	243938156	+	0.000	0.000	11.9	0.5	23.85	7.42e-12
Merged-chr1-244090792-2	chr1	244090669	244090920	+	0.000	0.000	9.9	0.5	19.74	3.26e-09
Merged-chr1-244104584-2	chr1	244104451	244104710	+	0.000	0.000	12.7	2.0	6.37	1.36e-06
Merged-chr1-244299649-2	chr1	244299301	244299894	+	0.000	0.000	34.5	16.0	2.16	6.01e-05
Merged-chr1-244896695-2	chr1	244896407	244896924	+	0.000	0.000	88.8	47.0	1.89	6.10e-08
Merged-chr1-244914944-2	chr1	244914767	244915073	+	0.000	0.000	10.7	0.5	21.39	1.63e-10
Merged-chr1-245875733-2	chr1	245875586	245875845	+	0.000	0.000	18.1	2.5	7.24	2.15e-10
Merged-chr1-246142618-2	chr1	246142417	246142827	+	0.000	0.000	104.1	63.0	1.65	1.40e-06
Merged-chr1-246514507-2	chr1	246514347	246514662	+	0.000	0.000	11.5	0.5	23.03	7.42e-12
Merged-chr1-246795081-2	chr1	246794858	246795368	+	0.000	0.000	30.4	7.0	4.35	9.98e-11
Merged-chr1-246893449-2	chr1	246893317	246893583	+	0.000	0.000	15.6	2.0	7.81	3.87e-09
Merged-chr1-246921686-2	chr1	246921543	246921834	+	0.000	0.000	13.2	2.0	6.58	2.07e-07
Merged-chr1-247078900-2	chr1	247078628	247079174	+	0.000	0.000	194.5	108.0	1.80	6.37e-14
Merged-chr1-247415973-4	chr1	247415497	247416352	+	0.000	0.000	47.3	18.0	2.63	9.31e-09
Merged-chr1-247440340-2	chr1	247440200	247440449	+	0.000	0.000	6.6	0.5	13.16	1.32e-05
Merged-chr2-287405-3	chr2	286997	287746	+	0.000	0.000	45.2	9.0	5.03	1.12e-17
Merged-chr2-1572892-2	chr2	1572591	1573270	+	0.000	0.000	42.8	16.0	2.67	4.74e-08
Merged-chr2-1582465-2	chr2	1582336	1582619	+	0.000	0.000	12.3	2.0	6.17	1.36e-06
Merged-chr2-1605260-2	chr2	1605065	1605470	+	0.000	0.000	101.2	49.5	2.04	9.29e-11
Merged-chr2-1605889-2	chr2	1605651	1606126	+	0.000	0.000	166.2	57.5	2.89	2.30e-31
Merged-chr2-1606809-2	chr2	1606661	1606963	+	0.000	0.000	71.2	9.5	7.49	2.66e-37
Merged-chr2-1608160-2	chr2	1607963	1608352	+	0.000	0.000	116.4	51.0	2.28	4.42e-15
Merged-chr2-1755926-2	chr2	1755703	1756142	+	0.000	0.000	90.5	39.0	2.32	2.12e-12
Merged-chr2-1804721-2	chr2	1804597	1804831	+	0.000	0.000	8.2	0.5	16.45	5.88e-08
Merged-chr2-3223321-2	chr2	3223082	3223553	+	0.000	0.000	62.5	14.0	4.47	3.90e-21
Merged-chr2-3357044-3	chr2	3356749	3357328	+	0.000	0.000	14.8	2.0	7.40	2.93e-08
Merged-chr2-3487134-2	chr2	3487003	3487265	+	0.000	0.000	7.4	0.5	14.81	9.40e-07
Merged-chr2-3493102-2	chr2	3492856	3493368	+	0.000	0.000	59.2	29.0	2.04	6.70e-07
Merged-chr2-3523993-2	chr2	3523809	3524270	+	0.000	0.000	29.6	11.0	2.69	4.68e-06
Merged-chr2-3525215-1	chr2	3525060	3525371	+	0.000	0.000	7.0	0.5	13.98	1.32e-05
Merged-chr2-3536235-6	chr2	3535797	3536659	+	0.000	0.000	187.5	119.0	1.58	5.23e-09
Merged-chr2-3624619-2	chr2	3624452	3624800	+	0.000	0.000	26.3	1.0	26.32	9.47e-28
Merged-chr2-6865713-3	chr2	6865299	6866233	+	0.000	0.000	64.2	25.0	2.57	5.20e-11
Merged-chr2-6877639-2	chr2	6877375	6877860	+	0.000	0.000	32.1	8.0	4.01	1.33e-10
Merged-chr2-8543735-2	chr2	8543499	8543945	+	0.000	0.000	9.0	1.0	9.05	1.13e-06
Merged-chr2-8679936-2	chr2	8679855	8680021	+	0.000	0.000	21.4	7.5	2.85	3.87e-05
Merged-chr2-9076450-2	chr2	9076245	9076700	+	0.000	0.000	9.9	0.5	19.74	3.26e-09
Merged-chr2-9191756-2	chr2	9191595	9191904	+	0.000	0.000	23.0	5.0	4.61	3.91e-09
Merged-chr2-9285668-2	chr2	9285542	9285794	+	0.000	0.000	24.3	2.0	12.13	3.98e-18
Merged-chr2-9288482-1	chr2	9288385	9288580	+	0.000	0.000	14.4	3.5	4.11	1.86e-05
Merged-chr2-9371440-2	chr2	9371201	9371684	+	0.000	0.000	35.4	9.0	3.93	3.97e-11
Merged-chr2-9548662-2	chr2	9548494	9548842	+	0.000	0.000	31.3	4.0	7.81	1.17e-17
Merged-chr2-9574432-2	chr2	9574029	9574757	+	0.000	0.000	30.4	5.0	6.09	2.82e-14
Merged-chr2-9608143-2	chr2	9607846	9608444	+	0.000	0.000	87.2	56.0	1.56	7.49e-05
Merged-chr2-9613456-2	chr2	9613333	9613610	+	0.000	0.000	19.7	1.5	13.16	4.39e-15
Merged-chr2-9618550-2	chr2	9618404	9618691	+	0.000	0.000	15.6	2.0	7.81	3.87e-09
Merged-chr2-9666550-2	chr2	9666406	9666698	+	0.000	0.000	46.1	4.0	11.52	1.80e-32
Merged-chr2-9690908-2	chr2	9690778	9691046	+	0.000	0.000	12.3	3.0	4.11	7.14e-05
Merged-chr2-9782277-2	chr2	9782006	9782564	+	0.000	0.000	69.5	42.0	1.65	8.25e-05
Merged-chr2-9830976-2	chr2	9830842	9831096	+	0.000	0.000	9.9	1.5	6.58	2.77e-05
Merged-chr2-9909298-2	chr2	9909185	9909410	+	0.000	0.000	6.6	0.5	13.16	1.32e-05
Merged-chr2-9918511-2	chr2	9918309	9918718	+	0.000	0.000	71.6	41.0	1.75	1.34e-05
Merged-chr2-9972990-2	chr2	9972850	9973143	+	0.000	0.000	26.3	9.0	2.92	2.94e-06
Merged-chr2-9984517-3	chr2	9984245	9984801	+	0.000	0.000	28.0	10.0	2.80	6.42e-06
Merged-chr2-9990935-2	chr2	9990755	9991123	+	0.000	0.000	51.0	18.0	2.83	4.47e-10
Merged-chr2-9993920-2	chr2	9993765	9994073	+	0.000	0.000	50.6	22.0	2.30	2.11e-07
Merged-chr2-10029340-2	chr2	10029072	10029658	+	0.000	0.000	91.3	37.0	2.47	5.34e-14
Merged-chr2-10036298-2	chr2	10036055	10036594	+	0.000	0.000	83.9	30.5	2.75	3.54e-15
Merged-chr2-10170507-2	chr2	10170272	10170801	+	0.000	0.000	76.1	44.0	1.73	7.54e-06
Merged-chr2-10305386-2	chr2	10305258	10305530	+	0.000	0.000	32.9	8.0	4.11	1.33e-10
Merged-chr2-10351102-2	chr2	10350968	10351260	+	0.000	0.000	17.3	1.0	17.27	1.09e-15
Merged-chr2-10388306-2	chr2	10388084	10388525	+	0.000	0.000	38.2	16.5	2.32	4.11e-06
Merged-chr2-10408047-2	chr2	10407873	10408239	+	0.000	0.000	37.4	18.5	2.02	9.84e-05
Merged-chr2-10482999-3	chr2	10482678	10483339	+	0.000	0.000	27.1	3.0	9.05	3.90e-17
Merged-chr2-10493819-2	chr2	10493629	10494047	+	0.000	0.000	27.1	8.0	3.39	1.04e-07
Merged-chr2-10552681-2	chr2	10552429	10552869	+	0.000	0.000	19.7	6.5	3.04	5.05e-05
Merged-chr2-10810353-1	chr2	10810250	10810456	+	0.000	0.000	17.3	2.0	8.64	5.61e-11
Merged-chr2-10833371-2	chr2	10833241	10833501	+	0.000	0.000	15.6	0.5	31.26	1.42e-17
Merged-chr2-10874028-2	chr2	10873796	10874262	+	0.000	0.000	48.5	11.0	4.41	1.68e-16
Merged-chr2-11109765-2	chr2	11109642	11109904	+	0.000	0.000	10.7	0.5	21.39	1.63e-10
Merged-chr2-11281399-2	chr2	11281180	11281601	+	0.000	0.000	69.9	40.0	1.75	1.97e-05
Merged-chr2-11288659-1	chr2	11288559	11288760	+	0.000	0.000	12.3	3.0	4.11	7.14e-05
Merged-chr2-11391879-2	chr2	11391581	11392192	+	0.000	0.000	133.3	38.0	3.51	3.80e-33
Merged-chr2-11500853-2	chr2	11500738	11500999	+	0.000	0.000	9.9	0.5	19.74	3.26e-09
Merged-chr2-11602792-3	chr2	11602448	11603137	+	0.000	0.000	119.3	76.0	1.57	3.09e-06
Merged-chr2-11648306-3	chr2	11647903	11648614	+	0.000	0.000	18.9	5.0	3.78	5.42e-06
Merged-chr2-11666749-1	chr2	11666612	11666886	+	0.000	0.000	7.4	0.5	14.81	9.40e-07
Merged-chr2-11673206-1	chr2	11673105	11673307	+	0.000	0.000	9.9	0.5	19.74	3.26e-09
Merged-chr2-11778587-2	chr2	11778462	11778722	+	0.000	0.000	16.0	2.0	8.02	4.80e-10
Merged-chr2-11840140-2	chr2	11839970	11840330	+	0.000	0.000	14.8	1.0	14.81	4.52e-12
Merged-chr2-11872842-2	chr2	11872620	11873003	+	0.000	0.000	13.2	2.0	6.58	2.07e-07
Merged-chr2-12006062-2	chr2	12005942	12006175	+	0.000	0.000	8.2	1.0	8.23	1.02e-05
Merged-chr2-12106502-2	chr2	12106321	12106692	+	0.000	0.000	74.9	29.0	2.58	2.06e-12
Merged-chr2-12150023-2	chr2	12149865	12150177	+	0.000	0.000	9.0	1.0	9.05	1.13e-06
Merged-chr2-12287412-2	chr2	12287156	12287708	+	0.000	0.000	30.4	13.0	2.34	3.79e-05
Merged-chr2-12413123-2	chr2	12412847	12413388	+	0.000	0.000	31.3	8.0	3.91	5.37e-10
Merged-chr2-12456511-4	chr2	12456222	12456787	+	0.000	0.000	22.2	5.0	4.44	1.82e-08
Merged-chr2-12588324-4	chr2	12588041	12588611	+	0.000	0.000	35.4	9.0	3.93	3.97e-11
Merged-chr2-12702924-2	chr2	12702667	12703180	+	0.000	0.000	119.3	71.5	1.67	1.78e-07
Merged-chr2-12714999-2	chr2	12714734	12715190	+	0.000	0.000	27.1	8.0	3.39	1.04e-07
Merged-chr2-12715976-4	chr2	12715697	12716245	+	0.000	0.000	62.5	33.5	1.87	6.72e-06
Merged-chr2-12861614-2	chr2	12861417	12861819	+	0.000	0.000	65.0	18.0	3.61	3.60e-17
Merged-chr2-14611022-2	chr2	14610894	14611170	+	0.000	0.000	7.4	0.5	14.81	9.40e-07
Merged-chr2-14635472-2	chr2	14635242	14635727	+	0.000	0.000	31.3	5.5	5.68	5.36e-14
Merged-chr2-15160786-2	chr2	15160577	15161015	+	0.000	0.000	14.8	1.5	9.87	8.30e-10
Merged-chr2-15704689-2	chr2	15704503	15704869	+	0.000	0.000	39.5	18.0	2.19	1.21e-05
Merged-chr2-16626680-2	chr2	16626485	16626868	+	0.000	0.000	23.0	9.0	2.56	6.68e-05
Merged-chr2-16652805-1	chr2	16652714	16652896	+	0.000	0.000	8.6	0.5	17.27	5.88e-08
Merged-chr2-16657293-1	chr2	16657182	16657405	+	0.000	0.000	7.4	0.5	14.81	9.40e-07
Merged-chr2-17583611-4	chr2	17583277	17583964	+	0.000	0.000	34.5	2.0	17.27	8.35e-30
Merged-chr2-17621075-2	chr2	17620943	17621209	+	0.000	0.000	14.0	3.0	4.66	1.61e-05
Merged-chr2-17799504-2	chr2	17799375	17799610	+	0.000	0.000	6.2	0.5	12.34	1.32e-05
Merged-chr2-17823850-2	chr2	17823702	17823990	+	0.000	0.000	11.5	0.5	23.03	7.42e-12
Merged-chr2-18720584-2	chr2	18720453	18720705	+	0.000	0.000	12.3	1.0	12.34	8.32e-10
Merged-chr2-18771441-2	chr2	18771297	18771588	+	0.000	0.000	16.5	3.0	5.48	1.24e-07
Merged-chr2-19808026-1	chr2	19807826	19808227	+	0.000	0.000	8.2	1.0	8.23	1.02e-05
Merged-chr2-19860221-2	chr2	19860110	19860361	+	0.000	0.000	7.4	1.0	7.40	8.32e-05
Merged-chr2-19862006-2	chr2	19861877	19862138	+	0.000	0.000	8.2	1.0	8.23	1.02e-05
Merged-chr2-19903321-2	chr2	19903216	19903422	+	0.000	0.000	14.8	3.0	4.94	3.40e-06
Merged-chr2-20091724-4	chr2	20091389	20092047	+	0.000	0.000	107.8	66.0	1.63	2.19e-06
Merged-chr2-20208672-1	chr2	20208566	20208779	+	0.000	0.000	6.6	0.5	13.16	1.32e-05
Merged-chr2-20365550-2	chr2	20365375	20365738	+	0.000	0.000	26.3	9.0	2.92	2.94e-06
Merged-chr2-20449669-1	chr2	20449578	20449761	+	0.000	0.000	15.2	1.0	15.22	3.00e-13
Merged-chr2-20450411-5	chr2	20449887	20450917	+	0.000	0.000	85.5	7.0	12.22	2.40e-60
Merged-chr2-20564024-2	chr2	20563841	20564222	+	0.000	0.000	69.9	32.0	2.18	9.68e-09
Merged-chr2-20576880-3	chr2	20576668	20577095	+	0.000	0.000	113.1	16.5	6.85	1.35e-54
Merged-chr2-20579298-2	chr2	20578934	20579681	+	0.000	0.000	352.1	190.0	1.85	5.69e-26
Merged-chr2-20634062-1	chr2	20633940	20634184	+	0.000	0.000	7.0	0.5	13.98	1.32e-05
Merged-chr2-20650654-1	chr2	20650424	20650884	+	0.000	0.000	17.3	5.5	3.14	6.32e-05
Merged-chr2-20994354-2	chr2	20994200	20994508	+	0.000	0.000	9.0	1.0	9.05	1.13e-06
Merged-chr2-21070507-2	chr2	21070327	21070696	+	0.000	0.000	56.8	32.0	1.77	7.70e-05
Merged-chr2-23380868-2	chr2	23380700	23381047	+	0.000	0.000	58.4	27.0	2.16	1.52e-07
Merged-chr2-23398256-2	chr2	23398084	23398424	+	0.000	0.000	12.3	3.0	4.11	7.14e-05
Merged-chr2-23411969-2	chr2	23411772	23412194	+	0.000	0.000	25.1	10.5	2.39	9.93e-05
Merged-chr2-23436993-2	chr2	23436758	23437221	+	0.000	0.000	66.6	24.5	2.72	3.20e-12
Merged-chr2-23656807-2	chr2	23656624	23656975	+	0.000	0.000	28.8	0.5	57.58	7.41e-39
Merged-chr2-23926213-2	chr2	23925992	23926532	+	0.000	0.000	78.6	38.0	2.07	8.84e-09
Merged-chr2-24343310-2	chr2	24343174	24343474	+	0.000	0.000	9.0	0.5	18.10	3.26e-09
Merged-chr2-24365188-2	chr2	24364907	24365472	+	0.000	0.000	112.7	47.0	2.40	6.30e-16
Merged-chr2-24401453-2	chr2	24401287	24401627	+	0.000	0.000	10.7	0.5	21.39	1.63e-10
Merged-chr2-24421846-2	chr2	24421702	24422006	+	0.000	0.000	23.0	9.0	2.56	6.68e-05
Merged-chr2-24721595-2	chr2	24721414	24721778	+	0.000	0.000	46.1	4.0	11.52	1.80e-32
Merged-chr2-25098902-3	chr2	25098651	25099153	+	0.000	0.000	66.6	35.5	1.88	3.03e-06
Merged-chr2-25132197-2	chr2	25132093	25132300	+	0.000	0.000	8.2	1.0	8.23	1.02e-05
Merged-chr2-25226644-2	chr2	25226500	25226807	+	0.000	0.000	23.9	1.0	23.85	1.48e-23
Merged-chr2-25251541-2	chr2	25251322	25251825	+	0.000	0.000	46.1	10.5	4.39	6.07e-16
Merged-chr2-25272757-1	chr2	25272680	25272835	+	0.000	0.000	6.6	0.5	13.16	1.32e-05
Merged-chr2-25273830-2	chr2	25273710	25273941	+	0.000	0.000	15.6	0.5	31.26	1.42e-17
Merged-chr2-25349494-2	chr2	25349290	25349723	+	0.000	0.000	14.4	2.0	7.20	2.93e-08
Merged-chr2-25735250-2	chr2	25735093	25735394	+	0.000	0.000	11.5	1.0	11.52	1.00e-08
Merged-chr2-25817745-2	chr2	25817605	25817869	+	0.000	0.000	8.2	0.5	16.45	5.88e-08
Merged-chr2-25977977-2	chr2	25977743	25978188	+	0.000	0.000	31.3	6.0	5.21	4.91e-13
Merged-chr2-26044495-2	chr2	26044299	26044699	+	0.000	0.000	12.3	0.5	24.68	3.09e-13
Merged-chr2-26215704-2	chr2	26215560	26215806	+	0.000	0.000	8.2	1.0	8.23	1.02e-05
Merged-chr2-26299708-2	chr2	26299592	26299828	+	0.000	0.000	13.6	3.0	4.52	1.61e-05
Merged-chr2-26346937-2	chr2	26346795	26347045	+	0.000	0.000	17.7	3.5	5.05	1.87e-07
Merged-chr2-26425148-1	chr2	26425002	26425294	+	0.000	0.000	7.4	0.5	14.81	9.40e-07
Merged-chr2-26597400-2	chr2	26597259	26597546	+	0.000	0.000	9.9	1.0	9.87	1.13e-06
Merged-chr2-26720890-2	chr2	26720664	26721150	+	0.000	0.000	12.3	0.5	24.68	3.09e-13
Merged-chr2-26771394-2	chr2	26771139	26771626	+	0.000	0.000	28.8	11.0	2.62	1.26e-05
Merged-chr2-26821075-2	chr2	26820946	26821199	+	0.000	0.000	7.4	1.0	7.40	8.32e-05
Merged-chr2-27043220-2	chr2	27043040	27043397	+	0.000	0.000	15.6	2.0	7.81	3.87e-09
Merged-chr2-27072345-1	chr2	27072246	27072444	+	0.000	0.000	7.8	1.0	7.81	8.32e-05
Merged-chr2-27074001-2	chr2	27073898	27074126	+	0.000	0.000	12.3	2.0	6.17	1.36e-06
Merged-chr2-27115752-1	chr2	27115626	27115878	+	0.000	0.000	8.2	0.5	16.45	5.88e-08
Merged-chr2-27185398-2	chr2	27185250	27185526	+	0.000	0.000	6.6	0.5	13.16	1.32e-05
Merged-chr2-27262639-2	chr2	27262499	27262805	+	0.000	0.000	12.3	2.0	6.17	1.36e-06
Merged-chr2-27599597-2	chr2	27599428	27599778	+	0.000	0.000	14.4	2.5	5.76	4.20e-07
Merged-chr2-27703881-2	chr2	27703625	27704061	+	0.000	0.000	44.4	21.0	2.12	7.93e-06
Merged-chr2-27711256-2	chr2	27711133	27711376	+	0.000	0.000	18.1	1.0	18.10	6.06e-17
Merged-chr2-27729359-2	chr2	27729195	27729508	+	0.000	0.000	30.8	3.0	10.28	4.28e-20
Merged-chr2-28102140-2	chr2	28102030	28102254	+	0.000	0.000	17.3	5.5	3.14	6.32e-05
Merged-chr2-28102651-2	chr2	28102378	28102922	+	0.000	0.000	120.1	32.0	3.75	1.07e-32
Merged-chr2-28167203-2	chr2	28167052	28167346	+	0.000	0.000	10.7	2.0	5.35	4.65e-05
Merged-chr2-28271744-1	chr2	28271667	28271821	+	0.000	0.000	15.6	0.5	31.26	1.42e-17
Merged-chr2-28296425-2	chr2	28296256	28296588	+	0.000	0.000	37.8	7.0	5.41	1.51e-15
Merged-chr2-28387247-2	chr2	28387079	28387439	+	0.000	0.000	53.5	20.0	2.67	6.86e-10
Merged-chr2-28390692-7	chr2	28390111	28391235	+	0.000	0.000	262.0	164.5	1.59	2.53e-12
Merged-chr2-28396562-1	chr2	28396477	28396648	+	0.000	0.000	16.9	4.0	4.22	4.89e-06
Merged-chr2-28398599-2	chr2	28398418	28398776	+	0.000	0.000	30.4	8.0	3.80	2.10e-09
Merged-chr2-28420067-2	chr2	28419896	28420289	+	0.000	0.000	14.4	3.0	4.80	3.40e-06
Merged-chr2-28422876-2	chr2	28422617	28423177	+	0.000	0.000	29.2	6.0	4.87	1.29e-11
Merged-chr2-28447246-1	chr2	28447114	28447378	+	0.000	0.000	15.6	2.0	7.81	3.87e-09
Merged-chr2-28449783-4	chr2	28449473	28450083	+	0.000	0.000	65.0	35.5	1.83	1.07e-05
Merged-chr2-28552433-4	chr2	28552074	28552780	+	0.000	0.000	48.5	14.0	3.47	9.66e-13
Merged-chr2-28679604-1	chr2	28679530	28679679	+	0.000	0.000	8.2	0.5	16.45	5.88e-08
Merged-chr2-28681350-2	chr2	28681084	28681567	+	0.000	0.000	105.3	38.0	2.77	3.40e-19
Merged-chr2-28748363-1	chr2	28748275	28748452	+	0.000	0.000	9.0	1.0	9.05	1.13e-06
Merged-chr2-28899426-1	chr2	28899352	28899501	+	0.000	0.000	6.6	0.5	13.16	1.32e-05
Merged-chr2-28902048-2	chr2	28901915	28902163	+	0.000	0.000	9.0	0.5	18.10	3.26e-09
Merged-chr2-28976731-2	chr2	28976536	28976943	+	0.000	0.000	31.3	9.5	3.29	2.63e-08
Merged-chr2-29108448-2	chr2	29108230	29108656	+	0.000	0.000	96.2	58.0	1.66	3.09e-06
Merged-chr2-29123830-2	chr2	29123589	29124150	+	0.000	0.000	32.9	14.0	2.35	2.57e-05
Merged-chr2-29180058-1	chr2	29179936	29180181	+	0.000	0.000	7.4	1.0	7.40	8.32e-05
Merged-chr2-29250138-2	chr2	29249968	29250312	+	0.000	0.000	28.8	2.0	14.39	1.28e-22
Merged-chr2-30155371-2	chr2	30155182	30155561	+	0.000	0.000	28.8	5.0	5.76	9.93e-13
Merged-chr2-30336115-1	chr2	30335901	30336329	+	0.000	0.000	8.2	1.0	8.23	1.02e-05
Merged-chr2-30346654-2	chr2	30346301	30346957	+	0.000	0.000	65.0	23.0	2.83	1.76e-12
Merged-chr2-31963186-2	chr2	31963038	31963308	+	0.000	0.000	8.2	1.0	8.23	1.02e-05
Merged-chr2-31965574-2	chr2	31965359	31965718	+	0.000	0.000	8.2	1.0	8.23	1.02e-05
Merged-chr2-31987664-2	chr2	31987484	31987843	+	0.000	0.000	38.7	19.0	2.03	8.02e-05
Merged-chr2-32062656-2	chr2	32062480	32062801	+	0.000	0.000	24.7	7.0	3.53	3.89e-07
Merged-chr2-32264993-2	chr2	32264808	32265195	+	0.000	0.000	6.6	0.5	13.16	1.32e-05
Merged-chr2-32702550-2	chr2	32702257	32702884	+	0.000	0.000	14.0	3.5	4.00	7.60e-05
Merged-chr2-32927691-2	chr2	32927544	32927792	+	0.000	0.000	8.2	1.0	8.23	1.02e-05
Merged-chr2-33108976-2	chr2	33108746	33109197	+	0.000	0.000	48.5	7.0	6.93	3.14e-24
Merged-chr2-33110636-1	chr2	33110536	33110736	+	0.000	0.000	9.0	1.0	9.05	1.13e-06
Merged-chr2-33214636-2	chr2	33214473	33214826	+	0.000	0.000	60.0	30.0	2.00	9.25e-07
Merged-chr2-33420019-2	chr2	33419838	33420184	+	0.000	0.000	48.5	9.0	5.39	7.74e-20
Merged-chr2-33497362-2	chr2	33497163	33497575	+	0.000	0.000	9.0	1.0	9.05	1.13e-06
Merged-chr2-35973384-2	chr2	35973220	35973526	+	0.000	0.000	16.9	4.0	4.22	4.89e-06
Merged-chr2-35973931-2	chr2	35973766	35974113	+	0.000	0.000	42.0	18.0	2.33	2.30e-06
Merged-chr2-35978412-2	chr2	35978279	35978539	+	0.000	0.000	14.8	0.5	29.61	4.25e-16
Merged-chr2-35989712-1	chr2	35989583	35989842	+	0.000	0.000	7.4	0.5	14.81	9.40e-07
Merged-chr2-36366675-1	chr2	36366590	36366761	+	0.000	0.000	6.6	0.5	13.16	1.32e-05
Merged-chr2-36387666-2	chr2	36387394	36387836	+	0.000	0.000	28.0	11.0	2.54	3.27e-05
Merged-chr2-36410065-2	chr2	36409855	36410319	+	0.000	0.000	40.3	18.5	2.18	9.89e-06
Merged-chr2-36446485-2	chr2	36446303	36446666	+	0.000	0.000	32.5	1.0	32.49	1.44e-36
Merged-chr2-36456477-2	chr2	36456194	36456753	+	0.000	0.000	119.3	50.5	2.36	1.77e-16
Merged-chr2-36492469-2	chr2	36492185	36492743	+	0.000	0.000	34.5	1.5	23.03	7.66e-34
Merged-chr2-36503531-1	chr2	36503386	36503676	+	0.000	0.000	10.3	0.5	20.56	1.63e-10
Merged-chr2-36512871-1	chr2	36512734	36513008	+	0.000	0.000	6.6	0.5	13.16	1.32e-05
Merged-chr2-36539738-2	chr2	36539557	36539919	+	0.000	0.000	45.7	8.0	5.71	1.48e-19
Merged-chr2-36564694-2	chr2	36564560	36564844	+	0.000	0.000	40.7	20.5	1.99	8.86e-05
Merged-chr2-36835443-2	chr2	36835272	36835615	+	0.000	0.000	12.3	1.0	12.34	8.32e-10
Merged-chr2-37390446-4	chr2	37390033	37390859	+	0.000	0.000	183.4	115.0	1.60	3.17e-09
Merged-chr2-37616678-4	chr2	37616425	37616942	+	0.000	0.000	30.8	2.0	15.42	5.86e-25
Merged-chr2-37635747-2	chr2	37635458	37636059	+	0.000	0.000	112.7	68.0	1.66	6.39e-07
Merged-chr2-37833712-2	chr2	37833560	37833862	+	0.000	0.000	32.9	8.0	4.11	1.33e-10
Merged-chr2-38038356-2	chr2	38038117	38038616	+	0.000	0.000	24.7	5.0	4.94	8.07e-10
Merged-chr2-38058201-2	chr2	38058069	38058323	+	0.000	0.000	9.0	1.0	9.05	1.13e-06
Merged-chr2-38076761-3	chr2	38076255	38077351	+	0.000	0.000	68.7	40.0	1.72	3.47e-05
Merged-chr2-38092485-2	chr2	38092206	38092782	+	0.000	0.000	50.2	15.0	3.35	9.06e-13
Merged-chr2-38098760-2	chr2	38098581	38098950	+	0.000	0.000	16.5	2.0	8.23	4.80e-10
Merged-chr2-38185385-2	chr2	38185203	38185577	+	0.000	0.000	27.1	11.0	2.47	3.27e-05
Merged-chr2-38260703-2	chr2	38260535	38260839	+	0.000	0.000	8.2	1.0	8.23	1.02e-05
Merged-chr2-38473947-4	chr2	38473638	38474261	+	0.000	0.000	36.2	5.0	7.24	3.05e-19
Merged-chr2-38619683-2	chr2	38619572	38619803	+	0.000	0.000	8.2	0.5	16.45	5.88e-08
Merged-chr2-38667250-2	chr2	38667068	38667436	+	0.000	0.000	18.9	5.0	3.78	5.42e-06
Merged-chr2-39129174-2	chr2	39128931	39129429	+	0.000	0.000	28.0	5.0	5.59	5.60e-12
Merged-chr2-39492308-2	chr2	39492122	39492512	+	0.000	0.000	94.6	39.0	2.43	6.51e-14
Merged-chr2-39505042-2	chr2	39504870	39505214	+	0.000	0.000	30.4	9.5	3.20	8.68e-08
Merged-chr2-40279223-2	chr2	40279094	40279342	+	0.000	0.000	11.5	2.0	5.76	8.31e-06
Merged-chr2-40364779-2	chr2	40364562	40364978	+	0.000	0.000	18.1	6.0	3.02	5.69e-05
Merged-chr2-40450342-2	chr2	40450241	40450493	+	0.000	0.000	9.5	1.0	9.46	1.13e-06
Merged-chr2-40489597-2	chr2	40489439	40489751	+	0.000	0.000	27.1	6.0	4.52	2.96e-10
Merged-chr2-41934206-1	chr2	41934035	41934377	+	0.000	0.000	11.1	2.0	5.55	8.31e-06
Merged-chr2-42102243-3	chr2	42102002	42102564	+	0.000	0.000	25.5	4.0	6.37	1.57e-12
Merged-chr2-42136120-2	chr2	42135984	42136252	+	0.000	0.000	18.1	4.5	4.02	1.30e-06
Merged-chr2-42170340-2	chr2	42170230	42170446	+	0.000	0.000	10.7	2.0	5.35	4.65e-05
Merged-chr2-42598873-2	chr2	42598755	42599012	+	0.000	0.000	7.8	0.5	15.63	9.40e-07
Merged-chr2-42648988-2	chr2	42648815	42649160	+	0.000	0.000	31.7	14.0	2.26	5.99e-05
Merged-chr2-42881961-2	chr2	42881742	42882196	+	0.000	0.000	140.7	44.0	3.20	1.02e-30
Merged-chr2-42907081-2	chr2	42906937	42907231	+	0.000	0.000	18.5	5.0	3.70	5.42e-06
Merged-chr2-42917689-3	chr2	42917426	42917954	+	0.000	0.000	129.6	76.0	1.70	1.98e-08
Merged-chr2-42924700-4	chr2	42924182	42925238	+	0.000	0.000	199.9	128.0	1.56	3.86e-09
Merged-chr2-43019223-2	chr2	43019001	43019367	+	0.000	0.000	9.0	1.0	9.05	1.13e-06
Merged-chr2-43025463-2	chr2	43025362	43025554	+	0.000	0.000	7.4	0.5	14.81	9.40e-07
Merged-chr2-43046679-2	chr2	43046527	43046801	+	0.000	0.000	12.3	3.0	4.11	7.14e-05
Merged-chr2-43126381-1	chr2	43126282	43126481	+	0.000	0.000	7.4	1.0	7.40	8.32e-05
Merged-chr2-43226061-2	chr2	43225791	43226324	+	0.000	0.000	58.4	20.5	2.85	9.79e-12
Merged-chr2-43305207-2	chr2	43304921	43305441	+	0.000	0.000	27.1	3.0	9.05	3.90e-17
Merged-chr2-43340262-2	chr2	43340142	43340371	+	0.000	0.000	15.6	3.0	5.21	6.70e-07
Merged-chr2-43439067-2	chr2	43438924	43439206	+	0.000	0.000	11.5	1.0	11.52	1.00e-08
Merged-chr2-43456442-2	chr2	43456290	43456573	+	0.000	0.000	28.0	8.0	3.50	1.04e-07
Merged-chr2-43520059-2	chr2	43519827	43520289	+	0.000	0.000	59.6	7.0	8.52	5.40e-34
Merged-chr2-44616825-2	chr2	44616625	44616987	+	0.000	0.000	9.0	0.5	18.10	3.26e-09
Merged-chr2-44802255-2	chr2	44802012	44802475	+	0.000	0.000	28.8	11.0	2.62	1.26e-05
Merged-chr2-44941677-2	chr2	44941512	44941892	+	0.000	0.000	14.8	3.0	4.94	3.40e-06
Merged-chr2-45132649-2	chr2	45132515	45132802	+	0.000	0.000	27.1	11.0	2.47	3.27e-05
Merged-chr2-45170070-3	chr2	45169712	45170391	+	0.000	0.000	86.8	39.0	2.23	5.82e-11
Merged-chr2-45173693-2	chr2	45173514	45173882	+	0.000	0.000	142.3	90.0	1.58	2.56e-07
Merged-chr2-45568105-2	chr2	45567852	45568349	+	0.000	0.000	92.9	17.0	5.47	6.47e-37
Merged-chr2-45780763-2	chr2	45780657	45780888	+	0.000	0.000	8.2	1.0	8.23	1.02e-05
Merged-chr2-45787023-2	chr2	45786843	45787220	+	0.000	0.000	19.7	3.5	5.64	6.53e-09
Merged-chr2-45861057-2	chr2	45860851	45861243	+	0.000	0.000	40.3	14.0	2.88	1.08e-08
Merged-chr2-45961672-1	chr2	45961593	45961752	+	0.000	0.000	7.4	1.0	7.40	8.32e-05
Merged-chr2-46029604-2	chr2	46029225	46029861	+	0.000	0.000	46.1	22.0	2.09	5.30e-06
Merged-chr2-46151827-2	chr2	46151703	46151947	+	0.000	0.000	11.5	2.0	5.76	8.31e-06
Merged-chr2-46187403-2	chr2	46187163	46187606	+	0.000	0.000	32.1	6.0	5.35	9.15e-14
Merged-chr2-46225013-3	chr2	46224720	46225287	+	0.000	0.000	78.1	49.0	1.59	8.10e-05
Merged-chr2-46225896-2	chr2	46225751	46226034	+	0.000	0.000	30.4	6.0	5.07	2.56e-12
Merged-chr2-46268345-2	chr2	46268233	46268465	+	0.000	0.000	24.7	2.0	12.34	3.98e-18
Merged-chr2-46270466-2	chr2	46270348	46270627	+	0.000	0.000	33.3	10.0	3.33	7.37e-09
Merged-chr2-46302432-2	chr2	46302309	46302523	+	0.000	0.000	12.3	0.5	24.68	3.09e-13
Merged-chr2-46334994-2	chr2	46334799	46335186	+	0.000	0.000	79.0	26.0	3.04	1.56e-16
Merged-chr2-46862595-2	chr2	46862437	46862732	+	0.000	0.000	13.2	1.0	13.16	6.36e-11
Merged-chr2-46881660-2	chr2	46881471	46881850	+	0.000	0.000	69.1	39.0	1.77	9.07e-06
Merged-chr2-46942348-2	chr2	46942221	46942477	+	0.000	0.000	26.3	9.0	2.92	2.94e-06
Merged-chr2-47039324-2	chr2	47039168	47039472	+	0.000	0.000	49.4	10.5	4.70	6.25e-18
Merged-chr2-47143941-2	chr2	47143796	47144104	+	0.000	0.000	14.8	3.0	4.94	3.40e-06
Merged-chr2-47205047-2	chr2	47204911	47205247	+	0.000	0.000	12.3	3.0	4.11	7.14e-05
Merged-chr2-47559170-2	chr2	47558939	47559364	+	0.000	0.000	28.0	5.0	5.59	5.60e-12
Merged-chr2-47689264-2	chr2	47689106	47689407	+	0.000	0.000	14.0	2.0	6.99	2.07e-07
Merged-chr2-47762140-2	chr2	47761974	47762287	+	0.000	0.000	9.9	0.5	19.74	3.26e-09
Merged-chr2-47898592-2	chr2	47898406	47898843	+	0.000	0.000	28.8	12.0	2.40	5.58e-05
Merged-chr2-48097987-1	chr2	48097891	48098084	+	0.000	0.000	6.6	0.5	13.16	1.32e-05
Merged-chr2-48107832-2	chr2	48107684	48107981	+	0.000	0.000	66.6	36.0	1.85	4.70e-06
Merged-chr2-51350255-2	chr2	51350093	51350420	+	0.000	0.000	16.0	5.0	3.21	6.90e-05
Merged-chr2-53854860-2	chr2	53854740	53854983	+	0.000	0.000	6.6	0.5	13.16	1.32e-05
Merged-chr2-53933525-2	chr2	53933409	53933652	+	0.000	0.000	11.5	0.5	23.03	7.42e-12
Merged-chr2-53949625-2	chr2	53949360	53949839	+	0.000	0.000	74.0	33.5	2.21	1.09e-09
Merged-chr2-53970383-1	chr2	53970296	53970471	+	0.000	0.000	10.7	1.0	10.69	1.11e-07
Merged-chr2-54033961-2	chr2	54033793	54034125	+	0.000	0.000	11.5	1.0	11.52	1.00e-08
Merged-chr2-54081873-2	chr2	54081745	54082035	+	0.000	0.000	7.8	0.5	15.63	9.40e-07
Merged-chr2-54387188-2	chr2	54386965	54387436	+	0.000	0.000	103.6	38.0	2.73	2.60e-18
Merged-chr2-54394527-2	chr2	54394376	54394649	+	0.000	0.000	9.9	1.0	9.87	1.13e-06
Merged-chr2-54458683-2	chr2	54458575	54458800	+	0.000	0.000	15.2	2.0	7.61	3.87e-09
Merged-chr2-54464530-2	chr2	54464365	54464714	+	0.000	0.000	17.3	4.0	4.32	1.13e-06
Merged-chr2-54520844-2	chr2	54520625	54521063	+	0.000	0.000	30.4	7.0	4.35	9.98e-11
Merged-chr2-54532610-1	chr2	54532533	54532687	+	0.000	0.000	8.2	0.5	16.45	5.88e-08
Merged-chr2-54547163-1	chr2	54547063	54547263	+	0.000	0.000	6.6	0.5	13.16	1.32e-05
Merged-chr2-54555627-2	chr2	54555486	54555765	+	0.000	0.000	38.7	10.0	3.87	1.16e-11
Merged-chr2-54560353-2	chr2	54560193	54560499	+	0.000	0.000	35.0	8.0	4.37	7.45e-12
Merged-chr2-54630152-2	chr2	54630005	54630295	+	0.000	0.000	26.3	3.0	8.77	3.53e-16
Merged-chr2-54634933-3	chr2	54634616	54635321	+	0.000	0.000	130.8	63.5	2.06	1.81e-13
Merged-chr2-55034106-2	chr2	55033963	55034229	+	0.000	0.000	10.7	1.0	10.69	1.11e-07
Merged-chr2-55097784-3	chr2	55097505	55098008	+	0.000	0.000	54.3	18.0	3.02	5.95e-12
Merged-chr2-55106298-2	chr2	55106170	55106424	+	0.000	0.000	12.3	3.0	4.11	7.14e-05
Merged-chr2-55133994-2	chr2	55133720	55134245	+	0.000	0.000	69.1	16.5	4.19	5.29e-22
Merged-chr2-55161615-2	chr2	55161352	55161876	+	0.000	0.000	143.9	42.0	3.43	2.80e-34
Merged-chr2-55358105-2	chr2	55357885	55358297	+	0.000	0.000	23.9	1.0	23.85	1.48e-23
Merged-chr2-55420595-2	chr2	55420496	55420714	+	0.000	0.000	11.5	2.0	5.76	8.31e-06
Merged-chr2-55585753-4	chr2	55585457	55586074	+	0.000	0.000	28.0	8.0	3.50	1.04e-07
Merged-chr2-55933058-1	chr2	55932935	55933182	+	0.000	0.000	6.6	0.5	13.16	1.32e-05
Merged-chr2-57372457-2	chr2	57372334	57372587	+	0.000	0.000	20.6	6.0	3.43	5.18e-06
Merged-chr2-57909030-2	chr2	57908913	57909195	+	0.000	0.000	9.9	1.0	9.87	1.13e-06
Merged-chr2-58039363-3	chr2	58039100	58039714	+	0.000	0.000	60.0	25.0	2.40	2.11e-09
Merged-chr2-60899665-2	chr2	60899388	60899897	+	0.000	0.000	27.1	8.0	3.39	1.04e-07
Merged-chr2-60934401-2	chr2	60934254	60934570	+	0.000	0.000	17.3	0.5	34.55	1.30e-20
Merged-chr2-61190507-2	chr2	61190386	61190612	+	0.000	0.000	7.4	0.5	14.81	9.40e-07
Merged-chr2-61436332-2	chr2	61436138	61436515	+	0.000	0.000	25.5	4.0	6.37	1.57e-12
Merged-chr2-61585548-2	chr2	61585337	61585766	+	0.000	0.000	69.9	32.0	2.18	9.68e-09
Merged-chr2-61671233-2	chr2	61671034	61671410	+	0.000	0.000	50.2	21.0	2.39	5.42e-08
Merged-chr2-61689771-2	chr2	61689606	61689935	+	0.000	0.000	31.3	2.0	15.63	3.77e-26
Merged-chr2-61943435-2	chr2	61943173	61943594	+	0.000	0.000	10.7	0.5	21.39	1.63e-10
Merged-chr2-62221314-2	chr2	62221139	62221497	+	0.000	0.000	94.2	30.0	3.14	8.87e-21
Merged-chr2-62240749-2	chr2	62240613	62240890	+	0.000	0.000	10.7	0.5	21.39	1.63e-10
Merged-chr2-62306914-2	chr2	62306745	62307094	+	0.000	0.000	47.3	21.0	2.25	7.18e-07
Merged-chr2-62384027-2	chr2	62383806	62384224	+	0.000	0.000	31.3	8.0	3.91	5.37e-10
Merged-chr2-62524533-2	chr2	62524323	62524833	+	0.000	0.000	32.9	9.0	3.66	2.21e-09
Merged-chr2-62579509-2	chr2	62579375	62579648	+	0.000	0.000	16.5	5.0	3.29	6.90e-05
Merged-chr2-62939961-2	chr2	62939815	62940124	+	0.000	0.000	10.7	2.0	5.35	4.65e-05
Merged-chr2-63054441-2	chr2	63054338	63054567	+	0.000	0.000	14.0	1.0	13.98	6.36e-11
Merged-chr2-63676373-2	chr2	63676216	63676527	+	0.000	0.000	25.5	1.0	25.50	2.47e-26
Merged-chr2-63866179-1	chr2	63866053	63866305	+	0.000	0.000	6.6	0.5	13.16	1.32e-05
Merged-chr2-64021820-2	chr2	64021682	64021949	+	0.000	0.000	18.9	2.5	7.57	2.15e-10
Merged-chr2-64101432-2	chr2	64101211	64101665	+	0.000	0.000	30.4	13.0	2.34	3.79e-05
Merged-chr2-64179999-2	chr2	64179875	64180122	+	0.000	0.000	13.2	0.5	26.32	1.19e-14
Merged-chr2-64204413-2	chr2	64204194	64204633	+	0.000	0.000	51.8	2.0	25.91	2.04e-52
Merged-chr2-64213722-2	chr2	64213538	64213877	+	0.000	0.000	10.7	0.5	21.39	1.63e-10
Merged-chr2-64330031-2	chr2	64329810	64330256	+	0.000	0.000	70.7	38.0	1.86	2.13e-06
Merged-chr2-64591414-2	chr2	64591277	64591556	+	0.000	0.000	14.8	0.5	29.61	4.25e-16
Merged-chr2-64593212-2	chr2	64593091	64593335	+	0.000	0.000	7.4	1.0	7.40	8.32e-05
Merged-chr2-64594691-2	chr2	64594379	64594948	+	0.000	0.000	10.7	2.0	5.35	4.65e-05
Merged-chr2-64762871-1	chr2	64762760	64762982	+	0.000	0.000	6.6	0.5	13.16	1.32e-05
Merged-chr2-64854044-2	chr2	64853894	64854203	+	0.000	0.000	18.1	3.0	6.03	3.57e-09
Merged-chr2-64942124-2	chr2	64941994	64942243	+	0.000	0.000	9.0	0.5	18.10	3.26e-09
Merged-chr2-65028568-2	chr2	65028328	65028755	+	0.000	0.000	17.3	2.0	8.64	5.61e-11
Merged-chr2-65044141-1	chr2	65044033	65044249	+	0.000	0.000	6.6	0.5	13.16	1.32e-05
Merged-chr2-65299366-2	chr2	65299222	65299539	+	0.000	0.000	8.2	1.0	8.23	1.02e-05
Merged-chr2-66574885-2	chr2	66574678	66575087	+	0.000	0.000	38.2	19.0	2.01	8.02e-05
Merged-chr2-67261013-3	chr2	67260695	67261318	+	0.000	0.000	102.0	61.0	1.67	1.74e-06
Merged-chr2-67290334-5	chr2	67289751	67290955	+	0.000	0.000	137.4	57.0	2.41	2.14e-19
Merged-chr2-67880107-2	chr2	67879976	67880240	+	0.000	0.000	17.3	4.0	4.32	1.13e-06
Merged-chr2-68062949-2	chr2	68062695	68063201	+	0.000	0.000	55.1	18.5	2.98	5.35e-12
Merged-chr2-68488786-2	chr2	68488630	68488933	+	0.000	0.000	11.5	1.0	11.52	1.00e-08
Merged-chr2-68645730-2	chr2	68645610	68645853	+	0.000	0.000	9.9	1.0	9.87	1.13e-06
Merged-chr2-68715610-2	chr2	68715432	68715768	+	0.000	0.000	30.4	9.0	3.38	2.77e-08
Merged-chr2-68762903-2	chr2	68762714	68763090	+	0.000	0.000	29.6	9.0	3.29	9.34e-08
Merged-chr2-68799963-2	chr2	68799760	68800185	+	0.000	0.000	23.4	2.0	11.72	4.79e-17
Merged-chr2-68936674-2	chr2	68936451	68936993	+	0.000	0.000	36.2	8.0	4.52	3.73e-13
Merged-chr2-69345768-2	chr2	69345532	69345998	+	0.000	0.000	13.2	3.0	4.39	1.61e-05
Merged-chr2-69535902-2	chr2	69535780	69536027	+	0.000	0.000	6.6	0.5	13.16	1.32e-05
Merged-chr2-69572944-2	chr2	69572714	69573222	+	0.000	0.000	44.4	9.0	4.94	5.62e-17
Merged-chr2-70010461-2	chr2	70010272	70010668	+	0.000	0.000	13.6	1.0	13.57	6.36e-11
Merged-chr2-70069247-2	chr2	70069025	70069467	+	0.000	0.000	30.4	2.0	15.22	5.86e-25
Merged-chr2-70133909-3	chr2	70133607	70134313	+	0.000	0.000	80.2	42.0	1.91	1.19e-07
Merged-chr2-70381854-2	chr2	70381727	70381993	+	0.000	0.000	8.2	1.0	8.23	1.02e-05
Merged-chr2-70524490-2	chr2	70524292	70524692	+	0.000	0.000	67.4	24.0	2.81	4.75e-13
Merged-chr2-70633162-2	chr2	70633014	70633311	+	0.000	0.000	13.2	0.5	26.32	1.19e-14
Merged-chr2-70768126-2	chr2	70767939	70768322	+	0.000	0.000	18.9	4.0	4.73	2.48e-07
Merged-chr2-70830084-2	chr2	70829938	70830248	+	0.000	0.000	24.7	4.0	6.17	9.88e-12
Merged-chr2-70830692-1	chr2	70830618	70830767	+	0.000	0.000	11.1	1.0	11.10	1.00e-08
Merged-chr2-71069544-2	chr2	71069381	71069702	+	0.000	0.000	25.5	5.0	5.10	1.60e-10
Merged-chr2-71336916-2	chr2	71336695	71337122	+	0.000	0.000	25.1	6.5	3.86	2.71e-08
Merged-chr2-71458609-2	chr2	71458421	71458817	+	0.000	0.000	52.6	11.0	4.79	3.71e-19
Merged-chr2-71727785-2	chr2	71727430	71728051	+	0.000	0.000	16.0	0.5	32.08	4.42e-19
Merged-chr2-71971706-2	chr2	71971526	71971816	+	0.000	0.000	8.2	0.5	16.45	5.88e-08
Merged-chr2-72028106-2	chr2	72028003	72028208	+	0.000	0.000	8.2	0.5	16.45	5.88e-08
Merged-chr2-72198983-2	chr2	72198681	72199272	+	0.000	0.000	106.9	14.0	7.64	2.58e-55
Merged-chr2-72309016-2	chr2	72308841	72309181	+	0.000	0.000	13.2	0.5	26.32	1.19e-14
Merged-chr2-72534836-2	chr2	72534639	72535051	+	0.000	0.000	23.9	1.0	23.85	1.48e-23
Merged-chr2-72681788-2	chr2	72681666	72681909	+	0.000	0.000	11.5	1.0	11.52	1.00e-08
Merged-chr2-72794850-2	chr2	72794722	72794957	+	0.000	0.000	7.4	0.5	14.81	9.40e-07
Merged-chr2-72864690-2	chr2	72864542	72864851	+	0.000	0.000	46.9	21.0	2.23	1.63e-06
Merged-chr2-72980607-2	chr2	72980467	72980816	+	0.000	0.000	9.5	1.0	9.46	1.13e-06
Merged-chr2-73102957-2	chr2	73102778	73103136	+	0.000	0.000	23.0	7.0	3.29	1.35e-06
Merged-chr2-73177277-4	chr2	73176901	73177700	+	0.000	0.000	119.7	72.0	1.66	2.50e-07
Merged-chr2-73640620-2	chr2	73640506	73640750	+	0.000	0.000	7.4	0.5	14.81	9.40e-07
Merged-chr2-73717127-2	chr2	73716911	73717304	+	0.000	0.000	35.4	14.0	2.53	1.70e-06
Merged-chr2-73982275-1	chr2	73982161	73982390	+	0.000	0.000	12.3	3.0	4.11	7.14e-05
Merged-chr2-73985584-2	chr2	73985320	73985871	+	0.000	0.000	37.8	15.0	2.52	1.19e-06
Merged-chr2-74200109-2	chr2	74199937	74200272	+	0.000	0.000	26.3	3.0	8.77	3.53e-16
Merged-chr2-74449098-2	chr2	74448873	74449321	+	0.000	0.000	14.4	4.0	3.60	7.63e-05
Merged-chr2-74459276-1	chr2	74459182	74459370	+	0.000	0.000	25.9	3.0	8.64	3.07e-15
Merged-chr2-74530995-2	chr2	74530848	74531160	+	0.000	0.000	41.1	10.0	4.11	1.78e-13
Merged-chr2-74537351-2	chr2	74537196	74537521	+	0.000	0.000	19.7	6.0	3.29	1.76e-05
Merged-chr2-74646194-2	chr2	74646080	74646318	+	0.000	0.000	7.4	0.5	14.81	9.40e-07
Merged-chr2-74703690-1	chr2	74703447	74703933	+	0.000	0.000	8.2	1.0	8.23	1.02e-05
Merged-chr2-74844137-2	chr2	74843980	74844296	+	0.000	0.000	59.2	10.0	5.92	3.93e-26
Merged-chr2-74849394-2	chr2	74849201	74849578	+	0.000	0.000	67.4	31.5	2.14	2.57e-08
Merged-chr2-75159543-2	chr2	75159331	75159779	+	0.000	0.000	18.1	1.0	18.10	6.06e-17
Merged-chr2-75277332-2	chr2	75277152	75277514	+	0.000	0.000	59.2	30.0	1.97	1.88e-06
Merged-chr2-75284510-2	chr2	75284382	75284655	+	0.000	0.000	9.0	1.0	9.05	1.13e-06
Merged-chr2-75287960-3	chr2	75287685	75288247	+	0.000	0.000	28.0	4.0	6.99	3.53e-14
Merged-chr2-75496081-1	chr2	75495923	75496239	+	0.000	0.000	8.2	0.5	16.45	5.88e-08
Merged-chr2-75505374-1	chr2	75505284	75505465	+	0.000	0.000	9.0	0.5	18.10	3.26e-09
Merged-chr2-75607005-2	chr2	75606848	75607130	+	0.000	0.000	21.4	2.0	10.69	6.11e-15
Merged-chr2-82752521-1	chr2	82752414	82752629	+	0.000	0.000	7.4	0.5	14.81	9.40e-07
Merged-chr2-84832995-2	chr2	84832760	84833250	+	0.000	0.000	13.2	1.0	13.16	6.36e-11
Merged-chr2-84888951-2	chr2	84888676	84889141	+	0.000	0.000	27.1	4.0	6.79	3.53e-14
Merged-chr2-84906171-2	chr2	84905936	84906355	+	0.000	0.000	22.2	2.0	11.10	5.53e-16
Merged-chr2-84908442-1	chr2	84908364	84908520	+	0.000	0.000	12.3	1.0	12.34	8.32e-10
Merged-chr2-84920120-2	chr2	84919879	84920375	+	0.000	0.000	117.6	73.0	1.61	1.31e-06
Merged-chr2-84939847-2	chr2	84939670	84940039	+	0.000	0.000	23.9	0.5	47.71	2.80e-30
Merged-chr2-84946438-2	chr2	84946145	84946722	+	0.000	0.000	164.5	108.5	1.52	4.26e-07
Merged-chr2-84958448-2	chr2	84958241	84958669	+	0.000	0.000	86.4	50.5	1.71	3.43e-06
Merged-chr2-84999812-3	chr2	84999601	85000020	+	0.000	0.000	16.5	1.0	16.45	1.87e-14
Merged-chr2-85011269-1	chr2	85011171	85011368	+	0.000	0.000	7.4	1.0	7.40	8.32e-05
Merged-chr2-85270189-2	chr2	85269946	85270437	+	0.000	0.000	76.5	43.0	1.78	3.47e-06
Merged-chr2-85291587-2	chr2	85291466	85291727	+	0.000	0.000	12.3	1.0	12.34	8.32e-10
Merged-chr2-85318625-2	chr2	85318334	85318903	+	0.000	0.000	23.9	4.5	5.30	5.58e-10
Merged-chr2-85564328-1	chr2	85564232	85564425	+	0.000	0.000	7.4	1.0	7.40	8.32e-05
Merged-chr2-85584359-2	chr2	85584240	85584486	+	0.000	0.000	18.1	2.5	7.24	2.15e-10
Merged-chr2-85585847-2	chr2	85585652	85586031	+	0.000	0.000	49.8	8.0	6.22	1.17e-22
Merged-chr2-85743825-2	chr2	85743669	85743964	+	0.000	0.000	48.1	25.0	1.92	2.83e-05
Merged-chr2-85760570-2	chr2	85760389	85760746	+	0.000	0.000	17.3	5.0	3.45	1.99e-05
Merged-chr2-85861393-2	chr2	85861214	85861565	+	0.000	0.000	25.5	6.0	4.25	5.89e-09
Merged-chr2-85894768-2	chr2	85894588	85894966	+	0.000	0.000	24.7	3.5	7.05	6.46e-13
Merged-chr2-85912350-2	chr2	85912171	85912481	+	0.000	0.000	11.5	1.0	11.52	1.00e-08
Merged-chr2-85914077-2	chr2	85913870	85914214	+	0.000	0.000	10.3	2.0	5.14	4.65e-05
Merged-chr2-87670071-2	chr2	87669887	87670249	+	0.000	0.000	8.6	1.0	8.64	1.02e-05
Merged-chr2-88342991-2	chr2	88342786	88343199	+	0.000	0.000	12.3	0.5	24.68	3.09e-13
Merged-chr2-88858361-2	chr2	88858118	88858569	+	0.000	0.000	32.9	7.0	4.70	4.85e-12
Merged-chr2-91768034-2	chr2	91767801	91768289	+	0.000	0.000	47.7	24.0	1.99	2.12e-05
Merged-chr2-96203452-2	chr2	96203347	96203572	+	0.000	0.000	14.8	0.5	29.61	4.25e-16
Merged-chr2-96225240-2	chr2	96225038	96225433	+	0.000	0.000	23.0	0.5	46.06	2.80e-30
Merged-chr2-96251839-2	chr2	96251561	96252077	+	0.000	0.000	99.5	51.5	1.93	2.77e-09
Merged-chr2-96340313-2	chr2	96340197	96340414	+	0.000	0.000	10.7	1.0	10.69	1.11e-07
Merged-chr2-96449382-1	chr2	96449243	96449521	+	0.000	0.000	7.4	1.0	7.40	8.32e-05
Merged-chr2-96484008-1	chr2	96483896	96484120	+	0.000	0.000	15.6	0.5	31.26	1.42e-17
Merged-chr2-96486162-2	chr2	96485849	96486498	+	0.000	0.000	197.8	108.0	1.83	1.05e-14
Merged-chr2-96486900-2	chr2	96486783	96487014	+	0.000	0.000	24.7	2.0	12.34	3.98e-18
Merged-chr2-96496207-2	chr2	96496025	96496375	+	0.000	0.000	31.3	5.0	6.25	4.52e-15
Merged-chr2-96501739-2	chr2	96501565	96501920	+	0.000	0.000	71.2	2.0	35.58	3.86e-82
Merged-chr2-96503158-2	chr2	96503018	96503290	+	0.000	0.000	22.6	0.5	45.24	1.29e-28
Merged-chr2-96505482-2	chr2	96505324	96505652	+	0.000	0.000	63.3	12.0	5.28	3.71e-25
Merged-chr2-96527511-2	chr2	96527404	96527611	+	0.000	0.000	18.1	5.5	3.29	1.89e-05
Merged-chr2-96528387-3	chr2	96528088	96528672	+	0.000	0.000	92.1	23.0	4.01	2.08e-27
Merged-chr2-96608700-2	chr2	96608512	96608893	+	0.000	0.000	25.5	6.0	4.25	5.89e-09
Merged-chr2-96617547-2	chr2	96617354	96617749	+	0.000	0.000	55.9	31.5	1.78	9.36e-05
Merged-chr2-96638460-2	chr2	96638250	96638664	+	0.000	0.000	28.0	5.0	5.59	5.60e-12
Merged-chr2-96874628-2	chr2	96874508	96874729	+	0.000	0.000	11.5	2.0	5.76	8.31e-06
Merged-chr2-97834844-2	chr2	97834645	97835070	+	0.000	0.000	32.9	6.0	5.48	9.15e-14
Merged-chr2-97871525-2	chr2	97871364	97871697	+	0.000	0.000	43.6	17.0	2.56	8.99e-08
Merged-chr2-98087892-2	chr2	98087713	98088090	+	0.000	0.000	12.3	1.0	12.34	8.32e-10
Merged-chr2-98356917-1	chr2	98356772	98357063	+	0.000	0.000	6.6	0.5	13.16	1.32e-05
Merged-chr2-98455809-2	chr2	98455594	98456026	+	0.000	0.000	55.9	16.0	3.50	2.09e-14
Merged-chr2-98734325-2	chr2	98734190	98734465	+	0.000	0.000	22.2	1.0	22.21	3.42e-22
Merged-chr2-98868157-2	chr2	98868028	98868265	+	0.000	0.000	15.2	2.5	6.09	6.92e-08
Merged-chr2-98949552-2	chr2	98949452	98949661	+	0.000	0.000	9.0	1.0	9.05	1.13e-06
Merged-chr2-99066786-2	chr2	99066624	99066949	+	0.000	0.000	60.0	20.0	3.00	4.23e-13
Merged-chr2-99845499-2	chr2	99845360	99845646	+	0.000	0.000	14.8	1.0	14.81	4.52e-12
Merged-chr2-99867834-2	chr2	99867558	99868065	+	0.000	0.000	150.9	64.0	2.36	4.10e-20
Merged-chr2-99880610-5	chr2	99880178	99881034	+	0.000	0.000	350.4	185.0	1.89	2.50e-27
Merged-chr2-100009181-2	chr2	100009003	100009370	+	0.000	0.000	28.8	9.0	3.20	3.05e-07
Merged-chr2-100018993-2	chr2	100018849	100019124	+	0.000	0.000	12.3	2.0	6.17	1.36e-06
Merged-chr2-100743045-2	chr2	100742702	100743298	+	0.000	0.000	48.1	3.0	16.04	3.41e-40
Merged-chr2-100744782-2	chr2	100744650	100744906	+	0.000	0.000	12.3	1.0	12.34	8.32e-10
Merged-chr2-100768867-1	chr2	100768758	100768977	+	0.000	0.000	9.9	0.5	19.74	3.26e-09
Merged-chr2-100896331-2	chr2	100896208	100896459	+	0.000	0.000	12.3	1.0	12.34	8.32e-10
Merged-chr2-101152272-1	chr2	101152198	101152347	+	0.000	0.000	8.2	0.5	16.45	5.88e-08
Merged-chr2-101306977-2	chr2	101306825	101307133	+	0.000	0.000	53.5	23.0	2.32	6.15e-08
Merged-chr2-101342236-4	chr2	101341932	101342536	+	0.000	0.000	42.4	8.5	4.98	1.96e-16
Merged-chr2-101371853-2	chr2	101371690	101372020	+	0.000	0.000	57.6	27.0	2.13	3.32e-07
Merged-chr2-101465041-2	chr2	101464906	101465171	+	0.000	0.000	25.5	5.0	5.10	1.60e-10
Merged-chr2-101487144-1	chr2	101487027	101487262	+	0.000	0.000	7.4	0.5	14.81	9.40e-07
Merged-chr2-101533800-2	chr2	101533471	101534086	+	0.000	0.000	67.9	18.0	3.77	7.19e-19
Merged-chr2-101596515-2	chr2	101596348	101596691	+	0.000	0.000	23.0	1.0	23.03	1.48e-23
Merged-chr2-101630516-2	chr2	101630356	101630729	+	0.000	0.000	15.6	0.5	31.26	1.42e-17
Merged-chr2-101699294-2	chr2	101699195	101699392	+	0.000	0.000	10.7	1.0	10.69	1.11e-07
Merged-chr2-101736992-2	chr2	101736810	101737164	+	0.000	0.000	37.0	16.5	2.24	9.63e-06
Merged-chr2-101830331-2	chr2	101830210	101830429	+	0.000	0.000	16.5	1.0	16.45	1.87e-14
Merged-chr2-101830683-2	chr2	101830529	101830849	+	0.000	0.000	48.5	11.5	4.22	8.72e-16
Merged-chr2-101900570-2	chr2	101900253	101900877	+	0.000	0.000	69.1	36.0	1.92	6.67e-07
Merged-chr2-101909880-1	chr2	101909739	101910021	+	0.000	0.000	7.4	0.5	14.81	9.40e-07
Merged-chr2-101973067-2	chr2	101972903	101973300	+	0.000	0.000	17.3	1.0	17.27	1.09e-15
Merged-chr2-102104539-2	chr2	102104173	102104893	+	0.000	0.000	109.8	37.0	2.97	7.63e-22
Merged-chr2-102128188-2	chr2	102128041	102128339	+	0.000	0.000	23.0	4.0	5.76	5.97e-11
Merged-chr2-102148106-2	chr2	102147898	102148316	+	0.000	0.000	66.6	24.0	2.78	1.34e-12
Merged-chr2-102150255-2	chr2	102149973	102150549	+	0.000	0.000	75.7	8.5	8.90	4.70e-44
Merged-chr2-102305436-2	chr2	102305293	102305572	+	0.000	0.000	14.4	3.0	4.80	3.40e-06
Merged-chr2-102356008-3	chr2	102355554	102356401	+	0.000	0.000	110.6	56.0	1.98	1.20e-10
Merged-chr2-102361225-2	chr2	102361014	102361483	+	0.000	0.000	7.4	1.0	7.40	8.32e-05
Merged-chr2-102379553-2	chr2	102379411	102379704	+	0.000	0.000	7.4	0.5	14.81	9.40e-07
Merged-chr2-102418583-2	chr2	102418381	102418762	+	0.000	0.000	13.2	1.0	13.16	6.36e-11
Merged-chr2-102436468-2	chr2	102436199	102436729	+	0.000	0.000	101.2	21.0	4.82	3.54e-36
Merged-chr2-102509937-2	chr2	102509803	102510073	+	0.000	0.000	32.9	14.0	2.35	2.57e-05
Merged-chr2-104852882-1	chr2	104852552	104853213	+	0.000	0.000	6.6	0.5	13.16	1.32e-05
Merged-chr2-104876364-1	chr2	104876193	104876535	+	0.000	0.000	7.4	0.5	14.81	9.40e-07
Merged-chr2-105747653-2	chr2	105747514	105747805	+	0.000	0.000	22.2	0.5	44.42	1.29e-28
Merged-chr2-105873953-2	chr2	105873743	105874155	+	0.000	0.000	35.4	11.0	3.22	6.51e-09
Merged-chr2-106106753-1	chr2	106106629	106106878	+	0.000	0.000	8.2	1.0	8.23	1.02e-05
Merged-chr2-106107719-2	chr2	106107551	106107889	+	0.000	0.000	37.8	2.0	18.92	1.43e-33
Merged-chr2-106193000-3	chr2	106192747	106193259	+	0.000	0.000	69.5	18.0	3.86	4.92e-20
Merged-chr2-108272084-2	chr2	108271921	108272273	+	0.000	0.000	19.7	6.0	3.29	1.76e-05
Merged-chr2-108617945-2	chr2	108617709	108618182	+	0.000	0.000	11.5	1.0	11.52	1.00e-08
Merged-chr2-108640867-2	chr2	108640761	108640989	+	0.000	0.000	26.3	8.5	3.10	1.07e-06
Merged-chr2-109163883-1	chr2	109163809	109163958	+	0.000	0.000	7.4	1.0	7.40	8.32e-05
Merged-chr2-109217551-2	chr2	109217329	109217816	+	0.000	0.000	106.1	35.0	3.03	3.83e-22
Merged-chr2-109255925-1	chr2	109255720	109256131	+	0.000	0.000	8.2	1.0	8.23	1.02e-05
Merged-chr2-109267188-5	chr2	109266598	109267840	+	0.000	0.000	181.8	70.0	2.60	1.63e-28
Merged-chr2-109279600-3	chr2	109279272	109279937	+	0.000	0.000	79.4	11.0	7.22	4.03e-40
Merged-chr2-109286174-2	chr2	109286060	109286285	+	0.000	0.000	6.6	0.5	13.16	1.32e-05
Merged-chr2-109322286-2	chr2	109322079	109322494	+	0.000	0.000	75.7	21.0	3.60	6.18e-20
Merged-chr2-109335826-2	chr2	109335671	109335955	+	0.000	0.000	33.7	15.5	2.18	7.37e-05
Merged-chr2-109341760-2	chr2	109341601	109341917	+	0.000	0.000	32.1	11.0	2.92	2.00e-07
Merged-chr2-109342193-1	chr2	109342119	109342268	+	0.000	0.000	7.0	0.5	13.98	1.32e-05
Merged-chr2-109383197-2	chr2	109383052	109383341	+	0.000	0.000	17.7	3.0	5.89	2.16e-08
Merged-chr2-109420195-2	chr2	109420002	109420415	+	0.000	0.000	26.3	10.0	2.63	1.77e-05
Merged-chr2-109424235-2	chr2	109423981	109424435	+	0.000	0.000	33.7	1.0	33.72	4.36e-38
Merged-chr2-109514266-2	chr2	109514108	109514387	+	0.000	0.000	14.8	2.0	7.40	2.93e-08
Merged-chr2-109660139-2	chr2	109659924	109660382	+	0.000	0.000	21.8	5.0	4.36	8.11e-08
Merged-chr2-110702035-2	chr2	110701897	110702208	+	0.000	0.000	7.4	1.0	7.40	8.32e-05
Merged-chr2-110805114-2	chr2	110804941	110805259	+	0.000	0.000	13.2	1.0	13.16	6.36e-11
Merged-chr2-111071900-2	chr2	111071661	111072130	+	0.000	0.000	135.3	73.0	1.85	5.56e-11
Merged-chr2-111395622-2	chr2	111395457	111395793	+	0.000	0.000	10.7	1.0	10.69	1.11e-07
Merged-chr2-111424967-2	chr2	111424796	111425185	+	0.000	0.000	9.9	0.5	19.74	3.26e-09
Merged-chr2-111704537-2	chr2	111704358	111704722	+	0.000	0.000	55.1	22.0	2.51	2.45e-09
Merged-chr2-111906517-2	chr2	111906315	111906697	+	0.000	0.000	18.1	3.0	6.03	3.57e-09
Merged-chr2-112056454-2	chr2	112056110	112056799	+	0.000	0.000	121.7	79.0	1.54	6.88e-06
Merged-chr2-112089600-1	chr2	112089468	112089732	+	0.000	0.000	10.7	1.0	10.69	1.11e-07
Merged-chr2-112092712-4	chr2	112092394	112093026	+	0.000	0.000	71.2	40.0	1.78	6.15e-06
Merged-chr2-112659145-2	chr2	112658914	112659369	+	0.000	0.000	40.3	10.5	3.84	3.19e-12
Merged-chr2-112768163-2	chr2	112767931	112768370	+	0.000	0.000	55.1	12.0	4.59	1.39e-19
Merged-chr2-112773628-2	chr2	112773470	112773784	+	0.000	0.000	7.4	0.5	14.81	9.40e-07
Merged-chr2-112794353-2	chr2	112794166	112794540	+	0.000	0.000	58.4	33.5	1.74	7.69e-05
Merged-chr2-112795084-1	chr2	112794936	112795232	+	0.000	0.000	13.2	0.5	26.32	1.19e-14
Merged-chr2-112799566-2	chr2	112799351	112799797	+	0.000	0.000	56.8	1.0	56.76	5.27e-76
Merged-chr2-112812091-2	chr2	112811798	112812386	+	0.000	0.000	169.9	112.0	1.52	3.20e-07
Merged-chr2-112812897-2	chr2	112812671	112813095	+	0.000	0.000	73.2	22.0	3.33	8.80e-18
Merged-chr2-112824419-2	chr2	112824174	112824638	+	0.000	0.000	72.0	19.0	3.79	5.53e-20
Merged-chr2-112831713-2	chr2	112831493	112831941	+	0.000	0.000	44.0	19.0	2.32	6.65e-07
Merged-chr2-112836960-2	chr2	112836709	112837155	+	0.000	0.000	69.1	27.5	2.51	2.25e-11
Merged-chr2-112839739-3	chr2	112839359	112840213	+	0.000	0.000	182.6	35.0	5.22	1.23e-68
Merged-chr2-112877184-2	chr2	112877003	112877320	+	0.000	0.000	24.7	7.0	3.53	3.89e-07
Merged-chr2-112885112-2	chr2	112884988	112885242	+	0.000	0.000	17.7	3.0	5.89	2.16e-08
Merged-chr2-113078619-2	chr2	113078323	113078856	+	0.000	0.000	43.6	12.5	3.49	1.26e-11
Merged-chr2-113211413-2	chr2	113211246	113211648	+	0.000	0.000	13.2	2.0	6.58	2.07e-07
Merged-chr2-113284016-2	chr2	113283794	113284248	+	0.000	0.000	18.9	3.5	5.41	3.58e-08
Merged-chr2-113741234-2	chr2	113741079	113741363	+	0.000	0.000	9.0	0.5	18.10	3.26e-09
Merged-chr2-113792130-3	chr2	113791804	113792514	+	0.000	0.000	55.9	30.0	1.86	2.71e-05
Merged-chr2-113851865-2	chr2	113851681	113852025	+	0.000	0.000	15.6	3.0	5.21	6.70e-07
Merged-chr2-113890998-2	chr2	113890789	113891174	+	0.000	0.000	41.5	20.5	2.03	4.34e-05
Merged-chr2-118047634-2	chr2	118047478	118047787	+	0.000	0.000	33.7	10.0	3.37	7.37e-09
Merged-chr2-119136281-2	chr2	119136144	119136399	+	0.000	0.000	7.4	1.0	7.40	8.32e-05
Merged-chr2-119315510-2	chr2	119315393	119315625	+	0.000	0.000	6.6	0.5	13.16	1.32e-05
Merged-chr2-119644400-2	chr2	119644276	119644524	+	0.000	0.000	29.6	7.0	4.23	4.32e-10
Merged-chr2-119819077-1	chr2	119818993	119819162	+	0.000	0.000	9.0	0.5	18.10	3.26e-09
Merged-chr2-120038367-2	chr2	120038208	120038510	+	0.000	0.000	15.6	2.0	7.81	3.87e-09
Merged-chr2-120044538-2	chr2	120044392	120044688	+	0.000	0.000	11.5	0.5	23.03	7.42e-12
Merged-chr2-120104140-3	chr2	120103820	120104495	+	0.000	0.000	59.2	29.0	2.04	6.70e-07
Merged-chr2-120210408-3	chr2	120210011	120210720	+	0.000	0.000	26.3	1.0	26.32	9.47e-28
Merged-chr2-120232419-2	chr2	120232177	120232692	+	0.000	0.000	55.1	4.0	13.78	2.02e-42
Merged-chr2-120254363-2	chr2	120254231	120254479	+	0.000	0.000	30.8	5.5	5.61	3.04e-13
Merged-chr2-120703589-2	chr2	120703399	120703772	+	0.000	0.000	23.9	9.0	2.65	6.68e-05
Merged-chr2-120732898-2	chr2	120732715	120733083	+	0.000	0.000	16.5	4.0	4.11	4.89e-06
Merged-chr2-120952570-2	chr2	120952424	120952696	+	0.000	0.000	7.4	1.0	7.40	8.32e-05
Merged-chr2-121372822-2	chr2	121372597	121373051	+	0.000	0.000	18.1	0.5	36.19	3.61e-22
Merged-chr2-121475448-2	chr2	121475328	121475575	+	0.000	0.000	7.0	0.5	13.98	1.32e-05
Merged-chr2-121546085-2	chr2	121545927	121546240	+	0.000	0.000	19.7	1.0	19.74	3.18e-18
Merged-chr2-121648625-2	chr2	121648387	121648798	+	0.000	0.000	27.1	11.5	2.36	6.77e-05
Merged-chr2-121746333-2	chr2	121746082	121746597	+	0.000	0.000	37.8	17.0	2.23	1.80e-05
Merged-chr2-127062910-2	chr2	127062799	127063015	+	0.000	0.000	32.1	4.0	8.02	1.46e-18
Merged-chr2-127087375-4	chr2	127086990	127087755	+	0.000	0.000	86.4	54.5	1.58	4.92e-05
Merged-chr2-127114994-2	chr2	127114792	127115160	+	0.000	0.000	26.3	7.0	3.76	2.85e-08
Merged-chr2-127241339-2	chr2	127241141	127241497	+	0.000	0.000	8.2	0.5	16.45	5.88e-08
Merged-chr2-127277153-2	chr2	127276969	127277278	+	0.000	0.000	11.5	0.5	23.03	7.42e-12
Merged-chr2-127410969-2	chr2	127410888	127411049	+	0.000	0.000	12.3	0.5	24.68	3.09e-13
Merged-chr2-127625402-1	chr2	127625286	127625518	+	0.000	0.000	18.9	6.0	3.15	5.69e-05
Merged-chr2-127675730-3	chr2	127675390	127676063	+	0.000	0.000	148.9	50.5	2.95	8.45e-29
Merged-chr2-127734031-2	chr2	127733919	127734154	+	0.000	0.000	8.2	1.0	8.23	1.02e-05
Merged-chr2-128187332-4	chr2	128187039	128187616	+	0.000	0.000	57.6	21.0	2.74	6.78e-11
Merged-chr2-128196593-2	chr2	128196381	128196823	+	0.000	0.000	143.9	83.5	1.72	2.10e-09
Merged-chr2-130338092-2	chr2	130337974	130338223	+	0.000	0.000	22.6	8.0	2.83	3.34e-05
Merged-chr2-130824640-2	chr2	130824379	130824908	+	0.000	0.000	68.3	32.0	2.13	2.11e-08
Merged-chr2-130834245-2	chr2	130834073	130834492	+	0.000	0.000	14.8	1.0	14.81	4.52e-12
Merged-chr2-133607882-2	chr2	133607694	133608077	+	0.000	0.000	51.8	24.0	2.16	1.10e-06
Merged-chr2-133674745-2	chr2	133674559	133674925	+	0.000	0.000	15.6	4.0	3.91	1.99e-05
Merged-chr2-134218064-2	chr2	134217918	134218198	+	0.000	0.000	12.3	2.0	6.17	1.36e-06
Merged-chr2-134348436-2	chr2	134348257	134348666	+	0.000	0.000	12.3	1.0	12.34	8.32e-10
Merged-chr2-134409628-2	chr2	134409544	134409730	+	0.000	0.000	7.4	1.0	7.40	8.32e-05
Merged-chr2-134461664-2	chr2	134461491	134461854	+	0.000	0.000	16.5	0.5	32.90	4.42e-19
Merged-chr2-134727593-2	chr2	134727420	134727758	+	0.000	0.000	77.3	46.0	1.68	1.86e-05
Merged-chr2-134773925-4	chr2	134773493	134774324	+	0.000	0.000	68.3	36.0	1.90	1.30e-06
Merged-chr2-134912585-2	chr2	134912379	134912765	+	0.000	0.000	18.1	4.0	4.52	2.48e-07
Merged-chr2-135664768-2	chr2	135664611	135664964	+	0.000	0.000	7.4	1.0	7.40	8.32e-05
Merged-chr2-135840792-2	chr2	135840543	135840976	+	0.000	0.000	25.9	9.5	2.73	2.09e-05
Merged-chr2-136022163-2	chr2	136022047	136022317	+	0.000	0.000	6.6	0.5	13.16	1.32e-05
Merged-chr2-136101322-2	chr2	136101187	136101468	+	0.000	0.000	8.2	0.5	16.45	5.88e-08
Merged-chr2-138028660-2	chr2	138028470	138028862	+	0.000	0.000	29.6	4.0	7.40	6.88e-16
Merged-chr2-138615485-2	chr2	138615292	138615649	+	0.000	0.000	20.6	2.0	10.28	6.44e-14
Merged-chr2-142165946-2	chr2	142165774	142166122	+	0.000	0.000	40.3	14.0	2.88	1.08e-08
Merged-chr2-143730342-2	chr2	143730211	143730462	+	0.000	0.000	8.2	0.5	16.45	5.88e-08
Merged-chr2-144194874-2	chr2	144194765	144194974	+	0.000	0.000	6.6	0.5	13.16	1.32e-05
Merged-chr2-144227974-2	chr2	144227835	144228115	+	0.000	0.000	13.2	1.0	13.16	6.36e-11
Merged-chr2-144358186-2	chr2	144357979	144358405	+	0.000	0.000	92.1	42.0	2.19	1.83e-11
Merged-chr2-144359197-3	chr2	144358953	144359439	+	0.000	0.000	37.8	6.0	6.31	1.32e-17
Merged-chr2-144365132-2	chr2	144364957	144365306	+	0.000	0.000	16.5	1.0	16.45	1.87e-14
Merged-chr2-144455043-2	chr2	144454937	144455150	+	0.000	0.000	12.3	0.5	24.68	3.09e-13
Merged-chr2-144519303-1	chr2	144519216	144519390	+	0.000	0.000	12.3	2.0	6.17	1.36e-06
Merged-chr2-144523356-1	chr2	144523270	144523443	+	0.000	0.000	7.0	0.5	13.98	1.32e-05
Merged-chr2-145007562-4	chr2	145007072	145008072	+	0.000	0.000	219.6	113.5	1.93	1.12e-18
Merged-chr2-145110964-4	chr2	145110605	145111278	+	0.000	0.000	48.5	9.0	5.39	7.74e-20
Merged-chr2-145638870-2	chr2	145638703	145639021	+	0.000	0.000	28.0	0.5	55.93	4.15e-37
Merged-chr2-145724149-2	chr2	145723864	145724499	+	0.000	0.000	48.5	15.5	3.13	2.98e-11
Merged-chr2-145807696-1	chr2	145807590	145807803	+	0.000	0.000	6.6	0.5	13.16	1.32e-05
Merged-chr2-146313148-2	chr2	146312919	146313376	+	0.000	0.000	29.6	11.5	2.57	1.06e-05
Merged-chr2-146831275-2	chr2	146831156	146831413	+	0.000	0.000	6.6	0.5	13.16	1.32e-05
Merged-chr2-147026976-2	chr2	147026741	147027223	+	0.000	0.000	24.7	0.5	49.35	5.83e-32
Merged-chr2-147045352-2	chr2	147045120	147045550	+	0.000	0.000	36.2	5.0	7.24	3.05e-19
Merged-chr2-148024096-2	chr2	148023983	148024199	+	0.000	0.000	18.1	3.0	6.03	3.57e-09
Merged-chr2-148132674-1	chr2	148132552	148132797	+	0.000	0.000	6.6	0.5	13.16	1.32e-05
Merged-chr2-148553175-2	chr2	148553062	148553304	+	0.000	0.000	7.4	0.5	14.81	9.40e-07
Merged-chr2-148909122-1	chr2	148908987	148909258	+	0.000	0.000	6.6	0.5	13.16	1.32e-05
Merged-chr2-149544865-2	chr2	149544629	149545019	+	0.000	0.000	15.2	3.0	5.07	6.70e-07
Merged-chr2-149562501-2	chr2	149562330	149562672	+	0.000	0.000	18.9	4.0	4.73	2.48e-07
Merged-chr2-150036854-2	chr2	150036703	150037006	+	0.000	0.000	14.0	2.0	6.99	2.07e-07
Merged-chr2-150089224-2	chr2	150089085	150089394	+	0.000	0.000	10.7	0.5	21.39	1.63e-10
Merged-chr2-150145092-2	chr2	150144971	150145220	+	0.000	0.000	38.7	18.0	2.15	2.67e-05
Merged-chr2-150521349-2	chr2	150521003	150521582	+	0.000	0.000	29.6	5.0	5.92	1.70e-13
Merged-chr2-150529102-2	chr2	150528945	150529273	+	0.000	0.000	25.5	3.0	8.50	3.07e-15
Merged-chr2-150544923-2	chr2	150544808	150545030	+	0.000	0.000	6.6	0.5	13.16	1.32e-05
Merged-chr2-150663334-2	chr2	150663104	150663592	+	0.000	0.000	65.0	33.0	1.97	1.12e-06
Merged-chr2-150681665-2	chr2	150681313	150681999	+	0.000	0.000	131.6	45.0	2.92	1.90e-25
Merged-chr2-151237817-2	chr2	151237604	151238001	+	0.000	0.000	21.4	7.0	3.06	1.45e-05
Merged-chr2-151261668-3	chr2	151261306	151262155	+	0.000	0.000	116.0	68.0	1.71	1.31e-07
Merged-chr2-151288318-2	chr2	151288212	151288447	+	0.000	0.000	12.3	0.5	24.68	3.09e-13
Merged-chr2-151289744-2	chr2	151289363	151290254	+	0.000	0.000	51.8	27.5	1.88	3.89e-05
Merged-chr2-151303183-2	chr2	151303059	151303319	+	0.000	0.000	21.4	7.0	3.06	1.45e-05
Merged-chr2-151363893-2	chr2	151363728	151364073	+	0.000	0.000	18.1	1.0	18.10	6.06e-17
Merged-chr2-151638767-2	chr2	151638630	151638891	+	0.000	0.000	13.2	2.0	6.58	2.07e-07
Merged-chr2-152022323-2	chr2	152022218	152022445	+	0.000	0.000	7.4	0.5	14.81	9.40e-07
Merged-chr2-152166821-2	chr2	152166646	152167033	+	0.000	0.000	8.2	1.0	8.23	1.02e-05
Merged-chr2-152348561-2	chr2	152348392	152348731	+	0.000	0.000	18.1	1.0	18.10	6.06e-17
Merged-chr2-152407418-2	chr2	152407219	152407612	+	0.000	0.000	59.6	11.0	5.42	4.08e-24
Merged-chr2-152416034-2	chr2	152415893	152416166	+	0.000	0.000	13.2	2.0	6.58	2.07e-07
Merged-chr2-152445997-2	chr2	152445733	152446264	+	0.000	0.000	122.1	31.0	3.94	4.11e-35
Merged-chr2-152694455-3	chr2	152694177	152694726	+	0.000	0.000	47.7	13.0	3.67	2.71e-13
Merged-chr2-153478800-2	chr2	153478566	153479025	+	0.000	0.000	61.7	21.5	2.87	2.62e-12
Merged-chr2-156467157-2	chr2	156466973	156467346	+	0.000	0.000	27.1	2.0	13.57	1.80e-21
Merged-chr2-156472872-1	chr2	156472746	156472999	+	0.000	0.000	7.4	0.5	14.81	9.40e-07
Merged-chr2-156537448-2	chr2	156537185	156537678	+	0.000	0.000	13.2	0.5	26.32	1.19e-14
Merged-chr2-158360073-2	chr2	158359931	158360227	+	0.000	0.000	14.8	0.5	29.61	4.25e-16
Merged-chr2-158395377-2	chr2	158395230	158395547	+	0.000	0.000	10.7	1.0	10.69	1.11e-07
Merged-chr2-158975773-2	chr2	158975649	158975902	+	0.000	0.000	9.0	1.5	6.03	2.77e-05
Merged-chr2-158994093-2	chr2	158993873	158994293	+	0.000	0.000	36.2	11.0	3.29	1.97e-09
Merged-chr2-158999720-2	chr2	158999517	158999903	+	0.000	0.000	37.8	13.5	2.80	1.02e-07
Merged-chr2-159099314-2	chr2	159099030	159099622	+	0.000	0.000	93.8	55.0	1.70	1.90e-06
Merged-chr2-159107679-2	chr2	159107550	159107817	+	0.000	0.000	13.2	0.5	26.32	1.19e-14
Merged-chr2-159132045-2	chr2	159131858	159132224	+	0.000	0.000	126.3	64.5	1.96	8.35e-12
Merged-chr2-159136217-2	chr2	159135991	159136457	+	0.000	0.000	184.7	122.0	1.51	1.04e-07
Merged-chr2-159137715-1	chr2	159137618	159137813	+	0.000	0.000	22.6	6.0	3.77	3.91e-07
Merged-chr2-159157519-2	chr2	159157314	159157729	+	0.000	0.000	68.3	26.0	2.63	5.44e-12
Merged-chr2-159185166-1	chr2	159185052	159185281	+	0.000	0.000	11.9	1.0	11.93	1.00e-08
Merged-chr2-159200265-2	chr2	159200120	159200446	+	0.000	0.000	9.9	0.5	19.74	3.26e-09
Merged-chr2-159201513-2	chr2	159201359	159201648	+	0.000	0.000	12.3	2.0	6.17	1.36e-06
Merged-chr2-159891147-2	chr2	159891031	159891285	+	0.000	0.000	7.4	0.5	14.81	9.40e-07
Merged-chr2-159955908-2	chr2	159955783	159956050	+	0.000	0.000	11.5	0.5	23.03	7.42e-12
Merged-chr2-159961202-1	chr2	159961021	159961384	+	0.000	0.000	11.1	2.0	5.55	8.31e-06
Merged-chr2-160102288-2	chr2	160102092	160102467	+	0.000	0.000	8.2	0.5	16.45	5.88e-08
Merged-chr2-160209732-2	chr2	160209547	160209902	+	0.000	0.000	67.9	8.0	8.48	3.35e-38
Merged-chr2-160224209-2	chr2	160224000	160224443	+	0.000	0.000	117.6	60.0	1.96	4.92e-11
Merged-chr2-160373765-1	chr2	160373651	160373880	+	0.000	0.000	17.7	1.0	17.68	1.09e-15
Merged-chr2-160381657-4	chr2	160381362	160381943	+	0.000	0.000	52.6	17.0	3.10	7.24e-12
Merged-chr2-160407043-3	chr2	160406758	160407259	+	0.000	0.000	34.5	7.0	4.94	2.09e-13
Merged-chr2-160416190-2	chr2	160416017	160416364	+	0.000	0.000	65.8	23.0	2.86	6.19e-13
Merged-chr2-160427787-2	chr2	160427624	160427955	+	0.000	0.000	26.3	6.0	4.39	1.34e-09
Merged-chr2-160432873-2	chr2	160432643	160433099	+	0.000	0.000	92.9	45.0	2.07	5.51e-10
Merged-chr2-160454568-2	chr2	160454393	160454739	+	0.000	0.000	40.3	13.0	3.10	1.46e-09
Merged-chr2-160494547-1	chr2	160494424	160494670	+	0.000	0.000	12.3	2.5	4.94	1.26e-05
Merged-chr2-160667986-1	chr2	160667894	160668078	+	0.000	0.000	10.7	0.5	21.39	1.63e-10
Merged-chr2-161136907-2	chr2	161136748	161137067	+	0.000	0.000	39.5	2.0	19.74	3.84e-36
Merged-chr2-161139251-1	chr2	161139144	161139358	+	0.000	0.000	9.0	0.5	18.10	3.26e-09
Merged-chr2-161160952-2	chr2	161160686	161161199	+	0.000	0.000	83.1	37.0	2.25	5.56e-11
Merged-chr2-161167075-2	chr2	161166965	161167192	+	0.000	0.000	8.2	1.0	8.23	1.02e-05
Merged-chr2-162072599-2	chr2	162072432	162072760	+	0.000	0.000	28.0	9.0	3.11	9.64e-07
Merged-chr2-162074654-2	chr2	162074414	162074883	+	0.000	0.000	9.9	1.0	9.87	1.13e-06
Merged-chr2-162118789-2	chr2	162118659	162118941	+	0.000	0.000	17.3	3.0	5.76	2.16e-08
Merged-chr2-162166336-1	chr2	162166214	162166458	+	0.000	0.000	6.6	0.5	13.16	1.32e-05
Merged-chr2-162196782-2	chr2	162196568	162196969	+	0.000	0.000	33.7	13.0	2.59	2.40e-06
Merged-chr2-162261247-2	chr2	162261116	162261408	+	0.000	0.000	13.2	3.0	4.39	1.61e-05
Merged-chr2-162318842-3	chr2	162318518	162319157	+	0.000	0.000	168.6	50.0	3.37	2.90e-39
Merged-chr2-162380233-2	chr2	162379860	162380510	+	0.000	0.000	18.9	5.0	3.78	5.42e-06
Merged-chr2-163860138-2	chr2	163860008	163860300	+	0.000	0.000	13.2	1.0	13.16	6.36e-11
Merged-chr2-164606808-1	chr2	164606668	164606949	+	0.000	0.000	8.2	0.5	16.45	5.88e-08
Merged-chr2-164653061-2	chr2	164652862	164653243	+	0.000	0.000	12.3	1.0	12.34	8.32e-10
Merged-chr2-164655530-1	chr2	164655390	164655670	+	0.000	0.000	6.6	0.5	13.16	1.32e-05
Merged-chr2-164740128-2	chr2	164739939	164740315	+	0.000	0.000	41.1	18.0	2.28	2.30e-06
Merged-chr2-164785636-2	chr2	164785393	164785911	+	0.000	0.000	127.5	73.0	1.75	6.62e-09
Merged-chr2-164794883-4	chr2	164794523	164795215	+	0.000	0.000	27.1	6.5	4.18	1.59e-09
Merged-chr2-164920633-2	chr2	164920471	164920798	+	0.000	0.000	18.1	4.0	4.52	2.48e-07
Merged-chr2-165903121-2	chr2	165902951	165903322	+	0.000	0.000	18.1	1.0	18.10	6.06e-17
Merged-chr2-165952944-2	chr2	165952825	165953078	+	0.000	0.000	23.0	3.0	7.68	2.07e-13
Merged-chr2-166376245-3	chr2	166375860	166376623	+	0.000	0.000	67.9	30.0	2.26	4.22e-09
Merged-chr2-168346927-2	chr2	168346702	168347153	+	0.000	0.000	14.8	4.0	3.70	7.63e-05
Merged-chr2-168490424-4	chr2	168490028	168490778	+	0.000	0.000	93.8	27.0	3.47	2.98e-23
Merged-chr2-168686687-2	chr2	168686504	168686868	+	0.000	0.000	51.8	26.0	1.99	9.44e-06
Merged-chr2-168759406-2	chr2	168759255	168759544	+	0.000	0.000	22.2	8.0	2.78	3.34e-05
Merged-chr2-168998774-2	chr2	168998622	168998948	+	0.000	0.000	10.7	1.0	10.69	1.11e-07
Merged-chr2-169013430-2	chr2	169013235	169013615	+	0.000	0.000	26.3	4.0	6.58	2.40e-13
Merged-chr2-169109965-2	chr2	169109799	169110116	+	0.000	0.000	29.6	12.0	2.47	2.26e-05
Merged-chr2-169132046-2	chr2	169131868	169132256	+	0.000	0.000	33.3	14.0	2.38	1.07e-05
Merged-chr2-169222860-2	chr2	169222715	169223008	+	0.000	0.000	30.4	4.0	7.61	9.13e-17
Merged-chr2-169715462-2	chr2	169715343	169715581	+	0.000	0.000	14.8	3.5	4.23	1.86e-05
Merged-chr2-169719293-2	chr2	169719164	169719427	+	0.000	0.000	10.7	0.5	21.39	1.63e-10
Merged-chr2-170077960-2	chr2	170077807	170078095	+	0.000	0.000	18.9	1.0	18.92	6.06e-17
Merged-chr2-170229900-1	chr2	170229783	170230017	+	0.000	0.000	8.2	0.5	16.45	5.88e-08
Merged-chr2-170525249-2	chr2	170525120	170525383	+	0.000	0.000	34.5	9.0	3.84	1.56e-10
Merged-chr2-170820926-2	chr2	170820801	170821073	+	0.000	0.000	10.7	0.5	21.39	1.63e-10
Merged-chr2-171173279-2	chr2	171173103	171173415	+	0.000	0.000	12.3	2.0	6.17	1.36e-06
Merged-chr2-171174290-2	chr2	171174130	171174450	+	0.000	0.000	18.9	3.0	6.31	3.57e-09
Merged-chr2-171421043-2	chr2	171420938	171421158	+	0.000	0.000	12.3	1.0	12.34	8.32e-10
Merged-chr2-171488846-2	chr2	171488710	171489014	+	0.000	0.000	9.0	0.5	18.10	3.26e-09
Merged-chr2-171718868-2	chr2	171718743	171719009	+	0.000	0.000	6.6	0.5	13.16	1.32e-05
Merged-chr2-171972842-2	chr2	171972599	171973091	+	0.000	0.000	65.8	25.0	2.63	1.98e-11
Merged-chr2-172179499-2	chr2	172179300	172179647	+	0.000	0.000	19.7	4.0	4.94	5.16e-08
Merged-chr2-172270752-2	chr2	172270477	172270958	+	0.000	0.000	10.7	0.5	21.39	1.63e-10
Merged-chr2-172339670-2	chr2	172339530	172339825	+	0.000	0.000	32.1	7.0	4.58	4.85e-12
Merged-chr2-172340410-2	chr2	172340263	172340567	+	0.000	0.000	22.2	4.0	5.55	3.46e-10
Merged-chr2-172438203-2	chr2	172438030	172438376	+	0.000	0.000	42.0	12.0	3.50	4.52e-11
Merged-chr2-172446732-2	chr2	172446518	172446923	+	0.000	0.000	68.3	25.0	2.73	1.00e-12
Merged-chr2-172856760-2	chr2	172856606	172856897	+	0.000	0.000	11.5	2.0	5.76	8.31e-06
Merged-chr2-172986225-2	chr2	172986007	172986435	+	0.000	0.000	26.3	7.5	3.51	1.07e-07
Merged-chr2-172996053-2	chr2	172995881	172996212	+	0.000	0.000	54.3	30.0	1.81	5.07e-05
Merged-chr2-173370460-2	chr2	173370290	173370632	+	0.000	0.000	23.9	3.0	7.95	2.07e-13
Merged-chr2-173401877-2	chr2	173401649	173402062	+	0.000	0.000	22.2	0.5	44.42	1.29e-28
Merged-chr2-173436290-2	chr2	173436089	173436513	+	0.000	0.000	19.7	0.5	39.48	9.51e-24
Merged-chr2-173590580-2	chr2	173590297	173590856	+	0.000	0.000	198.2	107.5	1.84	3.71e-15
Merged-chr2-174177078-2	chr2	174176944	174177257	+	0.000	0.000	7.8	1.0	7.81	8.32e-05
Merged-chr2-174791765-2	chr2	174791647	174791870	+	0.000	0.000	10.7	0.5	21.39	1.63e-10
Merged-chr2-174792081-2	chr2	174791982	174792179	+	0.000	0.000	13.2	0.5	26.32	1.19e-14
Merged-chr2-174792819-1	chr2	174792692	174792946	+	0.000	0.000	7.4	0.5	14.81	9.40e-07
Merged-chr2-174796462-2	chr2	174796328	174796600	+	0.000	0.000	11.5	1.0	11.52	1.00e-08
Merged-chr2-174833521-2	chr2	174833384	174833630	+	0.000	0.000	9.5	0.5	18.92	3.26e-09
Merged-chr2-174835909-2	chr2	174835764	174836076	+	0.000	0.000	15.6	1.0	15.63	3.00e-13
Merged-chr2-174997312-2	chr2	174997180	174997450	+	0.000	0.000	17.7	5.0	3.54	1.99e-05
Merged-chr2-175028313-1	chr2	175028169	175028458	+	0.000	0.000	7.4	1.0	7.40	8.32e-05
Merged-chr2-175415041-2	chr2	175414885	175415186	+	0.000	0.000	18.1	6.0	3.02	5.69e-05
Merged-chr2-176096748-2	chr2	176096635	176096919	+	0.000	0.000	8.6	0.5	17.27	5.88e-08
Merged-chr2-176477586-1	chr2	176477448	176477725	+	0.000	0.000	7.4	0.5	14.81	9.40e-07
Merged-chr2-176522052-1	chr2	176521977	176522127	+	0.000	0.000	9.5	1.0	9.46	1.13e-06
Merged-chr2-176553784-2	chr2	176553622	176553929	+	0.000	0.000	28.8	9.5	3.03	8.62e-07
Merged-chr2-176568453-2	chr2	176568299	176568599	+	0.000	0.000	14.8	0.5	29.61	4.25e-16
Merged-chr2-176674852-2	chr2	176674724	176674946	+	0.000	0.000	6.6	0.5	13.16	1.32e-05
Merged-chr2-176932081-2	chr2	176931941	176932229	+	0.000	0.000	16.5	2.0	8.23	4.80e-10
Merged-chr2-177166237-3	chr2	177165741	177166662	+	0.000	0.000	76.5	40.0	1.91	2.64e-07
Merged-chr2-177171682-2	chr2	177171498	177171851	+	0.000	0.000	34.1	0.5	68.27	1.20e-49
Merged-chr2-177336163-1	chr2	177336029	177336298	+	0.000	0.000	12.3	3.0	4.11	7.14e-05
Merged-chr2-178163676-2	chr2	178163509	178163841	+	0.000	0.000	25.5	3.0	8.50	3.07e-15
Merged-chr2-178217347-2	chr2	178217160	178217591	+	0.000	0.000	12.3	2.0	6.17	1.36e-06
Merged-chr2-178828278-2	chr2	178828145	178828391	+	0.000	0.000	16.5	1.0	16.45	1.87e-14
Merged-chr2-178863886-3	chr2	178863509	178864231	+	0.000	0.000	185.1	119.0	1.56	1.31e-08
Merged-chr2-178891564-2	chr2	178891347	178891738	+	0.000	0.000	23.0	9.0	2.56	6.68e-05
Merged-chr2-179032380-2	chr2	179032239	179032555	+	0.000	0.000	10.7	0.5	21.39	1.63e-10
Merged-chr2-179235074-1	chr2	179234928	179235221	+	0.000	0.000	7.4	0.5	14.81	9.40e-07
Merged-chr2-179255359-2	chr2	179255206	179255519	+	0.000	0.000	8.2	1.0	8.23	1.02e-05
Merged-chr2-180937692-2	chr2	180937571	180937809	+	0.000	0.000	7.4	0.5	14.81	9.40e-07
Merged-chr2-181462228-2	chr2	181462082	181462377	+	0.000	0.000	14.0	0.5	27.97	1.19e-14
Merged-chr2-181830126-2	chr2	181829991	181830276	+	0.000	0.000	9.9	0.5	19.74	3.26e-09
Merged-chr2-181912129-2	chr2	181912015	181912250	+	0.000	0.000	7.4	1.0	7.40	8.32e-05
Merged-chr2-182229500-2	chr2	182229283	182229693	+	0.000	0.000	37.8	14.0	2.70	2.42e-07
Merged-chr2-183124309-2	chr2	183124064	183124514	+	0.000	0.000	53.5	24.0	2.23	2.23e-07
Merged-chr2-184890479-2	chr2	184890309	184890633	+	0.000	0.000	12.7	1.0	12.75	8.32e-10
Merged-chr2-186533118-2	chr2	186532834	186533416	+	0.000	0.000	130.0	33.0	3.94	9.70e-37
Merged-chr2-186555453-4	chr2	186555148	186555736	+	0.000	0.000	28.8	12.0	2.40	5.58e-05
Merged-chr2-186570867-2	chr2	186570735	186570992	+	0.000	0.000	16.5	2.0	8.23	4.80e-10
Merged-chr2-186603384-2	chr2	186603164	186603655	+	0.000	0.000	37.0	18.0	2.06	5.75e-05
Merged-chr2-186828265-2	chr2	186828047	186828461	+	0.000	0.000	36.2	7.0	5.17	8.01e-15
Merged-chr2-187050754-2	chr2	187050619	187050910	+	0.000	0.000	14.8	1.0	14.81	4.52e-12
Merged-chr2-187166480-2	chr2	187166345	187166651	+	0.000	0.000	13.2	3.0	4.39	1.61e-05
Merged-chr2-187424324-2	chr2	187424081	187424500	+	0.000	0.000	20.2	6.0	3.36	5.18e-06
Merged-chr2-187550009-1	chr2	187549914	187550105	+	0.000	0.000	10.3	2.0	5.14	4.65e-05
Merged-chr2-188320993-2	chr2	188320883	188321107	+	0.000	0.000	7.4	1.0	7.40	8.32e-05
Merged-chr2-188383371-2	chr2	188383200	188383541	+	0.000	0.000	36.2	5.0	7.24	3.05e-19
Merged-chr2-189105127-2	chr2	189104886	189105335	+	0.000	0.000	46.9	7.0	6.70	1.46e-22
Merged-chr2-189276492-2	chr2	189276247	189276721	+	0.000	0.000	40.3	20.0	2.02	5.32e-05
Merged-chr2-189654900-2	chr2	189654763	189655029	+	0.000	0.000	10.7	0.5	21.39	1.63e-10
Merged-chr2-189874923-4	chr2	189874585	189875262	+	0.000	0.000	28.0	1.0	27.97	3.50e-29
Merged-chr2-190358743-2	chr2	190358572	190358953	+	0.000	0.000	13.2	2.0	6.58	2.07e-07
Merged-chr2-190359983-2	chr2	190359811	190360166	+	0.000	0.000	40.3	9.0	4.48	2.86e-14
Merged-chr2-190433896-2	chr2	190433781	190434008	+	0.000	0.000	9.0	0.5	18.10	3.26e-09
Merged-chr2-190718980-2	chr2	190718778	190719189	+	0.000	0.000	122.6	61.0	2.01	4.15e-12
Merged-chr2-190793207-1	chr2	190793109	190793305	+	0.000	0.000	14.8	1.0	14.81	4.52e-12
Merged-chr2-190947913-2	chr2	190947711	190948133	+	0.000	0.000	50.2	20.5	2.45	2.64e-08
Merged-chr2-190964513-2	chr2	190964383	190964645	+	0.000	0.000	10.7	2.0	5.35	4.65e-05
Merged-chr2-191013237-1	chr2	191013136	191013339	+	0.000	0.000	11.1	1.0	11.10	1.00e-08
Merged-chr2-191021088-2	chr2	191020924	191021246	+	0.000	0.000	23.4	6.0	3.91	1.01e-07
Merged-chr2-191203157-2	chr2	191202894	191203422	+	0.000	0.000	24.7	2.0	12.34	3.98e-18
Merged-chr2-191204644-2	chr2	191204482	191204817	+	0.000	0.000	20.6	1.0	20.56	1.59e-19
Merged-chr2-191422132-2	chr2	191422025	191422249	+	0.000	0.000	7.4	0.5	14.81	9.40e-07
Merged-chr2-191612641-2	chr2	191612400	191612852	+	0.000	0.000	79.8	47.0	1.70	1.28e-05
Merged-chr2-191637741-4	chr2	191637466	191638093	+	0.000	0.000	50.2	15.0	3.35	9.06e-13
Merged-chr2-191666861-2	chr2	191666634	191667077	+	0.000	0.000	36.2	3.0	12.06	2.19e-26
Merged-chr2-191933472-2	chr2	191933318	191933627	+	0.000	0.000	23.9	0.5	47.71	2.80e-30
Merged-chr2-192161558-2	chr2	192161442	192161650	+	0.000	0.000	7.4	1.0	7.40	8.32e-05
Merged-chr2-192267687-2	chr2	192267527	192267849	+	0.000	0.000	49.4	23.0	2.15	1.64e-06
Merged-chr2-195576271-2	chr2	195576101	195576431	+	0.000	0.000	25.5	2.0	12.75	3.17e-19
Merged-chr2-195594458-2	chr2	195594291	195594630	+	0.000	0.000	9.9	0.5	19.74	3.26e-09
Merged-chr2-196077385-1	chr2	196077261	196077510	+	0.000	0.000	6.6	0.5	13.16	1.32e-05
Merged-chr2-196177048-2	chr2	196176874	196177361	+	0.000	0.000	11.5	2.0	5.76	8.31e-06
Merged-chr2-196201840-2	chr2	196201677	196202006	+	0.000	0.000	23.9	3.0	7.95	2.07e-13
Merged-chr2-196205283-2	chr2	196204991	196205625	+	0.000	0.000	37.0	7.0	5.29	1.51e-15
Merged-chr2-196233951-1	chr2	196233827	196234076	+	0.000	0.000	10.7	1.0	10.69	1.11e-07
Merged-chr2-196268179-2	chr2	196267927	196268373	+	0.000	0.000	34.1	4.0	8.53	2.07e-20
Merged-chr2-196332076-2	chr2	196331829	196332300	+	0.000	0.000	72.4	37.5	1.93	3.67e-07
Merged-chr2-196335425-2	chr2	196335254	196335596	+	0.000	0.000	77.3	35.0	2.21	6.11e-10
Merged-chr2-196364527-2	chr2	196364441	196364621	+	0.000	0.000	7.4	1.0	7.40	8.32e-05
Merged-chr2-196482882-2	chr2	196482749	196483017	+	0.000	0.000	14.8	4.0	3.70	7.63e-05
Merged-chr2-196915244-2	chr2	196915098	196915404	+	0.000	0.000	9.0	0.5	18.10	3.26e-09
Merged-chr2-196992628-2	chr2	196992522	196992742	+	0.000	0.000	10.3	2.0	5.14	4.65e-05
Merged-chr2-197159097-2	chr2	197158915	197159257	+	0.000	0.000	42.0	4.0	10.49	2.93e-27
Merged-chr2-197192126-2	chr2	197191965	197192293	+	0.000	0.000	23.9	0.5	47.71	2.80e-30
Merged-chr2-197435191-2	chr2	197434949	197435411	+	0.000	0.000	55.1	25.0	2.20	1.51e-07
Merged-chr2-197461317-2	chr2	197461163	197461470	+	0.000	0.000	12.3	1.0	12.34	8.32e-10
Merged-chr2-197628195-2	chr2	197627992	197628437	+	0.000	0.000	33.7	7.0	4.82	1.02e-12
Merged-chr2-197838309-2	chr2	197838133	197838539	+	0.000	0.000	7.4	1.0	7.40	8.32e-05
Merged-chr2-197909507-2	chr2	197909331	197909695	+	0.000	0.000	36.2	16.0	2.26	1.17e-05
Merged-chr2-199229343-2	chr2	199229112	199229558	+	0.000	0.000	36.2	16.0	2.26	1.17e-05
Merged-chr2-199811689-2	chr2	199811452	199811921	+	0.000	0.000	25.5	0.5	51.00	1.17e-33
Merged-chr2-200253807-2	chr2	200253681	200253946	+	0.000	0.000	7.4	0.5	14.81	9.40e-07
Merged-chr2-200259085-2	chr2	200258960	200259214	+	0.000	0.000	8.2	1.0	8.23	1.02e-05
Merged-chr2-200383804-3	chr2	200383452	200384106	+	0.000	0.000	45.2	13.0	3.48	3.52e-12
Merged-chr2-200814469-2	chr2	200814359	200814581	+	0.000	0.000	16.0	3.5	4.58	9.18e-07
Merged-chr2-201022136-2	chr2	201022000	201022279	+	0.000	0.000	18.9	2.0	9.46	6.19e-12
Merged-chr2-201052711-2	chr2	201052578	201052844	+	0.000	0.000	13.2	2.5	5.26	2.38e-06
Merged-chr2-201116785-4	chr2	201116330	201117246	+	0.000	0.000	174.8	90.0	1.94	2.85e-15
Merged-chr2-201126911-2	chr2	201126670	201127119	+	0.000	0.000	91.3	22.0	4.15	3.92e-28
Merged-chr2-201129389-2	chr2	201129217	201129559	+	0.000	0.000	98.7	36.0	2.74	1.27e-17
Merged-chr2-201206224-2	chr2	201206115	201206353	+	0.000	0.000	7.4	1.0	7.40	8.32e-05
Merged-chr2-201218906-2	chr2	201218725	201219083	+	0.000	0.000	21.4	6.0	3.56	1.46e-06
Merged-chr2-201220254-2	chr2	201220033	201220480	+	0.000	0.000	28.0	9.0	3.11	9.64e-07
Merged-chr2-201227435-2	chr2	201227279	201227590	+	0.000	0.000	34.5	1.0	34.55	1.28e-39
Merged-chr2-201228857-2	chr2	201228712	201228995	+	0.000	0.000	30.0	3.0	10.01	4.28e-20
Merged-chr2-201517219-2	chr2	201516939	201517411	+	0.000	0.000	20.6	3.0	6.85	8.31e-11
Merged-chr2-201646806-2	chr2	201646680	201646938	+	0.000	0.000	9.9	1.0	9.87	1.13e-06
Merged-chr2-202172666-1	chr2	202172515	202172817	+	0.000	0.000	6.2	0.5	12.34	1.32e-05
Merged-chr2-202173129-2	chr2	202172900	202173360	+	0.000	0.000	25.9	2.0	12.96	3.17e-19
Merged-chr2-202703281-2	chr2	202703101	202703484	+	0.000	0.000	15.6	2.0	7.81	3.87e-09
Merged-chr2-202965993-2	chr2	202965817	202966173	+	0.000	0.000	50.2	19.0	2.64	2.53e-09
Merged-chr2-203541984-2	chr2	203541850	203542121	+	0.000	0.000	9.9	0.5	19.74	3.26e-09
Merged-chr2-203605445-2	chr2	203605287	203605609	+	0.000	0.000	19.7	4.0	4.94	5.16e-08
Merged-chr2-203684048-2	chr2	203683714	203684319	+	0.000	0.000	220.0	86.0	2.56	1.24e-33
Merged-chr2-203824825-2	chr2	203824651	203824971	+	0.000	0.000	18.9	2.0	9.46	6.19e-12
Merged-chr2-203989817-2	chr2	203989581	203990016	+	0.000	0.000	9.9	0.5	19.74	3.26e-09
Merged-chr2-204479719-2	chr2	204479528	204479942	+	0.000	0.000	14.0	1.0	13.98	6.36e-11
Merged-chr2-205245901-2	chr2	205245712	205246096	+	0.000	0.000	21.4	6.0	3.56	1.46e-06
Merged-chr2-205704041-4	chr2	205703832	205704263	+	0.000	0.000	37.8	8.0	4.73	8.00e-14
Merged-chr2-205712703-2	chr2	205712509	205712890	+	0.000	0.000	97.9	24.0	4.08	3.94e-29
Merged-chr2-205713276-1	chr2	205713202	205713351	+	0.000	0.000	7.4	0.5	14.81	9.40e-07
Merged-chr2-205714508-2	chr2	205714329	205714676	+	0.000	0.000	30.4	2.0	15.22	5.86e-25
Merged-chr2-205731595-2	chr2	205731420	205731798	+	0.000	0.000	11.5	0.5	23.03	7.42e-12
Merged-chr2-205755265-2	chr2	205755074	205755460	+	0.000	0.000	22.6	3.5	6.46	2.95e-11
Merged-chr2-205834948-2	chr2	205834760	205835148	+	0.000	0.000	21.4	5.0	4.28	8.11e-08
Merged-chr2-205868988-2	chr2	205868885	205869094	+	0.000	0.000	7.4	1.0	7.40	8.32e-05
Merged-chr2-205948227-2	chr2	205948108	205948385	+	0.000	0.000	18.1	4.0	4.52	2.48e-07
Merged-chr2-206176328-2	chr2	206176162	206176491	+	0.000	0.000	16.5	0.5	32.90	4.42e-19
Merged-chr2-206219007-2	chr2	206218841	206219143	+	0.000	0.000	9.0	0.5	18.10	3.26e-09
Merged-chr2-206615003-2	chr2	206614831	206615159	+	0.000	0.000	18.9	5.0	3.78	5.42e-06
Merged-chr2-207008831-2	chr2	207008655	207008986	+	0.000	0.000	16.5	1.0	16.45	1.87e-14
Merged-chr2-207040780-1	chr2	207040664	207040897	+	0.000	0.000	6.2	0.5	12.34	1.32e-05
Merged-chr2-207074350-2	chr2	207073777	207074716	+	0.000	0.000	51.0	22.0	2.32	2.11e-07
Merged-chr2-207074958-2	chr2	207074823	207075089	+	0.000	0.000	14.0	2.0	6.99	2.07e-07
Merged-chr2-207092195-2	chr2	207091948	207092417	+	0.000	0.000	32.1	4.0	8.02	1.46e-18
Merged-chr2-207151530-1	chr2	207151392	207151669	+	0.000	0.000	7.4	0.5	14.81	9.40e-07
Merged-chr2-207164451-2	chr2	207164226	207164657	+	0.000	0.000	82.7	30.5	2.71	9.70e-15
Merged-chr2-207239450-4	chr2	207239119	207239765	+	0.000	0.000	139.0	81.0	1.72	3.08e-09
Merged-chr2-207265542-2	chr2	207265370	207265754	+	0.000	0.000	6.6	0.5	13.16	1.32e-05
Merged-chr2-207266019-2	chr2	207265873	207266190	+	0.000	0.000	25.1	8.0	3.14	1.17e-06
Merged-chr2-207288858-2	chr2	207288703	207289002	+	0.000	0.000	27.1	0.5	54.29	4.15e-37
Merged-chr2-207311574-2	chr2	207311304	207311884	+	0.000	0.000	111.9	61.0	1.83	5.89e-09
Merged-chr2-207334844-4	chr2	207334289	207335394	+	0.000	0.000	518.2	325.0	1.59	4.17e-23
Merged-chr2-207505454-2	chr2	207505336	207505564	+	0.000	0.000	7.4	1.0	7.40	8.32e-05
Merged-chr2-207772606-2	chr2	207772496	207772710	+	0.000	0.000	17.7	3.5	5.05	1.87e-07
Merged-chr2-207811082-3	chr2	207810645	207811397	+	0.000	0.000	48.5	9.0	5.39	7.74e-20
Merged-chr2-207828625-2	chr2	207828494	207828790	+	0.000	0.000	7.4	1.0	7.40	8.32e-05
Merged-chr2-207926440-2	chr2	207926245	207926636	+	0.000	0.000	44.8	16.5	2.72	1.49e-08
Merged-chr2-207938033-2	chr2	207937928	207938127	+	0.000	0.000	8.2	0.5	16.45	5.88e-08
Merged-chr2-209391987-2	chr2	209391747	209392289	+	0.000	0.000	27.1	5.0	5.43	5.60e-12
Merged-chr2-209471250-2	chr2	209471127	209471369	+	0.000	0.000	11.5	2.0	5.76	8.31e-06
Merged-chr2-209872867-2	chr2	209872706	209873074	+	0.000	0.000	16.5	2.0	8.23	4.80e-10
Merged-chr2-211611417-2	chr2	211611280	211611548	+	0.000	0.000	15.6	2.5	6.25	6.92e-08
Merged-chr2-211877275-2	chr2	211877164	211877396	+	0.000	0.000	6.6	0.5	13.16	1.32e-05
Merged-chr2-212843032-2	chr2	212842836	212843229	+	0.000	0.000	69.9	21.5	3.25	3.36e-16
Merged-chr2-213001476-2	chr2	213001347	213001606	+	0.000	0.000	9.0	1.0	9.05	1.13e-06
Merged-chr2-213157520-2	chr2	213157397	213157643	+	0.000	0.000	10.7	0.5	21.39	1.63e-10
Merged-chr2-214069449-2	chr2	214069232	214069666	+	0.000	0.000	132.4	85.5	1.55	1.89e-06
Merged-chr2-215436957-2	chr2	215436714	215437267	+	0.000	0.000	39.1	11.0	3.55	4.63e-11
Merged-chr2-215530410-2	chr2	215530253	215530566	+	0.000	0.000	29.6	13.0	2.28	8.94e-05
Merged-chr2-215612979-2	chr2	215612861	215613126	+	0.000	0.000	8.2	1.0	8.23	1.02e-05
Merged-chr2-215831588-2	chr2	215831425	215831747	+	0.000	0.000	33.7	9.0	3.75	5.95e-10
Merged-chr2-215846362-2	chr2	215846183	215846562	+	0.000	0.000	42.8	2.0	21.39	4.44e-40
Merged-chr2-215869102-2	chr2	215868854	215869315	+	0.000	0.000	20.6	5.0	4.11	3.45e-07
Merged-chr2-215885830-2	chr2	215885719	215885963	+	0.000	0.000	8.2	1.0	8.23	1.02e-05
Merged-chr2-215982575-2	chr2	215982443	215982711	+	0.000	0.000	10.7	2.0	5.35	4.65e-05
Merged-chr2-216012706-2	chr2	216012567	216012844	+	0.000	0.000	11.5	2.0	5.76	8.31e-06
Merged-chr2-216013578-2	chr2	216013314	216013810	+	0.000	0.000	31.3	14.0	2.23	5.99e-05
Merged-chr2-216223003-4	chr2	216222675	216223334	+	0.000	0.000	54.7	24.0	2.28	9.77e-08
Merged-chr2-216279696-2	chr2	216279515	216279916	+	0.000	0.000	9.0	1.0	9.05	1.13e-06
Merged-chr2-216316936-2	chr2	216316790	216317087	+	0.000	0.000	61.7	18.0	3.43	1.57e-15
Merged-chr2-216347033-2	chr2	216346803	216347409	+	0.000	0.000	37.0	11.0	3.36	5.78e-10
Merged-chr2-216507803-3	chr2	216507559	216508076	+	0.000	0.000	40.3	14.0	2.88	1.08e-08
Merged-chr2-216572036-2	chr2	216571920	216572163	+	0.000	0.000	7.4	0.5	14.81	9.40e-07
Merged-chr2-216648303-2	chr2	216648094	216648496	+	0.000	0.000	39.1	18.0	2.17	1.21e-05
Merged-chr2-216691271-2	chr2	216691134	216691413	+	0.000	0.000	23.0	3.0	7.68	2.07e-13
Merged-chr2-216776757-2	chr2	216776623	216776881	+	0.000	0.000	17.3	2.0	8.64	5.61e-11
Merged-chr2-216858535-2	chr2	216858292	216858808	+	0.000	0.000	35.4	16.0	2.21	2.69e-05
Merged-chr2-216897969-2	chr2	216897746	216898226	+	0.000	0.000	32.5	14.0	2.32	2.57e-05
Merged-chr2-217008168-2	chr2	217008056	217008287	+	0.000	0.000	7.4	0.5	14.81	9.40e-07
Merged-chr2-217077908-1	chr2	217077705	217078111	+	0.000	0.000	12.7	2.0	6.37	1.36e-06
Merged-chr2-217161608-2	chr2	217161330	217161818	+	0.000	0.000	42.0	17.0	2.47	5.78e-07
Merged-chr2-217246240-2	chr2	217246132	217246353	+	0.000	0.000	6.6	0.5	13.16	1.32e-05
Merged-chr2-217337976-2	chr2	217337846	217338114	+	0.000	0.000	8.2	0.5	16.45	5.88e-08
Merged-chr2-217695218-2	chr2	217695036	217695391	+	0.000	0.000	9.0	0.5	18.10	3.26e-09
Merged-chr2-217820298-2	chr2	217820119	217820472	+	0.000	0.000	55.5	25.0	2.22	1.51e-07
Merged-chr2-217836604-2	chr2	217836408	217836795	+	0.000	0.000	15.6	4.0	3.91	1.99e-05
Merged-chr2-217970451-2	chr2	217970304	217970580	+	0.000	0.000	6.6	0.5	13.16	1.32e-05
Merged-chr2-217993431-3	chr2	217993086	217993774	+	0.000	0.000	166.2	79.5	2.09	1.81e-17
Merged-chr2-218041751-4	chr2	218041489	218042024	+	0.000	0.000	19.7	0.5	39.48	9.51e-24
Merged-chr2-218070511-1	chr2	218070422	218070601	+	0.000	0.000	8.2	0.5	16.45	5.88e-08
Merged-chr2-218129853-3	chr2	218129508	218130099	+	0.000	0.000	24.7	2.0	12.34	3.98e-18
Merged-chr2-218217768-2	chr2	218217407	218218129	+	0.000	0.000	77.3	20.0	3.87	2.88e-22
Merged-chr2-218224410-2	chr2	218224233	218224586	+	0.000	0.000	22.6	7.0	3.23	4.53e-06
Merged-chr2-218228920-2	chr2	218228779	218229117	+	0.000	0.000	17.3	2.0	8.64	5.61e-11
Merged-chr2-218241802-2	chr2	218241654	218242034	+	0.000	0.000	7.4	0.5	14.81	9.40e-07
Merged-chr2-218257693-2	chr2	218257547	218257907	+	0.000	0.000	20.6	2.0	10.28	6.44e-14
Merged-chr2-218264296-2	chr2	218264174	218264424	+	0.000	0.000	24.3	0.5	48.53	5.83e-32
Merged-chr2-218284569-2	chr2	218284432	218284712	+	0.000	0.000	67.4	32.0	2.11	4.54e-08
Merged-chr2-218291743-2	chr2	218291609	218291866	+	0.000	0.000	44.0	10.0	4.40	2.19e-15
Merged-chr2-218324218-4	chr2	218323943	218324487	+	0.000	0.000	24.7	4.0	6.17	9.88e-12
Merged-chr2-218413126-2	chr2	218412998	218413246	+	0.000	0.000	8.2	1.0	8.23	1.02e-05
Merged-chr2-218570986-2	chr2	218570826	218571131	+	0.000	0.000	41.1	11.0	3.74	3.36e-12
Merged-chr2-218645414-2	chr2	218645236	218645602	+	0.000	0.000	96.2	58.5	1.65	4.33e-06
Merged-chr2-218679250-2	chr2	218679047	218679474	+	0.000	0.000	51.4	21.0	2.45	2.21e-08
Merged-chr2-218733905-2	chr2	218733812	218734010	+	0.000	0.000	9.0	1.5	6.03	2.77e-05
Merged-chr2-218744821-2	chr2	218744665	218744984	+	0.000	0.000	29.6	1.0	29.61	4.30e-32
Merged-chr2-218896704-2	chr2	218896568	218896852	+	0.000	0.000	18.9	0.5	37.84	3.61e-22
Merged-chr2-219042636-2	chr2	219042506	219042853	+	0.000	0.000	16.5	5.0	3.29	6.90e-05
Merged-chr2-219105915-1	chr2	219105788	219106043	+	0.000	0.000	9.0	1.0	9.05	1.13e-06
Merged-chr2-219254988-2	chr2	219254676	219255178	+	0.000	0.000	10.7	1.0	10.69	1.11e-07
Merged-chr2-221025635-2	chr2	221025443	221025899	+	0.000	0.000	19.7	4.0	4.94	5.16e-08
Merged-chr2-221075363-2	chr2	221075070	221075583	+	0.000	0.000	11.5	0.5	23.03	7.42e-12
Merged-chr2-221080525-1	chr2	221080390	221080660	+	0.000	0.000	7.4	1.0	7.40	8.32e-05
Merged-chr2-221103480-2	chr2	221103363	221103599	+	0.000	0.000	10.7	1.0	10.69	1.11e-07
Merged-chr2-221520655-2	chr2	221520563	221520750	+	0.000	0.000	7.8	0.5	15.63	9.40e-07
Merged-chr2-221529298-2	chr2	221529091	221529507	+	0.000	0.000	29.6	7.0	4.23	4.32e-10
Merged-chr2-221555337-1	chr2	221555202	221555472	+	0.000	0.000	7.4	1.0	7.40	8.32e-05
Merged-chr2-221767436-3	chr2	221767127	221767711	+	0.000	0.000	33.7	15.5	2.18	7.37e-05
Merged-chr2-222423919-2	chr2	222423661	222424061	+	0.000	0.000	12.3	1.0	12.34	8.32e-10
Merged-chr2-222428144-2	chr2	222427943	222428306	+	0.000	0.000	10.7	2.0	5.35	4.65e-05
Merged-chr2-222707881-2	chr2	222707770	222708015	+	0.000	0.000	28.8	10.0	2.88	2.25e-06
Merged-chr2-222731209-4	chr2	222730765	222731753	+	0.000	0.000	119.7	9.0	13.30	8.59e-88
Merged-chr2-222789540-2	chr2	222789340	222789734	+	0.000	0.000	22.2	1.0	22.21	3.42e-22
Merged-chr2-222878998-1	chr2	222878871	222879126	+	0.000	0.000	7.4	0.5	14.81	9.40e-07
Merged-chr2-222887228-2	chr2	222887047	222887385	+	0.000	0.000	18.1	3.0	6.03	3.57e-09
Merged-chr2-222892521-2	chr2	222892333	222892701	+	0.000	0.000	43.6	13.0	3.35	4.20e-11
Merged-chr2-222920058-2	chr2	222919802	222920345	+	0.000	0.000	95.0	59.0	1.61	9.94e-06
Merged-chr2-222951042-2	chr2	222950764	222951305	+	0.000	0.000	67.4	26.0	2.59	1.43e-11
Merged-chr2-223008402-2	chr2	223008199	223008588	+	0.000	0.000	28.0	11.0	2.54	3.27e-05
Merged-chr2-223048740-1	chr2	223048617	223048863	+	0.000	0.000	6.6	0.5	13.16	1.32e-05
Merged-chr2-223884515-2	chr2	223884391	223884684	+	0.000	0.000	10.7	2.0	5.35	4.65e-05
Merged-chr2-223889430-2	chr2	223889160	223889698	+	0.000	0.000	39.5	3.0	13.16	1.07e-29
Merged-chr2-223937021-2	chr2	223936747	223937291	+	0.000	0.000	69.1	31.0	2.23	2.87e-09
Merged-chr2-223939635-1	chr2	223939517	223939754	+	0.000	0.000	17.7	3.0	5.89	2.16e-08
Merged-chr2-223949615-2	chr2	223949395	223949790	+	0.000	0.000	16.5	1.0	16.45	1.87e-14
Merged-chr2-223957299-2	chr2	223957093	223957526	+	0.000	0.000	83.1	49.5	1.68	8.62e-06
Merged-chr2-224023292-2	chr2	224023045	224023492	+	0.000	0.000	8.2	0.5	16.45	5.88e-08
Merged-chr2-224220017-1	chr2	224219911	224220124	+	0.000	0.000	11.9	0.5	23.85	7.42e-12
Merged-chr2-224377113-2	chr2	224376992	224377236	+	0.000	0.000	7.4	1.0	7.40	8.32e-05
Merged-chr2-224646385-2	chr2	224646165	224646572	+	0.000	0.000	11.1	2.0	5.55	8.31e-06
Merged-chr2-224754356-2	chr2	224754175	224754494	+	0.000	0.000	8.2	0.5	16.45	5.88e-08
Merged-chr2-224802658-2	chr2	224802337	224803069	+	0.000	0.000	125.0	52.0	2.40	7.44e-18
Merged-chr2-224869806-2	chr2	224869657	224869927	+	0.000	0.000	7.4	1.0	7.40	8.32e-05
Merged-chr2-224925946-2	chr2	224925774	224926088	+	0.000	0.000	15.2	4.0	3.80	1.99e-05
Merged-chr2-224940159-2	chr2	224940049	224940270	+	0.000	0.000	14.0	3.5	4.00	7.60e-05
Merged-chr2-224991910-2	chr2	224991782	224992043	+	0.000	0.000	7.4	1.0	7.40	8.32e-05
Merged-chr2-225041451-2	chr2	225041117	225041841	+	0.000	0.000	42.8	10.0	4.28	4.20e-14
Merged-chr2-225101112-2	chr2	225100864	225101334	+	0.000	0.000	73.2	34.0	2.15	4.41e-09
Merged-chr2-225995023-3	chr2	225994809	225995307	+	0.000	0.000	46.9	14.0	3.35	1.13e-11
Merged-chr2-225996020-2	chr2	225995869	225996179	+	0.000	0.000	59.2	14.0	4.23	3.27e-19
Merged-chr2-226652578-2	chr2	226652420	226652755	+	0.000	0.000	18.9	5.0	3.78	5.42e-06
Merged-chr2-226772718-3	chr2	226772457	226772980	+	0.000	0.000	28.8	10.5	2.74	5.50e-06
Merged-chr2-226799372-2	chr2	226799187	226799565	+	0.000	0.000	9.0	1.5	6.03	2.77e-05
Merged-chr2-226995848-2	chr2	226995567	226996172	+	0.000	0.000	42.8	11.0	3.89	8.73e-13
Merged-chr2-227456964-2	chr2	227456786	227457137	+	0.000	0.000	11.5	0.5	23.03	7.42e-12
Merged-chr2-227462525-2	chr2	227462380	227462743	+	0.000	0.000	16.5	3.0	5.48	1.24e-07
Merged-chr2-227882278-2	chr2	227882018	227882435	+	0.000	0.000	10.7	1.0	10.69	1.11e-07
Merged-chr2-228041981-2	chr2	228041814	228042120	+	0.000	0.000	7.4	0.5	14.81	9.40e-07
Merged-chr2-229407408-2	chr2	229407211	229407610	+	0.000	0.000	18.9	5.0	3.78	5.42e-06
Merged-chr2-229835784-2	chr2	229835663	229835901	+	0.000	0.000	6.6	0.5	13.16	1.32e-05
Merged-chr2-230054282-2	chr2	230054100	230054464	+	0.000	0.000	22.2	8.0	2.78	3.34e-05
Merged-chr2-230057193-2	chr2	230057094	230057311	+	0.000	0.000	6.6	0.5	13.16	1.32e-05
Merged-chr2-230220079-2	chr2	230219866	230220292	+	0.000	0.000	69.5	31.5	2.21	5.32e-09
Merged-chr2-230269001-1	chr2	230268891	230269111	+	0.000	0.000	6.6	0.5	13.16	1.32e-05
Merged-chr2-230330841-3	chr2	230330655	230331035	+	0.000	0.000	23.0	7.0	3.29	1.35e-06
Merged-chr2-230406011-2	chr2	230405845	230406212	+	0.000	0.000	39.1	9.0	4.34	1.28e-13
Merged-chr2-230409554-2	chr2	230409329	230409769	+	0.000	0.000	90.5	31.5	2.87	1.51e-17
Merged-chr2-230416159-2	chr2	230415968	230416360	+	0.000	0.000	98.7	60.0	1.65	4.19e-06
Merged-chr2-230424253-2	chr2	230423979	230424420	+	0.000	0.000	10.3	2.0	5.14	4.65e-05
Merged-chr2-230431696-2	chr2	230431578	230431818	+	0.000	0.000	6.6	0.5	13.16	1.32e-05
Merged-chr2-230446706-2	chr2	230446574	230446873	+	0.000	0.000	18.9	0.5	37.84	3.61e-22
Merged-chr2-230522056-2	chr2	230521769	230522267	+	0.000	0.000	8.6	0.5	17.27	5.88e-08
Merged-chr2-230680963-1	chr2	230680835	230681092	+	0.000	0.000	6.6	0.5	13.16	1.32e-05
Merged-chr2-230706364-2	chr2	230706129	230706562	+	0.000	0.000	14.0	1.0	13.98	6.36e-11
Merged-chr2-230708352-2	chr2	230708223	230708529	+	0.000	0.000	17.3	4.0	4.32	1.13e-06
Merged-chr2-230779377-2	chr2	230779246	230779506	+	0.000	0.000	23.9	2.0	11.93	4.79e-17
Merged-chr2-230953992-2	chr2	230953779	230954133	+	0.000	0.000	10.3	0.5	20.56	1.63e-10
Merged-chr2-230969314-2	chr2	230969076	230969539	+	0.000	0.000	29.6	2.0	14.81	8.80e-24
Merged-chr2-231182002-2	chr2	231181804	231182209	+	0.000	0.000	88.0	51.0	1.73	1.62e-06
Merged-chr2-231185164-2	chr2	231184976	231185357	+	0.000	0.000	55.9	14.0	4.00	9.49e-17
Merged-chr2-231394527-2	chr2	231394346	231394687	+	0.000	0.000	18.9	4.0	4.73	2.48e-07
Merged-chr2-231460484-2	chr2	231460318	231460635	+	0.000	0.000	30.4	0.5	60.87	2.13e-42
Merged-chr2-231554964-2	chr2	231554760	231555164	+	0.000	0.000	68.7	41.0	1.68	7.06e-05
Merged-chr2-231621709-3	chr2	231621460	231621941	+	0.000	0.000	37.8	1.5	25.23	5.53e-38
Merged-chr2-231628238-3	chr2	231627932	231628453	+	0.000	0.000	28.4	9.0	3.15	3.05e-07
Merged-chr2-231635698-2	chr2	231635603	231635793	+	0.000	0.000	7.4	1.0	7.40	8.32e-05
Merged-chr2-231673108-2	chr2	231672945	231673274	+	0.000	0.000	51.8	24.0	2.16	1.10e-06
Merged-chr2-232133273-2	chr2	232133144	232133407	+	0.000	0.000	14.0	2.0	6.99	2.07e-07
Merged-chr2-232137795-4	chr2	232137357	232138198	+	0.000	0.000	46.1	24.0	1.92	4.24e-05
Merged-chr2-232229510-2	chr2	232229363	232229666	+	0.000	0.000	42.0	3.0	13.98	5.85e-32
Merged-chr2-232364095-2	chr2	232363918	232364259	+	0.000	0.000	14.4	2.0	7.20	2.93e-08
Merged-chr2-232418953-2	chr2	232418713	232419142	+	0.000	0.000	13.6	2.0	6.79	2.07e-07
Merged-chr2-232447561-1	chr2	232447452	232447670	+	0.000	0.000	7.4	0.5	14.81	9.40e-07
Merged-chr2-232472454-2	chr2	232472300	232472575	+	0.000	0.000	6.6	0.5	13.16	1.32e-05
Merged-chr2-232781927-2	chr2	232781744	232782179	+	0.000	0.000	20.6	6.0	3.43	5.18e-06
Merged-chr2-233242726-1	chr2	233242618	233242835	+	0.000	0.000	8.2	0.5	16.45	5.88e-08
Merged-chr2-233370127-2	chr2	233369988	233370266	+	0.000	0.000	11.5	2.0	5.76	8.31e-06
Merged-chr2-234146521-2	chr2	234146319	234146721	+	0.000	0.000	126.7	83.5	1.52	8.87e-06
Merged-chr2-234194312-2	chr2	234194174	234194449	+	0.000	0.000	7.4	1.0	7.40	8.32e-05
Merged-chr2-234246164-2	chr2	234245954	234246381	+	0.000	0.000	97.9	57.0	1.72	8.97e-07
Merged-chr2-234296304-2	chr2	234296172	234296440	+	0.000	0.000	16.5	2.0	8.23	4.80e-10
Merged-chr2-234405191-2	chr2	234405003	234405380	+	0.000	0.000	61.7	20.0	3.08	1.38e-13
Merged-chr2-234445108-3	chr2	234444859	234445363	+	0.000	0.000	116.8	77.0	1.52	2.07e-05
Merged-chr2-234880766-4	chr2	234880525	234881013	+	0.000	0.000	39.9	15.5	2.57	3.90e-07
Merged-chr2-235084054-2	chr2	235083891	235084219	+	0.000	0.000	15.6	0.5	31.26	1.42e-17
Merged-chr2-235162420-3	chr2	235162133	235162750	+	0.000	0.000	17.3	4.5	3.84	5.27e-06
Merged-chr2-235480743-2	chr2	235480568	235480891	+	0.000	0.000	13.2	1.0	13.16	6.36e-11
Merged-chr2-235568055-2	chr2	235567933	235568196	+	0.000	0.000	8.2	1.0	8.23	1.02e-05
Merged-chr2-235660063-2	chr2	235659781	235660351	+	0.000	0.000	45.2	24.0	1.89	8.30e-05
Merged-chr2-235827173-1	chr2	235827053	235827293	+	0.000	0.000	10.3	1.0	10.28	1.11e-07
Merged-chr2-236509567-2	chr2	236509440	236509696	+	0.000	0.000	10.7	1.0	10.69	1.11e-07
Merged-chr2-236525878-2	chr2	236525750	236526006	+	0.000	0.000	7.4	0.5	14.81	9.40e-07
Merged-chr2-236642868-2	chr2	236642541	236643268	+	0.000	0.000	66.6	21.0	3.17	3.74e-15
Merged-chr2-236776922-2	chr2	236776651	236777234	+	0.000	0.000	35.4	9.0	3.93	3.97e-11
Merged-chr2-236827016-2	chr2	236826806	236827234	+	0.000	0.000	26.3	3.0	8.77	3.53e-16
Merged-chr2-236833775-4	chr2	236833294	236834245	+	0.000	0.000	280.1	109.0	2.57	1.35e-42
Merged-chr2-236852678-2	chr2	236852356	236853015	+	0.000	0.000	47.3	4.0	11.82	1.53e-33
Merged-chr2-236871776-2	chr2	236871414	236872221	+	0.000	0.000	301.1	145.0	2.08	8.27e-30
Merged-chr2-236887704-2	chr2	236887576	236887861	+	0.000	0.000	23.0	8.5	2.71	2.87e-05
Merged-chr2-236888336-2	chr2	236888255	236888417	+	0.000	0.000	9.9	0.5	19.74	3.26e-09
Merged-chr2-236889408-2	chr2	236889089	236889715	+	0.000	0.000	93.8	46.0	2.04	7.65e-10
Merged-chr2-236919403-2	chr2	236919252	236919552	+	0.000	0.000	33.7	12.5	2.70	1.06e-06
Merged-chr2-236925661-1	chr2	236925510	236925813	+	0.000	0.000	11.9	0.5	23.85	7.42e-12
Merged-chr2-236928771-4	chr2	236928427	236929124	+	0.000	0.000	38.7	9.0	4.30	5.59e-13
Merged-chr2-236972928-2	chr2	236972743	236973098	+	0.000	0.000	19.7	0.5	39.48	9.51e-24
Merged-chr2-236986228-2	chr2	236985958	236986458	+	0.000	0.000	21.0	2.0	10.49	6.44e-14
Merged-chr2-237025300-2	chr2	237025111	237025516	+	0.000	0.000	73.6	36.0	2.04	4.07e-08
Merged-chr2-237128411-2	chr2	237128131	237128667	+	0.000	0.000	97.9	60.5	1.62	9.53e-06
Merged-chr2-237191900-2	chr2	237191704	237192071	+	0.000	0.000	22.2	4.0	5.55	3.46e-10
Merged-chr2-237438633-2	chr2	237438502	237438768	+	0.000	0.000	16.5	1.0	16.45	1.87e-14
Merged-chr2-237637921-2	chr2	237637737	237638055	+	0.000	0.000	11.1	1.0	11.10	1.00e-08
Merged-chr2-237700929-2	chr2	237700699	237701189	+	0.000	0.000	97.1	41.5	2.34	1.52e-13
Merged-chr2-237790547-2	chr2	237790386	237790710	+	0.000	0.000	29.6	13.0	2.28	8.94e-05
Merged-chr2-238426519-4	chr2	238426115	238426951	+	0.000	0.000	88.0	56.5	1.56	6.30e-05
Merged-chr2-238972986-2	chr2	238972806	238973170	+	0.000	0.000	46.1	0.5	92.13	1.57e-72
Merged-chr2-239280506-2	chr2	239280237	239280769	+	0.000	0.000	66.6	26.0	2.56	3.73e-11
Merged-chr2-239290931-2	chr2	239290749	239291107	+	0.000	0.000	15.6	4.0	3.91	1.99e-05
Merged-chr2-239399621-2	chr2	239399516	239399725	+	0.000	0.000	17.3	3.0	5.76	2.16e-08
Merged-chr2-239966476-2	chr2	239966179	239966642	+	0.000	0.000	10.7	0.5	21.39	1.63e-10
Merged-chr2-240144572-2	chr2	240144415	240144722	+	0.000	0.000	37.8	9.0	4.20	2.38e-12
Merged-chr2-240205516-2	chr2	240205347	240205681	+	0.000	0.000	20.6	5.0	4.11	3.45e-07
Merged-chr2-240348731-2	chr2	240348601	240348887	+	0.000	0.000	9.9	0.5	19.74	3.26e-09
Merged-chr2-240374304-4	chr2	240374019	240374590	+	0.000	0.000	48.5	20.0	2.43	7.83e-08
Merged-chr2-240450321-2	chr2	240450179	240450474	+	0.000	0.000	27.1	7.5	3.62	2.92e-08
Merged-chr2-240619618-1	chr2	240619506	240619730	+	0.000	0.000	6.6	0.5	13.16	1.32e-05
Merged-chr2-240893711-2	chr2	240893550	240893875	+	0.000	0.000	9.0	1.0	9.05	1.13e-06
Merged-chr2-240910721-1	chr2	240910640	240910802	+	0.000	0.000	8.6	0.5	17.27	5.88e-08
Merged-chr2-241358635-2	chr2	241358433	241358842	+	0.000	0.000	132.4	61.0	2.17	2.44e-15
Merged-chr2-241363721-2	chr2	241363600	241363845	+	0.000	0.000	21.0	3.0	6.99	8.31e-11
Merged-chr2-241561053-2	chr2	241560923	241561177	+	0.000	0.000	30.4	8.0	3.80	2.10e-09
Merged-chr2-241741229-2	chr2	241741049	241741394	+	0.000	0.000	14.4	4.0	3.60	7.63e-05
Merged-chr2-241788750-2	chr2	241788596	241788932	+	0.000	0.000	9.9	0.5	19.74	3.26e-09
Merged-chr2-241863724-2	chr2	241863494	241863954	+	0.000	0.000	102.0	34.0	3.00	1.30e-20
Merged-chr2-241982820-2	chr2	241982700	241982943	+	0.000	0.000	12.3	3.0	4.11	7.14e-05
Merged-chr2-242038533-3	chr2	242038338	242038732	+	0.000	0.000	12.3	1.0	12.34	8.32e-10
Merged-chr3-3150505-2	chr3	3150345	3150674	+	0.000	0.000	14.8	0.5	29.61	4.25e-16
Merged-chr3-3172839-2	chr3	3172717	3172991	+	0.000	0.000	18.1	3.0	6.03	3.57e-09
Merged-chr3-4410823-2	chr3	4410693	4411016	+	0.000	0.000	12.3	2.5	4.94	1.26e-05
Merged-chr3-4504482-2	chr3	4504320	4504643	+	0.000	0.000	6.2	0.5	12.34	1.32e-05
Merged-chr3-4703247-3	chr3	4702976	4703532	+	0.000	0.000	54.3	3.0	18.10	1.33e-47
Merged-chr3-4724180-2	chr3	4724081	4724305	+	0.000	0.000	7.4	0.5	14.81	9.40e-07
Merged-chr3-4751740-2	chr3	4751497	4752063	+	0.000	0.000	58.8	20.0	2.94	3.81e-12
Merged-chr3-4829225-2	chr3	4829113	4829331	+	0.000	0.000	13.2	1.0	13.16	6.36e-11
Merged-chr3-4867048-2	chr3	4866875	4867235	+	0.000	0.000	69.1	25.0	2.76	3.61e-13
Merged-chr3-4995109-2	chr3	4994888	4995307	+	0.000	0.000	90.5	55.0	1.65	9.28e-06
Merged-chr3-4995779-2	chr3	4995597	4995962	+	0.000	0.000	117.2	54.0	2.17	7.99e-14
Merged-chr3-5006876-2	chr3	5006703	5007070	+	0.000	0.000	41.1	11.0	3.74	3.36e-12
Merged-chr3-5011112-1	chr3	5011038	5011187	+	0.000	0.000	7.4	1.0	7.40	8.32e-05
Merged-chr3-5022452-2	chr3	5022299	5022609	+	0.000	0.000	61.7	8.0	7.71	9.30e-33
Merged-chr3-5026751-4	chr3	5026335	5027165	+	0.000	0.000	253.8	150.0	1.69	1.20e-14
Merged-chr3-5122896-2	chr3	5122649	5123156	+	0.000	0.000	42.8	11.5	3.72	3.48e-12
Merged-chr3-5123583-1	chr3	5123488	5123678	+	0.000	0.000	7.8	0.5	15.63	9.40e-07
Merged-chr3-5139797-2	chr3	5139589	5140005	+	0.000	0.000	90.5	39.0	2.32	2.12e-12
Merged-chr3-5301990-3	chr3	5301658	5302298	+	0.000	0.000	60.9	20.0	3.04	4.23e-13
Merged-chr3-7206122-2	chr3	7205989	7206257	+	0.000	0.000	13.2	2.0	6.58	2.07e-07
Merged-chr3-7275578-2	chr3	7275475	7275676	+	0.000	0.000	6.6	0.5	13.16	1.32e-05
Merged-chr3-7351615-2	chr3	7351451	7351782	+	0.000	0.000	46.9	24.0	1.95	4.24e-05
Merged-chr3-7607291-2	chr3	7607152	7607441	+	0.000	0.000	9.9	0.5	19.74	3.26e-09
Merged-chr3-7630950-4	chr3	7630554	7631322	+	0.000	0.000	43.6	18.0	2.42	4.00e-07
Merged-chr3-8539645-2	chr3	8539497	8539799	+	0.000	0.000	23.0	5.5	4.19	2.18e-08
Merged-chr3-8677946-2	chr3	8677727	8678288	+	0.000	0.000	16.5	2.0	8.23	4.80e-10
Merged-chr3-8768516-1	chr3	8768378	8768655	+	0.000	0.000	9.9	0.5	19.74	3.26e-09
Merged-chr3-8768835-2	chr3	8768742	8768934	+	0.000	0.000	8.2	0.5	16.45	5.88e-08
Merged-chr3-9008814-2	chr3	9008692	9008982	+	0.000	0.000	8.2	0.5	16.45	5.88e-08
Merged-chr3-9065067-2	chr3	9064856	9065260	+	0.000	0.000	37.0	12.0	3.08	5.52e-09
Merged-chr3-9080372-2	chr3	9080234	9080511	+	0.000	0.000	15.6	1.0	15.63	3.00e-13
Merged-chr3-9383020-2	chr3	9382700	9383280	+	0.000	0.000	9.9	0.5	19.74	3.26e-09
Merged-chr3-9398835-2	chr3	9398736	9398943	+	0.000	0.000	39.9	4.0	9.97	3.01e-25
Merged-chr3-9498693-2	chr3	9498442	9498923	+	0.000	0.000	52.6	3.0	17.55	4.23e-45
Merged-chr3-9650291-2	chr3	9650117	9650457	+	0.000	0.000	35.8	4.0	8.95	2.35e-21
Merged-chr3-9890447-2	chr3	9890323	9890594	+	0.000	0.000	22.2	7.0	3.17	4.53e-06
Merged-chr3-9890982-2	chr3	9890745	9891166	+	0.000	0.000	22.2	8.0	2.78	3.34e-05
Merged-chr3-9897130-2	chr3	9897004	9897274	+	0.000	0.000	9.5	1.5	6.31	2.77e-05
Merged-chr3-9987571-2	chr3	9987417	9987718	+	0.000	0.000	20.6	7.0	2.94	4.44e-05
Merged-chr3-10024135-1	chr3	10024031	10024240	+	0.000	0.000	9.0	1.0	9.05	1.13e-06
Merged-chr3-10163874-2	chr3	10163755	10163972	+	0.000	0.000	9.0	0.5	18.10	3.26e-09
Merged-chr3-10173482-2	chr3	10173359	10173587	+	0.000	0.000	23.9	9.0	2.65	6.68e-05
Merged-chr3-10174064-2	chr3	10173724	10174380	+	0.000	0.000	275.1	181.0	1.52	5.10e-11
Merged-chr3-10187553-2	chr3	10187433	10187691	+	0.000	0.000	35.0	2.0	17.48	8.35e-30
Merged-chr3-10192256-2	chr3	10192015	10192491	+	0.000	0.000	194.5	98.5	1.97	1.34e-17
Merged-chr3-10196857-2	chr3	10196710	10196989	+	0.000	0.000	45.7	22.5	2.03	1.92e-05
Merged-chr3-10199199-2	chr3	10198979	10199423	+	0.000	0.000	171.5	52.0	3.30	8.23e-39
Merged-chr3-10249396-2	chr3	10249221	10249664	+	0.000	0.000	27.6	7.0	3.94	7.31e-09
Merged-chr3-10299922-2	chr3	10299724	10300146	+	0.000	0.000	47.3	10.0	4.73	2.21e-17
Merged-chr3-10365926-2	chr3	10365791	10366094	+	0.000	0.000	23.9	3.0	7.95	2.07e-13
Merged-chr3-10848484-2	chr3	10848347	10848625	+	0.000	0.000	10.7	0.5	21.39	1.63e-10
Merged-chr3-11195468-2	chr3	11195310	11195596	+	0.000	0.000	18.1	4.0	4.52	2.48e-07
Merged-chr3-11386101-2	chr3	11385924	11386282	+	0.000	0.000	72.4	10.0	7.24	8.59e-37
Merged-chr3-11477752-2	chr3	11477504	11477996	+	0.000	0.000	118.4	72.5	1.63	5.79e-07
Merged-chr3-11478690-2	chr3	11478474	11478840	+	0.000	0.000	25.1	10.0	2.51	4.69e-05
Merged-chr3-11624346-2	chr3	11624161	11624535	+	0.000	0.000	79.0	45.0	1.75	5.14e-06
Merged-chr3-12319194-2	chr3	12319044	12319370	+	0.000	0.000	12.3	2.0	6.17	1.36e-06
Merged-chr3-12625896-2	chr3	12625644	12626158	+	0.000	0.000	32.1	9.0	3.56	2.21e-09
Merged-chr3-12681932-2	chr3	12681744	12682125	+	0.000	0.000	22.2	4.0	5.55	3.46e-10
Merged-chr3-12758245-2	chr3	12758038	12758469	+	0.000	0.000	28.8	12.0	2.40	5.58e-05
Merged-chr3-13016470-2	chr3	13016356	13016580	+	0.000	0.000	12.3	2.0	6.17	1.36e-06
Merged-chr3-14160699-1	chr3	14160464	14160935	+	0.000	0.000	8.2	0.5	16.45	5.88e-08
Merged-chr3-14170824-4	chr3	14170373	14171222	+	0.000	0.000	132.0	82.0	1.61	2.35e-07
Merged-chr3-14319810-2	chr3	14319661	14319951	+	0.000	0.000	50.2	23.0	2.18	7.41e-07
Merged-chr3-14364138-2	chr3	14363978	14364291	+	0.000	0.000	19.7	2.0	9.87	6.48e-13
Merged-chr3-14366505-2	chr3	14366364	14366642	+	0.000	0.000	16.5	2.0	8.23	4.80e-10
Merged-chr3-14410676-3	chr3	14410274	14411021	+	0.000	0.000	132.0	84.5	1.56	1.07e-06
Merged-chr3-14482517-3	chr3	14482289	14482739	+	0.000	0.000	36.6	12.0	3.05	1.72e-08
Merged-chr3-14482980-1	chr3	14482854	14483106	+	0.000	0.000	7.4	0.5	14.81	9.40e-07
Merged-chr3-14526128-1	chr3	14525890	14526366	+	0.000	0.000	10.7	2.0	5.35	4.65e-05
Merged-chr3-14833137-2	chr3	14832942	14833305	+	0.000	0.000	22.2	4.0	5.55	3.46e-10
Merged-chr3-14891538-2	chr3	14891291	14891781	+	0.000	0.000	16.5	5.0	3.29	6.90e-05
Merged-chr3-15044575-2	chr3	15044435	15044819	+	0.000	0.000	9.0	1.0	9.05	1.13e-06
Merged-chr3-15356801-2	chr3	15356461	15357047	+	0.000	0.000	18.9	3.0	6.31	3.57e-09
Merged-chr3-15360847-2	chr3	15360663	15361061	+	0.000	0.000	26.3	2.0	13.16	2.43e-20
Merged-chr3-15367203-2	chr3	15367059	15367344	+	0.000	0.000	31.3	11.0	2.84	5.90e-07
Merged-chr3-15556672-2	chr3	15556514	15556858	+	0.000	0.000	10.7	1.0	10.69	1.11e-07
Merged-chr3-15704993-2	chr3	15704866	15705127	+	0.000	0.000	7.4	1.0	7.40	8.32e-05
Merged-chr3-15805920-2	chr3	15805664	15806158	+	0.000	0.000	63.3	32.0	1.98	8.41e-07
Merged-chr3-15817070-2	chr3	15816942	15817178	+	0.000	0.000	7.4	0.5	14.81	9.40e-07
Merged-chr3-16399585-2	chr3	16399469	16399751	+	0.000	0.000	7.4	0.5	14.81	9.40e-07
Merged-chr3-16476862-2	chr3	16476647	16477076	+	0.000	0.000	48.5	22.0	2.21	1.10e-06
Merged-chr3-16477257-1	chr3	16477156	16477358	+	0.000	0.000	7.4	0.5	14.81	9.40e-07
Merged-chr3-16524025-2	chr3	16523864	16524143	+	0.000	0.000	6.6	0.5	13.16	1.32e-05
Merged-chr3-16742070-2	chr3	16741887	16742214	+	0.000	0.000	7.4	0.5	14.81	9.40e-07
Merged-chr3-16801399-2	chr3	16801211	16801569	+	0.000	0.000	14.8	4.0	3.70	7.63e-05
Merged-chr3-17023150-2	chr3	17022911	17023382	+	0.000	0.000	49.4	11.0	4.49	3.75e-17
Merged-chr3-17054516-2	chr3	17054385	17054645	+	0.000	0.000	7.4	0.5	14.81	9.40e-07
Merged-chr3-17739628-2	chr3	17739443	17739785	+	0.000	0.000	34.5	4.0	8.64	2.07e-20
Merged-chr3-20061132-1	chr3	20061047	20061218	+	0.000	0.000	8.2	1.0	8.23	1.02e-05
Merged-chr3-20340559-2	chr3	20340367	20340813	+	0.000	0.000	18.1	3.5	5.17	3.58e-08
Merged-chr3-21330516-2	chr3	21330365	21330680	+	0.000	0.000	21.4	6.0	3.56	1.46e-06
Merged-chr3-21642637-1	chr3	21642532	21642742	+	0.000	0.000	7.4	1.0	7.40	8.32e-05
Merged-chr3-21645270-2	chr3	21645101	21645447	+	0.000	0.000	42.0	17.5	2.40	1.17e-06
Merged-chr3-21750532-2	chr3	21750437	21750628	+	0.000	0.000	15.6	3.5	4.47	4.26e-06
Merged-chr3-22142924-1	chr3	22142788	22143060	+	0.000	0.000	8.2	1.0	8.23	1.02e-05
Merged-chr3-22959764-1	chr3	22959579	22959949	+	0.000	0.000	9.9	1.0	9.87	1.13e-06
Merged-chr3-23003765-2	chr3	23003530	23004005	+	0.000	0.000	31.3	4.0	7.81	1.17e-17
Merged-chr3-23051777-2	chr3	23051605	23051982	+	0.000	0.000	14.0	1.0	13.98	6.36e-11
Merged-chr3-23129409-2	chr3	23129228	23129659	+	0.000	0.000	16.9	3.0	5.62	1.24e-07
Merged-chr3-23129941-2	chr3	23129787	23130096	+	0.000	0.000	36.2	15.0	2.41	2.99e-06
Merged-chr3-23170515-2	chr3	23170349	23170671	+	0.000	0.000	21.4	2.0	10.69	6.11e-15
Merged-chr3-23329743-1	chr3	23329636	23329850	+	0.000	0.000	7.4	0.5	14.81	9.40e-07
Merged-chr3-23439301-2	chr3	23439126	23439483	+	0.000	0.000	62.5	25.0	2.50	3.42e-10
Merged-chr3-23443253-2	chr3	23443088	23443392	+	0.000	0.000	7.8	1.0	7.81	8.32e-05
Merged-chr3-23501432-2	chr3	23501300	23501624	+	0.000	0.000	7.4	0.5	14.81	9.40e-07
Merged-chr3-23668032-1	chr3	23667958	23668107	+	0.000	0.000	9.0	1.0	9.05	1.13e-06
Merged-chr3-23668624-2	chr3	23668347	23668909	+	0.000	0.000	115.2	50.0	2.30	2.78e-15
Merged-chr3-23748793-3	chr3	23748503	23749111	+	0.000	0.000	28.0	0.5	55.93	4.15e-37
Merged-chr3-23776788-2	chr3	23776631	23776951	+	0.000	0.000	14.0	2.5	5.59	2.38e-06
Merged-chr3-23811254-2	chr3	23811136	23811353	+	0.000	0.000	13.2	3.0	4.39	1.61e-05
Merged-chr3-23812146-2	chr3	23812009	23812265	+	0.000	0.000	15.6	0.5	31.26	1.42e-17
Merged-chr3-23820188-2	chr3	23820043	23820339	+	0.000	0.000	12.3	2.0	6.17	1.36e-06
Merged-chr3-23868624-2	chr3	23868520	23868728	+	0.000	0.000	7.4	1.0	7.40	8.32e-05
Merged-chr3-23914385-1	chr3	23914298	23914472	+	0.000	0.000	7.8	0.5	15.63	9.40e-07
Merged-chr3-23986197-2	chr3	23986013	23986363	+	0.000	0.000	20.6	1.0	20.56	1.59e-19
Merged-chr3-24485700-2	chr3	24485588	24485818	+	0.000	0.000	8.2	1.0	8.23	1.02e-05
Merged-chr3-25528078-2	chr3	25527941	25528280	+	0.000	0.000	9.9	0.5	19.74	3.26e-09
Merged-chr3-25648248-2	chr3	25648094	25648403	+	0.000	0.000	25.5	10.0	2.55	4.69e-05
Merged-chr3-26962590-2	chr3	26962435	26962768	+	0.000	0.000	26.3	1.0	26.32	9.47e-28
Merged-chr3-27455125-2	chr3	27454969	27455282	+	0.000	0.000	30.4	8.0	3.80	2.10e-09
Merged-chr3-27524037-4	chr3	27523738	27524351	+	0.000	0.000	31.3	12.0	2.60	3.37e-06
Merged-chr3-27661989-2	chr3	27661827	27662146	+	0.000	0.000	13.2	1.0	13.16	6.36e-11
Merged-chr3-28348641-2	chr3	28348377	28348923	+	0.000	0.000	106.9	65.5	1.63	2.62e-06
Merged-chr3-28912625-2	chr3	28912421	28912830	+	0.000	0.000	56.8	6.0	9.46	1.47e-34
Merged-chr3-28916924-2	chr3	28916705	28917130	+	0.000	0.000	77.3	33.0	2.34	4.66e-11
Merged-chr3-29282144-2	chr3	29282009	29282294	+	0.000	0.000	28.8	5.0	5.76	9.93e-13
Merged-chr3-29544236-2	chr3	29544111	29544349	+	0.000	0.000	7.4	0.5	14.81	9.40e-07
Merged-chr3-30162774-2	chr3	30162529	30163001	+	0.000	0.000	88.4	36.0	2.46	1.88e-13
Merged-chr3-30198374-2	chr3	30198117	30198636	+	0.000	0.000	25.5	10.5	2.43	9.93e-05
Merged-chr3-30221802-2	chr3	30221657	30221950	+	0.000	0.000	7.4	0.5	14.81	9.40e-07
Merged-chr3-30248586-2	chr3	30248467	30248709	+	0.000	0.000	9.0	1.0	9.05	1.13e-06
Merged-chr3-30626995-2	chr3	30626870	30627110	+	0.000	0.000	11.5	1.0	11.52	1.00e-08
Merged-chr3-30644845-2	chr3	30644658	30645043	+	0.000	0.000	27.1	5.5	4.94	4.55e-11
Merged-chr3-30655525-2	chr3	30655342	30655706	+	0.000	0.000	65.0	25.0	2.60	5.20e-11
Merged-chr3-30667415-2	chr3	30667136	30667692	+	0.000	0.000	27.1	11.0	2.47	3.27e-05
Merged-chr3-30690555-1	chr3	30690431	30690680	+	0.000	0.000	10.7	2.0	5.35	4.65e-05
Merged-chr3-30743331-2	chr3	30743181	30743460	+	0.000	0.000	8.2	1.0	8.23	1.02e-05
Merged-chr3-30749387-2	chr3	30749147	30749623	+	0.000	0.000	31.3	6.5	4.81	3.63e-12
Merged-chr3-31107107-2	chr3	31106920	31107259	+	0.000	0.000	20.6	1.0	20.56	1.59e-19
Merged-chr3-31278415-2	chr3	31278282	31278564	+	0.000	0.000	12.3	0.5	24.68	3.09e-13
Merged-chr3-31433550-2	chr3	31433241	31433843	+	0.000	0.000	22.2	6.0	3.70	3.91e-07
Merged-chr3-31450542-2	chr3	31450429	31450655	+	0.000	0.000	7.4	0.5	14.81	9.40e-07
Merged-chr3-31534164-1	chr3	31534065	31534263	+	0.000	0.000	12.3	2.0	6.17	1.36e-06
Merged-chr3-31704740-2	chr3	31704389	31705123	+	0.000	0.000	70.7	41.0	1.73	2.37e-05
Merged-chr3-31918343-3	chr3	31918108	31918672	+	0.000	0.000	19.7	5.0	3.95	1.40e-06
Merged-chr3-32334863-2	chr3	32334763	32334988	+	0.000	0.000	6.6	0.5	13.16	1.32e-05
Merged-chr3-32439143-2	chr3	32439006	32439246	+	0.000	0.000	17.3	4.0	4.32	1.13e-06
Merged-chr3-32494282-2	chr3	32494128	32494450	+	0.000	0.000	32.9	10.0	3.29	2.46e-08
Merged-chr3-32497035-2	chr3	32496931	32497153	+	0.000	0.000	8.2	1.0	8.23	1.02e-05
Merged-chr3-32577698-2	chr3	32577463	32578000	+	0.000	0.000	33.7	6.5	5.19	1.43e-13
Merged-chr3-32951571-2	chr3	32951408	32951742	+	0.000	0.000	55.1	28.0	1.97	4.21e-06
Merged-chr3-32992969-2	chr3	32992647	32993327	+	0.000	0.000	16.5	5.0	3.29	6.90e-05
Merged-chr3-33130327-2	chr3	33130154	33130470	+	0.000	0.000	10.7	0.5	21.39	1.63e-10
Merged-chr3-33185177-1	chr3	33185103	33185252	+	0.000	0.000	7.8	1.0	7.81	8.32e-05
Merged-chr3-33438571-2	chr3	33438419	33438720	+	0.000	0.000	50.2	7.0	7.17	6.25e-26
Merged-chr3-33804312-2	chr3	33804145	33804496	+	0.000	0.000	29.6	11.0	2.69	4.68e-06
Merged-chr3-35383396-2	chr3	35383279	35383528	+	0.000	0.000	27.1	10.0	2.71	6.42e-06
Merged-chr3-35384068-2	chr3	35383709	35384417	+	0.000	0.000	144.8	58.5	2.47	3.49e-21
Merged-chr3-35390095-1	chr3	35389959	35390232	+	0.000	0.000	8.2	0.5	16.45	5.88e-08
Merged-chr3-35391235-2	chr3	35391070	35391368	+	0.000	0.000	7.4	0.5	14.81	9.40e-07
Merged-chr3-36784433-3	chr3	36784093	36784741	+	0.000	0.000	20.6	3.0	6.85	8.31e-11
Merged-chr3-36908326-4	chr3	36907995	36908692	+	0.000	0.000	91.3	41.0	2.23	1.20e-11
Merged-chr3-36912580-2	chr3	36912365	36912795	+	0.000	0.000	18.1	2.0	9.05	6.19e-12
Merged-chr3-36958133-2	chr3	36957914	36958332	+	0.000	0.000	71.6	13.0	5.50	3.99e-29
Merged-chr3-37073034-2	chr3	37072840	37073240	+	0.000	0.000	23.0	7.0	3.29	1.35e-06
Merged-chr3-37097126-2	chr3	37096980	37097355	+	0.000	0.000	8.2	0.5	16.45	5.88e-08
Merged-chr3-37173978-2	chr3	37173842	37174108	+	0.000	0.000	23.9	1.0	23.85	1.48e-23
Merged-chr3-37957373-2	chr3	37957188	37957625	+	0.000	0.000	18.1	5.0	3.62	5.42e-06
Merged-chr3-38092094-2	chr3	38091965	38092223	+	0.000	0.000	11.5	1.0	11.52	1.00e-08
Merged-chr3-38349000-2	chr3	38348830	38349169	+	0.000	0.000	52.6	21.0	2.51	8.80e-09
Merged-chr3-38455695-4	chr3	38455368	38456005	+	0.000	0.000	45.2	15.0	3.02	3.17e-10
Merged-chr3-38580097-2	chr3	38579854	38580281	+	0.000	0.000	15.2	1.5	10.14	8.24e-11
Merged-chr3-38653279-1	chr3	38653205	38653354	+	0.000	0.000	6.6	0.5	13.16	1.32e-05
Merged-chr3-39013524-2	chr3	39013343	39013702	+	0.000	0.000	13.6	3.0	4.52	1.61e-05
Merged-chr3-39158744-1	chr3	39158590	39158898	+	0.000	0.000	8.2	0.5	16.45	5.88e-08
Merged-chr3-39172680-2	chr3	39172487	39172837	+	0.000	0.000	12.3	0.5	24.68	3.09e-13
Merged-chr3-39177881-3	chr3	39177532	39178172	+	0.000	0.000	73.2	44.0	1.66	3.93e-05
Merged-chr3-39192790-2	chr3	39192608	39193042	+	0.000	0.000	11.5	0.5	23.03	7.42e-12
Merged-chr3-39195810-2	chr3	39195667	39195945	+	0.000	0.000	9.9	0.5	19.74	3.26e-09
Merged-chr3-39284612-2	chr3	39284452	39284732	+	0.000	0.000	9.0	0.5	18.10	3.26e-09
Merged-chr3-39290528-2	chr3	39290331	39290729	+	0.000	0.000	75.3	14.0	5.38	3.74e-30
Merged-chr3-39427721-2	chr3	39427555	39427876	+	0.000	0.000	31.3	1.0	31.26	4.62e-35
Merged-chr3-39433851-2	chr3	39433702	39433999	+	0.000	0.000	55.9	17.0	3.29	2.21e-13
Merged-chr3-39435260-2	chr3	39435100	39435437	+	0.000	0.000	23.9	8.0	2.98	1.14e-05
Merged-chr3-39448026-2	chr3	39447851	39448184	+	0.000	0.000	45.2	23.0	1.97	3.19e-05
Merged-chr3-39506497-2	chr3	39506191	39506749	+	0.000	0.000	55.9	17.0	3.29	2.21e-13
Merged-chr3-39593407-3	chr3	39593066	39593681	+	0.000	0.000	16.0	4.5	3.56	2.03e-05
Merged-chr3-39938056-2	chr3	39937923	39938184	+	0.000	0.000	14.8	2.0	7.40	2.93e-08
Merged-chr3-40200924-2	chr3	40200832	40201038	+	0.000	0.000	6.6	0.5	13.16	1.32e-05
Merged-chr3-40379312-2	chr3	40379206	40379429	+	0.000	0.000	7.4	0.5	14.81	9.40e-07
Merged-chr3-40506078-3	chr3	40505835	40506403	+	0.000	0.000	32.9	9.0	3.66	2.21e-09
Merged-chr3-40745674-3	chr3	40745397	40745925	+	0.000	0.000	22.2	6.0	3.70	3.91e-07
Merged-chr3-40996620-2	chr3	40996469	40996763	+	0.000	0.000	12.3	1.0	12.34	8.32e-10
Merged-chr3-41500515-2	chr3	41500343	41500710	+	0.000	0.000	14.0	1.0	13.98	6.36e-11
Merged-chr3-42120967-2	chr3	42120849	42121088	+	0.000	0.000	14.0	3.0	4.66	1.61e-05
Merged-chr3-42129172-2	chr3	42129007	42129326	+	0.000	0.000	18.9	6.0	3.15	5.69e-05
Merged-chr3-42369423-2	chr3	42369211	42369622	+	0.000	0.000	7.4	1.0	7.40	8.32e-05
Merged-chr3-42451943-2	chr3	42451644	42452198	+	0.000	0.000	55.1	22.0	2.51	2.45e-09
Merged-chr3-42638737-2	chr3	42638585	42638855	+	0.000	0.000	7.4	0.5	14.81	9.40e-07
Merged-chr3-42773215-2	chr3	42772981	42773446	+	0.000	0.000	99.5	60.0	1.66	2.50e-06
Merged-chr3-43288582-2	chr3	43288473	43288688	+	0.000	0.000	18.9	4.0	4.73	2.48e-07
Merged-chr3-43440973-2	chr3	43440811	43441108	+	0.000	0.000	8.2	1.0	8.23	1.02e-05
Merged-chr3-43587497-2	chr3	43587276	43587656	+	0.000	0.000	9.0	1.0	9.05	1.13e-06
Merged-chr3-43707472-2	chr3	43707368	43707593	+	0.000	0.000	10.7	1.0	10.69	1.11e-07
Merged-chr3-43754512-1	chr3	43754424	43754600	+	0.000	0.000	8.2	1.0	8.23	1.02e-05
Merged-chr3-43759516-2	chr3	43759226	43759788	+	0.000	0.000	108.2	69.0	1.57	8.55e-06
Merged-chr3-43760143-1	chr3	43760069	43760218	+	0.000	0.000	7.4	0.5	14.81	9.40e-07
Merged-chr3-43907213-4	chr3	43906946	43907488	+	0.000	0.000	23.9	1.0	23.85	1.48e-23
Merged-chr3-44339744-2	chr3	44339592	44339867	+	0.000	0.000	23.0	1.0	23.03	1.48e-23
Merged-chr3-44893342-2	chr3	44893201	44893487	+	0.000	0.000	17.3	1.0	17.27	1.09e-15
Merged-chr3-45002404-2	chr3	45002279	45002533	+	0.000	0.000	7.4	1.0	7.40	8.32e-05
Merged-chr3-45012079-5	chr3	45011663	45012476	+	0.000	0.000	134.9	76.0	1.77	1.20e-09
Merged-chr3-45055227-2	chr3	45055057	45055378	+	0.000	0.000	16.5	3.0	5.48	1.24e-07
Merged-chr3-45062168-2	chr3	45061965	45062369	+	0.000	0.000	43.6	10.0	4.36	9.71e-15
Merged-chr3-45068089-2	chr3	45067771	45068407	+	0.000	0.000	112.7	54.0	2.09	3.63e-12
Merged-chr3-45096119-1	chr3	45096020	45096219	+	0.000	0.000	11.5	1.0	11.52	1.00e-08
Merged-chr3-45123177-3	chr3	45122906	45123460	+	0.000	0.000	66.6	22.0	3.03	3.03e-14
Merged-chr3-45136302-1	chr3	45136218	45136387	+	0.000	0.000	18.9	4.0	4.73	2.48e-07
Merged-chr3-45144494-2	chr3	45144326	45144676	+	0.000	0.000	46.9	10.0	4.69	1.05e-16
Merged-chr3-45154997-4	chr3	45154648	45155322	+	0.000	0.000	73.2	22.0	3.33	8.80e-18
Merged-chr3-45204328-2	chr3	45204167	45204474	+	0.000	0.000	37.0	1.0	37.01	2.75e-44
Merged-chr3-45312703-2	chr3	45312464	45312969	+	0.000	0.000	22.2	7.5	2.96	1.29e-05
Merged-chr3-45389423-2	chr3	45389257	45389591	+	0.000	0.000	39.5	19.5	2.02	6.53e-05
Merged-chr3-45509771-2	chr3	45509588	45509948	+	0.000	0.000	37.0	2.0	18.51	1.43e-33
Merged-chr3-45551673-2	chr3	45551417	45551928	+	0.000	0.000	130.8	62.0	2.11	3.55e-14
Merged-chr3-45608978-2	chr3	45608803	45609152	+	0.000	0.000	41.1	4.0	10.28	2.93e-27
Merged-chr3-45942726-2	chr3	45942522	45942930	+	0.000	0.000	37.0	0.5	74.03	3.21e-55
Merged-chr3-46008718-2	chr3	46008592	46008864	+	0.000	0.000	9.0	1.0	9.05	1.13e-06
Merged-chr3-46381061-2	chr3	46380870	46381288	+	0.000	0.000	12.3	1.0	12.34	8.32e-10
Merged-chr3-46405375-2	chr3	46405098	46405663	+	0.000	0.000	103.6	11.0	9.42	3.46e-62
Merged-chr3-46406672-2	chr3	46406495	46406816	+	0.000	0.000	51.4	12.0	4.28	5.61e-17
Merged-chr3-46412975-2	chr3	46412766	46413215	+	0.000	0.000	24.7	7.0	3.53	3.89e-07
Merged-chr3-46693134-4	chr3	46692694	46693570	+	0.000	0.000	72.4	27.5	2.63	1.27e-12
Merged-chr3-46845571-2	chr3	46845376	46845721	+	0.000	0.000	29.2	7.5	3.89	1.98e-09
Merged-chr3-46846117-3	chr3	46845864	46846350	+	0.000	0.000	55.5	24.0	2.31	4.21e-08
Merged-chr3-46931837-2	chr3	46931654	46931998	+	0.000	0.000	47.7	16.0	2.98	2.55e-10
Merged-chr3-47054579-2	chr3	47054426	47054714	+	0.000	0.000	11.9	1.0	11.93	1.00e-08
Merged-chr3-47076850-2	chr3	47076728	47076965	+	0.000	0.000	8.2	1.0	8.23	1.02e-05
Merged-chr3-47097164-2	chr3	47097030	47097295	+	0.000	0.000	12.3	1.0	12.34	8.32e-10
Merged-chr3-47159597-2	chr3	47159485	47159694	+	0.000	0.000	9.0	0.5	18.10	3.26e-09
Merged-chr3-47396639-2	chr3	47396509	47396790	+	0.000	0.000	7.4	1.0	7.40	8.32e-05
Merged-chr3-47475833-5	chr3	47475457	47476214	+	0.000	0.000	41.1	20.5	2.01	4.34e-05
Merged-chr3-47601430-2	chr3	47601232	47601618	+	0.000	0.000	19.7	2.0	9.87	6.48e-13
Merged-chr3-47611764-2	chr3	47611629	47611890	+	0.000	0.000	10.7	2.0	5.35	4.65e-05
Merged-chr3-47802364-2	chr3	47802166	47802554	+	0.000	0.000	79.0	46.5	1.70	1.54e-05
Merged-chr3-47911424-1	chr3	47911350	47911499	+	0.000	0.000	7.4	0.5	14.81	9.40e-07
Merged-chr3-48072865-2	chr3	48072749	48072983	+	0.000	0.000	6.6	0.5	13.16	1.32e-05
Merged-chr3-48112612-2	chr3	48112460	48112763	+	0.000	0.000	16.5	0.5	32.90	4.42e-19
Merged-chr3-48119702-2	chr3	48119529	48119896	+	0.000	0.000	32.9	7.0	4.70	4.85e-12
Merged-chr3-48130594-2	chr3	48130312	48130870	+	0.000	0.000	134.9	65.0	2.08	4.83e-14
Merged-chr3-48322300-2	chr3	48322174	48322440	+	0.000	0.000	7.4	1.0	7.40	8.32e-05
Merged-chr3-48473235-3	chr3	48472915	48473635	+	0.000	0.000	121.3	55.0	2.21	1.12e-14
Merged-chr3-48770335-2	chr3	48770068	48770751	+	0.000	0.000	29.6	2.0	14.81	8.80e-24
Merged-chr3-49296968-2	chr3	49296824	49297095	+	0.000	0.000	8.2	1.0	8.23	1.02e-05
Merged-chr3-49340770-2	chr3	49340598	49340940	+	0.000	0.000	56.3	32.0	1.76	7.70e-05
Merged-chr3-49357839-2	chr3	49357682	49358029	+	0.000	0.000	43.6	22.5	1.94	7.81e-05
Merged-chr3-49388655-2	chr3	49388532	49388780	+	0.000	0.000	11.5	2.0	5.76	8.31e-06
Merged-chr3-49421403-2	chr3	49421147	49421716	+	0.000	0.000	119.3	54.0	2.21	1.64e-14
Merged-chr3-49462059-2	chr3	49461882	49462230	+	0.000	0.000	39.5	1.0	39.48	1.85e-47
Merged-chr3-49462484-2	chr3	49462360	49462597	+	0.000	0.000	9.9	1.0	9.87	1.13e-06
Merged-chr3-49813996-2	chr3	49813804	49814194	+	0.000	0.000	81.4	39.0	2.09	2.83e-09
Merged-chr3-49991557-2	chr3	49991345	49991825	+	0.000	0.000	25.5	6.0	4.25	5.89e-09
Merged-chr3-50243417-2	chr3	50243223	50243608	+	0.000	0.000	141.5	85.0	1.66	1.76e-08
Merged-chr3-50334847-2	chr3	50334684	50335008	+	0.000	0.000	44.8	6.5	6.90	3.87e-22
Merged-chr3-50611986-3	chr3	50611654	50612319	+	0.000	0.000	194.1	110.0	1.76	3.10e-13
Merged-chr3-51953664-1	chr3	51953516	51953813	+	0.000	0.000	7.4	1.0	7.40	8.32e-05
Merged-chr3-52088556-2	chr3	52088389	52088709	+	0.000	0.000	47.7	23.0	2.07	7.52e-06
Merged-chr3-52096198-2	chr3	52096038	52096359	+	0.000	0.000	11.5	2.0	5.76	8.31e-06
Merged-chr3-52121981-2	chr3	52121884	52122071	+	0.000	0.000	6.6	0.5	13.16	1.32e-05
Merged-chr3-52196075-2	chr3	52195882	52196262	+	0.000	0.000	11.5	0.5	23.03	7.42e-12
Merged-chr3-52269994-2	chr3	52269847	52270153	+	0.000	0.000	10.7	0.5	21.39	1.63e-10
Merged-chr3-52279840-2	chr3	52279698	52279987	+	0.000	0.000	14.8	1.0	14.81	4.52e-12
Merged-chr3-52300267-2	chr3	52300030	52300493	+	0.000	0.000	102.0	54.5	1.87	1.15e-08
Merged-chr3-52466232-1	chr3	52466075	52466390	+	0.000	0.000	8.2	0.5	16.45	5.88e-08
Merged-chr3-53051600-1	chr3	53051414	53051786	+	0.000	0.000	6.6	0.5	13.16	1.32e-05
Merged-chr3-53102849-1	chr3	53102691	53103007	+	0.000	0.000	11.5	0.5	23.03	7.42e-12
Merged-chr3-53162455-2	chr3	53162299	53162584	+	0.000	0.000	34.5	14.0	2.47	4.32e-06
Merged-chr3-53242908-1	chr3	53242814	53243003	+	0.000	0.000	8.6	1.0	8.64	1.02e-05
Merged-chr3-53287242-2	chr3	53287104	53287391	+	0.000	0.000	13.2	1.0	13.16	6.36e-11
Merged-chr3-53300975-2	chr3	53300688	53301198	+	0.000	0.000	27.1	9.0	3.02	9.64e-07
Merged-chr3-53544567-1	chr3	53544445	53544690	+	0.000	0.000	7.4	1.0	7.40	8.32e-05
Merged-chr3-53885430-2	chr3	53885307	53885563	+	0.000	0.000	27.1	1.0	27.14	3.50e-29
Merged-chr3-53891389-1	chr3	53891290	53891488	+	0.000	0.000	8.2	1.0	8.23	1.02e-05
Merged-chr3-56765383-2	chr3	56765246	56765507	+	0.000	0.000	14.8	0.5	29.61	4.25e-16
Merged-chr3-56798344-1	chr3	56798236	56798453	+	0.000	0.000	6.6	0.5	13.16	1.32e-05
Merged-chr3-56922374-2	chr3	56922228	56922551	+	0.000	0.000	25.1	5.5	4.56	1.08e-09
Merged-chr3-56926798-1	chr3	56926698	56926898	+	0.000	0.000	11.5	0.5	23.03	7.42e-12
Merged-chr3-57046610-2	chr3	57046436	57046846	+	0.000	0.000	17.3	0.5	34.55	1.30e-20
Merged-chr3-57136128-2	chr3	57135994	57136291	+	0.000	0.000	14.4	3.0	4.80	3.40e-06
Merged-chr3-57275064-2	chr3	57274968	57275170	+	0.000	0.000	6.6	0.5	13.16	1.32e-05
Merged-chr3-57446620-2	chr3	57446492	57446740	+	0.000	0.000	32.1	9.0	3.56	2.21e-09
Merged-chr3-57561780-2	chr3	57561623	57561922	+	0.000	0.000	12.3	2.0	6.17	1.36e-06
Merged-chr3-57706661-2	chr3	57706414	57706892	+	0.000	0.000	56.8	31.0	1.83	3.41e-05
Merged-chr3-57803816-4	chr3	57803508	57804124	+	0.000	0.000	117.2	65.0	1.80	4.22e-09
Merged-chr3-57959288-2	chr3	57959078	57959495	+	0.000	0.000	93.8	42.0	2.23	8.18e-12
Merged-chr3-57960118-2	chr3	57959865	57960381	+	0.000	0.000	83.9	42.0	2.00	1.55e-08
Merged-chr3-58041287-3	chr3	58041063	58041514	+	0.000	0.000	75.3	22.0	3.42	7.59e-19
Merged-chr3-58161519-2	chr3	58161431	58161611	+	0.000	0.000	9.9	1.0	9.87	1.13e-06
Merged-chr3-58165872-1	chr3	58165798	58165947	+	0.000	0.000	8.2	0.5	16.45	5.88e-08
Merged-chr3-58179994-1	chr3	58179915	58180074	+	0.000	0.000	6.6	0.5	13.16	1.32e-05
Merged-chr3-58214987-2	chr3	58214807	58215268	+	0.000	0.000	14.0	2.0	6.99	2.07e-07
Merged-chr3-58292538-2	chr3	58292385	58292707	+	0.000	0.000	31.3	5.0	6.25	4.52e-15
Merged-chr3-58325121-2	chr3	58324977	58325289	+	0.000	0.000	20.6	7.0	2.94	4.44e-05
Merged-chr3-58404632-2	chr3	58404468	58404821	+	0.000	0.000	29.6	11.0	2.69	4.68e-06
Merged-chr3-58564976-2	chr3	58564783	58565170	+	0.000	0.000	98.7	60.0	1.65	4.19e-06
Merged-chr3-58577659-5	chr3	58577261	58578057	+	0.000	0.000	140.2	81.5	1.72	2.55e-09
Merged-chr3-58591913-2	chr3	58591763	58592073	+	0.000	0.000	15.6	1.0	15.63	3.00e-13
Merged-chr3-62144294-2	chr3	62144155	62144444	+	0.000	0.000	10.7	0.5	21.39	1.63e-10
Merged-chr3-62160387-2	chr3	62160273	62160495	+	0.000	0.000	13.2	0.5	26.32	1.19e-14
Merged-chr3-62445505-2	chr3	62445379	62445637	+	0.000	0.000	12.3	3.0	4.11	7.14e-05
Merged-chr3-62467976-2	chr3	62467828	62468112	+	0.000	0.000	9.9	0.5	19.74	3.26e-09
Merged-chr3-62575746-2	chr3	62575393	62575958	+	0.000	0.000	19.7	1.0	19.74	3.18e-18
Merged-chr3-62587660-4	chr3	62587216	62588118	+	0.000	0.000	137.4	90.0	1.53	2.47e-06
Merged-chr3-62592639-2	chr3	62592465	62592875	+	0.000	0.000	23.9	2.0	11.93	4.79e-17
Merged-chr3-62604504-2	chr3	62604319	62604672	+	0.000	0.000	55.9	20.0	2.80	9.05e-11
Merged-chr3-62728716-1	chr3	62728584	62728848	+	0.000	0.000	7.4	1.0	7.40	8.32e-05
Merged-chr3-63865074-2	chr3	63864946	63865173	+	0.000	0.000	7.4	0.5	14.81	9.40e-07
Merged-chr3-63949187-2	chr3	63949063	63949313	+	0.000	0.000	16.5	5.0	3.29	6.90e-05
Merged-chr3-64098127-1	chr3	64098004	64098250	+	0.000	0.000	7.4	0.5	14.81	9.40e-07
Merged-chr3-64191297-2	chr3	64191144	64191453	+	0.000	0.000	37.0	18.0	2.06	5.75e-05
Merged-chr3-64353363-1	chr3	64353256	64353470	+	0.000	0.000	9.0	1.0	9.05	1.13e-06
Merged-chr3-64507613-1	chr3	64507488	64507739	+	0.000	0.000	6.6	0.5	13.16	1.32e-05
Merged-chr3-64511917-1	chr3	64511834	64512001	+	0.000	0.000	6.6	0.5	13.16	1.32e-05
Merged-chr3-64623286-3	chr3	64623007	64623547	+	0.000	0.000	28.0	7.0	4.00	7.31e-09
Merged-chr3-64676039-1	chr3	64675886	64676193	+	0.000	0.000	9.5	1.0	9.46	1.13e-06
Merged-chr3-64685461-1	chr3	64685387	64685536	+	0.000	0.000	14.0	2.5	5.59	2.38e-06
Merged-chr3-64691253-2	chr3	64691023	64691488	+	0.000	0.000	109.4	63.0	1.74	9.35e-08
Merged-chr3-64699461-2	chr3	64699339	64699572	+	0.000	0.000	6.6	0.5	13.16	1.32e-05
Merged-chr3-64715371-2	chr3	64715210	64715512	+	0.000	0.000	9.0	0.5	18.10	3.26e-09
Merged-chr3-64824757-2	chr3	64824623	64824901	+	0.000	0.000	9.9	1.0	9.87	1.13e-06
Merged-chr3-64915812-4	chr3	64915372	64916353	+	0.000	0.000	72.4	35.0	2.07	2.91e-08
Merged-chr3-64977423-2	chr3	64977158	64977707	+	0.000	0.000	50.2	2.0	25.09	5.21e-51
Merged-chr3-64992736-2	chr3	64992587	64992952	+	0.000	0.000	18.5	2.0	9.25	6.19e-12
Merged-chr3-65107901-2	chr3	65107754	65108094	+	0.000	0.000	14.0	2.0	6.99	2.07e-07
Merged-chr3-65166763-2	chr3	65166618	65166875	+	0.000	0.000	10.7	0.5	21.39	1.63e-10
Merged-chr3-65233745-2	chr3	65233630	65233909	+	0.000	0.000	9.0	1.0	9.05	1.13e-06
Merged-chr3-65330316-2	chr3	65330118	65330479	+	0.000	0.000	15.6	3.0	5.21	6.70e-07
Merged-chr3-66260066-2	chr3	66259922	66260180	+	0.000	0.000	7.4	0.5	14.81	9.40e-07
Merged-chr3-66435920-2	chr3	66435807	66436050	+	0.000	0.000	11.5	0.5	23.03	7.42e-12
Merged-chr3-66722843-2	chr3	66722658	66723029	+	0.000	0.000	90.9	51.0	1.78	5.13e-07
Merged-chr3-67386682-2	chr3	67386525	67386871	+	0.000	0.000	18.1	2.0	9.05	6.19e-12
Merged-chr3-67489933-2	chr3	67489747	67490076	+	0.000	0.000	8.2	0.5	16.45	5.88e-08
Merged-chr3-69012349-2	chr3	69012077	69012611	+	0.000	0.000	96.2	54.0	1.78	1.62e-07
Merged-chr3-69083019-2	chr3	69082863	69083176	+	0.000	0.000	74.9	35.0	2.14	6.46e-09
Merged-chr3-69095013-2	chr3	69094881	69095163	+	0.000	0.000	30.4	3.0	10.14	4.28e-20
Merged-chr3-69199492-2	chr3	69199332	69199669	+	0.000	0.000	11.1	1.0	11.10	1.00e-08
Merged-chr3-69204597-4	chr3	69204267	69204898	+	0.000	0.000	51.0	26.5	1.92	3.02e-05
Merged-chr3-69240850-2	chr3	69240593	69241105	+	0.000	0.000	79.0	22.0	3.59	1.74e-20
Merged-chr3-69243133-2	chr3	69242947	69243316	+	0.000	0.000	72.4	34.0	2.13	9.58e-09
Merged-chr3-69327058-2	chr3	69326868	69327254	+	0.000	0.000	48.5	10.0	4.85	4.59e-18
Merged-chr3-69339111-2	chr3	69338979	69339219	+	0.000	0.000	8.2	1.0	8.23	1.02e-05
Merged-chr3-69357413-2	chr3	69357296	69357525	+	0.000	0.000	12.3	1.0	12.34	8.32e-10
Merged-chr3-69463733-2	chr3	69463535	69463921	+	0.000	0.000	70.3	31.0	2.27	1.26e-09
Merged-chr3-69654613-1	chr3	69654489	69654737	+	0.000	0.000	7.4	0.5	14.81	9.40e-07
Merged-chr3-69684741-2	chr3	69684489	69684926	+	0.000	0.000	23.9	1.0	23.85	1.48e-23
Merged-chr3-69797784-2	chr3	69797559	69798027	+	0.000	0.000	12.3	1.0	12.34	8.32e-10
Merged-chr3-70829302-2	chr3	70829088	70829506	+	0.000	0.000	68.3	30.0	2.28	1.84e-09
Merged-chr3-70832866-3	chr3	70832523	70833158	+	0.000	0.000	32.1	6.0	5.35	9.15e-14
Merged-chr3-71025718-1	chr3	71025591	71025845	+	0.000	0.000	6.6	0.5	13.16	1.32e-05
Merged-chr3-71046076-2	chr3	71045921	71046248	+	0.000	0.000	19.7	4.0	4.94	5.16e-08
Merged-chr3-71063162-2	chr3	71063056	71063284	+	0.000	0.000	18.1	3.0	6.03	3.57e-09
Merged-chr3-71064058-2	chr3	71063846	71064276	+	0.000	0.000	36.2	11.0	3.29	1.97e-09
Merged-chr3-71065478-2	chr3	71065355	71065606	+	0.000	0.000	19.3	4.0	4.83	5.16e-08
Merged-chr3-71096092-2	chr3	71095967	71096194	+	0.000	0.000	10.7	0.5	21.39	1.63e-10
Merged-chr3-71102380-2	chr3	71102141	71102638	+	0.000	0.000	86.0	41.0	2.10	1.28e-09
Merged-chr3-71108078-2	chr3	71107885	71108273	+	0.000	0.000	68.3	21.0	3.25	3.57e-16
Merged-chr3-71160979-2	chr3	71160860	71161123	+	0.000	0.000	8.2	1.0	8.23	1.02e-05
Merged-chr3-71189654-2	chr3	71189462	71189855	+	0.000	0.000	19.7	2.0	9.87	6.48e-13
Merged-chr3-71226883-4	chr3	71226524	71227241	+	0.000	0.000	69.9	36.0	1.94	6.67e-07
Merged-chr3-71584691-4	chr3	71584484	71584894	+	0.000	0.000	42.0	10.5	4.00	8.09e-13
Merged-chr3-71586031-2	chr3	71585919	71586164	+	0.000	0.000	12.3	2.0	6.17	1.36e-06
Merged-chr3-71694587-2	chr3	71694321	71694889	+	0.000	0.000	22.2	4.0	5.55	3.46e-10
Merged-chr3-72082653-2	chr3	72082428	72082920	+	0.000	0.000	23.9	4.0	5.96	5.97e-11
Merged-chr3-72100995-2	chr3	72100832	72101170	+	0.000	0.000	14.0	1.0	13.98	6.36e-11
Merged-chr3-72186504-4	chr3	72186137	72186896	+	0.000	0.000	143.1	87.0	1.65	2.39e-08
Merged-chr3-72260261-2	chr3	72259996	72260499	+	0.000	0.000	41.1	9.0	4.57	6.24e-15
Merged-chr3-72279938-2	chr3	72279631	72280279	+	0.000	0.000	46.1	10.0	4.61	1.05e-16
Merged-chr3-72300009-2	chr3	72299898	72300124	+	0.000	0.000	29.6	12.0	2.47	2.26e-05
Merged-chr3-72339048-6	chr3	72338501	72339574	+	0.000	0.000	111.9	70.0	1.60	3.76e-06
Merged-chr3-72427823-2	chr3	72427611	72428046	+	0.000	0.000	27.1	6.0	4.52	2.96e-10
Merged-chr3-72820616-2	chr3	72820447	72820794	+	0.000	0.000	36.2	12.0	3.02	1.72e-08
Merged-chr3-72887042-2	chr3	72886881	72887198	+	0.000	0.000	24.7	6.0	4.11	2.48e-08
Merged-chr3-72973398-2	chr3	72973111	72973687	+	0.000	0.000	66.6	5.0	13.33	1.81e-49
Merged-chr3-73029566-2	chr3	73029278	73029852	+	0.000	0.000	105.7	34.0	3.11	1.49e-22
Merged-chr3-73037297-3	chr3	73036968	73037585	+	0.000	0.000	23.0	4.5	5.12	5.58e-10
Merged-chr3-81274861-2	chr3	81274651	81275104	+	0.000	0.000	9.5	0.5	18.92	3.26e-09
Merged-chr3-81459759-2	chr3	81459562	81459923	+	0.000	0.000	9.0	1.0	9.05	1.13e-06
Merged-chr3-81545710-1	chr3	81545565	81545856	+	0.000	0.000	6.6	0.5	13.16	1.32e-05
Merged-chr3-87191365-2	chr3	87191246	87191492	+	0.000	0.000	9.0	0.5	18.10	3.26e-09
Merged-chr3-87271550-2	chr3	87271369	87271724	+	0.000	0.000	44.4	20.0	2.22	2.42e-06
Merged-chr3-87287246-2	chr3	87287115	87287377	+	0.000	0.000	9.0	1.0	9.05	1.13e-06
Merged-chr3-93992337-2	chr3	93992164	93992590	+	0.000	0.000	13.2	2.0	6.58	2.07e-07
Merged-chr3-97982075-2	chr3	97981874	97982260	+	0.000	0.000	24.7	7.5	3.29	1.27e-06
Merged-chr3-98557477-2	chr3	98557309	98557641	+	0.000	0.000	7.0	0.5	13.98	1.32e-05
Merged-chr3-98735990-2	chr3	98735841	98736133	+	0.000	0.000	24.7	5.0	4.94	8.07e-10
Merged-chr3-98806644-2	chr3	98806327	98806962	+	0.000	0.000	13.2	3.0	4.39	1.61e-05
Merged-chr3-98972379-2	chr3	98972214	98972534	+	0.000	0.000	48.5	25.0	1.94	2.83e-05
Merged-chr3-99004143-2	chr3	99003835	99004339	+	0.000	0.000	14.0	3.0	4.66	1.61e-05
Merged-chr3-99129228-2	chr3	99128821	99129542	+	0.000	0.000	77.3	47.0	1.65	3.69e-05
Merged-chr3-99517095-1	chr3	99516956	99517234	+	0.000	0.000	8.6	0.5	17.27	5.88e-08
Merged-chr3-99546278-4	chr3	99546043	99546513	+	0.000	0.000	42.0	10.0	4.20	1.78e-13
Merged-chr3-99666445-2	chr3	99666267	99666627	+	0.000	0.000	9.0	0.5	18.10	3.26e-09
Merged-chr3-99872833-2	chr3	99872708	99872969	+	0.000	0.000	15.6	1.0	15.63	3.00e-13
Merged-chr3-99874039-1	chr3	99873931	99874148	+	0.000	0.000	10.7	2.0	5.35	4.65e-05
Merged-chr3-100048031-2	chr3	100047899	100048164	+	0.000	0.000	16.5	0.5	32.90	4.42e-19
Merged-chr3-100087383-2	chr3	100087247	100087511	+	0.000	0.000	16.5	4.0	4.11	4.89e-06
Merged-chr3-100210112-2	chr3	100209960	100210261	+	0.000	0.000	18.9	3.0	6.31	3.57e-09
Merged-chr3-100335567-2	chr3	100335455	100335697	+	0.000	0.000	13.2	1.0	13.16	6.36e-11
Merged-chr3-100400520-2	chr3	100400296	100400759	+	0.000	0.000	37.8	5.0	7.57	4.10e-20
Merged-chr3-100614285-2	chr3	100614166	100614408	+	0.000	0.000	9.0	0.5	18.10	3.26e-09
Merged-chr3-100665438-2	chr3	100665320	100665573	+	0.000	0.000	6.6	0.5	13.16	1.32e-05
Merged-chr3-100760581-2	chr3	100760476	100760711	+	0.000	0.000	9.0	0.5	18.10	3.26e-09
Merged-chr3-100796713-2	chr3	100796586	100796833	+	0.000	0.000	14.0	3.0	4.66	1.61e-05
Merged-chr3-100798279-2	chr3	100798124	100798447	+	0.000	0.000	13.2	1.5	8.77	7.80e-09
Merged-chr3-101009585-2	chr3	101009409	101009840	+	0.000	0.000	34.5	4.0	8.64	2.07e-20
Merged-chr3-101011405-2	chr3	101011204	101011594	+	0.000	0.000	19.7	0.5	39.48	9.51e-24
Merged-chr3-101066143-2	chr3	101065954	101066346	+	0.000	0.000	55.1	30.0	1.84	2.71e-05
Merged-chr3-101088570-1	chr3	101088418	101088722	+	0.000	0.000	8.2	0.5	16.45	5.88e-08
Merged-chr3-101475051-2	chr3	101474949	101475159	+	0.000	0.000	6.6	0.5	13.16	1.32e-05
Merged-chr3-101827274-2	chr3	101827144	101827395	+	0.000	0.000	19.3	5.5	3.51	5.37e-06
Merged-chr3-101827915-2	chr3	101827664	101828170	+	0.000	0.000	139.8	51.0	2.74	2.61e-24
Merged-chr3-101854996-1	chr3	101854859	101855133	+	0.000	0.000	7.4	0.5	14.81	9.40e-07
Merged-chr3-101873807-2	chr3	101873597	101874028	+	0.000	0.000	50.2	16.0	3.14	8.63e-12
Merged-chr3-101902198-2	chr3	101901985	101902440	+	0.000	0.000	66.6	29.0	2.30	2.70e-09
Merged-chr3-102081978-4	chr3	102081621	102082326	+	0.000	0.000	88.0	43.0	2.05	1.22e-09
Merged-chr3-102136691-2	chr3	102136532	102136818	+	0.000	0.000	9.0	0.5	18.10	3.26e-09
Merged-chr3-105359435-4	chr3	105359093	105359760	+	0.000	0.000	96.2	44.0	2.19	8.43e-12
Merged-chr3-105368126-4	chr3	105367772	105368463	+	0.000	0.000	90.5	29.0	3.12	1.04e-19
Merged-chr3-105402056-2	chr3	105401679	105402434	+	0.000	0.000	13.2	2.5	5.26	2.38e-06
Merged-chr3-105431417-1	chr3	105431237	105431597	+	0.000	0.000	8.2	1.0	8.23	1.02e-05
Merged-chr3-105528123-2	chr3	105527996	105528270	+	0.000	0.000	11.1	1.0	11.10	1.00e-08
Merged-chr3-105632543-2	chr3	105632395	105632686	+	0.000	0.000	7.0	0.5	13.98	1.32e-05
Merged-chr3-105711649-2	chr3	105711490	105711796	+	0.000	0.000	9.9	1.0	9.87	1.13e-06
Merged-chr3-105780293-2	chr3	105780079	105780489	+	0.000	0.000	23.0	3.0	7.68	2.07e-13
Merged-chr3-105830242-4	chr3	105829900	105830572	+	0.000	0.000	80.6	40.0	2.02	1.70e-08
Merged-chr3-105986087-2	chr3	105985902	105986244	+	0.000	0.000	11.5	1.0	11.52	1.00e-08
Merged-chr3-106004364-4	chr3	106004119	106004614	+	0.000	0.000	87.2	50.0	1.74	1.35e-06
Merged-chr3-106006171-2	chr3	106005948	106006390	+	0.000	0.000	60.9	35.0	1.74	7.64e-05
Merged-chr3-106014208-2	chr3	106014015	106014375	+	0.000	0.000	13.2	3.0	4.39	1.61e-05
Merged-chr3-106729638-1	chr3	106729528	106729748	+	0.000	0.000	14.0	1.0	13.98	6.36e-11
Merged-chr3-107211797-2	chr3	107211594	107212039	+	0.000	0.000	14.0	0.5	27.97	1.19e-14
Merged-chr3-107429488-2	chr3	107429335	107429630	+	0.000	0.000	49.4	24.0	2.06	5.02e-06
Merged-chr3-107497673-2	chr3	107497427	107497925	+	0.000	0.000	16.5	0.5	32.90	4.42e-19
Merged-chr3-107525279-2	chr3	107525143	107525399	+	0.000	0.000	12.7	3.0	4.25	7.14e-05
Merged-chr3-107599966-2	chr3	107599821	107600135	+	0.000	0.000	8.2	0.5	16.45	5.88e-08
Merged-chr3-107661693-1	chr3	107661587	107661800	+	0.000	0.000	7.4	0.5	14.81	9.40e-07
Merged-chr3-107854176-2	chr3	107854044	107854320	+	0.000	0.000	8.2	0.5	16.45	5.88e-08
Merged-chr3-107942448-2	chr3	107942260	107942634	+	0.000	0.000	69.1	38.0	1.82	3.99e-06
Merged-chr3-107957304-3	chr3	107957056	107957511	+	0.000	0.000	35.4	17.0	2.08	8.66e-05
Merged-chr3-107958317-2	chr3	107958091	107958546	+	0.000	0.000	59.2	21.0	2.82	8.59e-12
Merged-chr3-107959914-2	chr3	107959620	107960208	+	0.000	0.000	173.6	99.0	1.75	1.11e-11
Merged-chr3-107970214-2	chr3	107969925	107970490	+	0.000	0.000	85.1	17.5	4.86	5.09e-31
Merged-chr3-107987309-4	chr3	107986994	107987623	+	0.000	0.000	120.9	54.0	2.24	7.32e-15
Merged-chr3-107993330-4	chr3	107993003	107993661	+	0.000	0.000	52.6	4.0	13.16	4.98e-39
Merged-chr3-108009068-2	chr3	108008835	108009297	+	0.000	0.000	97.9	14.0	6.99	1.51e-47
Merged-chr3-108032066-1	chr3	108031989	108032143	+	0.000	0.000	6.6	0.5	13.16	1.32e-05
Merged-chr3-108053480-1	chr3	108053262	108053699	+	0.000	0.000	7.4	1.0	7.40	8.32e-05
Merged-chr3-108086072-2	chr3	108085938	108086212	+	0.000	0.000	25.1	2.0	12.54	3.17e-19
Merged-chr3-108088948-2	chr3	108088767	108089100	+	0.000	0.000	26.7	7.5	3.56	1.07e-07
Merged-chr3-108125002-2	chr3	108124838	108125157	+	0.000	0.000	21.4	1.0	21.39	7.54e-21
Merged-chr3-108130895-1	chr3	108130782	108131008	+	0.000	0.000	13.2	3.0	4.39	1.61e-05
Merged-chr3-108132991-4	chr3	108132688	108133280	+	0.000	0.000	52.2	3.5	14.92	7.84e-42
Merged-chr3-108152774-2	chr3	108152428	108153261	+	0.000	0.000	16.5	5.0	3.29	6.90e-05
Merged-chr3-108177846-1	chr3	108177722	108177970	+	0.000	0.000	6.6	0.5	13.16	1.32e-05
Merged-chr3-108863568-2	chr3	108863333	108863787	+	0.000	0.000	14.8	2.0	7.40	2.93e-08
Merged-chr3-108898076-2	chr3	108897960	108898227	+	0.000	0.000	9.0	0.5	18.10	3.26e-09
Merged-chr3-108906391-2	chr3	108906272	108906513	+	0.000	0.000	6.6	0.5	13.16	1.32e-05
Merged-chr3-109082112-2	chr3	109081964	109082254	+	0.000	0.000	41.1	11.0	3.74	3.36e-12
Merged-chr3-110568527-2	chr3	110568317	110568727	+	0.000	0.000	17.7	5.0	3.54	1.99e-05
Merged-chr3-111668046-2	chr3	111667838	111668247	+	0.000	0.000	55.9	19.0	2.94	1.43e-11
Merged-chr3-111735484-3	chr3	111735257	111735702	+	0.000	0.000	61.7	27.0	2.28	1.34e-08
Merged-chr3-111859196-2	chr3	111858993	111859384	+	0.000	0.000	24.7	8.5	2.90	9.96e-06
Merged-chr3-111923543-2	chr3	111923365	111923727	+	0.000	0.000	32.1	6.0	5.35	9.15e-14
Merged-chr3-111967176-2	chr3	111967006	111967364	+	0.000	0.000	45.2	17.5	2.59	2.91e-08
Merged-chr3-112017299-2	chr3	112017143	112017468	+	0.000	0.000	48.5	26.0	1.87	7.11e-05
Merged-chr3-112355569-2	chr3	112355388	112355768	+	0.000	0.000	27.1	5.0	5.43	5.60e-12
Merged-chr3-112358609-2	chr3	112358406	112358832	+	0.000	0.000	46.1	4.0	11.52	1.80e-32
Merged-chr3-112364523-2	chr3	112364397	112364661	+	0.000	0.000	7.4	1.0	7.40	8.32e-05
Merged-chr3-112374542-2	chr3	112374270	112374813	+	0.000	0.000	133.7	60.0	2.23	3.31e-16
Merged-chr3-112519166-2	chr3	112519034	112519300	+	0.000	0.000	10.7	0.5	21.39	1.63e-10
Merged-chr3-112540056-2	chr3	112539869	112540238	+	0.000	0.000	9.0	0.5	18.10	3.26e-09
Merged-chr3-112629717-2	chr3	112629567	112629862	+	0.000	0.000	46.9	24.0	1.95	4.24e-05
Merged-chr3-112635876-2	chr3	112635672	112636093	+	0.000	0.000	63.3	11.0	5.76	4.12e-27
Merged-chr3-112822239-1	chr3	112822055	112822424	+	0.000	0.000	9.9	0.5	19.74	3.26e-09
Merged-chr3-113019541-2	chr3	113019156	113019924	+	0.000	0.000	151.4	86.5	1.75	2.23e-10
Merged-chr3-113118109-1	chr3	113117978	113118241	+	0.000	0.000	7.4	1.0	7.40	8.32e-05
Merged-chr3-113211325-2	chr3	113211163	113211538	+	0.000	0.000	12.3	3.0	4.11	7.14e-05
Merged-chr3-113225505-2	chr3	113225369	113225651	+	0.000	0.000	12.3	2.0	6.17	1.36e-06
Merged-chr3-113788819-2	chr3	113788653	113788992	+	0.000	0.000	66.6	25.0	2.67	7.44e-12
Merged-chr3-114218255-2	chr3	114218042	114218486	+	0.000	0.000	91.3	40.0	2.28	3.39e-12
Merged-chr3-114464784-1	chr3	114464641	114464928	+	0.000	0.000	7.4	0.5	14.81	9.40e-07
Merged-chr3-114569407-2	chr3	114569242	114569569	+	0.000	0.000	7.4	0.5	14.81	9.40e-07
Merged-chr3-114640646-2	chr3	114640507	114640765	+	0.000	0.000	6.6	0.5	13.16	1.32e-05
Merged-chr3-114929367-2	chr3	114929111	114929515	+	0.000	0.000	7.4	1.0	7.40	8.32e-05
Merged-chr3-115359722-2	chr3	115359601	115359825	+	0.000	0.000	7.4	0.5	14.81	9.40e-07
Merged-chr3-115469836-2	chr3	115469609	115470045	+	0.000	0.000	28.8	9.0	3.20	3.05e-07
Merged-chr3-119205272-2	chr3	119205019	119205529	+	0.000	0.000	23.9	2.5	9.54	5.03e-15
Merged-chr3-119219198-2	chr3	119219035	119219335	+	0.000	0.000	14.0	1.0	13.98	6.36e-11
Merged-chr3-119469487-3	chr3	119469192	119469783	+	0.000	0.000	61.7	17.0	3.63	1.28e-16
Merged-chr3-119506812-2	chr3	119506720	119506938	+	0.000	0.000	7.4	0.5	14.81	9.40e-07
Merged-chr3-119562629-4	chr3	119562331	119562941	+	0.000	0.000	28.0	5.0	5.59	5.60e-12
Merged-chr3-119571846-2	chr3	119571658	119572056	+	0.000	0.000	30.4	2.0	15.22	5.86e-25
Merged-chr3-119582369-2	chr3	119582255	119582481	+	0.000	0.000	10.7	1.0	10.69	1.11e-07
Merged-chr3-119588305-2	chr3	119588020	119588476	+	0.000	0.000	20.6	3.0	6.85	8.31e-11
Merged-chr3-119597665-2	chr3	119597370	119597927	+	0.000	0.000	79.0	31.0	2.55	1.06e-12
Merged-chr3-119607979-2	chr3	119607784	119608161	+	0.000	0.000	9.0	0.5	18.10	3.26e-09
Merged-chr3-119638180-2	chr3	119637904	119638444	+	0.000	0.000	127.5	67.5	1.89	7.07e-11
Merged-chr3-119643776-2	chr3	119643603	119643949	+	0.000	0.000	61.7	33.0	1.87	8.21e-06
Merged-chr3-119647395-3	chr3	119647140	119647713	+	0.000	0.000	107.3	45.0	2.39	3.12e-15
Merged-chr3-119991054-2	chr3	119990886	119991217	+	0.000	0.000	21.4	6.0	3.56	1.46e-06
Merged-chr3-120033877-1	chr3	120033730	120034024	+	0.000	0.000	10.7	1.0	10.69	1.11e-07
Merged-chr3-120274889-2	chr3	120274663	120275057	+	0.000	0.000	11.5	1.0	11.52	1.00e-08
Merged-chr3-120499220-2	chr3	120499021	120499420	+	0.000	0.000	62.5	31.0	2.02	6.19e-07
Merged-chr3-120569738-2	chr3	120569526	120569965	+	0.000	0.000	111.0	42.5	2.61	1.79e-18
Merged-chr3-120597897-1	chr3	120597768	120598026	+	0.000	0.000	11.5	0.5	23.03	7.42e-12
Merged-chr3-121432303-2	chr3	121432112	121432484	+	0.000	0.000	22.2	4.0	5.55	3.46e-10
Merged-chr3-121485132-2	chr3	121484999	121485256	+	0.000	0.000	8.2	0.5	16.45	5.88e-08
Merged-chr3-122030539-2	chr3	122030400	122030676	+	0.000	0.000	18.1	1.0	18.10	6.06e-17
Merged-chr3-122497636-2	chr3	122497492	122497777	+	0.000	0.000	16.5	5.0	3.29	6.90e-05
Merged-chr3-122564308-2	chr3	122564099	122564509	+	0.000	0.000	106.1	51.0	2.08	1.18e-11
Merged-chr3-122610237-2	chr3	122610013	122610473	+	0.000	0.000	48.1	17.5	2.75	1.45e-09
Merged-chr3-122646817-2	chr3	122646695	122646926	+	0.000	0.000	11.5	2.0	5.76	8.31e-06
Merged-chr3-122669520-2	chr3	122669332	122669721	+	0.000	0.000	44.4	10.0	4.44	2.19e-15
Merged-chr3-122680797-2	chr3	122680592	122680968	+	0.000	0.000	69.1	15.0	4.61	3.21e-24
Merged-chr3-122681467-2	chr3	122681338	122681585	+	0.000	0.000	22.6	3.0	7.54	1.60e-12
Merged-chr3-122682157-2	chr3	122681963	122682345	+	0.000	0.000	51.0	10.0	5.10	1.85e-19
Merged-chr3-122683163-1	chr3	122683089	122683238	+	0.000	0.000	14.8	1.0	14.81	4.52e-12
Merged-chr3-122690265-1	chr3	122690185	122690346	+	0.000	0.000	7.0	0.5	13.98	1.32e-05
Merged-chr3-122698441-2	chr3	122698275	122698591	+	0.000	0.000	23.0	0.5	46.06	2.80e-30
Merged-chr3-122714436-2	chr3	122714245	122714617	+	0.000	0.000	46.9	4.0	11.72	1.80e-32
Merged-chr3-122857192-2	chr3	122857075	122857309	+	0.000	0.000	7.4	0.5	14.81	9.40e-07
Merged-chr3-122947963-3	chr3	122947685	122948283	+	0.000	0.000	21.4	3.0	7.13	1.18e-11
Merged-chr3-123045606-2	chr3	123045467	123045763	+	0.000	0.000	10.7	2.0	5.35	4.65e-05
Merged-chr3-123068293-1	chr3	123068192	123068395	+	0.000	0.000	10.7	2.0	5.35	4.65e-05
Merged-chr3-123076644-2	chr3	123076483	123076818	+	0.000	0.000	40.7	17.0	2.40	1.42e-06
Merged-chr3-123123285-2	chr3	123123164	123123409	+	0.000	0.000	12.3	3.0	4.11	7.14e-05
Merged-chr3-123353957-2	chr3	123353835	123354063	+	0.000	0.000	7.4	0.5	14.81	9.40e-07
Merged-chr3-123365595-2	chr3	123365472	123365748	+	0.000	0.000	7.4	1.0	7.40	8.32e-05
Merged-chr3-123369570-2	chr3	123369415	123369717	+	0.000	0.000	10.7	1.0	10.69	1.11e-07
Merged-chr3-123694662-3	chr3	123694361	123695046	+	0.000	0.000	60.0	13.0	4.62	2.37e-21
Merged-chr3-123809828-2	chr3	123809620	123810041	+	0.000	0.000	115.2	67.5	1.71	9.14e-08
Merged-chr3-123960271-1	chr3	123960192	123960351	+	0.000	0.000	8.2	0.5	16.45	5.88e-08
Merged-chr3-124054074-2	chr3	124053911	124054237	+	0.000	0.000	23.0	8.0	2.88	1.14e-05
Merged-chr3-124069424-2	chr3	124069255	124069598	+	0.000	0.000	13.2	0.5	26.32	1.19e-14
Merged-chr3-124070507-2	chr3	124070241	124070691	+	0.000	0.000	10.7	2.0	5.35	4.65e-05
Merged-chr3-124260695-2	chr3	124260552	124260849	+	0.000	0.000	39.5	18.0	2.19	1.21e-05
Merged-chr3-124484337-2	chr3	124484153	124484571	+	0.000	0.000	15.6	2.0	7.81	3.87e-09
Merged-chr3-124999835-2	chr3	124999561	125000047	+	0.000	0.000	30.4	11.0	2.77	1.69e-06
Merged-chr3-125005417-2	chr3	125005312	125005516	+	0.000	0.000	9.9	1.0	9.87	1.13e-06
Merged-chr3-125005900-2	chr3	125005662	125006115	+	0.000	0.000	55.1	15.5	3.56	5.92e-15
Merged-chr3-125054692-2	chr3	125054552	125054845	+	0.000	0.000	48.5	14.0	3.47	9.66e-13
Merged-chr3-125121864-2	chr3	125121762	125121966	+	0.000	0.000	11.1	1.0	11.10	1.00e-08
Merged-chr3-125935426-2	chr3	125935253	125935609	+	0.000	0.000	6.6	0.5	13.16	1.32e-05
Merged-chr3-126932450-2	chr3	126932220	126932689	+	0.000	0.000	104.5	48.5	2.15	3.22e-12
Merged-chr3-127220673-1	chr3	127220528	127220818	+	0.000	0.000	8.2	1.0	8.23	1.02e-05
Merged-chr3-127286792-2	chr3	127286527	127287054	+	0.000	0.000	40.3	3.0	13.44	8.00e-31
Merged-chr3-127456835-2	chr3	127456649	127457031	+	0.000	0.000	119.3	72.0	1.66	2.50e-07
Merged-chr3-127750757-4	chr3	127750489	127751012	+	0.000	0.000	69.5	8.0	8.69	4.55e-40
Merged-chr3-127775984-2	chr3	127775789	127776174	+	0.000	0.000	44.8	11.0	4.08	5.50e-14
Merged-chr3-127821217-3	chr3	127820960	127821447	+	0.000	0.000	26.3	10.0	2.63	1.77e-05
Merged-chr3-128228962-2	chr3	128228791	128229107	+	0.000	0.000	8.2	1.0	8.23	1.02e-05
Merged-chr3-128447675-2	chr3	128447552	128447768	+	0.000	0.000	9.9	0.5	19.74	3.26e-09
Merged-chr3-128449353-2	chr3	128449171	128449550	+	0.000	0.000	35.4	12.0	2.95	5.23e-08
Merged-chr3-128548391-3	chr3	128548214	128548615	+	0.000	0.000	28.0	3.0	9.32	3.90e-17
Merged-chr3-128549480-2	chr3	128549209	128549761	+	0.000	0.000	104.1	43.0	2.42	2.63e-15
Merged-chr3-128701995-2	chr3	128701872	128702146	+	0.000	0.000	11.5	0.5	23.03	7.42e-12
Merged-chr3-128804349-2	chr3	128804171	128804526	+	0.000	0.000	91.3	34.0	2.69	4.64e-16
Merged-chr3-128878910-2	chr3	128878673	128879089	+	0.000	0.000	65.0	30.0	2.17	4.65e-08
Merged-chr3-129013647-2	chr3	129013531	129013763	+	0.000	0.000	16.5	2.0	8.23	4.80e-10
Merged-chr3-129182418-2	chr3	129182278	129182540	+	0.000	0.000	18.9	5.0	3.78	5.42e-06
Merged-chr3-129211977-3	chr3	129211704	129212262	+	0.000	0.000	68.3	37.0	1.85	3.17e-06
Merged-chr3-129227836-1	chr3	129227721	129227951	+	0.000	0.000	10.3	0.5	20.56	1.63e-10
Merged-chr3-129239116-2	chr3	129238964	129239273	+	0.000	0.000	14.0	3.0	4.66	1.61e-05
Merged-chr3-129526325-1	chr3	129526251	129526400	+	0.000	0.000	7.4	1.0	7.40	8.32e-05
Merged-chr3-129534860-2	chr3	129534709	129535011	+	0.000	0.000	32.9	6.0	5.48	9.15e-14
Merged-chr3-129616881-2	chr3	129616710	129617067	+	0.000	0.000	66.6	11.0	6.06	1.98e-29
Merged-chr3-130517771-1	chr3	130517631	130517911	+	0.000	0.000	6.6	0.5	13.16	1.32e-05
Merged-chr3-130700725-2	chr3	130700513	130700948	+	0.000	0.000	102.8	49.5	2.08	4.47e-11
Merged-chr3-130748285-2	chr3	130748160	130748433	+	0.000	0.000	16.5	4.0	4.11	4.89e-06
Merged-chr3-130850266-2	chr3	130850087	130850475	+	0.000	0.000	14.0	1.0	13.98	6.36e-11
Merged-chr3-131003638-2	chr3	131003506	131003763	+	0.000	0.000	9.9	0.5	19.74	3.26e-09
Merged-chr3-131162530-2	chr3	131162412	131162647	+	0.000	0.000	10.7	2.0	5.35	4.65e-05
Merged-chr3-131250622-2	chr3	131250453	131250847	+	0.000	0.000	11.5	0.5	23.03	7.42e-12
Merged-chr3-131387228-1	chr3	131387137	131387320	+	0.000	0.000	8.6	0.5	17.27	5.88e-08
Merged-chr3-131388557-2	chr3	131388322	131388797	+	0.000	0.000	55.1	28.0	1.97	4.21e-06
Merged-chr3-132255226-2	chr3	132255097	132255377	+	0.000	0.000	10.7	2.0	5.35	4.65e-05
Merged-chr3-132446028-2	chr3	132445876	132446188	+	0.000	0.000	18.9	4.0	4.73	2.48e-07
Merged-chr3-132597263-2	chr3	132597146	132597391	+	0.000	0.000	24.7	9.0	2.74	2.45e-05
Merged-chr3-132637773-2	chr3	132637624	132637937	+	0.000	0.000	12.3	3.0	4.11	7.14e-05
Merged-chr3-133257147-4	chr3	133256838	133257415	+	0.000	0.000	32.1	12.5	2.57	2.85e-06
Merged-chr3-133442103-2	chr3	133441847	133442274	+	0.000	0.000	10.7	0.5	21.39	1.63e-10
Merged-chr3-133499409-1	chr3	133499315	133499504	+	0.000	0.000	9.0	1.0	9.05	1.13e-06
Merged-chr3-133503652-2	chr3	133503455	133503862	+	0.000	0.000	64.2	35.0	1.83	6.99e-06
Merged-chr3-133506493-2	chr3	133506251	133506662	+	0.000	0.000	27.1	6.0	4.52	2.96e-10
Merged-chr3-133530524-3	chr3	133530245	133530829	+	0.000	0.000	28.0	9.0	3.11	9.64e-07
Merged-chr3-133541414-2	chr3	133541126	133541694	+	0.000	0.000	229.5	138.5	1.66	1.29e-12
Merged-chr3-133570315-2	chr3	133570106	133570530	+	0.000	0.000	114.3	76.0	1.50	2.87e-05
Merged-chr3-133855918-2	chr3	133855804	133856023	+	0.000	0.000	6.6	0.5	13.16	1.32e-05
Merged-chr3-133916449-2	chr3	133916291	133916609	+	0.000	0.000	17.3	3.0	5.76	2.16e-08
Merged-chr3-134317590-2	chr3	134317445	134317754	+	0.000	0.000	25.9	3.5	7.40	8.98e-14
Merged-chr3-134388976-2	chr3	134388777	134389184	+	0.000	0.000	28.0	0.5	55.93	4.15e-37
Merged-chr3-134471864-4	chr3	134471583	134472204	+	0.000	0.000	76.5	38.0	2.01	3.76e-08
Merged-chr3-134518009-2	chr3	134517881	134518132	+	0.000	0.000	12.3	1.0	12.34	8.32e-10
Merged-chr3-134708374-2	chr3	134708075	134708616	+	0.000	0.000	26.3	9.0	2.92	2.94e-06
Merged-chr3-135970798-2	chr3	135970569	135970984	+	0.000	0.000	18.1	3.0	6.03	3.57e-09
Merged-chr3-136734719-3	chr3	136734434	136735009	+	0.000	0.000	23.0	9.0	2.56	6.68e-05
Merged-chr3-136786842-2	chr3	136786563	136787116	+	0.000	0.000	37.8	10.5	3.60	1.68e-10
Merged-chr3-136932750-2	chr3	136932606	136932896	+	0.000	0.000	14.0	2.0	6.99	2.07e-07
Merged-chr3-137120147-2	chr3	137120020	137120268	+	0.000	0.000	6.6	0.5	13.16	1.32e-05
Merged-chr3-138043674-4	chr3	138043359	138043959	+	0.000	0.000	17.3	3.0	5.76	2.16e-08
Merged-chr3-138219446-2	chr3	138219244	138219638	+	0.000	0.000	64.2	32.0	2.00	4.14e-07
Merged-chr3-138452556-2	chr3	138452331	138452742	+	0.000	0.000	16.5	4.0	4.11	4.89e-06
Merged-chr3-138723830-1	chr3	138723660	138724001	+	0.000	0.000	7.4	1.0	7.40	8.32e-05
Merged-chr3-138726339-2	chr3	138726193	138726495	+	0.000	0.000	23.0	0.5	46.06	2.80e-30
Merged-chr3-138781273-2	chr3	138781143	138781431	+	0.000	0.000	9.0	1.0	9.05	1.13e-06
Merged-chr3-138881384-2	chr3	138881251	138881520	+	0.000	0.000	8.2	0.5	16.45	5.88e-08
Merged-chr3-139173813-3	chr3	139173441	139174070	+	0.000	0.000	17.7	5.0	3.54	1.99e-05
Merged-chr3-141045401-2	chr3	141045276	141045563	+	0.000	0.000	11.5	1.0	11.52	1.00e-08
Merged-chr3-141366776-2	chr3	141366578	141366993	+	0.000	0.000	113.5	66.0	1.72	9.24e-08
Merged-chr3-141400310-1	chr3	141400077	141400544	+	0.000	0.000	11.5	2.0	5.76	8.31e-06
Merged-chr3-141413594-1	chr3	141413511	141413678	+	0.000	0.000	7.8	1.0	7.81	8.32e-05
Merged-chr3-141414945-2	chr3	141414794	141415095	+	0.000	0.000	38.7	9.0	4.30	5.59e-13
Merged-chr3-141499011-2	chr3	141498858	141499225	+	0.000	0.000	18.9	5.0	3.78	5.42e-06
Merged-chr3-141544888-2	chr3	141544710	141545063	+	0.000	0.000	15.6	2.0	7.81	3.87e-09
Merged-chr3-141686863-4	chr3	141686505	141687247	+	0.000	0.000	86.4	44.5	1.94	2.26e-08
Merged-chr3-141842964-2	chr3	141842769	141843276	+	0.000	0.000	16.5	1.0	16.45	1.87e-14
Merged-chr3-141888740-2	chr3	141888595	141888882	+	0.000	0.000	9.0	0.5	18.10	3.26e-09
Merged-chr3-142446126-2	chr3	142445984	142446285	+	0.000	0.000	22.2	2.0	11.10	5.53e-16
Merged-chr3-142498624-2	chr3	142498412	142498817	+	0.000	0.000	15.6	0.5	31.26	1.42e-17
Merged-chr3-142651943-2	chr3	142651836	142652052	+	0.000	0.000	9.0	1.0	9.05	1.13e-06
Merged-chr3-142779786-2	chr3	142779612	142779964	+	0.000	0.000	16.5	1.0	16.45	1.87e-14
Merged-chr3-142987830-2	chr3	142987636	142988013	+	0.000	0.000	15.6	1.0	15.63	3.00e-13
Merged-chr3-143036684-2	chr3	143036483	143036875	+	0.000	0.000	14.0	1.5	9.32	7.80e-09
Merged-chr3-143099240-2	chr3	143099066	143099398	+	0.000	0.000	11.5	0.5	23.03	7.42e-12
Merged-chr3-143158779-2	chr3	143158568	143158989	+	0.000	0.000	40.3	14.0	2.88	1.08e-08
Merged-chr3-143307881-2	chr3	143307589	143308180	+	0.000	0.000	194.1	73.5	2.64	1.66e-31
Merged-chr3-143331476-2	chr3	143331272	143331685	+	0.000	0.000	97.1	59.5	1.63	5.02e-06
Merged-chr3-143389591-2	chr3	143389455	143389719	+	0.000	0.000	7.4	0.5	14.81	9.40e-07
Merged-chr3-143445289-2	chr3	143445106	143445473	+	0.000	0.000	36.2	5.0	7.24	3.05e-19
Merged-chr3-143832634-2	chr3	143832427	143832830	+	0.000	0.000	44.4	3.0	14.81	1.98e-35
Merged-chr3-143998464-2	chr3	143998279	143998665	+	0.000	0.000	61.7	12.5	4.94	7.49e-23
Merged-chr3-144591084-2	chr3	144590846	144591310	+	0.000	0.000	94.6	61.0	1.55	5.32e-05
Merged-chr3-145818027-2	chr3	145817875	145818178	+	0.000	0.000	20.6	4.0	5.14	1.02e-08
Merged-chr3-146132231-2	chr3	146132039	146132440	+	0.000	0.000	23.0	7.0	3.29	1.35e-06
Merged-chr3-146152981-1	chr3	146152767	146153196	+	0.000	0.000	8.2	1.0	8.23	1.02e-05
Merged-chr3-146156753-1	chr3	146156658	146156849	+	0.000	0.000	13.2	1.0	13.16	6.36e-11
Merged-chr3-146163753-2	chr3	146163571	146163931	+	0.000	0.000	93.8	36.0	2.60	1.76e-15
Merged-chr3-146176692-2	chr3	146176597	146176826	+	0.000	0.000	15.6	0.5	31.26	1.42e-17
Merged-chr3-146275042-2	chr3	146274783	146275304	+	0.000	0.000	146.4	90.0	1.63	3.69e-08
Merged-chr3-146504673-2	chr3	146504571	146504799	+	0.000	0.000	11.5	0.5	23.03	7.42e-12
Merged-chr3-147399212-2	chr3	147399097	147399332	+	0.000	0.000	11.5	0.5	23.03	7.42e-12
Merged-chr3-149043140-2	chr3	149042808	149043370	+	0.000	0.000	14.8	3.0	4.94	3.40e-06
Merged-chr3-149129041-1	chr3	149128959	149129124	+	0.000	0.000	7.4	0.5	14.81	9.40e-07
Merged-chr3-149225337-2	chr3	149225012	149225667	+	0.000	0.000	240.2	66.0	3.64	3.60e-61
Merged-chr3-149245931-2	chr3	149245754	149246101	+	0.000	0.000	35.4	2.0	17.68	4.76e-31
Merged-chr3-149363252-2	chr3	149363062	149363429	+	0.000	0.000	80.6	23.0	3.50	1.73e-20
Merged-chr3-149425082-2	chr3	149424900	149425287	+	0.000	0.000	32.9	12.0	2.74	1.24e-06
Merged-chr3-149448742-2	chr3	149448576	149448898	+	0.000	0.000	18.9	0.5	37.84	3.61e-22
Merged-chr3-149472271-2	chr3	149472130	149472418	+	0.000	0.000	10.7	1.0	10.69	1.11e-07
Merged-chr3-149497073-2	chr3	149496913	149497231	+	0.000	0.000	11.5	2.0	5.76	8.31e-06
Merged-chr3-149508094-2	chr3	149507806	149508331	+	0.000	0.000	27.1	9.5	2.86	2.58e-06
Merged-chr3-149551670-2	chr3	149551524	149551822	+	0.000	0.000	27.1	0.5	54.29	4.15e-37
Merged-chr3-149579905-2	chr3	149579789	149580021	+	0.000	0.000	32.1	5.0	6.42	7.02e-16
Merged-chr3-149596302-2	chr3	149596128	149596475	+	0.000	0.000	46.1	15.0	3.07	1.02e-10
Merged-chr3-149600781-2	chr3	149600590	149600937	+	0.000	0.000	33.7	9.5	3.55	2.19e-09
Merged-chr3-149616388-2	chr3	149616281	149616493	+	0.000	0.000	24.7	6.5	3.80	1.05e-07
Merged-chr3-149638999-2	chr3	149638825	149639143	+	0.000	0.000	21.4	8.0	2.67	9.40e-05
Merged-chr3-150327859-2	chr3	150327712	150327997	+	0.000	0.000	18.9	5.0	3.78	5.42e-06
Merged-chr3-150370316-2	chr3	150370074	150370572	+	0.000	0.000	69.9	42.0	1.66	8.25e-05
Merged-chr3-150760558-1	chr3	150760484	150760633	+	0.000	0.000	13.2	1.0	13.16	6.36e-11
Merged-chr3-151211229-2	chr3	151211038	151211414	+	0.000	0.000	23.0	4.5	5.12	5.58e-10
Merged-chr3-151227892-2	chr3	151227720	151228058	+	0.000	0.000	49.4	25.0	1.97	1.42e-05
Merged-chr3-151230926-3	chr3	151230755	151231117	+	0.000	0.000	31.3	2.0	15.63	3.77e-26
Merged-chr3-151346003-2	chr3	151345846	151346170	+	0.000	0.000	14.8	1.0	14.81	4.52e-12
Merged-chr3-152288395-2	chr3	152288258	152288554	+	0.000	0.000	9.9	1.0	9.87	1.13e-06
Merged-chr3-152330633-2	chr3	152330505	152330751	+	0.000	0.000	19.7	2.0	9.87	6.48e-13
Merged-chr3-152382519-2	chr3	152382391	152382673	+	0.000	0.000	21.4	5.0	4.28	8.11e-08
Merged-chr3-152497543-2	chr3	152497375	152497713	+	0.000	0.000	10.7	0.5	21.39	1.63e-10
Merged-chr3-153173961-1	chr3	153173847	153174076	+	0.000	0.000	6.6	0.5	13.16	1.32e-05
Merged-chr3-153320408-1	chr3	153320294	153320523	+	0.000	0.000	6.6	0.5	13.16	1.32e-05
Merged-chr3-153745464-2	chr3	153745345	153745581	+	0.000	0.000	8.2	1.0	8.23	1.02e-05
Merged-chr3-154886621-2	chr3	154886392	154886855	+	0.000	0.000	36.2	10.0	3.62	1.67e-10
Merged-chr3-155712233-2	chr3	155712125	155712353	+	0.000	0.000	6.6	0.5	13.16	1.32e-05
Merged-chr3-156291822-2	chr3	156291692	156291973	+	0.000	0.000	9.0	1.0	9.05	1.13e-06
Merged-chr3-156483585-2	chr3	156483397	156483773	+	0.000	0.000	94.6	39.0	2.43	6.51e-14
Merged-chr3-156489696-2	chr3	156489446	156489962	+	0.000	0.000	51.0	19.0	2.68	2.53e-09
Merged-chr3-156648259-2	chr3	156648018	156648470	+	0.000	0.000	16.5	2.0	8.23	4.80e-10
Merged-chr3-156677699-2	chr3	156677608	156677805	+	0.000	0.000	16.5	3.0	5.48	1.24e-07
Merged-chr3-156687167-2	chr3	156687056	156687298	+	0.000	0.000	14.0	1.0	13.98	6.36e-11
Merged-chr3-157066916-2	chr3	157066687	157067147	+	0.000	0.000	23.0	4.0	5.76	5.97e-11
Merged-chr3-157089979-2	chr3	157089756	157090206	+	0.000	0.000	124.2	48.0	2.59	4.56e-20
Merged-chr3-157100059-2	chr3	157099728	157100383	+	0.000	0.000	136.1	22.0	6.19	3.37e-60
Merged-chr3-157122288-2	chr3	157122093	157122488	+	0.000	0.000	57.6	33.0	1.74	9.34e-05
Merged-chr3-157128006-2	chr3	157127857	157128166	+	0.000	0.000	50.6	14.5	3.49	2.70e-13
Merged-chr3-157128478-2	chr3	157128238	157128708	+	0.000	0.000	163.7	82.0	2.00	2.17e-15
Merged-chr3-157132075-2	chr3	157131919	157132229	+	0.000	0.000	67.4	29.0	2.33	1.15e-09
Merged-chr3-157160908-2	chr3	157160627	157161204	+	0.000	0.000	105.7	36.0	2.94	8.36e-21
Merged-chr3-157329762-2	chr3	157329594	157329992	+	0.000	0.000	8.2	1.0	8.23	1.02e-05
Merged-chr3-157375748-1	chr3	157375635	157375861	+	0.000	0.000	6.6	0.5	13.16	1.32e-05
Merged-chr3-157429872-2	chr3	157429734	157430014	+	0.000	0.000	28.8	9.0	3.20	3.05e-07
Merged-chr3-157436663-3	chr3	157436361	157436978	+	0.000	0.000	51.8	21.5	2.41	4.51e-08
Merged-chr3-157445021-2	chr3	157444886	157445212	+	0.000	0.000	10.3	0.5	20.56	1.63e-10
Merged-chr3-157552155-2	chr3	157551973	157552287	+	0.000	0.000	6.6	0.5	13.16	1.32e-05
Merged-chr3-158421153-2	chr3	158420994	158421316	+	0.000	0.000	21.4	0.5	42.77	5.66e-27
Merged-chr3-158479617-2	chr3	158479456	158479769	+	0.000	0.000	7.4	0.5	14.81	9.40e-07
Merged-chr3-158712026-2	chr3	158711870	158712177	+	0.000	0.000	44.0	21.0	2.10	7.93e-06
Merged-chr3-158847269-2	chr3	158847134	158847405	+	0.000	0.000	14.8	1.0	14.81	4.52e-12
Merged-chr3-158910105-2	chr3	158909955	158910268	+	0.000	0.000	8.2	1.0	8.23	1.02e-05
Merged-chr3-159780051-2	chr3	159779872	159780263	+	0.000	0.000	38.7	12.0	3.22	1.72e-09
Merged-chr3-159861739-2	chr3	159861426	159861972	+	0.000	0.000	59.2	15.0	3.95	7.20e-18
Merged-chr3-159878099-2	chr3	159877954	159878295	+	0.000	0.000	18.9	5.0	3.78	5.42e-06
Merged-chr3-159911388-2	chr3	159911036	159911636	+	0.000	0.000	28.0	2.0	13.98	1.80e-21
Merged-chr3-159929753-3	chr3	159929462	159930044	+	0.000	0.000	60.0	23.0	2.61	9.95e-11
Merged-chr3-159987648-2	chr3	159987511	159987813	+	0.000	0.000	23.0	7.0	3.29	1.35e-06
Merged-chr3-160204587-2	chr3	160204475	160204708	+	0.000	0.000	6.6	0.5	13.16	1.32e-05
Merged-chr3-165643135-2	chr3	165642859	165643389	+	0.000	0.000	85.5	45.0	1.90	7.02e-08
Merged-chr3-167653964-2	chr3	167653814	167654129	+	0.000	0.000	10.7	2.0	5.35	4.65e-05
Merged-chr3-168063389-2	chr3	168063190	168063605	+	0.000	0.000	13.6	1.0	13.57	6.36e-11
Merged-chr3-168214107-2	chr3	168213949	168214294	+	0.000	0.000	13.2	1.0	13.16	6.36e-11
Merged-chr3-168584144-2	chr3	168583969	168584307	+	0.000	0.000	19.7	2.0	9.87	6.48e-13
Merged-chr3-169027133-2	chr3	169026888	169027433	+	0.000	0.000	81.4	50.5	1.61	4.73e-05
Merged-chr3-169420617-2	chr3	169420420	169420796	+	0.000	0.000	23.0	7.0	3.29	1.35e-06
Merged-chr3-169509503-2	chr3	169509347	169509671	+	0.000	0.000	21.4	2.0	10.69	6.11e-15
Merged-chr3-169581888-2	chr3	169581655	169582133	+	0.000	0.000	37.8	11.0	3.44	5.78e-10
Merged-chr3-169774412-1	chr3	169774335	169774489	+	0.000	0.000	7.4	0.5	14.81	9.40e-07
Merged-chr3-170171758-2	chr3	170171626	170171870	+	0.000	0.000	7.4	0.5	14.81	9.40e-07
Merged-chr3-170258788-1	chr3	170258555	170259021	+	0.000	0.000	10.7	2.0	5.35	4.65e-05
Merged-chr3-170278031-2	chr3	170277906	170278151	+	0.000	0.000	12.3	2.0	6.17	1.36e-06
Merged-chr3-170356440-1	chr3	170356359	170356521	+	0.000	0.000	14.0	3.0	4.66	1.61e-05
Merged-chr3-170440553-2	chr3	170440409	170440703	+	0.000	0.000	29.6	5.0	5.92	1.70e-13
Merged-chr3-170448092-2	chr3	170447937	170448256	+	0.000	0.000	27.1	11.5	2.36	6.77e-05
Merged-chr3-170448624-2	chr3	170448477	170448765	+	0.000	0.000	13.2	1.0	13.16	6.36e-11
Merged-chr3-170454705-2	chr3	170454446	170454991	+	0.000	0.000	42.8	8.0	5.35	2.49e-17
Merged-chr3-170726766-2	chr3	170726573	170726962	+	0.000	0.000	78.1	35.0	2.23	2.72e-10
Merged-chr3-170760260-2	chr3	170760132	170760435	+	0.000	0.000	11.5	0.5	23.03	7.42e-12
Merged-chr3-170810306-4	chr3	170810010	170810607	+	0.000	0.000	51.8	22.0	2.36	8.98e-08
Merged-chr3-170909695-2	chr3	170909537	170909813	+	0.000	0.000	15.6	4.0	3.91	1.99e-05
Merged-chr3-171266250-2	chr3	171266079	171266379	+	0.000	0.000	9.0	1.0	9.05	1.13e-06
Merged-chr3-171285454-2	chr3	171285285	171285622	+	0.000	0.000	37.0	8.0	4.63	8.00e-14
Merged-chr3-171348756-2	chr3	171348649	171348856	+	0.000	0.000	14.0	2.0	6.99	2.07e-07
Merged-chr3-171459784-2	chr3	171459683	171459887	+	0.000	0.000	14.8	3.0	4.94	3.40e-06
Merged-chr3-171491571-2	chr3	171491453	171491698	+	0.000	0.000	7.4	0.5	14.81	9.40e-07
Merged-chr3-171556970-2	chr3	171556812	171557116	+	0.000	0.000	9.0	1.0	9.05	1.13e-06
Merged-chr3-171564866-3	chr3	171564571	171565320	+	0.000	0.000	25.9	8.0	3.24	1.17e-06
Merged-chr3-171825653-2	chr3	171825513	171825785	+	0.000	0.000	19.3	0.5	38.66	9.51e-24
Merged-chr3-171849742-1	chr3	171849664	171849820	+	0.000	0.000	6.6	0.5	13.16	1.32e-05
Merged-chr3-171890597-2	chr3	171890381	171890778	+	0.000	0.000	13.2	2.0	6.58	2.07e-07
Merged-chr3-172046663-2	chr3	172046452	172046839	+	0.000	0.000	16.9	1.0	16.86	1.87e-14
Merged-chr3-172087402-2	chr3	172087271	172087520	+	0.000	0.000	7.4	1.0	7.40	8.32e-05
Merged-chr3-172095351-2	chr3	172095203	172095510	+	0.000	0.000	25.5	5.0	5.10	1.60e-10
Merged-chr3-172140732-2	chr3	172140447	172141043	+	0.000	0.000	169.4	69.5	2.44	5.11e-24
Merged-chr3-172201483-2	chr3	172201090	172201783	+	0.000	0.000	70.7	43.0	1.65	9.58e-05
Merged-chr3-172247926-2	chr3	172247801	172248058	+	0.000	0.000	16.5	0.5	32.90	4.42e-19
Merged-chr3-172249197-2	chr3	172249090	172249341	+	0.000	0.000	12.3	3.0	4.11	7.14e-05
Merged-chr3-172512600-2	chr3	172512458	172512735	+	0.000	0.000	27.6	7.0	3.94	7.31e-09
Merged-chr3-172513679-2	chr3	172513542	172513836	+	0.000	0.000	20.6	5.0	4.11	3.45e-07
Merged-chr3-172516970-2	chr3	172516738	172517243	+	0.000	0.000	83.1	25.0	3.32	5.35e-20
Merged-chr3-172523483-2	chr3	172523225	172523729	+	0.000	0.000	53.5	15.5	3.45	7.43e-14
Merged-chr3-172563106-3	chr3	172562772	172563546	+	0.000	0.000	77.3	32.0	2.42	1.16e-11
Merged-chr3-172586647-2	chr3	172586458	172586839	+	0.000	0.000	27.1	9.0	3.02	9.64e-07
Merged-chr3-172595811-2	chr3	172595711	172595912	+	0.000	0.000	7.0	0.5	13.98	1.32e-05
Merged-chr3-172607637-3	chr3	172607265	172608064	+	0.000	0.000	43.6	20.0	2.18	5.43e-06
Merged-chr3-172616160-2	chr3	172616024	172616295	+	0.000	0.000	10.7	1.0	10.69	1.11e-07
Merged-chr3-172635743-2	chr3	172635559	172635936	+	0.000	0.000	78.1	42.0	1.86	4.39e-07
Merged-chr3-172652013-2	chr3	172651894	172652177	+	0.000	0.000	9.0	0.5	18.10	3.26e-09
Merged-chr3-172691498-2	chr3	172691382	172691618	+	0.000	0.000	10.3	2.0	5.14	4.65e-05
Merged-chr3-172708107-2	chr3	172707997	172708215	+	0.000	0.000	22.2	7.0	3.17	4.53e-06
Merged-chr3-172859649-2	chr3	172859557	172859774	+	0.000	0.000	9.9	1.0	9.87	1.13e-06
Merged-chr3-172981010-2	chr3	172980860	172981143	+	0.000	0.000	9.9	1.5	6.58	2.77e-05
Merged-chr3-173548451-2	chr3	173548311	173548596	+	0.000	0.000	11.5	0.5	23.03	7.42e-12
Merged-chr3-173892719-2	chr3	173892428	173892967	+	0.000	0.000	74.0	43.0	1.72	1.10e-05
Merged-chr3-173909322-2	chr3	173908995	173909600	+	0.000	0.000	23.0	0.5	46.06	2.80e-30
Merged-chr3-174359841-2	chr3	174359692	174359997	+	0.000	0.000	8.2	0.5	16.45	5.88e-08
Merged-chr3-175351885-2	chr3	175351700	175352066	+	0.000	0.000	22.2	6.0	3.70	3.91e-07
Merged-chr3-177107693-2	chr3	177107524	177107833	+	0.000	0.000	8.2	0.5	16.45	5.88e-08
Merged-chr3-177134486-2	chr3	177134350	177134669	+	0.000	0.000	7.4	1.0	7.40	8.32e-05
Merged-chr3-177184846-2	chr3	177184703	177185005	+	0.000	0.000	12.3	3.0	4.11	7.14e-05
Merged-chr3-177195544-2	chr3	177195420	177195700	+	0.000	0.000	20.6	3.0	6.85	8.31e-11
Merged-chr3-177199122-2	chr3	177198920	177199329	+	0.000	0.000	72.4	18.0	4.02	7.90e-22
Merged-chr3-177338064-2	chr3	177337917	177338218	+	0.000	0.000	8.2	0.5	16.45	5.88e-08
Merged-chr3-177452691-2	chr3	177452532	177452851	+	0.000	0.000	40.3	19.0	2.12	1.78e-05
Merged-chr3-177615204-3	chr3	177614974	177615442	+	0.000	0.000	25.5	8.0	3.19	1.17e-06
Merged-chr3-177753921-2	chr3	177753774	177754088	+	0.000	0.000	7.8	0.5	15.63	9.40e-07
Merged-chr3-177827662-2	chr3	177827525	177827816	+	0.000	0.000	13.2	1.0	13.16	6.36e-11
Merged-chr3-179316235-2	chr3	179316050	179316418	+	0.000	0.000	42.0	13.0	3.23	4.57e-10
Merged-chr3-179589350-2	chr3	179589125	179589570	+	0.000	0.000	32.9	0.5	65.80	5.37e-46
Merged-chr3-179654330-2	chr3	179654213	179654467	+	0.000	0.000	18.9	6.0	3.15	5.69e-05
Merged-chr3-179882529-2	chr3	179882388	179882665	+	0.000	0.000	11.1	1.0	11.10	1.00e-08
Merged-chr3-180265753-2	chr3	180265629	180265884	+	0.000	0.000	7.4	1.0	7.40	8.32e-05
Merged-chr3-180267381-2	chr3	180267230	180267540	+	0.000	0.000	25.9	5.0	5.18	1.60e-10
Merged-chr3-181614028-2	chr3	181613885	181614147	+	0.000	0.000	9.0	0.5	18.10	3.26e-09
Merged-chr3-181622577-2	chr3	181622349	181622839	+	0.000	0.000	106.9	63.0	1.70	4.88e-07
Merged-chr3-181630954-2	chr3	181630821	181631079	+	0.000	0.000	20.6	4.0	5.14	1.02e-08
Merged-chr3-182969472-2	chr3	182969337	182969619	+	0.000	0.000	14.8	3.0	4.94	3.40e-06
Merged-chr3-183124062-2	chr3	183123802	183124309	+	0.000	0.000	51.8	12.0	4.32	5.61e-17
Merged-chr3-183158677-2	chr3	183158491	183158884	+	0.000	0.000	64.2	36.0	1.78	1.61e-05
Merged-chr3-183162744-3	chr3	183162498	183162968	+	0.000	0.000	38.7	16.0	2.42	2.06e-06
Merged-chr3-183202526-2	chr3	183202397	183202634	+	0.000	0.000	9.0	1.0	9.05	1.13e-06
Merged-chr3-183214078-1	chr3	183213970	183214187	+	0.000	0.000	8.2	1.0	8.23	1.02e-05
Merged-chr3-183278712-3	chr3	183278448	183279009	+	0.000	0.000	14.8	2.0	7.40	2.93e-08
Merged-chr3-183324240-2	chr3	183323994	183324475	+	0.000	0.000	109.4	67.0	1.63	1.53e-06
Merged-chr3-183343034-2	chr3	183342912	183343164	+	0.000	0.000	14.0	0.5	27.97	1.19e-14
Merged-chr3-183391035-2	chr3	183390904	183391152	+	0.000	0.000	8.2	0.5	16.45	5.88e-08
Merged-chr3-183554596-2	chr3	183554382	183554788	+	0.000	0.000	49.4	9.0	5.48	1.42e-20
Merged-chr3-184097780-2	chr3	184097654	184097910	+	0.000	0.000	6.6	0.5	13.16	1.32e-05
Merged-chr3-184142835-2	chr3	184142700	184142957	+	0.000	0.000	9.9	0.5	19.74	3.26e-09
Merged-chr3-184187381-1	chr3	184187294	184187468	+	0.000	0.000	8.2	0.5	16.45	5.88e-08
Merged-chr3-184316524-2	chr3	184316386	184316635	+	0.000	0.000	24.7	6.5	3.80	1.05e-07
Merged-chr3-184368452-1	chr3	184368368	184368536	+	0.000	0.000	9.9	1.0	9.87	1.13e-06
Merged-chr3-184373694-1	chr3	184373614	184373774	+	0.000	0.000	9.9	1.0	9.87	1.13e-06
Merged-chr3-184602966-2	chr3	184602661	184603151	+	0.000	0.000	18.1	2.0	9.05	6.19e-12
Merged-chr3-184757640-2	chr3	184757512	184757769	+	0.000	0.000	7.4	0.5	14.81	9.40e-07
Merged-chr3-184818017-2	chr3	184817794	184818221	+	0.000	0.000	33.7	10.0	3.37	7.37e-09
Merged-chr3-185216639-2	chr3	185216296	185216867	+	0.000	0.000	31.3	8.0	3.91	5.37e-10
Merged-chr3-185290510-2	chr3	185290350	185290640	+	0.000	0.000	9.9	0.5	19.74	3.26e-09
Merged-chr3-185317194-2	chr3	185316857	185317457	+	0.000	0.000	67.4	37.5	1.80	8.95e-06
Merged-chr3-185332583-2	chr3	185332401	185332753	+	0.000	0.000	31.3	6.0	5.21	4.91e-13
Merged-chr3-185352028-2	chr3	185351855	185352198	+	0.000	0.000	25.5	7.0	3.64	1.07e-07
Merged-chr3-185732011-2	chr3	185731867	185732163	+	0.000	0.000	40.7	17.0	2.40	1.42e-06
Merged-chr3-185764781-2	chr3	185764576	185764967	+	0.000	0.000	60.0	28.0	2.14	1.03e-07
Merged-chr3-185770282-2	chr3	185770160	185770416	+	0.000	0.000	14.8	2.0	7.40	2.93e-08
Merged-chr3-185777385-2	chr3	185777250	185777496	+	0.000	0.000	8.2	0.5	16.45	5.88e-08
Merged-chr3-185794830-2	chr3	185794673	185794970	+	0.000	0.000	22.2	1.0	22.21	3.42e-22
Merged-chr3-185810232-1	chr3	185810136	185810329	+	0.000	0.000	7.4	1.0	7.40	8.32e-05
Merged-chr3-185881353-2	chr3	185881205	185881487	+	0.000	0.000	14.8	1.0	14.81	4.52e-12
Merged-chr3-186067837-2	chr3	186067724	186067958	+	0.000	0.000	7.4	0.5	14.81	9.40e-07
Merged-chr3-186170721-2	chr3	186170562	186170857	+	0.000	0.000	12.3	1.0	12.34	8.32e-10
Merged-chr3-186225830-2	chr3	186225614	186226040	+	0.000	0.000	30.4	3.0	10.14	4.28e-20
Merged-chr3-186643724-1	chr3	186643616	186643832	+	0.000	0.000	6.6	0.5	13.16	1.32e-05
Merged-chr3-186882362-2	chr3	186882220	186882499	+	0.000	0.000	18.9	0.5	37.84	3.61e-22
Merged-chr3-186931378-2	chr3	186931201	186931549	+	0.000	0.000	67.0	33.0	2.03	1.35e-07
Merged-chr3-186932863-2	chr3	186932619	186933066	+	0.000	0.000	64.6	31.5	2.05	2.46e-07
Merged-chr3-186965294-2	chr3	186965150	186965437	+	0.000	0.000	12.3	0.5	24.68	3.09e-13
Merged-chr3-187000804-2	chr3	187000650	187000937	+	0.000	0.000	9.0	1.0	9.05	1.13e-06
Merged-chr3-187012863-2	chr3	187012671	187013057	+	0.000	0.000	95.4	25.5	3.74	4.64e-26
Merged-chr3-187132956-3	chr3	187132703	187133222	+	0.000	0.000	23.0	0.5	46.06	2.80e-30
Merged-chr3-187368365-2	chr3	187368213	187368531	+	0.000	0.000	28.0	7.5	3.73	2.92e-08
Merged-chr3-187737517-1	chr3	187737439	187737596	+	0.000	0.000	19.7	5.5	3.59	5.37e-06
Merged-chr3-187737956-2	chr3	187737749	187738182	+	0.000	0.000	84.3	41.0	2.06	2.69e-09
Merged-chr3-187745782-2	chr3	187745605	187745923	+	0.000	0.000	44.4	23.0	1.93	6.37e-05
Merged-chr3-187931262-2	chr3	187931136	187931377	+	0.000	0.000	7.4	0.5	14.81	9.40e-07
Merged-chr3-187986718-2	chr3	187986432	187986999	+	0.000	0.000	241.4	136.0	1.78	3.04e-16
Merged-chr3-188143085-2	chr3	188142894	188143266	+	0.000	0.000	14.0	0.5	27.97	1.19e-14
Merged-chr3-188153855-7	chr3	188153164	188154546	+	0.000	0.000	204.8	124.5	1.65	4.20e-11
Merged-chr3-188243146-2	chr3	188242857	188243443	+	0.000	0.000	16.5	5.0	3.29	6.90e-05
Merged-chr3-188264660-1	chr3	188264564	188264757	+	0.000	0.000	18.9	6.0	3.15	5.69e-05
Merged-chr3-188286277-2	chr3	188286047	188286517	+	0.000	0.000	160.4	96.0	1.67	1.53e-09
Merged-chr3-188297201-2	chr3	188296820	188297600	+	0.000	0.000	121.7	47.0	2.59	1.64e-19
Merged-chr3-188340579-2	chr3	188340294	188340756	+	0.000	0.000	14.4	1.0	14.39	4.52e-12
Merged-chr3-188390153-2	chr3	188389983	188390333	+	0.000	0.000	37.8	17.0	2.23	1.80e-05
Merged-chr3-188403597-2	chr3	188403485	188403729	+	0.000	0.000	8.2	0.5	16.45	5.88e-08
Merged-chr3-188435771-1	chr3	188435667	188435875	+	0.000	0.000	11.5	0.5	23.03	7.42e-12
Merged-chr3-188438185-2	chr3	188438032	188438350	+	0.000	0.000	38.7	15.0	2.58	4.63e-07
Merged-chr3-188507415-2	chr3	188507170	188507666	+	0.000	0.000	130.0	50.0	2.60	9.23e-21
Merged-chr3-188683313-2	chr3	188683050	188683578	+	0.000	0.000	58.4	11.0	5.31	2.20e-23
Merged-chr3-188782946-2	chr3	188782825	188783072	+	0.000	0.000	7.4	0.5	14.81	9.40e-07
Merged-chr3-188915274-2	chr3	188915135	188915413	+	0.000	0.000	17.3	4.0	4.32	1.13e-06
Merged-chr3-188933439-2	chr3	188933304	188933577	+	0.000	0.000	7.4	0.5	14.81	9.40e-07
Merged-chr3-189041753-2	chr3	189041556	189041928	+	0.000	0.000	19.7	5.0	3.95	1.40e-06
Merged-chr3-189710813-2	chr3	189710585	189711042	+	0.000	0.000	116.0	65.0	1.78	1.38e-08
Merged-chr3-190175693-2	chr3	190175536	190175861	+	0.000	0.000	10.7	2.0	5.35	4.65e-05
Merged-chr3-190180506-2	chr3	190180355	190180666	+	0.000	0.000	23.9	7.0	3.41	1.35e-06
Merged-chr3-190217282-2	chr3	190217044	190217563	+	0.000	0.000	21.4	8.0	2.67	9.40e-05
Merged-chr3-190230011-2	chr3	190229838	190230176	+	0.000	0.000	40.7	3.0	13.57	8.00e-31
Merged-chr3-190230343-2	chr3	190230254	190230431	+	0.000	0.000	12.7	3.0	4.25	7.14e-05
Merged-chr3-190232062-2	chr3	190231778	190232309	+	0.000	0.000	98.7	53.0	1.86	2.06e-08
Merged-chr3-190339371-2	chr3	190339177	190339569	+	0.000	0.000	56.8	26.0	2.18	2.26e-07
Merged-chr3-190345394-2	chr3	190345056	190345805	+	0.000	0.000	120.9	46.0	2.63	8.60e-20
Merged-chr3-190353266-2	chr3	190353161	190353393	+	0.000	0.000	9.0	0.5	18.10	3.26e-09
Merged-chr3-190585986-2	chr3	190585807	190586155	+	0.000	0.000	69.1	39.0	1.77	9.07e-06
Merged-chr3-190718918-2	chr3	190718750	190719087	+	0.000	0.000	22.2	2.0	11.10	5.53e-16
Merged-chr3-190859760-1	chr3	190859666	190859855	+	0.000	0.000	9.9	0.5	19.74	3.26e-09
Merged-chr3-190996617-2	chr3	190996490	190996775	+	0.000	0.000	12.3	3.0	4.11	7.14e-05
Merged-chr3-191355576-1	chr3	191355447	191355705	+	0.000	0.000	14.0	1.0	13.98	6.36e-11
Merged-chr3-192409575-2	chr3	192409405	192409758	+	0.000	0.000	34.5	13.5	2.56	2.02e-06
Merged-chr3-192819221-4	chr3	192818902	192819548	+	0.000	0.000	108.6	32.0	3.39	4.86e-26
Merged-chr3-192838261-2	chr3	192838095	192838425	+	0.000	0.000	10.7	1.0	10.69	1.11e-07
Merged-chr3-192893208-1	chr3	192893075	192893342	+	0.000	0.000	10.7	1.0	10.69	1.11e-07
Merged-chr3-193230465-1	chr3	193230313	193230617	+	0.000	0.000	7.4	0.5	14.81	9.40e-07
Merged-chr3-193392069-2	chr3	193391834	193392307	+	0.000	0.000	55.1	20.0	2.76	9.05e-11
Merged-chr3-193794593-4	chr3	193794243	193794946	+	0.000	0.000	25.5	7.0	3.64	1.07e-07
Merged-chr3-193826558-2	chr3	193826325	193826796	+	0.000	0.000	68.3	41.0	1.67	7.06e-05
Merged-chr3-193832284-2	chr3	193832115	193832449	+	0.000	0.000	14.8	0.5	29.61	4.25e-16
Merged-chr3-194058421-2	chr3	194058250	194058602	+	0.000	0.000	22.2	6.0	3.70	3.91e-07
Merged-chr3-194113018-2	chr3	194112916	194113131	+	0.000	0.000	7.4	1.0	7.40	8.32e-05
Merged-chr3-194346841-2	chr3	194346699	194346971	+	0.000	0.000	18.1	5.5	3.29	1.89e-05
Merged-chr3-194518815-2	chr3	194518692	194518938	+	0.000	0.000	13.2	0.5	26.32	1.19e-14
Merged-chr3-194556606-4	chr3	194556286	194556960	+	0.000	0.000	126.7	71.0	1.78	2.51e-09
Merged-chr3-194572516-2	chr3	194572237	194572806	+	0.000	0.000	146.0	79.0	1.85	1.01e-11
Merged-chr3-194573366-2	chr3	194573240	194573507	+	0.000	0.000	38.7	2.0	19.33	7.50e-35
Merged-chr3-194588951-2	chr3	194588784	194589122	+	0.000	0.000	60.0	27.0	2.22	3.06e-08
Merged-chr3-194808813-3	chr3	194808518	194809123	+	0.000	0.000	137.4	54.0	2.54	2.51e-21
Merged-chr3-194906453-2	chr3	194906227	194906679	+	0.000	0.000	83.1	48.0	1.73	2.89e-06
Merged-chr3-195011697-2	chr3	195011546	195011902	+	0.000	0.000	11.5	1.5	7.68	5.52e-07
Merged-chr3-195029096-2	chr3	195028831	195029373	+	0.000	0.000	138.6	70.0	1.98	4.83e-13
Merged-chr3-195031123-2	chr3	195030816	195031411	+	0.000	0.000	232.0	145.0	1.60	2.96e-11
Merged-chr3-195101449-1	chr3	195101342	195101556	+	0.000	0.000	11.9	0.5	23.85	7.42e-12
Merged-chr3-195129801-3	chr3	195129541	195130132	+	0.000	0.000	37.8	6.0	6.31	1.32e-17
Merged-chr3-195147669-2	chr3	195147529	195147813	+	0.000	0.000	60.9	20.0	3.04	4.23e-13
Merged-chr3-195166074-2	chr3	195165941	195166242	+	0.000	0.000	25.5	4.0	6.37	1.57e-12
Merged-chr3-195174012-4	chr3	195173616	195174364	+	0.000	0.000	42.0	21.0	2.00	7.22e-05
Merged-chr3-195187766-2	chr3	195187647	195187870	+	0.000	0.000	9.9	0.5	19.74	3.26e-09
Merged-chr3-195458591-2	chr3	195458394	195458774	+	0.000	0.000	31.3	7.5	4.17	1.17e-10
Merged-chr3-195545953-1	chr3	195545871	195546035	+	0.000	0.000	11.5	1.0	11.52	1.00e-08
Merged-chr3-195546363-2	chr3	195546165	195546566	+	0.000	0.000	58.8	31.0	1.90	9.56e-06
Merged-chr3-195546887-2	chr3	195546777	195546978	+	0.000	0.000	14.8	4.0	3.70	7.63e-05
Merged-chr3-195757574-4	chr3	195756985	195758013	+	0.000	0.000	53.5	20.0	2.67	6.86e-10
Merged-chr3-195791157-2	chr3	195790900	195791403	+	0.000	0.000	12.3	2.0	6.17	1.36e-06
Merged-chr3-195804603-2	chr3	195804455	195804726	+	0.000	0.000	14.0	0.5	27.97	1.19e-14
Merged-chr3-196238975-2	chr3	196238790	196239142	+	0.000	0.000	20.6	0.5	41.13	2.38e-25
Merged-chr3-196274780-2	chr3	196274579	196275012	+	0.000	0.000	21.4	1.0	21.39	7.54e-21
Merged-chr3-196378611-2	chr3	196378431	196378769	+	0.000	0.000	8.2	0.5	16.45	5.88e-08
Merged-chr3-196575024-2	chr3	196574744	196575208	+	0.000	0.000	7.4	1.0	7.40	8.32e-05
Merged-chr3-196581709-2	chr3	196581547	196581855	+	0.000	0.000	13.2	3.0	4.39	1.61e-05
Merged-chr3-196775218-2	chr3	196775026	196775405	+	0.000	0.000	42.8	17.0	2.52	2.31e-07
Merged-chr3-196886320-2	chr3	196886126	196886478	+	0.000	0.000	12.3	0.5	24.68	3.09e-13
Merged-chr3-196928066-2	chr3	196927808	196928276	+	0.000	0.000	14.8	4.0	3.70	7.63e-05
Merged-chr3-197210064-2	chr3	197209846	197210298	+	0.000	0.000	14.0	1.0	13.98	6.36e-11
Merged-chr3-197240132-2	chr3	197239839	197240425	+	0.000	0.000	135.3	52.0	2.60	7.17e-22
Merged-chr3-197244907-1	chr3	197244831	197244983	+	0.000	0.000	9.9	1.0	9.87	1.13e-06
Merged-chr3-197309726-2	chr3	197309517	197309929	+	0.000	0.000	59.2	20.0	2.96	1.28e-12
Merged-chr3-197310184-1	chr3	197310050	197310319	+	0.000	0.000	13.2	2.0	6.58	2.07e-07
Merged-chr3-197354107-2	chr3	197353986	197354230	+	0.000	0.000	10.7	1.0	10.69	1.11e-07
Merged-chr3-197406468-2	chr3	197406194	197406755	+	0.000	0.000	153.0	53.0	2.89	1.38e-28
Merged-chr3-197482188-2	chr3	197482065	197482317	+	0.000	0.000	14.8	3.0	4.94	3.40e-06
Merged-chr3-197502081-2	chr3	197501903	197502264	+	0.000	0.000	81.8	45.0	1.82	8.76e-07
Merged-chr3-197791473-2	chr3	197791113	197791908	+	0.000	0.000	99.5	62.5	1.59	1.24e-05
Merged-chr3-197848256-2	chr3	197847976	197848442	+	0.000	0.000	20.6	2.0	10.28	6.44e-14
Merged-chr3-197913127-2	chr3	197912910	197913354	+	0.000	0.000	28.0	10.5	2.66	1.49e-05
Merged-chr4-699579-2	chr4	699380	699775	+	0.000	0.000	78.1	31.0	2.52	1.06e-12
Merged-chr4-726573-2	chr4	726335	726863	+	0.000	0.000	46.9	20.5	2.29	8.73e-07
Merged-chr4-879958-2	chr4	879733	880362	+	0.000	0.000	15.6	0.5	31.26	1.42e-17
Merged-chr4-924274-2	chr4	924151	924420	+	0.000	0.000	19.7	3.0	6.58	5.59e-10
Merged-chr4-924894-2	chr4	924612	925172	+	0.000	0.000	58.4	13.0	4.49	5.00e-20
Merged-chr4-992726-2	chr4	992534	992929	+	0.000	0.000	64.2	20.0	3.21	4.32e-15
Merged-chr4-1026388-2	chr4	1026237	1026541	+	0.000	0.000	31.3	6.0	5.21	4.91e-13
Merged-chr4-1047763-2	chr4	1047649	1047853	+	0.000	0.000	20.6	3.0	6.85	8.31e-11
Merged-chr4-1137605-2	chr4	1137462	1137736	+	0.000	0.000	8.2	1.0	8.23	1.02e-05
Merged-chr4-1163360-2	chr4	1163244	1163474	+	0.000	0.000	12.3	0.5	24.68	3.09e-13
Merged-chr4-1187384-2	chr4	1187235	1187545	+	0.000	0.000	19.7	1.0	19.74	3.18e-18
Merged-chr4-1255938-2	chr4	1255785	1256085	+	0.000	0.000	11.5	0.5	23.03	7.42e-12
Merged-chr4-1541870-2	chr4	1541453	1542318	+	0.000	0.000	18.5	6.0	3.08	5.69e-05
Merged-chr4-1890611-2	chr4	1890493	1890731	+	0.000	0.000	13.2	1.0	13.16	6.36e-11
Merged-chr4-2040678-1	chr4	2040580	2040777	+	0.000	0.000	6.6	0.5	13.16	1.32e-05
Merged-chr4-2285685-4	chr4	2285340	2286034	+	0.000	0.000	106.9	55.0	1.94	6.95e-10
Merged-chr4-2378665-2	chr4	2378431	2378893	+	0.000	0.000	57.6	32.0	1.80	4.24e-05
Merged-chr4-2487824-2	chr4	2487700	2487947	+	0.000	0.000	9.9	0.5	19.74	3.26e-09
Merged-chr4-2651529-2	chr4	2651405	2651636	+	0.000	0.000	8.2	0.5	16.45	5.88e-08
Merged-chr4-2746369-2	chr4	2746095	2746656	+	0.000	0.000	221.3	59.0	3.75	1.46e-58
Merged-chr4-2798559-2	chr4	2798372	2798752	+	0.000	0.000	118.4	77.0	1.54	8.63e-06
Merged-chr4-2798969-1	chr4	2798866	2799072	+	0.000	0.000	18.1	5.0	3.62	5.42e-06
Merged-chr4-2813072-3	chr4	2812732	2813354	+	0.000	0.000	72.4	22.0	3.29	2.94e-17
Merged-chr4-2867077-2	chr4	2866975	2867191	+	0.000	0.000	11.5	2.0	5.76	8.31e-06
Merged-chr4-2878515-2	chr4	2878304	2878722	+	0.000	0.000	54.3	22.0	2.47	6.19e-09
Merged-chr4-3114583-1	chr4	3114486	3114681	+	0.000	0.000	9.0	0.5	18.10	3.26e-09
Merged-chr4-3355409-2	chr4	3355165	3355627	+	0.000	0.000	68.7	7.5	9.16	7.99e-41
Merged-chr4-3620476-2	chr4	3620246	3620747	+	0.000	0.000	18.1	6.0	3.02	5.69e-05
Merged-chr4-4490197-1	chr4	4490088	4490307	+	0.000	0.000	14.0	3.0	4.66	1.61e-05
Merged-chr4-4492598-2	chr4	4492335	4492873	+	0.000	0.000	129.1	25.0	5.17	7.46e-49
Merged-chr4-4524539-2	chr4	4524396	4524684	+	0.000	0.000	11.5	0.5	23.03	7.42e-12
Merged-chr4-4792768-2	chr4	4792647	4792870	+	0.000	0.000	7.4	1.0	7.40	8.32e-05
Merged-chr4-4861023-5	chr4	4860634	4861511	+	0.000	0.000	82.3	38.0	2.16	4.21e-10
Merged-chr4-4875739-2	chr4	4875581	4875873	+	0.000	0.000	10.7	0.5	21.39	1.63e-10
Merged-chr4-5031927-2	chr4	5031831	5032042	+	0.000	0.000	16.5	4.0	4.11	4.89e-06
Merged-chr4-5186834-2	chr4	5186398	5187301	+	0.000	0.000	37.0	15.0	2.47	1.19e-06
Merged-chr4-5712690-2	chr4	5712458	5712896	+	0.000	0.000	43.2	11.0	3.93	2.22e-13
Merged-chr4-6658733-5	chr4	6658354	6659144	+	0.000	0.000	71.6	36.0	1.99	1.69e-07
Merged-chr4-6751682-1	chr4	6751567	6751798	+	0.000	0.000	7.4	1.0	7.40	8.32e-05
Merged-chr4-6944421-2	chr4	6944167	6944803	+	0.000	0.000	39.1	16.0	2.44	8.32e-07
Merged-chr4-6985209-2	chr4	6985109	6985316	+	0.000	0.000	15.6	1.0	15.63	3.00e-13
Merged-chr4-7044842-1	chr4	7044766	7044919	+	0.000	0.000	9.9	1.0	9.87	1.13e-06
Merged-chr4-7700223-2	chr4	7700081	7700351	+	0.000	0.000	6.6	0.5	13.16	1.32e-05
Merged-chr4-7707946-2	chr4	7707585	7708248	+	0.000	0.000	16.9	4.0	4.22	4.89e-06
Merged-chr4-7876464-4	chr4	7876187	7876742	+	0.000	0.000	43.6	20.0	2.18	5.43e-06
Merged-chr4-7886848-2	chr4	7886738	7886969	+	0.000	0.000	6.6	0.5	13.16	1.32e-05
Merged-chr4-7902470-2	chr4	7902362	7902571	+	0.000	0.000	9.9	0.5	19.74	3.26e-09
Merged-chr4-7910409-4	chr4	7910111	7910696	+	0.000	0.000	27.1	5.5	4.94	4.55e-11
Merged-chr4-7938666-4	chr4	7938428	7938906	+	0.000	0.000	44.4	17.0	2.61	3.43e-08
Merged-chr4-7965497-2	chr4	7965285	7965717	+	0.000	0.000	96.2	39.0	2.47	1.07e-14
Merged-chr4-7968101-2	chr4	7967850	7968289	+	0.000	0.000	79.0	44.5	1.77	3.50e-06
Merged-chr4-7978116-4	chr4	7977835	7978402	+	0.000	0.000	33.7	7.0	4.82	1.02e-12
Merged-chr4-8068940-2	chr4	8068679	8069190	+	0.000	0.000	11.5	2.5	4.61	6.16e-05
Merged-chr4-8100161-2	chr4	8099939	8100421	+	0.000	0.000	34.5	6.0	5.76	2.90e-15
Merged-chr4-8185426-2	chr4	8185289	8185568	+	0.000	0.000	52.6	15.0	3.51	7.57e-14
Merged-chr4-8194862-1	chr4	8194762	8194963	+	0.000	0.000	38.7	3.0	12.89	1.39e-28
Merged-chr4-8200133-2	chr4	8200009	8200254	+	0.000	0.000	31.3	12.0	2.60	3.37e-06
Merged-chr4-8201624-3	chr4	8201360	8201808	+	0.000	0.000	48.1	7.5	6.42	5.29e-23
Merged-chr4-8228680-2	chr4	8228355	8228949	+	0.000	0.000	39.5	19.0	2.08	3.82e-05
Merged-chr4-8534368-2	chr4	8534235	8534498	+	0.000	0.000	31.3	1.5	20.84	8.19e-30
Merged-chr4-8660706-2	chr4	8660521	8660907	+	0.000	0.000	22.2	5.0	4.44	1.82e-08
Merged-chr4-10033413-2	chr4	10033132	10033691	+	0.000	0.000	118.0	46.0	2.57	5.86e-19
Merged-chr4-10096578-4	chr4	10096144	10097024	+	0.000	0.000	263.2	123.5	2.13	8.08e-28
Merged-chr4-10584270-2	chr4	10584045	10584496	+	0.000	0.000	118.9	17.5	6.79	3.00e-56
Merged-chr4-10589954-2	chr4	10589756	10590163	+	0.000	0.000	12.3	3.0	4.11	7.14e-05
Merged-chr4-10605198-2	chr4	10604894	10605436	+	0.000	0.000	31.3	13.0	2.40	1.56e-05
Merged-chr4-10647978-2	chr4	10647806	10648169	+	0.000	0.000	7.8	0.5	15.63	9.40e-07
Merged-chr4-10987262-2	chr4	10987068	10987423	+	0.000	0.000	7.4	0.5	14.81	9.40e-07
Merged-chr4-11309973-2	chr4	11309847	11310148	+	0.000	0.000	6.6	0.5	13.16	1.32e-05
Merged-chr4-11613844-2	chr4	11613689	11613995	+	0.000	0.000	13.2	2.0	6.58	2.07e-07
Merged-chr4-12254846-2	chr4	12254721	12254980	+	0.000	0.000	8.2	0.5	16.45	5.88e-08
Merged-chr4-12270825-2	chr4	12270545	12271080	+	0.000	0.000	42.0	18.5	2.27	4.38e-06
Merged-chr4-13525156-2	chr4	13524958	13525354	+	0.000	0.000	10.7	2.0	5.35	4.65e-05
Merged-chr4-13528742-2	chr4	13528631	13528844	+	0.000	0.000	6.6	0.5	13.16	1.32e-05
Merged-chr4-13532761-2	chr4	13532646	13532889	+	0.000	0.000	8.2	0.5	16.45	5.88e-08
Merged-chr4-13656938-2	chr4	13656835	13657024	+	0.000	0.000	13.2	2.0	6.58	2.07e-07
Merged-chr4-13659446-2	chr4	13659247	13659644	+	0.000	0.000	33.7	13.0	2.59	2.40e-06
Merged-chr4-13673544-2	chr4	13673312	13673733	+	0.000	0.000	22.2	7.0	3.17	4.53e-06
Merged-chr4-14727255-2	chr4	14727087	14727400	+	0.000	0.000	11.5	2.0	5.76	8.31e-06
Merged-chr4-14856437-4	chr4	14856028	14856815	+	0.000	0.000	189.2	67.0	2.82	3.25e-34
Merged-chr4-14943888-1	chr4	14943715	14944062	+	0.000	0.000	7.4	0.5	14.81	9.40e-07
Merged-chr4-15034412-4	chr4	15034040	15034726	+	0.000	0.000	51.8	27.0	1.92	2.47e-05
Merged-chr4-15233342-2	chr4	15233088	15233572	+	0.000	0.000	11.5	1.5	7.68	5.52e-07
Merged-chr4-15717322-2	chr4	15717099	15717558	+	0.000	0.000	46.1	23.0	2.00	1.57e-05
Merged-chr4-15771579-2	chr4	15771406	15771757	+	0.000	0.000	19.7	0.5	39.48	9.51e-24
Merged-chr4-15779569-2	chr4	15779287	15779795	+	0.000	0.000	25.1	2.0	12.54	3.17e-19
Merged-chr4-15781789-2	chr4	15781643	15781893	+	0.000	0.000	6.6	0.5	13.16	1.32e-05
Merged-chr4-16706457-2	chr4	16706335	16706616	+	0.000	0.000	17.3	2.0	8.64	5.61e-11
Merged-chr4-16801492-2	chr4	16801305	16801705	+	0.000	0.000	21.4	4.0	5.35	1.92e-09
Merged-chr4-17554748-2	chr4	17554580	17554884	+	0.000	0.000	23.0	3.0	7.68	2.07e-13
Merged-chr4-17578575-2	chr4	17578467	17578681	+	0.000	0.000	33.7	2.0	16.86	1.42e-28
Merged-chr4-17580449-2	chr4	17580219	17580685	+	0.000	0.000	107.3	11.0	9.76	4.07e-66
Merged-chr4-17814318-2	chr4	17814181	17814448	+	0.000	0.000	52.2	24.5	2.13	8.99e-07
Merged-chr4-19689718-2	chr4	19689551	19689875	+	0.000	0.000	8.6	1.0	8.64	1.02e-05
Merged-chr4-19777187-2	chr4	19777066	19777326	+	0.000	0.000	27.1	10.0	2.71	6.42e-06
Merged-chr4-19851052-2	chr4	19850826	19851286	+	0.000	0.000	95.4	55.0	1.73	6.26e-07
Merged-chr4-19983323-2	chr4	19983102	19983555	+	0.000	0.000	81.4	50.0	1.63	3.44e-05
Merged-chr4-19987945-2	chr4	19987793	19988115	+	0.000	0.000	50.2	10.0	5.02	1.85e-19
Merged-chr4-20177134-2	chr4	20176969	20177278	+	0.000	0.000	6.6	0.5	13.16	1.32e-05
Merged-chr4-20192395-2	chr4	20192315	20192480	+	0.000	0.000	7.4	0.5	14.81	9.40e-07
Merged-chr4-20193346-2	chr4	20193166	20193537	+	0.000	0.000	27.1	8.0	3.39	1.04e-07
Merged-chr4-20279433-1	chr4	20279186	20279681	+	0.000	0.000	11.1	1.0	11.10	1.00e-08
Merged-chr4-20419001-2	chr4	20418795	20419217	+	0.000	0.000	55.1	22.0	2.51	2.45e-09
Merged-chr4-20438696-2	chr4	20438548	20438847	+	0.000	0.000	11.5	2.0	5.76	8.31e-06
Merged-chr4-20992215-2	chr4	20991966	20992421	+	0.000	0.000	26.3	5.0	5.26	3.05e-11
Merged-chr4-20992709-2	chr4	20992582	20992824	+	0.000	0.000	9.9	0.5	19.74	3.26e-09
Merged-chr4-22475270-2	chr4	22475046	22475508	+	0.000	0.000	22.2	7.0	3.17	4.53e-06
Merged-chr4-22516485-2	chr4	22516383	22516611	+	0.000	0.000	11.5	2.5	4.61	6.16e-05
Merged-chr4-24584676-2	chr4	24584424	24584929	+	0.000	0.000	104.1	67.0	1.55	1.70e-05
Merged-chr4-24764621-2	chr4	24764459	24764782	+	0.000	0.000	12.3	2.0	6.17	1.36e-06
Merged-chr4-24765403-2	chr4	24765285	24765527	+	0.000	0.000	7.4	0.5	14.81	9.40e-07
Merged-chr4-24852408-1	chr4	24852305	24852512	+	0.000	0.000	11.5	2.0	5.76	8.31e-06
Merged-chr4-24967031-2	chr4	24966872	24967180	+	0.000	0.000	13.2	0.5	26.32	1.19e-14
Merged-chr4-25331666-2	chr4	25331537	25331864	+	0.000	0.000	9.9	0.5	19.74	3.26e-09
Merged-chr4-25448889-2	chr4	25448712	25449100	+	0.000	0.000	10.7	2.0	5.35	4.65e-05
Merged-chr4-25652452-2	chr4	25652256	25652650	+	0.000	0.000	48.1	4.0	12.03	1.27e-34
Merged-chr4-25929157-2	chr4	25928966	25929356	+	0.000	0.000	47.7	12.0	3.98	1.66e-14
Merged-chr4-26346296-2	chr4	26346104	26346497	+	0.000	0.000	42.8	0.5	85.55	9.82e-65
Merged-chr4-26861637-2	chr4	26861484	26861830	+	0.000	0.000	34.1	13.0	2.63	9.03e-07
Merged-chr4-30719610-2	chr4	30719405	30719828	+	0.000	0.000	89.7	56.0	1.60	2.90e-05
Merged-chr4-30753089-1	chr4	30753011	30753167	+	0.000	0.000	9.5	1.0	9.46	1.13e-06
Merged-chr4-30763495-2	chr4	30763286	30763658	+	0.000	0.000	25.5	10.0	2.55	4.69e-05
Merged-chr4-30767377-2	chr4	30767188	30767514	+	0.000	0.000	17.3	2.0	8.64	5.61e-11
Merged-chr4-30768419-2	chr4	30768248	30768609	+	0.000	0.000	39.5	15.0	2.63	1.75e-07
Merged-chr4-37390157-1	chr4	37390009	37390305	+	0.000	0.000	8.2	0.5	16.45	5.88e-08
Merged-chr4-37665842-3	chr4	37665575	37666087	+	0.000	0.000	76.1	42.5	1.79	2.32e-06
Merged-chr4-37674705-2	chr4	37674525	37674886	+	0.000	0.000	19.3	0.5	38.66	9.51e-24
Merged-chr4-37798825-2	chr4	37798678	37798958	+	0.000	0.000	12.3	1.0	12.34	8.32e-10
Merged-chr4-37890140-2	chr4	37889981	37890279	+	0.000	0.000	15.2	4.0	3.80	1.99e-05
Merged-chr4-37891790-2	chr4	37891444	37892122	+	0.000	0.000	18.9	5.5	3.44	1.89e-05
Merged-chr4-38013889-2	chr4	38013669	38014174	+	0.000	0.000	24.7	8.0	3.08	3.73e-06
Merged-chr4-38035216-2	chr4	38034914	38035497	+	0.000	0.000	47.7	8.0	5.96	4.34e-21
Merged-chr4-38051185-2	chr4	38050946	38051413	+	0.000	0.000	95.0	60.5	1.57	2.50e-05
Merged-chr4-38075555-2	chr4	38075286	38075800	+	0.000	0.000	129.1	17.0	7.60	5.12e-67
Merged-chr4-38079212-2	chr4	38079053	38079374	+	0.000	0.000	58.8	24.0	2.45	3.03e-09
Merged-chr4-38082989-4	chr4	38082584	38083386	+	0.000	0.000	120.1	31.0	3.87	6.35e-34
Merged-chr4-38100051-4	chr4	38099685	38100378	+	0.000	0.000	51.8	16.5	3.14	7.93e-12
Merged-chr4-38145913-2	chr4	38145721	38146118	+	0.000	0.000	39.5	18.0	2.19	1.21e-05
Merged-chr4-38562959-2	chr4	38562717	38563247	+	0.000	0.000	84.7	45.0	1.88	1.34e-07
Merged-chr4-38576181-1	chr4	38576012	38576351	+	0.000	0.000	12.3	0.5	24.68	3.09e-13
Merged-chr4-38752497-2	chr4	38752341	38752684	+	0.000	0.000	18.9	4.0	4.73	2.48e-07
Merged-chr4-38788498-2	chr4	38788321	38788684	+	0.000	0.000	18.1	1.0	18.10	6.06e-17
Merged-chr4-38805827-4	chr4	38805509	38806148	+	0.000	0.000	35.4	15.0	2.36	7.30e-06
Merged-chr4-38867662-2	chr4	38867349	38867996	+	0.000	0.000	115.6	75.0	1.54	1.08e-05
Merged-chr4-39044758-4	chr4	39044316	39045213	+	0.000	0.000	96.2	63.0	1.53	6.63e-05
Merged-chr4-39118341-2	chr4	39118137	39118546	+	0.000	0.000	12.3	1.0	12.34	8.32e-10
Merged-chr4-39228088-2	chr4	39227924	39228249	+	0.000	0.000	21.4	5.0	4.28	8.11e-08
Merged-chr4-39259783-1	chr4	39259679	39259888	+	0.000	0.000	10.7	2.0	5.35	4.65e-05
Merged-chr4-39353870-4	chr4	39353538	39354235	+	0.000	0.000	62.5	35.0	1.79	2.38e-05
Merged-chr4-39450879-2	chr4	39450703	39451089	+	0.000	0.000	8.2	1.0	8.23	1.02e-05
Merged-chr4-39614961-2	chr4	39614827	39615102	+	0.000	0.000	27.1	9.0	3.02	9.64e-07
Merged-chr4-39636817-4	chr4	39636575	39637055	+	0.000	0.000	25.9	9.0	2.88	8.65e-06
Merged-chr4-39822647-2	chr4	39822510	39822767	+	0.000	0.000	10.3	1.0	10.28	1.11e-07
Merged-chr4-39933193-2	chr4	39933053	39933330	+	0.000	0.000	10.7	0.5	21.39	1.63e-10
Merged-chr4-39937235-1	chr4	39937131	39937340	+	0.000	0.000	8.2	1.0	8.23	1.02e-05
Merged-chr4-39938154-1	chr4	39938019	39938289	+	0.000	0.000	8.2	0.5	16.45	5.88e-08
Merged-chr4-39975739-1	chr4	39975665	39975814	+	0.000	0.000	7.4	0.5	14.81	9.40e-07
Merged-chr4-40039143-3	chr4	40038840	40039421	+	0.000	0.000	69.9	40.0	1.75	1.97e-05
Merged-chr4-40173708-2	chr4	40173411	40173906	+	0.000	0.000	17.3	3.0	5.76	2.16e-08
Merged-chr4-40210518-2	chr4	40210315	40210709	+	0.000	0.000	31.3	3.0	10.42	4.13e-21
Merged-chr4-40404873-2	chr4	40404693	40405017	+	0.000	0.000	14.8	4.0	3.70	7.63e-05
Merged-chr4-40452342-2	chr4	40452216	40452485	+	0.000	0.000	14.0	3.0	4.66	1.61e-05
Merged-chr4-40551969-2	chr4	40551851	40552106	+	0.000	0.000	8.2	0.5	16.45	5.88e-08
Merged-chr4-40577213-2	chr4	40576902	40577535	+	0.000	0.000	159.6	91.0	1.75	7.22e-11
Merged-chr4-41051636-2	chr4	41051462	41051890	+	0.000	0.000	15.6	4.0	3.91	1.99e-05
Merged-chr4-41064518-2	chr4	41064297	41064817	+	0.000	0.000	14.8	3.0	4.94	3.40e-06
Merged-chr4-41143526-2	chr4	41143374	41143678	+	0.000	0.000	29.6	11.0	2.69	4.68e-06
Merged-chr4-41185896-2	chr4	41185754	41186034	+	0.000	0.000	11.5	0.5	23.03	7.42e-12
Merged-chr4-41200810-1	chr4	41200715	41200906	+	0.000	0.000	9.9	0.5	19.74	3.26e-09
Merged-chr4-47819354-2	chr4	47819150	47819538	+	0.000	0.000	14.0	1.5	9.32	7.80e-09
Merged-chr4-48757082-2	chr4	48756908	48757261	+	0.000	0.000	26.3	4.0	6.58	2.40e-13
Merged-chr4-49657613-1	chr4	49657499	49657728	+	0.000	0.000	7.4	1.0	7.40	8.32e-05
Merged-chr4-52037170-1	chr4	52037053	52037288	+	0.000	0.000	8.2	0.5	16.45	5.88e-08
Merged-chr4-52052600-2	chr4	52052467	52052729	+	0.000	0.000	17.3	3.0	5.76	2.16e-08
Merged-chr4-52934011-2	chr4	52933828	52934179	+	0.000	0.000	31.3	0.5	62.51	3.43e-44
Merged-chr4-52951242-2	chr4	52951056	52951463	+	0.000	0.000	23.0	8.0	2.88	1.14e-05
Merged-chr4-53564067-2	chr4	53563899	53564243	+	0.000	0.000	23.9	3.0	7.95	2.07e-13
Merged-chr4-53676634-2	chr4	53676494	53676804	+	0.000	0.000	8.2	0.5	16.45	5.88e-08
Merged-chr4-53705482-4	chr4	53705226	53705722	+	0.000	0.000	44.4	9.0	4.94	5.62e-17
Merged-chr4-54005702-2	chr4	54005576	54005847	+	0.000	0.000	15.6	2.0	7.81	3.87e-09
Merged-chr4-54063433-2	chr4	54063252	54063623	+	0.000	0.000	70.7	28.0	2.53	1.90e-11
Merged-chr4-54274952-1	chr4	54274864	54275040	+	0.000	0.000	14.4	0.5	28.79	4.25e-16
Merged-chr4-54277306-3	chr4	54277009	54277622	+	0.000	0.000	139.4	22.0	6.34	1.36e-62
Merged-chr4-54930382-2	chr4	54930128	54930646	+	0.000	0.000	74.0	40.0	1.85	9.67e-07
Merged-chr4-55121465-2	chr4	55121257	55121714	+	0.000	0.000	70.3	43.0	1.64	9.58e-05
Merged-chr4-55178719-4	chr4	55178387	55179068	+	0.000	0.000	82.7	33.5	2.47	1.12e-12
Merged-chr4-55318479-3	chr4	55318174	55318779	+	0.000	0.000	37.0	14.0	2.64	2.42e-07
Merged-chr4-55341381-1	chr4	55341307	55341456	+	0.000	0.000	6.6	0.5	13.16	1.32e-05
Merged-chr4-55398211-2	chr4	55398090	55398335	+	0.000	0.000	17.3	1.0	17.27	1.09e-15
Merged-chr4-55524998-2	chr4	55524806	55525175	+	0.000	0.000	11.9	1.0	11.93	1.00e-08
Merged-chr4-55948149-2	chr4	55947768	55948477	+	0.000	0.000	140.2	75.0	1.87	1.36e-11
Merged-chr4-56548830-2	chr4	56548650	56548983	+	0.000	0.000	14.8	1.0	14.81	4.52e-12
Merged-chr4-56613686-2	chr4	56613538	56613825	+	0.000	0.000	9.0	0.5	18.10	3.26e-09
Merged-chr4-56674524-2	chr4	56674369	56674691	+	0.000	0.000	14.0	1.0	13.98	6.36e-11
Merged-chr4-56768473-2	chr4	56768345	56768601	+	0.000	0.000	10.7	1.0	10.69	1.11e-07
Merged-chr4-57051311-2	chr4	57051150	57051467	+	0.000	0.000	37.4	6.0	6.24	1.32e-17
Merged-chr4-57053739-3	chr4	57053468	57053996	+	0.000	0.000	67.4	31.0	2.18	1.43e-08
Merged-chr4-57061650-2	chr4	57061532	57061803	+	0.000	0.000	21.4	7.0	3.06	1.45e-05
Merged-chr4-57071526-2	chr4	57071307	57071742	+	0.000	0.000	9.0	0.5	18.10	3.26e-09
Merged-chr4-57104868-1	chr4	57104769	57104967	+	0.000	0.000	7.4	1.0	7.40	8.32e-05
Merged-chr4-57119299-2	chr4	57118970	57119641	+	0.000	0.000	142.7	55.0	2.59	1.06e-22
Merged-chr4-57233613-2	chr4	57233506	57233733	+	0.000	0.000	7.8	0.5	15.63	9.40e-07
Merged-chr4-67438114-1	chr4	67437984	67438245	+	0.000	0.000	7.4	1.0	7.40	8.32e-05
Merged-chr4-67762276-2	chr4	67762131	67762408	+	0.000	0.000	10.7	2.0	5.35	4.65e-05
Merged-chr4-69095559-2	chr4	69095250	69095777	+	0.000	0.000	30.4	13.0	2.34	3.79e-05
Merged-chr4-69785230-3	chr4	69785036	69785507	+	0.000	0.000	23.9	6.0	3.98	1.01e-07
Merged-chr4-70521955-2	chr4	70521804	70522073	+	0.000	0.000	13.2	0.5	26.32	1.19e-14
Merged-chr4-70658628-2	chr4	70658498	70658794	+	0.000	0.000	9.0	1.0	9.05	1.13e-06
Merged-chr4-70734775-2	chr4	70734624	70734924	+	0.000	0.000	38.7	18.0	2.15	2.67e-05
Merged-chr4-70759741-2	chr4	70759574	70759905	+	0.000	0.000	6.6	0.5	13.16	1.32e-05
Merged-chr4-70997284-1	chr4	70997182	70997386	+	0.000	0.000	7.4	0.5	14.81	9.40e-07
Merged-chr4-72569905-2	chr4	72569646	72570200	+	0.000	0.000	38.7	10.5	3.68	4.59e-11
Merged-chr4-72966837-1	chr4	72966733	72966942	+	0.000	0.000	9.0	0.5	18.10	3.26e-09
Merged-chr4-73068562-2	chr4	73068448	73068673	+	0.000	0.000	14.8	3.0	4.94	3.40e-06
Merged-chr4-73500567-2	chr4	73500365	73500754	+	0.000	0.000	20.6	1.0	20.56	1.59e-19
Merged-chr4-73634117-2	chr4	73634020	73634227	+	0.000	0.000	6.6	0.5	13.16	1.32e-05
Merged-chr4-73695690-2	chr4	73695544	73695795	+	0.000	0.000	8.2	1.0	8.23	1.02e-05
Merged-chr4-73722135-2	chr4	73721967	73722320	+	0.000	0.000	66.6	31.0	2.15	3.13e-08
Merged-chr4-73723210-2	chr4	73723059	73723358	+	0.000	0.000	67.4	15.0	4.50	6.75e-23
Merged-chr4-73726178-2	chr4	73725977	73726392	+	0.000	0.000	143.1	64.5	2.22	2.66e-17
Merged-chr4-73727859-2	chr4	73727696	73728034	+	0.000	0.000	49.4	17.5	2.82	5.12e-10
Merged-chr4-73729673-2	chr4	73729449	73729878	+	0.000	0.000	69.1	32.0	2.16	9.68e-09
Merged-chr4-73734853-2	chr4	73734708	73734992	+	0.000	0.000	23.0	0.5	46.06	2.80e-30
Merged-chr4-73735378-2	chr4	73735199	73735550	+	0.000	0.000	42.0	20.0	2.10	2.54e-05
Merged-chr4-73742442-1	chr4	73742326	73742558	+	0.000	0.000	14.4	0.5	28.79	4.25e-16
Merged-chr4-73743472-2	chr4	73743359	73743607	+	0.000	0.000	19.3	0.5	38.66	9.51e-24
Merged-chr4-73744244-5	chr4	73743795	73744725	+	0.000	0.000	115.6	6.0	19.26	2.75e-102
Merged-chr4-73822593-2	chr4	73822425	73822743	+	0.000	0.000	16.5	2.0	8.23	4.80e-10
Merged-chr4-73862456-1	chr4	73862314	73862599	+	0.000	0.000	8.2	1.0	8.23	1.02e-05
Merged-chr4-73869329-3	chr4	73869045	73869601	+	0.000	0.000	116.0	42.0	2.76	1.45e-20
Merged-chr4-73872426-7	chr4	73871701	73873164	+	0.000	0.000	302.7	78.0	3.88	1.67e-82
Merged-chr4-74032199-2	chr4	74032053	74032369	+	0.000	0.000	29.2	4.0	7.30	6.88e-16
Merged-chr4-74035831-1	chr4	74035741	74035922	+	0.000	0.000	17.3	1.0	17.27	1.09e-15
Merged-chr4-74036177-1	chr4	74036102	74036252	+	0.000	0.000	10.3	0.5	20.56	1.63e-10
Merged-chr4-74036479-1	chr4	74036362	74036597	+	0.000	0.000	17.3	1.0	17.27	1.09e-15
Merged-chr4-74038774-2	chr4	74038420	74039244	+	0.000	0.000	109.4	41.0	2.67	1.07e-18
Merged-chr4-74044877-2	chr4	74044664	74045061	+	0.000	0.000	22.6	8.0	2.83	3.34e-05
Merged-chr4-74087705-2	chr4	74087475	74088011	+	0.000	0.000	18.9	0.5	37.84	3.61e-22
Merged-chr4-74096590-5	chr4	74096152	74096965	+	0.000	0.000	159.2	8.0	19.90	4.68e-143
Merged-chr4-74097705-7	chr4	74097151	74098233	+	0.000	0.000	142.7	7.0	20.39	3.59e-129
Merged-chr4-74099247-2	chr4	74098919	74099528	+	0.000	0.000	148.5	59.5	2.50	3.99e-22
Merged-chr4-74104307-2	chr4	74104184	74104435	+	0.000	0.000	22.2	3.0	7.40	1.60e-12
Merged-chr4-74109594-7	chr4	74108889	74110210	+	0.000	0.000	236.1	104.0	2.27	1.01e-28
Merged-chr4-74117183-2	chr4	74116871	74117465	+	0.000	0.000	117.6	42.5	2.77	4.55e-21
Merged-chr4-74223992-2	chr4	74223841	74224154	+	0.000	0.000	22.2	6.0	3.70	3.91e-07
Merged-chr4-74535687-2	chr4	74535552	74535854	+	0.000	0.000	14.0	3.0	4.66	1.61e-05
Merged-chr4-74539626-2	chr4	74539448	74539809	+	0.000	0.000	54.3	27.0	2.01	3.10e-06
Merged-chr4-74546227-2	chr4	74546020	74546482	+	0.000	0.000	104.5	45.0	2.32	4.16e-14
Merged-chr4-74665688-2	chr4	74665399	74666093	+	0.000	0.000	18.1	1.0	18.10	6.06e-17
Merged-chr4-75769348-2	chr4	75769166	75769649	+	0.000	0.000	10.3	1.0	10.28	1.11e-07
Merged-chr4-75844258-2	chr4	75844119	75844389	+	0.000	0.000	13.6	1.0	13.57	6.36e-11
Merged-chr4-75845808-2	chr4	75845651	75845933	+	0.000	0.000	11.1	1.0	11.10	1.00e-08
Merged-chr4-75881912-2	chr4	75881598	75882176	+	0.000	0.000	28.0	3.0	9.32	3.90e-17
Merged-chr4-75990233-1	chr4	75990018	75990449	+	0.000	0.000	12.3	3.0	4.11	7.14e-05
Merged-chr4-76007674-2	chr4	76007550	76007820	+	0.000	0.000	16.9	0.5	33.72	4.42e-19
Merged-chr4-76012140-5	chr4	76011653	76012614	+	0.000	0.000	104.9	7.5	13.98	5.87e-79
Merged-chr4-76020679-4	chr4	76020301	76021100	+	0.000	0.000	51.4	0.5	102.82	1.74e-82
Merged-chr4-76021930-1	chr4	76021856	76022005	+	0.000	0.000	7.4	0.5	14.81	9.40e-07
Merged-chr4-76023565-2	chr4	76023380	76023777	+	0.000	0.000	66.6	3.0	22.21	2.96e-63
Merged-chr4-76028563-2	chr4	76028305	76028852	+	0.000	0.000	106.1	2.0	53.05	9.76e-140
Merged-chr4-76033269-2	chr4	76033026	76033461	+	0.000	0.000	39.1	0.5	78.14	5.41e-59
Merged-chr4-76036171-2	chr4	76035931	76036409	+	0.000	0.000	97.9	32.0	3.06	1.95e-20
Merged-chr4-76042379-2	chr4	76042164	76042620	+	0.000	0.000	18.5	3.0	6.17	3.57e-09
Merged-chr4-76060001-2	chr4	76059836	76060161	+	0.000	0.000	7.4	1.0	7.40	8.32e-05
Merged-chr4-76083648-2	chr4	76083486	76083826	+	0.000	0.000	14.0	0.5	27.97	1.19e-14
Merged-chr4-76987637-1	chr4	76987556	76987718	+	0.000	0.000	6.6	0.5	13.16	1.32e-05
Merged-chr4-76988923-1	chr4	76988819	76989027	+	0.000	0.000	6.6	0.5	13.16	1.32e-05
Merged-chr4-77007553-2	chr4	77007217	77007845	+	0.000	0.000	155.9	85.0	1.83	6.35e-12
Merged-chr4-77587184-2	chr4	77586982	77587425	+	0.000	0.000	13.2	2.0	6.58	2.07e-07
Merged-chr4-77613500-2	chr4	77613388	77613634	+	0.000	0.000	8.2	1.0	8.23	1.02e-05
Merged-chr4-77735128-2	chr4	77734963	77735274	+	0.000	0.000	18.1	5.0	3.62	5.42e-06
Merged-chr4-77919573-2	chr4	77919462	77919706	+	0.000	0.000	17.3	1.0	17.27	1.09e-15
Merged-chr4-78058234-2	chr4	78058146	78058340	+	0.000	0.000	7.0	0.5	13.98	1.32e-05
Merged-chr4-79650947-2	chr4	79650725	79651178	+	0.000	0.000	143.1	50.0	2.86	6.86e-27
Merged-chr4-79652409-2	chr4	79652241	79652578	+	0.000	0.000	30.4	11.0	2.77	1.69e-06
Merged-chr4-80058918-2	chr4	80058722	80059093	+	0.000	0.000	16.5	5.0	3.29	6.90e-05
Merged-chr4-80076899-2	chr4	80076766	80077050	+	0.000	0.000	31.3	0.5	62.51	3.43e-44
Merged-chr4-80173587-2	chr4	80173400	80173788	+	0.000	0.000	92.1	49.0	1.88	2.77e-08
Merged-chr4-80181553-1	chr4	80181454	80181652	+	0.000	0.000	10.7	1.0	10.69	1.11e-07
Merged-chr4-80238753-1	chr4	80238675	80238831	+	0.000	0.000	13.6	2.0	6.79	2.07e-07
Merged-chr4-80241237-2	chr4	80241102	80241420	+	0.000	0.000	26.3	9.0	2.92	2.94e-06
Merged-chr4-80265769-2	chr4	80265485	80266053	+	0.000	0.000	99.9	66.0	1.51	9.03e-05
Merged-chr4-80309455-1	chr4	80309373	80309538	+	0.000	0.000	10.3	1.0	10.28	1.11e-07
Merged-chr4-80471922-2	chr4	80471783	80472065	+	0.000	0.000	16.5	1.0	16.45	1.87e-14
Merged-chr4-82353157-2	chr4	82353010	82353296	+	0.000	0.000	10.3	0.5	20.56	1.63e-10
Merged-chr4-82519319-1	chr4	82519226	82519413	+	0.000	0.000	10.3	2.0	5.14	4.65e-05
Merged-chr4-82786176-1	chr4	82786101	82786251	+	0.000	0.000	10.7	1.0	10.69	1.11e-07
Merged-chr4-82905447-2	chr4	82905308	82905585	+	0.000	0.000	71.6	39.0	1.83	2.69e-06
Merged-chr4-83350331-2	chr4	83350155	83350532	+	0.000	0.000	15.6	3.0	5.21	6.70e-07
Merged-chr4-84691477-3	chr4	84691205	84691749	+	0.000	0.000	95.4	62.0	1.54	5.95e-05
Merged-chr4-84878758-2	chr4	84878650	84878884	+	0.000	0.000	10.7	1.0	10.69	1.11e-07
Merged-chr4-84916439-2	chr4	84916240	84916626	+	0.000	0.000	32.1	9.0	3.56	2.21e-09
Merged-chr4-85149848-2	chr4	85149738	85149995	+	0.000	0.000	7.4	1.0	7.40	8.32e-05
Merged-chr4-85475171-3	chr4	85474845	85475501	+	0.000	0.000	107.3	32.0	3.35	1.65e-25
Merged-chr4-85478750-2	chr4	85478617	85478911	+	0.000	0.000	23.9	6.0	3.98	1.01e-07
Merged-chr4-85514345-2	chr4	85514186	85514477	+	0.000	0.000	12.3	0.5	24.68	3.09e-13
Merged-chr4-85557370-2	chr4	85557169	85557558	+	0.000	0.000	9.9	0.5	19.74	3.26e-09
Merged-chr4-85812903-2	chr4	85812592	85813177	+	0.000	0.000	56.3	26.5	2.13	4.05e-07
Merged-chr4-85824375-2	chr4	85824170	85824533	+	0.000	0.000	8.2	1.0	8.23	1.02e-05
Merged-chr4-85854765-2	chr4	85854523	85854995	+	0.000	0.000	68.3	35.0	1.95	5.05e-07
Merged-chr4-85859813-2	chr4	85859657	85859958	+	0.000	0.000	21.4	0.5	42.77	5.66e-27
Merged-chr4-85970701-2	chr4	85970494	85970864	+	0.000	0.000	26.3	10.0	2.63	1.77e-05
Merged-chr4-86947687-2	chr4	86947558	86947807	+	0.000	0.000	9.9	1.0	9.87	1.13e-06
Merged-chr4-86948459-2	chr4	86948227	86948642	+	0.000	0.000	14.8	2.0	7.40	2.93e-08
Merged-chr4-86974059-1	chr4	86973916	86974202	+	0.000	0.000	9.0	1.0	9.05	1.13e-06
Merged-chr4-86977486-1	chr4	86977393	86977579	+	0.000	0.000	10.7	0.5	21.39	1.63e-10
Merged-chr4-87055343-3	chr4	87055034	87055590	+	0.000	0.000	15.6	0.5	31.26	1.42e-17
Merged-chr4-87103853-2	chr4	87103643	87104087	+	0.000	0.000	30.4	13.0	2.34	3.79e-05
Merged-chr4-87120325-2	chr4	87120156	87120463	+	0.000	0.000	12.3	1.5	8.23	6.82e-08
Merged-chr4-88010584-2	chr4	88010470	88010719	+	0.000	0.000	18.1	1.0	18.10	6.06e-17
Merged-chr4-88070335-1	chr4	88070222	88070448	+	0.000	0.000	6.6	0.5	13.16	1.32e-05
Merged-chr4-88283590-2	chr4	88283431	88283745	+	0.000	0.000	33.3	10.0	3.33	7.37e-09
Merged-chr4-88382855-2	chr4	88382737	88382970	+	0.000	0.000	14.0	1.5	9.32	7.80e-09
Merged-chr4-88792689-2	chr4	88792540	88792854	+	0.000	0.000	11.5	1.0	11.52	1.00e-08
Merged-chr4-89057152-3	chr4	89056854	89057403	+	0.000	0.000	24.7	9.0	2.74	2.45e-05
Merged-chr4-89101491-2	chr4	89101318	89101640	+	0.000	0.000	11.5	0.5	23.03	7.42e-12
Merged-chr4-89535395-1	chr4	89535282	89535509	+	0.000	0.000	7.4	1.0	7.40	8.32e-05
Merged-chr4-94526054-2	chr4	94525945	94526178	+	0.000	0.000	7.4	0.5	14.81	9.40e-07
Merged-chr4-94537308-1	chr4	94537159	94537457	+	0.000	0.000	9.0	1.0	9.05	1.13e-06
Merged-chr4-94568004-2	chr4	94567884	94568119	+	0.000	0.000	9.0	0.5	18.10	3.26e-09
Merged-chr4-98181980-2	chr4	98181857	98182099	+	0.000	0.000	7.4	1.0	7.40	8.32e-05
Merged-chr4-98547160-4	chr4	98546886	98547426	+	0.000	0.000	32.1	13.0	2.47	6.21e-06
Merged-chr4-98569109-2	chr4	98568880	98569386	+	0.000	0.000	21.4	3.0	7.13	1.18e-11
Merged-chr4-98578158-1	chr4	98577978	98578339	+	0.000	0.000	7.4	1.0	7.40	8.32e-05
Merged-chr4-98639727-2	chr4	98639594	98639880	+	0.000	0.000	13.2	0.5	26.32	1.19e-14
Merged-chr4-98646247-2	chr4	98646116	98646365	+	0.000	0.000	8.2	0.5	16.45	5.88e-08
Merged-chr4-99053181-2	chr4	99052995	99053352	+	0.000	0.000	22.2	2.0	11.10	5.53e-16
Merged-chr4-99060261-2	chr4	99060105	99060423	+	0.000	0.000	64.2	25.0	2.57	5.20e-11
Merged-chr4-99404726-2	chr4	99404540	99404915	+	0.000	0.000	60.9	34.0	1.79	3.52e-05
Merged-chr4-99447278-2	chr4	99447152	99447396	+	0.000	0.000	8.2	0.5	16.45	5.88e-08
Merged-chr4-99983392-2	chr4	99983280	99983509	+	0.000	0.000	7.4	0.5	14.81	9.40e-07
Merged-chr4-101191866-2	chr4	101191616	101192111	+	0.000	0.000	37.0	16.0	2.31	4.98e-06
Merged-chr4-101260371-3	chr4	101259947	101260703	+	0.000	0.000	28.8	6.0	4.80	6.28e-11
Merged-chr4-101335228-2	chr4	101335084	101335384	+	0.000	0.000	11.5	0.5	23.03	7.42e-12
Merged-chr4-101835686-2	chr4	101835548	101835837	+	0.000	0.000	15.6	3.0	5.21	6.70e-07
Merged-chr4-101973507-1	chr4	101973433	101973582	+	0.000	0.000	6.6	0.5	13.16	1.32e-05
Merged-chr4-102431251-1	chr4	102431156	102431346	+	0.000	0.000	7.4	0.5	14.81	9.40e-07
Merged-chr4-102501182-4	chr4	102500860	102501511	+	0.000	0.000	94.6	34.0	2.78	2.23e-17
Merged-chr4-102522129-2	chr4	102521847	102522403	+	0.000	0.000	20.2	1.0	20.15	1.59e-19
Merged-chr4-102525310-2	chr4	102525162	102525451	+	0.000	0.000	14.8	1.0	14.81	4.52e-12
Merged-chr4-102541592-2	chr4	102541476	102541726	+	0.000	0.000	8.2	0.5	16.45	5.88e-08
Merged-chr4-102553024-2	chr4	102552802	102553252	+	0.000	0.000	58.4	7.0	8.34	4.56e-33
Merged-chr4-102560330-2	chr4	102560164	102560542	+	0.000	0.000	11.9	2.0	5.96	8.31e-06
Merged-chr4-102564499-2	chr4	102564311	102564691	+	0.000	0.000	31.3	0.5	62.51	3.43e-44
Merged-chr4-102599069-2	chr4	102598804	102599298	+	0.000	0.000	13.2	1.0	13.16	6.36e-11
Merged-chr4-102606468-2	chr4	102606333	102606577	+	0.000	0.000	8.2	0.5	16.45	5.88e-08
Merged-chr4-102608367-1	chr4	102608230	102608505	+	0.000	0.000	11.9	2.0	5.96	8.31e-06
Merged-chr4-103068065-2	chr4	103067844	103068266	+	0.000	0.000	23.0	4.0	5.76	5.97e-11
Merged-chr4-105147766-1	chr4	105147532	105148000	+	0.000	0.000	14.0	3.5	4.00	7.60e-05
Merged-chr4-105186973-4	chr4	105186720	105187237	+	0.000	0.000	46.9	20.0	2.34	4.54e-07
Merged-chr4-106493268-2	chr4	106493110	106493420	+	0.000	0.000	10.7	0.5	21.39	1.63e-10
Merged-chr4-107060546-2	chr4	107060336	107060759	+	0.000	0.000	32.5	10.0	3.25	2.46e-08
Merged-chr4-107619362-2	chr4	107619234	107619519	+	0.000	0.000	16.5	1.0	16.45	1.87e-14
Merged-chr4-107741585-2	chr4	107741394	107741775	+	0.000	0.000	30.4	4.0	7.61	9.13e-17
Merged-chr4-108155546-2	chr4	108155395	108155674	+	0.000	0.000	9.0	0.5	18.10	3.26e-09
Merged-chr4-108649719-2	chr4	108649620	108649824	+	0.000	0.000	6.6	0.5	13.16	1.32e-05
Merged-chr4-109184737-3	chr4	109184381	109185106	+	0.000	0.000	48.5	21.0	2.31	3.10e-07
Merged-chr4-109302853-2	chr4	109302565	109303093	+	0.000	0.000	18.9	6.0	3.15	5.69e-05
Merged-chr4-109366064-3	chr4	109365749	109366372	+	0.000	0.000	94.6	43.0	2.20	1.24e-11
Merged-chr4-109611329-3	chr4	109611085	109611592	+	0.000	0.000	18.9	5.0	3.78	5.42e-06
Merged-chr4-109846849-2	chr4	109846645	109847055	+	0.000	0.000	30.4	4.0	7.61	9.13e-17
Merged-chr4-110533709-2	chr4	110533587	110533856	+	0.000	0.000	19.7	5.5	3.59	5.37e-06
Merged-chr4-110621388-2	chr4	110621285	110621504	+	0.000	0.000	7.4	1.0	7.40	8.32e-05
Merged-chr4-112146216-3	chr4	112145939	112146446	+	0.000	0.000	62.5	30.0	2.08	2.14e-07
Merged-chr4-112214590-2	chr4	112214480	112214705	+	0.000	0.000	7.4	0.5	14.81	9.40e-07
Merged-chr4-112270852-2	chr4	112270724	112270984	+	0.000	0.000	11.5	0.5	23.03	7.42e-12
Merged-chr4-112285113-2	chr4	112284927	112285301	+	0.000	0.000	78.1	10.0	7.81	4.59e-42
Merged-chr4-112297323-2	chr4	112297052	112297682	+	0.000	0.000	78.6	32.0	2.45	4.71e-12
Merged-chr4-113147029-2	chr4	113146898	113147148	+	0.000	0.000	7.0	0.5	13.98	1.32e-05
Merged-chr4-113411741-3	chr4	113411496	113411990	+	0.000	0.000	24.7	0.5	49.35	5.83e-32
Merged-chr4-113446151-2	chr4	113445915	113446388	+	0.000	0.000	63.3	29.0	2.18	3.14e-08
Merged-chr4-113916681-2	chr4	113916483	113916864	+	0.000	0.000	31.3	2.0	15.63	3.77e-26
Merged-chr4-114043296-2	chr4	114043003	114043581	+	0.000	0.000	41.1	16.0	2.57	1.26e-07
Merged-chr4-118279119-2	chr4	118278955	118279286	+	0.000	0.000	24.7	7.5	3.29	1.27e-06
Merged-chr4-118345987-2	chr4	118345806	118346162	+	0.000	0.000	12.3	1.0	12.34	8.32e-10
Merged-chr4-118351213-2	chr4	118351105	118351313	+	0.000	0.000	6.6	0.5	13.16	1.32e-05
Merged-chr4-118850655-2	chr4	118850494	118850798	+	0.000	0.000	18.1	5.5	3.29	1.89e-05
Merged-chr4-118870164-2	chr4	118869861	118870416	+	0.000	0.000	50.2	21.0	2.39	5.42e-08
Merged-chr4-118968181-2	chr4	118968040	118968327	+	0.000	0.000	20.6	3.0	6.85	8.31e-11
Merged-chr4-119113435-2	chr4	119113160	119113763	+	0.000	0.000	48.5	25.0	1.94	2.83e-05
Merged-chr4-119285028-2	chr4	119284889	119285156	+	0.000	0.000	14.0	3.0	4.66	1.61e-05
Merged-chr4-119518157-4	chr4	119517719	119518651	+	0.000	0.000	46.9	17.0	2.76	4.67e-09
Merged-chr4-119525108-2	chr4	119524935	119525267	+	0.000	0.000	58.4	32.0	1.83	2.29e-05
Merged-chr4-119678946-1	chr4	119678803	119679090	+	0.000	0.000	6.6	0.5	13.16	1.32e-05
Merged-chr4-120446079-2	chr4	120445896	120446235	+	0.000	0.000	9.5	0.5	18.92	3.26e-09
Merged-chr4-120692271-2	chr4	120692184	120692364	+	0.000	0.000	6.6	0.5	13.16	1.32e-05
Merged-chr4-120693191-2	chr4	120693005	120693374	+	0.000	0.000	38.7	15.5	2.49	9.96e-07
Merged-chr4-121164500-2	chr4	121164254	121164746	+	0.000	0.000	96.2	38.0	2.53	2.36e-15
Merged-chr4-121201022-1	chr4	121200864	121201181	+	0.000	0.000	9.0	0.5	18.10	3.26e-09
Merged-chr4-121668609-2	chr4	121668364	121668787	+	0.000	0.000	8.2	1.0	8.23	1.02e-05
Merged-chr4-121690169-2	chr4	121690033	121690318	+	0.000	0.000	29.6	9.0	3.29	9.34e-08
Merged-chr4-121696304-2	chr4	121696145	121696476	+	0.000	0.000	45.7	24.0	1.90	8.30e-05
Merged-chr4-121860385-2	chr4	121860178	121860682	+	0.000	0.000	37.8	10.0	3.78	4.46e-11
Merged-chr4-122238623-2	chr4	122238451	122238832	+	0.000	0.000	18.9	1.0	18.92	6.06e-17
Merged-chr4-122543103-2	chr4	122542993	122543208	+	0.000	0.000	7.4	1.0	7.40	8.32e-05
Merged-chr4-122666986-2	chr4	122666750	122667207	+	0.000	0.000	47.7	25.0	1.91	5.54e-05
Merged-chr4-122700414-2	chr4	122700159	122700688	+	0.000	0.000	34.5	15.0	2.30	1.74e-05
Merged-chr4-122710754-4	chr4	122710363	122711159	+	0.000	0.000	225.4	70.0	3.22	6.41e-49
Merged-chr4-122746650-2	chr4	122746485	122746826	+	0.000	0.000	8.6	1.0	8.64	1.02e-05
Merged-chr4-122798308-2	chr4	122798125	122798507	+	0.000	0.000	40.3	13.0	3.10	1.46e-09
Merged-chr4-122828166-2	chr4	122827952	122828373	+	0.000	0.000	95.4	15.0	6.36	1.88e-43
Merged-chr4-122837291-2	chr4	122837122	122837424	+	0.000	0.000	9.9	1.0	9.87	1.13e-06
Merged-chr4-122906974-1	chr4	122906815	122907133	+	0.000	0.000	6.6	0.5	13.16	1.32e-05
Merged-chr4-123126726-2	chr4	123126604	123126837	+	0.000	0.000	6.6	0.5	13.16	1.32e-05
Merged-chr4-123144852-2	chr4	123144754	123144959	+	0.000	0.000	8.2	0.5	16.45	5.88e-08
Merged-chr4-123393908-2	chr4	123393774	123394024	+	0.000	0.000	13.2	0.5	26.32	1.19e-14
Merged-chr4-123413591-2	chr4	123413478	123413707	+	0.000	0.000	6.6	0.5	13.16	1.32e-05
Merged-chr4-124946882-2	chr4	124946737	124947034	+	0.000	0.000	18.1	4.0	4.52	2.48e-07
Merged-chr4-125390374-2	chr4	125390180	125390574	+	0.000	0.000	125.0	71.0	1.76	4.49e-09
Merged-chr4-125728146-2	chr4	125728031	125728265	+	0.000	0.000	7.4	0.5	14.81	9.40e-07
Merged-chr4-127832793-2	chr4	127832658	127832904	+	0.000	0.000	7.4	0.5	14.81	9.40e-07
Merged-chr4-128862801-2	chr4	128862649	128862988	+	0.000	0.000	16.5	0.5	32.90	4.42e-19
Merged-chr4-129343052-2	chr4	129342867	129343259	+	0.000	0.000	15.6	2.0	7.81	3.87e-09
Merged-chr4-129578523-2	chr4	129578285	129578654	+	0.000	0.000	13.2	2.0	6.58	2.07e-07
Merged-chr4-138056652-2	chr4	138056547	138056780	+	0.000	0.000	12.3	1.0	12.34	8.32e-10
Merged-chr4-138114705-2	chr4	138114535	138114970	+	0.000	0.000	26.3	2.5	10.53	4.98e-18
Merged-chr4-138562836-2	chr4	138562673	138563002	+	0.000	0.000	12.7	2.0	6.37	1.36e-06
Merged-chr4-138768737-2	chr4	138768490	138769004	+	0.000	0.000	33.7	12.0	2.81	4.45e-07
Merged-chr4-138851768-2	chr4	138851652	138851896	+	0.000	0.000	7.4	1.0	7.40	8.32e-05
Merged-chr4-138897938-2	chr4	138897754	138898144	+	0.000	0.000	17.3	4.0	4.32	1.13e-06
Merged-chr4-138954166-3	chr4	138953900	138954407	+	0.000	0.000	23.9	0.5	47.71	2.80e-30
Merged-chr4-138982108-2	chr4	138981853	138982361	+	0.000	0.000	66.2	36.0	1.84	4.70e-06
Merged-chr4-139014732-5	chr4	139014263	139015215	+	0.000	0.000	195.8	115.5	1.69	1.03e-11
Merged-chr4-139163545-2	chr4	139163438	139163654	+	0.000	0.000	8.2	0.5	16.45	5.88e-08
Merged-chr4-139383399-2	chr4	139383218	139383563	+	0.000	0.000	12.3	0.5	24.68	3.09e-13
Merged-chr4-139403494-2	chr4	139403281	139403714	+	0.000	0.000	8.2	1.0	8.23	1.02e-05
Merged-chr4-139481667-2	chr4	139481523	139481828	+	0.000	0.000	10.7	2.0	5.35	4.65e-05
Merged-chr4-139600901-2	chr4	139600770	139601050	+	0.000	0.000	7.0	0.5	13.98	1.32e-05
Merged-chr4-139846933-2	chr4	139846805	139847104	+	0.000	0.000	12.3	0.5	24.68	3.09e-13
Merged-chr4-139876524-2	chr4	139876426	139876636	+	0.000	0.000	15.2	4.0	3.80	1.99e-05
Merged-chr4-139947036-2	chr4	139946869	139947182	+	0.000	0.000	12.3	2.0	6.17	1.36e-06
Merged-chr4-139976049-2	chr4	139975756	139976275	+	0.000	0.000	19.7	3.5	5.64	6.53e-09
Merged-chr4-140098597-1	chr4	140098474	140098720	+	0.000	0.000	22.2	5.0	4.44	1.82e-08
Merged-chr4-140163075-5	chr4	140162645	140163540	+	0.000	0.000	36.2	16.0	2.26	1.17e-05
Merged-chr4-140251789-2	chr4	140251665	140251894	+	0.000	0.000	17.3	0.5	34.55	1.30e-20
Merged-chr4-140267794-2	chr4	140267555	140268024	+	0.000	0.000	160.8	38.0	4.23	5.07e-49
Merged-chr4-140271709-1	chr4	140271598	140271820	+	0.000	0.000	12.3	0.5	24.68	3.09e-13
Merged-chr4-140277735-2	chr4	140277492	140277931	+	0.000	0.000	14.0	3.0	4.66	1.61e-05
Merged-chr4-140282022-2	chr4	140281887	140282178	+	0.000	0.000	16.5	5.0	3.29	6.90e-05
Merged-chr4-140301209-2	chr4	140301107	140301324	+	0.000	0.000	10.7	0.5	21.39	1.63e-10
Merged-chr4-140660508-2	chr4	140660343	140660668	+	0.000	0.000	16.5	1.0	16.45	1.87e-14
Merged-chr4-140667406-2	chr4	140667241	140667593	+	0.000	0.000	8.2	0.5	16.45	5.88e-08
Merged-chr4-140718552-2	chr4	140718276	140718793	+	0.000	0.000	26.3	8.0	3.29	3.55e-07
Merged-chr4-141636630-2	chr4	141636448	141636854	+	0.000	0.000	33.7	1.0	33.72	4.36e-38
Merged-chr4-143362691-2	chr4	143362407	143362859	+	0.000	0.000	14.8	3.5	4.23	1.86e-05
Merged-chr4-143539216-1	chr4	143539076	143539356	+	0.000	0.000	9.9	0.5	19.74	3.26e-09
Merged-chr4-144599832-2	chr4	144599668	144600011	+	0.000	0.000	26.3	3.0	8.77	3.53e-16
Merged-chr4-145103737-1	chr4	145103607	145103868	+	0.000	0.000	8.2	0.5	16.45	5.88e-08
Merged-chr4-145126237-2	chr4	145126090	145126409	+	0.000	0.000	11.5	0.5	23.03	7.42e-12
Merged-chr4-145136399-2	chr4	145136214	145136524	+	0.000	0.000	6.6	0.5	13.16	1.32e-05
Merged-chr4-145173054-2	chr4	145172894	145173192	+	0.000	0.000	14.8	0.5	29.61	4.25e-16
Merged-chr4-145308789-2	chr4	145308603	145309004	+	0.000	0.000	10.7	2.0	5.35	4.65e-05
Merged-chr4-145351442-2	chr4	145351289	145351582	+	0.000	0.000	12.3	0.5	24.68	3.09e-13
Merged-chr4-145619826-2	chr4	145619666	145619984	+	0.000	0.000	38.7	8.0	4.83	1.67e-14
Merged-chr4-145767304-2	chr4	145767115	145767462	+	0.000	0.000	22.2	1.0	22.21	3.42e-22
Merged-chr4-145784230-2	chr4	145784084	145784397	+	0.000	0.000	29.6	3.0	9.87	4.29e-19
Merged-chr4-145894665-2	chr4	145894525	145894831	+	0.000	0.000	18.1	2.0	9.05	6.19e-12
Merged-chr4-146132536-2	chr4	146132421	146132691	+	0.000	0.000	12.3	2.0	6.17	1.36e-06
Merged-chr4-146256589-2	chr4	146256417	146256798	+	0.000	0.000	10.7	1.0	10.69	1.11e-07
Merged-chr4-146333586-1	chr4	146333512	146333661	+	0.000	0.000	6.6	0.5	13.16	1.32e-05
Merged-chr4-147361950-2	chr4	147361707	147362252	+	0.000	0.000	57.6	15.0	3.84	1.11e-16
Merged-chr4-147710191-2	chr4	147710034	147710335	+	0.000	0.000	35.4	9.0	3.93	3.97e-11
Merged-chr4-147769583-1	chr4	147769484	147769682	+	0.000	0.000	17.3	4.0	4.32	1.13e-06
Merged-chr4-148355772-3	chr4	148355422	148356082	+	0.000	0.000	60.9	34.0	1.79	3.52e-05
Merged-chr4-148795311-2	chr4	148795053	148795571	+	0.000	0.000	93.4	54.0	1.73	9.14e-07
Merged-chr4-150051785-2	chr4	150051618	150051955	+	0.000	0.000	8.2	0.5	16.45	5.88e-08
Merged-chr4-150185192-2	chr4	150185019	150185366	+	0.000	0.000	10.7	0.5	21.39	1.63e-10
Merged-chr4-150208087-2	chr4	150207968	150208210	+	0.000	0.000	8.2	1.0	8.23	1.02e-05
Merged-chr4-150579858-4	chr4	150579599	150580129	+	0.000	0.000	21.8	8.0	2.72	9.40e-05
Merged-chr4-150885354-1	chr4	150885229	150885479	+	0.000	0.000	9.0	1.0	9.05	1.13e-06
Merged-chr4-150962476-2	chr4	150962270	150962698	+	0.000	0.000	41.1	19.0	2.16	8.09e-06
Merged-chr4-151016689-1	chr4	151016589	151016789	+	0.000	0.000	7.8	0.5	15.63	9.40e-07
Merged-chr4-151123195-2	chr4	151123049	151123310	+	0.000	0.000	6.6	0.5	13.16	1.32e-05
Merged-chr4-151196031-2	chr4	151195748	151196326	+	0.000	0.000	103.2	63.0	1.64	2.35e-06
Merged-chr4-151256403-2	chr4	151256274	151256557	+	0.000	0.000	8.2	0.5	16.45	5.88e-08
Merged-chr4-151417244-1	chr4	151417138	151417351	+	0.000	0.000	6.6	0.5	13.16	1.32e-05
Merged-chr4-151541540-1	chr4	151541365	151541716	+	0.000	0.000	6.6	0.5	13.16	1.32e-05
Merged-chr4-152102377-1	chr4	152102239	152102515	+	0.000	0.000	18.9	3.0	6.31	3.57e-09
Merged-chr4-152458928-2	chr4	152458765	152459071	+	0.000	0.000	8.2	0.5	16.45	5.88e-08
Merged-chr4-152485914-2	chr4	152485712	152486061	+	0.000	0.000	14.0	0.5	27.97	1.19e-14
Merged-chr4-152996477-2	chr4	152996304	152996669	+	0.000	0.000	16.5	4.0	4.11	4.89e-06
Merged-chr4-153085422-2	chr4	153085184	153085645	+	0.000	0.000	32.1	9.0	3.56	2.21e-09
Merged-chr4-153115910-2	chr4	153115633	153116176	+	0.000	0.000	35.4	10.0	3.54	6.06e-10
Merged-chr4-153152256-2	chr4	153152095	153152500	+	0.000	0.000	17.7	1.5	11.79	6.74e-13
Merged-chr4-153156500-1	chr4	153156396	153156605	+	0.000	0.000	7.4	0.5	14.81	9.40e-07
Merged-chr4-153433276-2	chr4	153433019	153433484	+	0.000	0.000	46.1	24.5	1.88	6.78e-05
Merged-chr4-153469220-1	chr4	153469107	153469333	+	0.000	0.000	11.5	2.0	5.76	8.31e-06
Merged-chr4-153471911-2	chr4	153471675	153472094	+	0.000	0.000	28.0	5.0	5.59	5.60e-12
Merged-chr4-153483942-2	chr4	153483784	153484104	+	0.000	0.000	44.0	11.0	4.00	5.50e-14
Merged-chr4-153488446-4	chr4	153488163	153488711	+	0.000	0.000	87.2	9.5	9.18	4.59e-52
Merged-chr4-153529386-2	chr4	153529294	153529495	+	0.000	0.000	6.2	0.5	12.34	1.32e-05
Merged-chr4-153574069-2	chr4	153573929	153574205	+	0.000	0.000	15.6	1.0	15.63	3.00e-13
Merged-chr4-153652336-4	chr4	153652020	153652686	+	0.000	0.000	41.1	18.0	2.28	2.30e-06
Merged-chr4-153677181-2	chr4	153676952	153677402	+	0.000	0.000	137.4	57.0	2.41	2.14e-19
Merged-chr4-153684189-2	chr4	153683995	153684388	+	0.000	0.000	16.5	4.0	4.11	4.89e-06
Merged-chr4-153736075-2	chr4	153735932	153736239	+	0.000	0.000	10.7	1.0	10.69	1.11e-07
Merged-chr4-156774767-2	chr4	156774621	156774884	+	0.000	0.000	15.6	3.5	4.47	4.26e-06
Merged-chr4-156993192-2	chr4	156993058	156993316	+	0.000	0.000	16.5	1.0	16.45	1.87e-14
Merged-chr4-158159235-2	chr4	158159116	158159371	+	0.000	0.000	23.9	4.0	5.96	5.97e-11
Merged-chr4-158162813-2	chr4	158162675	158162965	+	0.000	0.000	19.3	1.0	19.33	3.18e-18
Merged-chr4-158535518-2	chr4	158535348	158535689	+	0.000	0.000	33.3	6.0	5.55	1.65e-14
Merged-chr4-158540319-2	chr4	158540186	158540455	+	0.000	0.000	14.4	2.0	7.20	2.93e-08
Merged-chr4-158543402-2	chr4	158543253	158543560	+	0.000	0.000	13.2	0.5	26.32	1.19e-14
Merged-chr4-158723303-4	chr4	158722838	158723828	+	0.000	0.000	69.1	23.5	2.94	2.19e-14
Merged-chr4-158783919-2	chr4	158783771	158784090	+	0.000	0.000	42.0	17.5	2.40	1.17e-06
Merged-chr4-158796958-2	chr4	158796778	158797159	+	0.000	0.000	41.1	20.0	2.06	2.54e-05
Merged-chr4-158826250-2	chr4	158826124	158826368	+	0.000	0.000	14.8	2.0	7.40	2.93e-08
Merged-chr4-158930007-1	chr4	158929877	158930138	+	0.000	0.000	6.6	0.5	13.16	1.32e-05
Merged-chr4-158949285-2	chr4	158949113	158949459	+	0.000	0.000	50.2	17.0	2.95	6.77e-11
Merged-chr4-159129980-2	chr4	159129841	159130127	+	0.000	0.000	7.4	0.5	14.81	9.40e-07
Merged-chr4-159206647-2	chr4	159206394	159206926	+	0.000	0.000	79.8	14.0	5.70	3.94e-33
Merged-chr4-159267592-2	chr4	159267446	159267718	+	0.000	0.000	9.9	1.0	9.87	1.13e-06
Merged-chr4-163395275-2	chr4	163395062	163395459	+	0.000	0.000	18.9	1.0	18.92	6.06e-17
Merged-chr4-165249064-2	chr4	165248889	165249263	+	0.000	0.000	18.1	1.0	18.10	6.06e-17
Merged-chr4-165301981-2	chr4	165301757	165302246	+	0.000	0.000	24.7	9.0	2.74	2.45e-05
Merged-chr4-165739171-1	chr4	165739081	165739262	+	0.000	0.000	7.4	1.0	7.40	8.32e-05
Merged-chr4-165741114-2	chr4	165740851	165741398	+	0.000	0.000	56.3	25.0	2.25	6.64e-08
Merged-chr4-168318650-4	chr4	168318296	168319020	+	0.000	0.000	88.8	53.0	1.68	6.82e-06
Merged-chr4-168386200-2	chr4	168386079	168386335	+	0.000	0.000	14.8	1.0	14.81	4.52e-12
Merged-chr4-168421872-2	chr4	168421615	168422128	+	0.000	0.000	116.0	74.0	1.57	6.15e-06
Merged-chr4-168536533-2	chr4	168536359	168536670	+	0.000	0.000	10.7	2.0	5.35	4.65e-05
Merged-chr4-168569471-2	chr4	168569125	168569814	+	0.000	0.000	84.3	54.0	1.56	9.41e-05
Merged-chr4-168587919-2	chr4	168587634	168588171	+	0.000	0.000	89.2	37.0	2.41	3.24e-13
Merged-chr4-168630827-2	chr4	168630546	168631095	+	0.000	0.000	44.4	14.0	3.17	1.22e-10
Merged-chr4-168643262-2	chr4	168643102	168643429	+	0.000	0.000	28.0	4.0	6.99	3.53e-14
Merged-chr4-168712715-2	chr4	168712584	168712909	+	0.000	0.000	8.2	0.5	16.45	5.88e-08
Merged-chr4-168729531-1	chr4	168729401	168729662	+	0.000	0.000	7.4	0.5	14.81	9.40e-07
Merged-chr4-169168132-2	chr4	169167980	169168269	+	0.000	0.000	9.9	1.5	6.58	2.77e-05
Merged-chr4-169363517-2	chr4	169363348	169363683	+	0.000	0.000	60.9	19.0	3.20	5.18e-14
Merged-chr4-169565783-2	chr4	169565638	169565933	+	0.000	0.000	19.7	0.5	39.48	9.51e-24
Merged-chr4-169566525-2	chr4	169566349	169566701	+	0.000	0.000	23.0	8.0	2.88	1.14e-05
Merged-chr4-169621765-2	chr4	169621659	169621899	+	0.000	0.000	18.9	0.5	37.84	3.61e-22
Merged-chr4-169859865-2	chr4	169859731	169860010	+	0.000	0.000	6.6	0.5	13.16	1.32e-05
Merged-chr4-173125331-3	chr4	173125000	173125588	+	0.000	0.000	12.3	2.5	4.94	1.26e-05
Merged-chr4-173289081-3	chr4	173288784	173289396	+	0.000	0.000	44.4	17.0	2.61	3.43e-08
Merged-chr4-173485336-2	chr4	173485208	173485466	+	0.000	0.000	8.2	1.0	8.23	1.02e-05
Merged-chr4-173528103-2	chr4	173527882	173528308	+	0.000	0.000	27.1	1.0	27.14	3.50e-29
Merged-chr4-174154654-2	chr4	174154514	174154794	+	0.000	0.000	30.4	9.0	3.38	2.77e-08
Merged-chr4-174634193-1	chr4	174634053	174634334	+	0.000	0.000	7.4	1.0	7.40	8.32e-05
Merged-chr4-176335580-2	chr4	176335326	176335774	+	0.000	0.000	24.7	9.0	2.74	2.45e-05
Merged-chr4-176380571-2	chr4	176380451	176380688	+	0.000	0.000	13.2	1.0	13.16	6.36e-11
Merged-chr4-176436790-2	chr4	176436488	176437060	+	0.000	0.000	18.9	6.0	3.15	5.69e-05
Merged-chr4-176437963-2	chr4	176437779	176438115	+	0.000	0.000	16.5	1.0	16.45	1.87e-14
Merged-chr4-176493021-3	chr4	176492678	176493349	+	0.000	0.000	26.3	7.0	3.76	2.85e-08
Merged-chr4-176817368-2	chr4	176817158	176817535	+	0.000	0.000	8.6	0.5	17.27	5.88e-08
Merged-chr4-176839330-2	chr4	176839117	176839543	+	0.000	0.000	73.2	21.5	3.40	2.68e-18
Merged-chr4-176841947-4	chr4	176841650	176842259	+	0.000	0.000	53.1	24.0	2.21	2.23e-07
Merged-chr4-176927913-2	chr4	176927777	176928060	+	0.000	0.000	10.7	0.5	21.39	1.63e-10
Merged-chr4-176981766-2	chr4	176981566	176981917	+	0.000	0.000	14.0	0.5	27.97	1.19e-14
Merged-chr4-182492618-2	chr4	182492410	182492858	+	0.000	0.000	33.7	12.0	2.81	4.45e-07
Merged-chr4-182493601-2	chr4	182493489	182493719	+	0.000	0.000	6.6	0.5	13.16	1.32e-05
Merged-chr4-182978762-2	chr4	182978619	182978921	+	0.000	0.000	48.5	17.0	2.85	5.85e-10
Merged-chr4-183335568-2	chr4	183335315	183335832	+	0.000	0.000	96.2	55.0	1.75	3.54e-07
Merged-chr4-183349942-1	chr4	183349842	183350042	+	0.000	0.000	11.5	1.0	11.52	1.00e-08
Merged-chr4-183610287-2	chr4	183610120	183610451	+	0.000	0.000	23.9	7.0	3.41	1.35e-06
Merged-chr4-183722935-2	chr4	183722729	183723129	+	0.000	0.000	34.5	14.0	2.47	4.32e-06
Merged-chr4-183729966-2	chr4	183729793	183730159	+	0.000	0.000	39.5	2.0	19.74	3.84e-36
Merged-chr4-184252554-3	chr4	184252224	184252790	+	0.000	0.000	12.3	0.5	24.68	3.09e-13
Merged-chr4-184266252-2	chr4	184266085	184266410	+	0.000	0.000	81.4	45.0	1.81	8.76e-07
Merged-chr4-184268339-4	chr4	184268025	184268660	+	0.000	0.000	81.4	20.0	4.07	1.14e-24
Merged-chr4-184275996-1	chr4	184275847	184276145	+	0.000	0.000	11.5	1.0	11.52	1.00e-08
Merged-chr4-184293055-1	chr4	184292827	184293283	+	0.000	0.000	9.9	0.5	19.74	3.26e-09
Merged-chr4-184317701-2	chr4	184317446	184317891	+	0.000	0.000	48.5	1.0	48.53	3.03e-62
Merged-chr4-184319531-1	chr4	184319435	184319627	+	0.000	0.000	6.2	0.5	12.34	1.32e-05
Merged-chr4-184328511-3	chr4	184328211	184328790	+	0.000	0.000	21.4	1.0	21.39	7.54e-21
Merged-chr4-184355385-2	chr4	184355126	184355646	+	0.000	0.000	112.3	70.5	1.59	3.16e-06
Merged-chr4-184417445-2	chr4	184417299	184417693	+	0.000	0.000	11.1	1.0	11.10	1.00e-08
Merged-chr4-184444738-1	chr4	184444626	184444851	+	0.000	0.000	9.9	1.0	9.87	1.13e-06
Merged-chr4-184448962-2	chr4	184448746	184449182	+	0.000	0.000	56.8	16.5	3.44	2.04e-14
Merged-chr4-184474062-2	chr4	184473939	184474190	+	0.000	0.000	23.0	3.0	7.68	2.07e-13
Merged-chr4-184762286-2	chr4	184762116	184762451	+	0.000	0.000	20.6	5.0	4.11	3.45e-07
Merged-chr4-184824650-2	chr4	184824521	184824778	+	0.000	0.000	32.9	2.0	16.45	2.35e-27
Merged-chr4-185128487-2	chr4	185128297	185128697	+	0.000	0.000	40.3	8.0	5.04	6.78e-16
Merged-chr4-185247303-2	chr4	185247174	185247407	+	0.000	0.000	8.2	0.5	16.45	5.88e-08
Merged-chr4-185490552-2	chr4	185490384	185490711	+	0.000	0.000	12.3	1.0	12.34	8.32e-10
Merged-chr4-185541513-2	chr4	185541262	185541812	+	0.000	0.000	30.4	8.0	3.80	2.10e-09
Merged-chr4-185694090-2	chr4	185693846	185694379	+	0.000	0.000	55.1	24.5	2.25	8.05e-08
Merged-chr4-185707809-2	chr4	185707656	185707930	+	0.000	0.000	23.4	5.0	4.69	3.91e-09
Merged-chr4-185711963-2	chr4	185711789	185712139	+	0.000	0.000	65.0	13.0	5.00	4.36e-24
Merged-chr4-185874902-3	chr4	185874627	185875170	+	0.000	0.000	36.2	15.0	2.41	2.99e-06
Merged-chr4-185875980-2	chr4	185875894	185876075	+	0.000	0.000	6.6	0.5	13.16	1.32e-05
Merged-chr4-186118856-1	chr4	186118712	186119000	+	0.000	0.000	7.4	0.5	14.81	9.40e-07
Merged-chr4-186839871-3	chr4	186839569	186840186	+	0.000	0.000	51.8	28.5	1.82	9.19e-05
Merged-chr4-186904306-2	chr4	186904136	186904462	+	0.000	0.000	26.3	1.0	26.32	9.47e-28
Merged-chr4-186935041-1	chr4	186934930	186935153	+	0.000	0.000	10.7	1.0	10.69	1.11e-07
Merged-chr4-186978314-2	chr4	186978126	186978494	+	0.000	0.000	12.3	0.5	24.68	3.09e-13
Merged-chr4-187611182-2	chr4	187611048	187611316	+	0.000	0.000	17.3	5.0	3.45	1.99e-05
Merged-chr4-187811863-2	chr4	187811731	187812033	+	0.000	0.000	7.4	1.0	7.40	8.32e-05
Merged-chr4-188127646-2	chr4	188127487	188127796	+	0.000	0.000	56.8	32.0	1.77	7.70e-05
Merged-chr5-379604-1	chr5	379528	379680	+	0.000	0.000	6.6	0.5	13.16	1.32e-05
Merged-chr5-392617-2	chr5	392451	392768	+	0.000	0.000	28.8	9.5	3.03	8.62e-07
Merged-chr5-456414-1	chr5	456330	456498	+	0.000	0.000	14.8	4.0	3.70	7.63e-05
Merged-chr5-459010-2	chr5	458805	459231	+	0.000	0.000	99.1	31.0	3.20	2.35e-22
Merged-chr5-891364-2	chr5	891213	891494	+	0.000	0.000	15.6	4.0	3.91	1.99e-05
Merged-chr5-990363-2	chr5	990096	990571	+	0.000	0.000	38.7	15.0	2.58	4.63e-07
Merged-chr5-993726-2	chr5	993562	993889	+	0.000	0.000	31.7	12.0	2.64	3.37e-06
Merged-chr5-1083426-2	chr5	1083248	1083609	+	0.000	0.000	22.6	0.5	45.24	1.29e-28
Merged-chr5-1100090-2	chr5	1099942	1100240	+	0.000	0.000	21.4	3.0	7.13	1.18e-11
Merged-chr5-1105572-1	chr5	1105473	1105671	+	0.000	0.000	9.9	1.0	9.87	1.13e-06
Merged-chr5-1111334-4	chr5	1110957	1111695	+	0.000	0.000	38.7	14.0	2.76	8.79e-08
Merged-chr5-1118338-2	chr5	1118127	1118558	+	0.000	0.000	30.8	13.0	2.37	3.79e-05
Merged-chr5-1138327-2	chr5	1138218	1138428	+	0.000	0.000	7.4	1.0	7.40	8.32e-05
Merged-chr5-1139858-1	chr5	1139735	1139982	+	0.000	0.000	8.2	1.0	8.23	1.02e-05
Merged-chr5-1311457-2	chr5	1311212	1311629	+	0.000	0.000	8.2	1.0	8.23	1.02e-05
Merged-chr5-1470034-2	chr5	1469791	1470265	+	0.000	0.000	67.4	36.0	1.87	2.49e-06
Merged-chr5-1522286-4	chr5	1521977	1522601	+	0.000	0.000	93.4	60.0	1.56	4.75e-05
Merged-chr5-1662564-1	chr5	1662447	1662681	+	0.000	0.000	7.4	1.0	7.40	8.32e-05
Merged-chr5-3594167-2	chr5	3593981	3594370	+	0.000	0.000	9.9	0.5	19.74	3.26e-09
Merged-chr5-5497317-2	chr5	5497173	5497481	+	0.000	0.000	14.0	3.0	4.66	1.61e-05
Merged-chr5-5523381-2	chr5	5523234	5523525	+	0.000	0.000	10.7	1.0	10.69	1.11e-07
Merged-chr5-6408767-2	chr5	6408557	6408929	+	0.000	0.000	12.3	2.0	6.17	1.36e-06
Merged-chr5-6722226-2	chr5	6721993	6722466	+	0.000	0.000	16.5	2.0	8.23	4.80e-10
Merged-chr5-8770658-2	chr5	8770499	8770820	+	0.000	0.000	6.6	0.5	13.16	1.32e-05
Merged-chr5-8825561-1	chr5	8825469	8825654	+	0.000	0.000	9.9	1.0	9.87	1.13e-06
Merged-chr5-9060080-2	chr5	9059854	9060320	+	0.000	0.000	112.7	66.5	1.69	2.28e-07
Merged-chr5-10392884-2	chr5	10392649	10393118	+	0.000	0.000	119.7	73.0	1.64	4.84e-07
Merged-chr5-10490094-2	chr5	10489856	10490316	+	0.000	0.000	99.5	58.0	1.72	6.16e-07
Merged-chr5-10508905-2	chr5	10508809	10509016	+	0.000	0.000	7.4	0.5	14.81	9.40e-07
Merged-chr5-10551540-2	chr5	10551251	10551830	+	0.000	0.000	226.2	150.0	1.51	4.58e-09
Merged-chr5-10563826-5	chr5	10563269	10564403	+	0.000	0.000	146.8	59.0	2.49	1.18e-21
Merged-chr5-10578201-2	chr5	10578029	10578367	+	0.000	0.000	50.6	2.5	20.23	2.24e-46
Merged-chr5-10612364-1	chr5	10612216	10612513	+	0.000	0.000	8.2	0.5	16.45	5.88e-08
Merged-chr5-10632266-2	chr5	10632092	10632442	+	0.000	0.000	47.7	7.0	6.82	2.16e-23
Merged-chr5-10634974-1	chr5	10634886	10635063	+	0.000	0.000	10.3	0.5	20.56	1.63e-10
Merged-chr5-10661985-2	chr5	10661647	10662398	+	0.000	0.000	15.2	0.5	30.43	1.42e-17
Merged-chr5-10663977-2	chr5	10663821	10664091	+	0.000	0.000	9.0	1.0	9.05	1.13e-06
Merged-chr5-10699725-2	chr5	10699591	10699835	+	0.000	0.000	12.3	0.5	24.68	3.09e-13
Merged-chr5-10701836-1	chr5	10701762	10701911	+	0.000	0.000	7.4	1.0	7.40	8.32e-05
Merged-chr5-10733183-2	chr5	10732893	10733488	+	0.000	0.000	64.2	30.0	2.14	4.65e-08
Merged-chr5-10962280-2	chr5	10962124	10962465	+	0.000	0.000	7.4	1.0	7.40	8.32e-05
Merged-chr5-14149035-2	chr5	14148906	14149188	+	0.000	0.000	17.3	1.0	17.27	1.09e-15
Merged-chr5-14157164-2	chr5	14157001	14157330	+	0.000	0.000	37.8	13.0	2.91	4.08e-08
Merged-chr5-14201541-2	chr5	14201381	14201694	+	0.000	0.000	46.9	24.0	1.95	4.24e-05
Merged-chr5-14219293-2	chr5	14219126	14219508	+	0.000	0.000	8.2	0.5	16.45	5.88e-08
Merged-chr5-14251234-2	chr5	14251100	14251376	+	0.000	0.000	17.3	3.0	5.76	2.16e-08
Merged-chr5-14342447-2	chr5	14342204	14342674	+	0.000	0.000	109.4	52.5	2.08	6.55e-12
Merged-chr5-14418621-2	chr5	14418453	14418801	+	0.000	0.000	8.6	1.0	8.64	1.02e-05
Merged-chr5-14438352-2	chr5	14438225	14438491	+	0.000	0.000	19.7	2.0	9.87	6.48e-13
Merged-chr5-14663872-2	chr5	14663716	14664025	+	0.000	0.000	42.0	9.0	4.66	6.24e-15
Merged-chr5-14671646-2	chr5	14671505	14671795	+	0.000	0.000	27.1	1.0	27.14	3.50e-29
Merged-chr5-15571295-2	chr5	15571121	15571461	+	0.000	0.000	23.0	4.0	5.76	5.97e-11
Merged-chr5-15606595-4	chr5	15606253	15606930	+	0.000	0.000	41.1	12.0	3.43	4.52e-11
Merged-chr5-15621363-2	chr5	15621202	15621522	+	0.000	0.000	25.5	8.0	3.19	1.17e-06
Merged-chr5-15635384-2	chr5	15635196	15635530	+	0.000	0.000	13.2	1.0	13.16	6.36e-11
Merged-chr5-15821729-2	chr5	15821535	15821927	+	0.000	0.000	39.5	19.0	2.08	3.82e-05
Merged-chr5-16467552-2	chr5	16467404	16467710	+	0.000	0.000	26.3	5.0	5.26	3.05e-11
Merged-chr5-16536346-2	chr5	16536065	16536613	+	0.000	0.000	71.2	35.0	2.03	6.07e-08
Merged-chr5-16539319-2	chr5	16539163	16539493	+	0.000	0.000	28.8	8.5	3.39	9.92e-08
Merged-chr5-16656713-2	chr5	16656464	16656983	+	0.000	0.000	54.3	9.0	6.03	2.16e-24
Merged-chr5-16659678-2	chr5	16659496	16659891	+	0.000	0.000	11.9	1.0	11.93	1.00e-08
Merged-chr5-16743153-2	chr5	16742993	16743312	+	0.000	0.000	69.1	39.0	1.77	9.07e-06
Merged-chr5-16924484-2	chr5	16924260	16924756	+	0.000	0.000	35.4	17.0	2.08	8.66e-05
Merged-chr5-16992464-4	chr5	16992068	16992861	+	0.000	0.000	67.4	31.0	2.18	1.43e-08
Merged-chr5-17001588-2	chr5	17001393	17001799	+	0.000	0.000	21.4	4.0	5.35	1.92e-09
Merged-chr5-17181307-4	chr5	17180906	17181718	+	0.000	0.000	142.3	88.0	1.62	7.51e-08
Merged-chr5-17188010-2	chr5	17187902	17188126	+	0.000	0.000	11.9	0.5	23.85	7.42e-12
Merged-chr5-17257966-2	chr5	17257773	17258151	+	0.000	0.000	30.4	6.0	5.07	2.56e-12
Merged-chr5-17284906-1	chr5	17284785	17285027	+	0.000	0.000	6.6	0.5	13.16	1.32e-05
Merged-chr5-18746225-1	chr5	18746091	18746359	+	0.000	0.000	6.6	0.5	13.16	1.32e-05
Merged-chr5-31854482-2	chr5	31854275	31854741	+	0.000	0.000	18.1	4.0	4.52	2.48e-07
Merged-chr5-32098488-2	chr5	32098204	32098734	+	0.000	0.000	212.6	94.0	2.26	1.14e-25
Merged-chr5-32193755-2	chr5	32193520	32193996	+	0.000	0.000	81.4	39.0	2.09	2.83e-09
Merged-chr5-32531743-2	chr5	32531570	32531931	+	0.000	0.000	42.0	13.0	3.23	4.57e-10
Merged-chr5-32532368-2	chr5	32532140	32532580	+	0.000	0.000	35.4	11.5	3.08	1.91e-08
Merged-chr5-32542755-2	chr5	32542603	32542894	+	0.000	0.000	8.2	1.0	8.23	1.02e-05
Merged-chr5-33363056-2	chr5	33362890	33363303	+	0.000	0.000	8.2	1.0	8.23	1.02e-05
Merged-chr5-34416023-2	chr5	34415883	34416160	+	0.000	0.000	12.3	1.0	12.34	8.32e-10
Merged-chr5-34487524-2	chr5	34487347	34487709	+	0.000	0.000	27.1	11.0	2.47	3.27e-05
Merged-chr5-34525908-2	chr5	34525722	34526102	+	0.000	0.000	66.2	6.0	11.04	1.14e-44
Merged-chr5-34571462-3	chr5	34571070	34571838	+	0.000	0.000	53.5	30.0	1.78	9.31e-05
Merged-chr5-34599695-2	chr5	34599542	34599884	+	0.000	0.000	18.1	3.0	6.03	3.57e-09
Merged-chr5-34609501-2	chr5	34609294	34609745	+	0.000	0.000	55.5	29.0	1.91	1.10e-05
Merged-chr5-34618834-2	chr5	34618687	34618965	+	0.000	0.000	32.9	1.0	32.90	1.44e-36
Merged-chr5-34620508-3	chr5	34620227	34620776	+	0.000	0.000	128.7	74.0	1.74	7.99e-09
Merged-chr5-34626247-2	chr5	34626084	34626412	+	0.000	0.000	79.0	48.0	1.65	4.28e-05
Merged-chr5-34691563-1	chr5	34691489	34691638	+	0.000	0.000	8.2	1.0	8.23	1.02e-05
Merged-chr5-34694540-2	chr5	34694341	34694721	+	0.000	0.000	14.4	0.5	28.79	4.25e-16
Merged-chr5-34695800-2	chr5	34695660	34695940	+	0.000	0.000	16.5	5.0	3.29	6.90e-05
Merged-chr5-34705596-1	chr5	34705508	34705685	+	0.000	0.000	7.4	1.0	7.40	8.32e-05
Merged-chr5-34792010-2	chr5	34791767	34792256	+	0.000	0.000	250.9	120.0	2.09	2.83e-25
Merged-chr5-34935438-2	chr5	34935288	34935571	+	0.000	0.000	14.8	1.0	14.81	4.52e-12
Merged-chr5-36071389-2	chr5	36071247	36071546	+	0.000	0.000	14.8	2.0	7.40	2.93e-08
Merged-chr5-36723130-2	chr5	36722973	36723276	+	0.000	0.000	12.3	2.0	6.17	1.36e-06
Merged-chr5-36739984-3	chr5	36739692	36740288	+	0.000	0.000	24.7	6.0	4.11	2.48e-08
Merged-chr5-37736079-2	chr5	37735953	37736218	+	0.000	0.000	15.6	1.0	15.63	3.00e-13
Merged-chr5-38403637-2	chr5	38403409	38403845	+	0.000	0.000	104.5	54.0	1.93	1.03e-09
Merged-chr5-38447185-2	chr5	38447055	38447310	+	0.000	0.000	8.2	0.5	16.45	5.88e-08
Merged-chr5-38467040-2	chr5	38466846	38467226	+	0.000	0.000	32.9	8.0	4.11	1.33e-10
Merged-chr5-38582842-2	chr5	38582643	38583098	+	0.000	0.000	26.3	4.0	6.58	2.40e-13
Merged-chr5-38651058-2	chr5	38650832	38651314	+	0.000	0.000	103.2	63.0	1.64	2.35e-06
Merged-chr5-38807709-2	chr5	38807504	38807907	+	0.000	0.000	49.8	20.0	2.49	3.15e-08
Merged-chr5-38809558-2	chr5	38809447	38809669	+	0.000	0.000	17.3	5.0	3.45	1.99e-05
Merged-chr5-38810013-2	chr5	38809836	38810191	+	0.000	0.000	57.6	33.0	1.74	9.34e-05
Merged-chr5-39058341-2	chr5	39058212	39058475	+	0.000	0.000	16.5	0.5	32.90	4.42e-19
Merged-chr5-39077146-2	chr5	39077044	39077265	+	0.000	0.000	17.7	4.5	3.93	5.27e-06
Merged-chr5-39256688-2	chr5	39256483	39256885	+	0.000	0.000	43.2	9.0	4.80	2.76e-16
Merged-chr5-39274880-2	chr5	39274613	39275143	+	0.000	0.000	34.5	4.0	8.64	2.07e-20
Merged-chr5-39340689-2	chr5	39340504	39340828	+	0.000	0.000	10.3	1.5	6.85	4.10e-06
Merged-chr5-39361094-2	chr5	39360945	39361232	+	0.000	0.000	14.8	3.5	4.23	1.86e-05
Merged-chr5-39440402-2	chr5	39440256	39440540	+	0.000	0.000	14.8	2.0	7.40	2.93e-08
Merged-chr5-39502149-2	chr5	39501956	39502345	+	0.000	0.000	32.9	15.0	2.19	9.03e-05
Merged-chr5-39780527-2	chr5	39780327	39780723	+	0.000	0.000	44.4	23.0	1.93	6.37e-05
Merged-chr5-40142079-2	chr5	40141916	40142241	+	0.000	0.000	15.6	0.5	31.26	1.42e-17
Merged-chr5-40142737-1	chr5	40142605	40142870	+	0.000	0.000	7.4	0.5	14.81	9.40e-07
Merged-chr5-40221938-1	chr5	40221851	40222025	+	0.000	0.000	8.6	1.0	8.64	1.02e-05
Merged-chr5-40384381-2	chr5	40384251	40384547	+	0.000	0.000	9.0	1.0	9.05	1.13e-06
Merged-chr5-40404821-2	chr5	40404683	40404944	+	0.000	0.000	8.2	0.5	16.45	5.88e-08
Merged-chr5-40447120-2	chr5	40446933	40447311	+	0.000	0.000	40.3	14.0	2.88	1.08e-08
Merged-chr5-40569886-4	chr5	40569604	40570176	+	0.000	0.000	42.0	14.0	3.00	3.63e-09
Merged-chr5-41864147-2	chr5	41863963	41864367	+	0.000	0.000	12.3	3.0	4.11	7.14e-05
Merged-chr5-41893674-1	chr5	41893555	41893794	+	0.000	0.000	6.6	0.5	13.16	1.32e-05
Merged-chr5-43009479-2	chr5	43009324	43009636	+	0.000	0.000	39.9	17.0	2.35	3.39e-06
Merged-chr5-43014951-2	chr5	43014861	43015039	+	0.000	0.000	10.7	2.0	5.35	4.65e-05
Merged-chr5-43038110-1	chr5	43038025	43038195	+	0.000	0.000	13.6	2.0	6.79	2.07e-07
Merged-chr5-43156508-2	chr5	43156372	43156672	+	0.000	0.000	8.2	1.0	8.23	1.02e-05
Merged-chr5-43227870-2	chr5	43227685	43228065	+	0.000	0.000	10.7	0.5	21.39	1.63e-10
Merged-chr5-43302711-1	chr5	43302558	43302864	+	0.000	0.000	7.0	0.5	13.98	1.32e-05
Merged-chr5-43304734-1	chr5	43304561	43304907	+	0.000	0.000	9.0	1.0	9.05	1.13e-06
Merged-chr5-43422362-2	chr5	43422197	43422522	+	0.000	0.000	25.5	4.0	6.37	1.57e-12
Merged-chr5-43638736-2	chr5	43638626	43638854	+	0.000	0.000	8.2	1.0	8.23	1.02e-05
Merged-chr5-43658745-2	chr5	43658554	43658948	+	0.000	0.000	26.3	3.0	8.77	3.53e-16
Merged-chr5-52675009-2	chr5	52674839	52675149	+	0.000	0.000	12.3	3.0	4.11	7.14e-05
Merged-chr5-52690600-2	chr5	52690492	52690741	+	0.000	0.000	7.0	0.5	13.98	1.32e-05
Merged-chr5-52804589-1	chr5	52804493	52804685	+	0.000	0.000	10.3	1.5	6.85	4.10e-06
Merged-chr5-52845090-2	chr5	52844959	52845243	+	0.000	0.000	7.8	1.0	7.81	8.32e-05
Merged-chr5-52984485-2	chr5	52984370	52984626	+	0.000	0.000	12.3	1.0	12.34	8.32e-10
Merged-chr5-53024151-2	chr5	53024021	53024285	+	0.000	0.000	25.5	7.0	3.64	1.07e-07
Merged-chr5-53031945-2	chr5	53031706	53032184	+	0.000	0.000	137.0	79.0	1.73	3.74e-09
Merged-chr5-53193976-2	chr5	53193818	53194133	+	0.000	0.000	16.5	0.5	32.90	4.42e-19
Merged-chr5-53303330-2	chr5	53303096	53303565	+	0.000	0.000	69.1	28.0	2.47	4.78e-11
Merged-chr5-53356102-2	chr5	53355963	53356254	+	0.000	0.000	16.5	5.0	3.29	6.90e-05
Merged-chr5-53411481-2	chr5	53411353	53411599	+	0.000	0.000	6.2	0.5	12.34	1.32e-05
Merged-chr5-53472455-2	chr5	53472279	53472631	+	0.000	0.000	17.3	5.5	3.14	6.32e-05
Merged-chr5-53908021-2	chr5	53907913	53908137	+	0.000	0.000	7.4	0.5	14.81	9.40e-07
Merged-chr5-54087572-2	chr5	54087331	54087840	+	0.000	0.000	22.2	3.5	6.35	2.95e-11
Merged-chr5-54753233-2	chr5	54753060	54753399	+	0.000	0.000	17.3	3.0	5.76	2.16e-08
Merged-chr5-54775020-2	chr5	54774783	54775228	+	0.000	0.000	20.6	7.0	2.94	4.44e-05
Merged-chr5-54981302-1	chr5	54981228	54981377	+	0.000	0.000	9.9	1.0	9.87	1.13e-06
Merged-chr5-54986441-2	chr5	54986261	54986598	+	0.000	0.000	53.5	23.0	2.32	6.15e-08
Merged-chr5-54991044-2	chr5	54990782	54991328	+	0.000	0.000	111.0	66.0	1.68	2.75e-07
Merged-chr5-55072960-2	chr5	55072762	55073113	+	0.000	0.000	13.2	0.5	26.32	1.19e-14
Merged-chr5-55169803-1	chr5	55169695	55169911	+	0.000	0.000	7.4	0.5	14.81	9.40e-07
Merged-chr5-55179750-2	chr5	55179624	55179869	+	0.000	0.000	13.2	0.5	26.32	1.19e-14
Merged-chr5-55234442-3	chr5	55234145	55234687	+	0.000	0.000	47.7	10.0	4.77	2.21e-17
Merged-chr5-55338315-2	chr5	55338185	55338465	+	0.000	0.000	15.6	4.0	3.91	1.99e-05
Merged-chr5-55576148-2	chr5	55576008	55576282	+	0.000	0.000	13.2	1.0	13.16	6.36e-11
Merged-chr5-55853394-2	chr5	55853218	55853545	+	0.000	0.000	20.6	3.0	6.85	8.31e-11
Merged-chr5-55903545-2	chr5	55903375	55903725	+	0.000	0.000	82.7	49.0	1.69	1.04e-05
Merged-chr5-55933346-2	chr5	55933010	55933555	+	0.000	0.000	15.2	0.5	30.43	1.42e-17
Merged-chr5-56012054-2	chr5	56011849	56012259	+	0.000	0.000	88.8	57.0	1.56	8.41e-05
Merged-chr5-56043863-2	chr5	56043705	56044023	+	0.000	0.000	31.3	14.0	2.23	5.99e-05
Merged-chr5-56169613-2	chr5	56169377	56169847	+	0.000	0.000	78.1	18.0	4.34	1.42e-25
Merged-chr5-56185992-2	chr5	56185850	56186131	+	0.000	0.000	28.8	7.5	3.84	7.74e-09
Merged-chr5-56269737-2	chr5	56269607	56269866	+	0.000	0.000	16.5	4.0	4.11	4.89e-06
Merged-chr5-56319210-3	chr5	56318929	56319476	+	0.000	0.000	47.7	17.0	2.81	1.67e-09
Merged-chr5-56329098-2	chr5	56328837	56329435	+	0.000	0.000	54.3	10.0	5.43	2.40e-22
Merged-chr5-56339900-2	chr5	56339748	56340040	+	0.000	0.000	14.0	0.5	27.97	1.19e-14
Merged-chr5-56342910-3	chr5	56342657	56343168	+	0.000	0.000	60.9	34.0	1.79	3.52e-05
Merged-chr5-56356236-3	chr5	56355915	56356483	+	0.000	0.000	23.9	7.5	3.18	4.13e-06
Merged-chr5-56409694-2	chr5	56409366	56410077	+	0.000	0.000	66.6	29.0	2.30	2.70e-09
Merged-chr5-56705625-2	chr5	56705479	56705777	+	0.000	0.000	12.3	2.0	6.17	1.36e-06
Merged-chr5-57221163-2	chr5	57221018	57221285	+	0.000	0.000	13.2	3.0	4.39	1.61e-05
Merged-chr5-57499411-3	chr5	57499193	57499686	+	0.000	0.000	31.3	6.0	5.21	4.91e-13
Merged-chr5-57576549-2	chr5	57576378	57576708	+	0.000	0.000	13.2	2.5	5.26	2.38e-06
Merged-chr5-57837796-2	chr5	57837666	57837961	+	0.000	0.000	20.6	6.5	3.16	1.61e-05
Merged-chr5-57842329-1	chr5	57842192	57842466	+	0.000	0.000	12.7	2.0	6.37	1.36e-06
Merged-chr5-58149416-2	chr5	58149291	58149546	+	0.000	0.000	8.2	1.0	8.23	1.02e-05
Merged-chr5-58259939-2	chr5	58259630	58260233	+	0.000	0.000	193.7	78.0	2.48	4.85e-28
Merged-chr5-58369994-2	chr5	58369805	58370180	+	0.000	0.000	12.3	2.0	6.17	1.36e-06
Merged-chr5-58450967-2	chr5	58450852	58451114	+	0.000	0.000	10.7	2.0	5.35	4.65e-05
Merged-chr5-58462315-2	chr5	58462143	58462494	+	0.000	0.000	37.0	16.0	2.31	4.98e-06
Merged-chr5-58760002-2	chr5	58759845	58760185	+	0.000	0.000	17.3	2.0	8.64	5.61e-11
Merged-chr5-59036515-2	chr5	59036361	59036652	+	0.000	0.000	26.3	11.0	2.39	8.21e-05
Merged-chr5-59092975-2	chr5	59092828	59093142	+	0.000	0.000	18.9	0.5	37.84	3.61e-22
Merged-chr5-59134048-3	chr5	59133779	59134233	+	0.000	0.000	8.2	1.0	8.23	1.02e-05
Merged-chr5-59151308-2	chr5	59151115	59151451	+	0.000	0.000	15.6	0.5	31.26	1.42e-17
Merged-chr5-59194090-2	chr5	59193811	59194402	+	0.000	0.000	88.8	48.0	1.85	1.46e-07
Merged-chr5-59206320-2	chr5	59206061	59206579	+	0.000	0.000	87.2	41.0	2.13	2.83e-10
Merged-chr5-59292878-1	chr5	59292729	59293028	+	0.000	0.000	12.3	1.0	12.34	8.32e-10
Merged-chr5-59329080-3	chr5	59328635	59329495	+	0.000	0.000	97.9	36.5	2.68	8.10e-17
Merged-chr5-59484184-2	chr5	59483988	59484442	+	0.000	0.000	38.2	1.0	38.25	7.22e-46
Merged-chr5-59591344-2	chr5	59591188	59591499	+	0.000	0.000	46.9	6.0	7.81	3.22e-25
Merged-chr5-59598761-2	chr5	59598610	59598924	+	0.000	0.000	25.5	4.0	6.37	1.57e-12
Merged-chr5-59746472-4	chr5	59746217	59746738	+	0.000	0.000	37.8	13.0	2.91	4.08e-08
Merged-chr5-59763699-2	chr5	59763565	59763837	+	0.000	0.000	22.2	4.0	5.55	3.46e-10
Merged-chr5-60185467-1	chr5	60185345	60185589	+	0.000	0.000	7.4	0.5	14.81	9.40e-07
Merged-chr5-60652433-2	chr5	60652249	60652614	+	0.000	0.000	32.1	14.0	2.29	2.57e-05
Merged-chr5-60826730-2	chr5	60826560	60826878	+	0.000	0.000	6.6	0.5	13.16	1.32e-05
Merged-chr5-60829781-2	chr5	60829658	60829931	+	0.000	0.000	7.4	1.0	7.40	8.32e-05
Merged-chr5-60844432-4	chr5	60844069	60844792	+	0.000	0.000	44.4	12.5	3.55	3.55e-12
Merged-chr5-61228440-2	chr5	61228275	61228617	+	0.000	0.000	60.0	21.0	2.86	2.98e-12
Merged-chr5-61263445-1	chr5	61263178	61263712	+	0.000	0.000	8.2	1.0	8.23	1.02e-05
Merged-chr5-61298812-2	chr5	61298626	61299010	+	0.000	0.000	61.3	31.5	1.95	2.05e-06
Merged-chr5-61306901-2	chr5	61306645	61307132	+	0.000	0.000	100.4	42.0	2.39	2.22e-14
Merged-chr5-61389962-2	chr5	61389849	61390068	+	0.000	0.000	8.2	0.5	16.45	5.88e-08
Merged-chr5-61394537-2	chr5	61394378	61394714	+	0.000	0.000	37.0	6.0	6.17	1.32e-17
Merged-chr5-61467918-2	chr5	61467764	61468078	+	0.000	0.000	26.3	6.0	4.39	1.34e-09
Merged-chr5-62268438-2	chr5	62268290	62268589	+	0.000	0.000	12.3	2.0	6.17	1.36e-06
Merged-chr5-63131817-2	chr5	63131699	63132003	+	0.000	0.000	8.2	1.0	8.23	1.02e-05
Merged-chr5-64181036-4	chr5	64180723	64181404	+	0.000	0.000	33.7	15.0	2.25	4.02e-05
Merged-chr5-64680457-2	chr5	64680324	64680608	+	0.000	0.000	7.4	0.5	14.81	9.40e-07
Merged-chr5-64966330-2	chr5	64966152	64966504	+	0.000	0.000	10.7	0.5	21.39	1.63e-10
Merged-chr5-65161442-2	chr5	65161304	65161558	+	0.000	0.000	7.4	0.5	14.81	9.40e-07
Merged-chr5-65203961-2	chr5	65203810	65204112	+	0.000	0.000	28.8	12.0	2.40	5.58e-05
Merged-chr5-65483036-3	chr5	65482776	65483303	+	0.000	0.000	74.0	34.0	2.18	2.01e-09
Merged-chr5-65774593-2	chr5	65774482	65774707	+	0.000	0.000	13.2	1.0	13.16	6.36e-11
Merged-chr5-65790573-2	chr5	65790428	65790740	+	0.000	0.000	9.9	1.0	9.87	1.13e-06
Merged-chr5-65819985-2	chr5	65819815	65820142	+	0.000	0.000	19.7	5.0	3.95	1.40e-06
Merged-chr5-65871986-2	chr5	65871897	65872076	+	0.000	0.000	8.2	0.5	16.45	5.88e-08
Merged-chr5-66811059-2	chr5	66810887	66811229	+	0.000	0.000	11.5	2.0	5.76	8.31e-06
Merged-chr5-66822190-2	chr5	66821896	66822463	+	0.000	0.000	80.6	0.5	161.22	7.01e-144
Merged-chr5-66849992-2	chr5	66849843	66850140	+	0.000	0.000	26.3	11.0	2.39	8.21e-05
Merged-chr5-66946135-2	chr5	66945944	66946324	+	0.000	0.000	60.0	17.0	3.53	4.62e-16
Merged-chr5-67010989-4	chr5	67010536	67011439	+	0.000	0.000	268.2	165.5	1.62	1.62e-13
Merged-chr5-67012436-2	chr5	67012313	67012559	+	0.000	0.000	35.0	9.0	3.88	1.56e-10
Merged-chr5-67062764-1	chr5	67062659	67062870	+	0.000	0.000	8.2	1.0	8.23	1.02e-05
Merged-chr5-67083583-2	chr5	67083433	67083783	+	0.000	0.000	9.9	0.5	19.74	3.26e-09
Merged-chr5-67090760-2	chr5	67090562	67090964	+	0.000	0.000	29.6	6.0	4.94	1.29e-11
Merged-chr5-67174146-2	chr5	67173939	67174332	+	0.000	0.000	9.0	1.0	9.05	1.13e-06
Merged-chr5-67315552-2	chr5	67315249	67315902	+	0.000	0.000	116.0	48.0	2.42	1.82e-16
Merged-chr5-67360284-2	chr5	67360079	67360554	+	0.000	0.000	11.5	0.5	23.03	7.42e-12
Merged-chr5-67908270-2	chr5	67908130	67908400	+	0.000	0.000	8.2	0.5	16.45	5.88e-08
Merged-chr5-68141755-2	chr5	68141606	68141909	+	0.000	0.000	15.6	1.0	15.63	3.00e-13
Merged-chr5-68171273-2	chr5	68171169	68171394	+	0.000	0.000	6.6	0.5	13.16	1.32e-05
Merged-chr5-68242898-2	chr5	68242732	68243074	+	0.000	0.000	29.6	10.0	2.96	7.64e-07
Merged-chr5-68316239-2	chr5	68316114	68316377	+	0.000	0.000	6.6	0.5	13.16	1.32e-05
Merged-chr5-68369708-2	chr5	68369569	68369835	+	0.000	0.000	8.2	0.5	16.45	5.88e-08
Merged-chr5-68444398-1	chr5	68444173	68444624	+	0.000	0.000	10.7	1.0	10.69	1.11e-07
Merged-chr5-68517674-2	chr5	68517475	68517845	+	0.000	0.000	30.4	6.0	5.07	2.56e-12
Merged-chr5-68519398-2	chr5	68519231	68519550	+	0.000	0.000	23.0	8.0	2.88	1.14e-05
Merged-chr5-69234991-3	chr5	69234673	69235319	+	0.000	0.000	66.6	39.0	1.71	5.07e-05
Merged-chr5-69273607-2	chr5	69273451	69273748	+	0.000	0.000	13.2	0.5	26.32	1.19e-14
Merged-chr5-69288878-2	chr5	69288725	69289030	+	0.000	0.000	22.2	2.0	11.10	5.53e-16
Merged-chr5-69431437-2	chr5	69431319	69431573	+	0.000	0.000	9.0	0.5	18.10	3.26e-09
Merged-chr5-69443149-2	chr5	69443023	69443254	+	0.000	0.000	7.4	0.5	14.81	9.40e-07
Merged-chr5-72020428-1	chr5	72020301	72020555	+	0.000	0.000	6.6	0.5	13.16	1.32e-05
Merged-chr5-72126089-2	chr5	72125909	72126254	+	0.000	0.000	13.2	1.0	13.16	6.36e-11
Merged-chr5-72236022-2	chr5	72235835	72236203	+	0.000	0.000	41.1	6.5	6.33	1.13e-19
Merged-chr5-72244477-2	chr5	72244371	72244583	+	0.000	0.000	9.0	1.0	9.05	1.13e-06
Merged-chr5-72402747-3	chr5	72402395	72403110	+	0.000	0.000	24.7	9.0	2.74	2.45e-05
Merged-chr5-72557701-3	chr5	72557474	72557946	+	0.000	0.000	20.2	6.0	3.36	5.18e-06
Merged-chr5-72823091-2	chr5	72822985	72823202	+	0.000	0.000	7.4	1.0	7.40	8.32e-05
Merged-chr5-72951885-2	chr5	72951756	72951987	+	0.000	0.000	15.2	0.5	30.43	1.42e-17
Merged-chr5-73123024-2	chr5	73122778	73123264	+	0.000	0.000	79.8	47.5	1.68	1.82e-05
Merged-chr5-73274943-2	chr5	73274733	73275118	+	0.000	0.000	13.2	0.5	26.32	1.19e-14
Merged-chr5-73591314-2	chr5	73591184	73591478	+	0.000	0.000	18.9	6.0	3.15	5.69e-05
Merged-chr5-73617694-2	chr5	73617435	73617985	+	0.000	0.000	185.1	102.0	1.81	1.05e-13
Merged-chr5-73654426-3	chr5	73654111	73654808	+	0.000	0.000	34.5	11.0	3.14	2.10e-08
Merged-chr5-73707457-1	chr5	73707305	73707610	+	0.000	0.000	8.2	1.0	8.23	1.02e-05
Merged-chr5-73835908-2	chr5	73835738	73836045	+	0.000	0.000	14.0	2.0	6.99	2.07e-07
Merged-chr5-74141202-2	chr5	74140994	74141408	+	0.000	0.000	87.2	49.0	1.78	6.15e-07
Merged-chr5-74240923-2	chr5	74240744	74241118	+	0.000	0.000	13.2	0.5	26.32	1.19e-14
Merged-chr5-74316319-4	chr5	74315960	74316674	+	0.000	0.000	226.2	114.0	1.98	1.58e-20
Merged-chr5-74577098-2	chr5	74576909	74577294	+	0.000	0.000	104.9	18.0	5.83	6.31e-44
Merged-chr5-74638345-1	chr5	74638233	74638458	+	0.000	0.000	23.4	9.0	2.60	6.68e-05
Merged-chr5-74680136-2	chr5	74679970	74680287	+	0.000	0.000	20.6	5.0	4.11	3.45e-07
Merged-chr5-75037271-2	chr5	75037096	75037451	+	0.000	0.000	32.9	14.0	2.35	2.57e-05
Merged-chr5-75348465-2	chr5	75348344	75348619	+	0.000	0.000	8.2	1.0	8.23	1.02e-05
Merged-chr5-75510147-2	chr5	75510019	75510254	+	0.000	0.000	15.6	4.0	3.91	1.99e-05
Merged-chr5-75543424-2	chr5	75543269	75543571	+	0.000	0.000	7.4	0.5	14.81	9.40e-07
Merged-chr5-76681487-2	chr5	76681360	76681644	+	0.000	0.000	12.3	0.5	24.68	3.09e-13
Merged-chr5-76692024-2	chr5	76691882	76692160	+	0.000	0.000	26.3	5.0	5.26	3.05e-11
Merged-chr5-76705750-2	chr5	76705617	76705869	+	0.000	0.000	9.0	1.0	9.05	1.13e-06
Merged-chr5-76831216-2	chr5	76830888	76831513	+	0.000	0.000	130.0	14.0	9.28	1.33e-76
Merged-chr5-76856090-2	chr5	76855827	76856314	+	0.000	0.000	32.1	9.0	3.56	2.21e-09
Merged-chr5-77770505-2	chr5	77770353	77770677	+	0.000	0.000	31.3	2.0	15.63	3.77e-26
Merged-chr5-77771796-1	chr5	77771710	77771882	+	0.000	0.000	6.6	0.5	13.16	1.32e-05
Merged-chr5-77777671-1	chr5	77777552	77777790	+	0.000	0.000	12.3	1.0	12.34	8.32e-10
Merged-chr5-77880167-2	chr5	77879963	77880342	+	0.000	0.000	77.3	20.0	3.87	2.88e-22
Merged-chr5-78406637-3	chr5	78406371	78406971	+	0.000	0.000	57.2	30.0	1.91	7.38e-06
Merged-chr5-78506750-1	chr5	78506676	78506825	+	0.000	0.000	9.0	0.5	18.10	3.26e-09
Merged-chr5-78518722-2	chr5	78518464	78518982	+	0.000	0.000	141.9	64.0	2.22	7.18e-17
Merged-chr5-78519466-1	chr5	78519368	78519565	+	0.000	0.000	11.1	0.5	22.21	7.42e-12
Merged-chr5-78530547-2	chr5	78530372	78530723	+	0.000	0.000	86.4	53.0	1.63	1.92e-05
Merged-chr5-78551139-2	chr5	78550940	78551309	+	0.000	0.000	13.2	1.0	13.16	6.36e-11
Merged-chr5-78553749-2	chr5	78553571	78553922	+	0.000	0.000	38.7	16.5	2.34	4.11e-06
Merged-chr5-78591479-2	chr5	78591352	78591592	+	0.000	0.000	17.3	3.5	4.94	1.87e-07
Merged-chr5-78611508-1	chr5	78611304	78611712	+	0.000	0.000	15.6	1.0	15.63	3.00e-13
Merged-chr5-78640791-2	chr5	78640677	78640905	+	0.000	0.000	23.0	7.0	3.29	1.35e-06
Merged-chr5-78720885-1	chr5	78720744	78721026	+	0.000	0.000	7.0	0.5	13.98	1.32e-05
Merged-chr5-79560937-2	chr5	79560796	79561046	+	0.000	0.000	7.4	0.5	14.81	9.40e-07
Merged-chr5-79563109-2	chr5	79562967	79563233	+	0.000	0.000	7.0	0.5	13.98	1.32e-05
Merged-chr5-79801152-2	chr5	79801012	79801319	+	0.000	0.000	7.4	0.5	14.81	9.40e-07
Merged-chr5-79946733-2	chr5	79946595	79946867	+	0.000	0.000	8.6	0.5	17.27	5.88e-08
Merged-chr5-80230031-1	chr5	80229899	80230164	+	0.000	0.000	6.6	0.5	13.16	1.32e-05
Merged-chr5-80255165-1	chr5	80255086	80255245	+	0.000	0.000	6.6	0.5	13.16	1.32e-05
Merged-chr5-80516997-2	chr5	80516777	80517204	+	0.000	0.000	111.9	58.0	1.93	4.15e-10
Merged-chr5-81971351-1	chr5	81971274	81971428	+	0.000	0.000	9.9	0.5	19.74	3.26e-09
Merged-chr5-82105665-1	chr5	82105562	82105769	+	0.000	0.000	6.6	0.5	13.16	1.32e-05
Merged-chr5-82362845-2	chr5	82362668	82363030	+	0.000	0.000	38.2	5.0	7.65	5.37e-21
Merged-chr5-82405840-2	chr5	82405661	82406021	+	0.000	0.000	35.4	17.0	2.08	8.66e-05
Merged-chr5-82422969-4	chr5	82422686	82423252	+	0.000	0.000	93.8	7.0	13.40	3.34e-69
Merged-chr5-82425758-2	chr5	82425644	82425853	+	0.000	0.000	13.2	2.0	6.58	2.07e-07
Merged-chr5-82512221-2	chr5	82512066	82512406	+	0.000	0.000	12.7	3.0	4.25	7.14e-05
Merged-chr5-82628725-2	chr5	82628581	82628898	+	0.000	0.000	9.0	0.5	18.10	3.26e-09
Merged-chr5-82885881-1	chr5	82885722	82886040	+	0.000	0.000	6.6	0.5	13.16	1.32e-05
Merged-chr5-83844897-2	chr5	83844756	83845024	+	0.000	0.000	8.2	1.0	8.23	1.02e-05
Merged-chr5-84032688-2	chr5	84032537	84032835	+	0.000	0.000	12.3	0.5	24.68	3.09e-13
Merged-chr5-87030311-2	chr5	87030159	87030448	+	0.000	0.000	9.9	0.5	19.74	3.26e-09
Merged-chr5-88780823-2	chr5	88780645	88781017	+	0.000	0.000	22.2	1.0	22.21	3.42e-22
Merged-chr5-88836529-2	chr5	88836313	88836747	+	0.000	0.000	49.8	10.0	4.98	9.32e-19
Merged-chr5-88881830-2	chr5	88881716	88881963	+	0.000	0.000	23.0	5.5	4.19	2.18e-08
Merged-chr5-89037270-2	chr5	89037115	89037421	+	0.000	0.000	8.2	1.0	8.23	1.02e-05
Merged-chr5-89314192-2	chr5	89313869	89314565	+	0.000	0.000	21.4	8.0	2.67	9.40e-05
Merged-chr5-89397097-4	chr5	89396728	89397416	+	0.000	0.000	26.3	5.0	5.26	3.05e-11
Merged-chr5-89932942-2	chr5	89932663	89933242	+	0.000	0.000	42.8	22.0	1.94	9.58e-05
Merged-chr5-90021323-2	chr5	90021094	90021554	+	0.000	0.000	59.2	27.0	2.19	6.88e-08
Merged-chr5-90932220-2	chr5	90931996	90932449	+	0.000	0.000	23.9	9.0	2.65	6.68e-05
Merged-chr5-90940788-2	chr5	90940660	90940903	+	0.000	0.000	9.9	1.5	6.58	2.77e-05
Merged-chr5-91058747-2	chr5	91058585	91058895	+	0.000	0.000	14.4	4.0	3.60	7.63e-05
Merged-chr5-91059629-2	chr5	91059464	91059789	+	0.000	0.000	37.8	9.0	4.20	2.38e-12
Merged-chr5-91132692-2	chr5	91132515	91132900	+	0.000	0.000	52.6	6.0	8.77	1.01e-30
Merged-chr5-91142637-2	chr5	91142483	91142826	+	0.000	0.000	11.5	1.0	11.52	1.00e-08
Merged-chr5-91339422-3	chr5	91339055	91339717	+	0.000	0.000	23.0	1.0	23.03	1.48e-23
Merged-chr5-92506134-2	chr5	92506003	92506279	+	0.000	0.000	10.7	0.5	21.39	1.63e-10
Merged-chr5-93142200-2	chr5	93142049	93142346	+	0.000	0.000	10.7	0.5	21.39	1.63e-10
Merged-chr5-93192788-2	chr5	93192662	93192929	+	0.000	0.000	9.0	0.5	18.10	3.26e-09
Merged-chr5-93249940-3	chr5	93249636	93250245	+	0.000	0.000	57.2	26.0	2.20	1.02e-07
Merged-chr5-93274513-2	chr5	93274259	93274750	+	0.000	0.000	121.7	47.0	2.59	1.64e-19
Merged-chr5-93418753-2	chr5	93418624	93418866	+	0.000	0.000	11.5	1.0	11.52	1.00e-08
Merged-chr5-93503889-2	chr5	93503599	93504083	+	0.000	0.000	44.4	21.0	2.12	7.93e-06
Merged-chr5-93564476-2	chr5	93564280	93564661	+	0.000	0.000	34.5	11.0	3.14	2.10e-08
Merged-chr5-93873839-2	chr5	93873706	93873969	+	0.000	0.000	9.9	1.0	9.87	1.13e-06
Merged-chr5-93887263-2	chr5	93887136	93887400	+	0.000	0.000	7.4	0.5	14.81	9.40e-07
Merged-chr5-95418125-2	chr5	95417917	95418311	+	0.000	0.000	32.9	13.0	2.53	6.21e-06
Merged-chr5-95619232-2	chr5	95618990	95619452	+	0.000	0.000	80.6	40.0	2.02	1.70e-08
Merged-chr5-95631378-2	chr5	95631233	95631548	+	0.000	0.000	23.0	7.0	3.29	1.35e-06
Merged-chr5-95842113-2	chr5	95841926	95842310	+	0.000	0.000	59.2	24.0	2.47	1.22e-09
Merged-chr5-95870321-2	chr5	95870029	95870626	+	0.000	0.000	185.9	66.0	2.82	3.36e-33
Merged-chr5-95928061-1	chr5	95927872	95928250	+	0.000	0.000	7.0	0.5	13.98	1.32e-05
Merged-chr5-95974087-2	chr5	95973811	95974374	+	0.000	0.000	29.6	9.0	3.29	9.34e-08
Merged-chr5-96054518-2	chr5	96054308	96054746	+	0.000	0.000	40.3	5.5	7.33	2.38e-21
Merged-chr5-96079282-2	chr5	96079094	96079462	+	0.000	0.000	95.4	62.0	1.54	5.95e-05
Merged-chr5-96337196-2	chr5	96337084	96337301	+	0.000	0.000	9.9	0.5	19.74	3.26e-09
Merged-chr5-96402499-3	chr5	96402233	96402770	+	0.000	0.000	25.5	8.0	3.19	1.17e-06
Merged-chr5-96407683-2	chr5	96407517	96407877	+	0.000	0.000	42.8	22.0	1.94	9.58e-05
Merged-chr5-96506472-2	chr5	96506290	96506707	+	0.000	0.000	16.5	2.0	8.23	4.80e-10
Merged-chr5-96625568-2	chr5	96625437	96625696	+	0.000	0.000	14.0	0.5	27.97	1.19e-14
Merged-chr5-96771601-2	chr5	96771417	96771789	+	0.000	0.000	27.1	0.5	54.29	4.15e-37
Merged-chr5-96807971-2	chr5	96807805	96808153	+	0.000	0.000	64.2	34.0	1.89	2.88e-06
Merged-chr5-96838981-2	chr5	96838880	96839104	+	0.000	0.000	8.2	0.5	16.45	5.88e-08
Merged-chr5-96876441-2	chr5	96876352	96876530	+	0.000	0.000	17.3	1.0	17.27	1.09e-15
Merged-chr5-96893535-2	chr5	96893351	96893740	+	0.000	0.000	46.1	19.0	2.42	1.13e-07
Merged-chr5-97095234-2	chr5	97095057	97095472	+	0.000	0.000	7.4	1.0	7.40	8.32e-05
Merged-chr5-97172460-2	chr5	97172294	97172715	+	0.000	0.000	9.0	0.5	18.10	3.26e-09
Merged-chr5-97324424-3	chr5	97324128	97324740	+	0.000	0.000	16.5	1.0	16.45	1.87e-14
Merged-chr5-97544743-3	chr5	97544387	97545031	+	0.000	0.000	28.8	5.0	5.76	9.93e-13
Merged-chr5-97548189-2	chr5	97548046	97548314	+	0.000	0.000	14.0	2.0	6.99	2.07e-07
Merged-chr5-97555633-2	chr5	97555364	97555828	+	0.000	0.000	9.9	0.5	19.74	3.26e-09
Merged-chr5-97657477-2	chr5	97657266	97657681	+	0.000	0.000	80.6	50.5	1.60	7.73e-05
Merged-chr5-97972399-2	chr5	97972188	97972611	+	0.000	0.000	10.7	0.5	21.39	1.63e-10
Merged-chr5-98016934-2	chr5	98016742	98017108	+	0.000	0.000	18.9	3.0	6.31	3.57e-09
Merged-chr5-98095356-2	chr5	98095188	98095551	+	0.000	0.000	29.6	2.0	14.81	8.80e-24
Merged-chr5-98099930-2	chr5	98099766	98100087	+	0.000	0.000	39.5	19.0	2.08	3.82e-05
Merged-chr5-98109827-2	chr5	98109668	98109972	+	0.000	0.000	21.4	8.0	2.67	9.40e-05
Merged-chr5-99027524-2	chr5	99027402	99027664	+	0.000	0.000	6.6	0.5	13.16	1.32e-05
Merged-chr5-99031113-2	chr5	99030919	99031305	+	0.000	0.000	14.8	2.0	7.40	2.93e-08
Merged-chr5-103469510-2	chr5	103469348	103469673	+	0.000	0.000	23.9	9.0	2.65	6.68e-05
Merged-chr5-103475812-2	chr5	103475716	103475951	+	0.000	0.000	6.6	0.5	13.16	1.32e-05
Merged-chr5-107247603-2	chr5	107247473	107247733	+	0.000	0.000	11.5	1.0	11.52	1.00e-08
Merged-chr5-108003327-2	chr5	108003121	108003555	+	0.000	0.000	68.7	17.0	4.04	1.04e-20
Merged-chr5-108146429-2	chr5	108146301	108146558	+	0.000	0.000	8.2	1.0	8.23	1.02e-05
Merged-chr5-108461856-2	chr5	108461682	108462014	+	0.000	0.000	13.2	2.0	6.58	2.07e-07
Merged-chr5-108661268-2	chr5	108661124	108661408	+	0.000	0.000	13.2	2.0	6.58	2.07e-07
Merged-chr5-108769554-2	chr5	108769439	108769673	+	0.000	0.000	9.0	1.0	9.05	1.13e-06
Merged-chr5-108818800-2	chr5	108818635	108818960	+	0.000	0.000	30.4	9.0	3.38	2.77e-08
Merged-chr5-109016507-2	chr5	109016299	109016731	+	0.000	0.000	20.6	2.5	8.23	3.48e-12
Merged-chr5-109316832-2	chr5	109316668	109316996	+	0.000	0.000	28.8	8.0	3.60	2.93e-08
Merged-chr5-110000931-2	chr5	110000699	110001150	+	0.000	0.000	55.9	22.0	2.54	2.45e-09
Merged-chr5-110817651-2	chr5	110817440	110817858	+	0.000	0.000	43.2	4.5	9.60	2.51e-27
Merged-chr5-110900096-2	chr5	110899944	110900251	+	0.000	0.000	18.1	2.0	9.05	6.19e-12
Merged-chr5-111016985-2	chr5	111016773	111017235	+	0.000	0.000	43.2	11.0	3.93	2.22e-13
Merged-chr5-111071764-1	chr5	111071690	111071839	+	0.000	0.000	11.5	2.0	5.76	8.31e-06
Merged-chr5-111075662-2	chr5	111075438	111075887	+	0.000	0.000	62.5	27.0	2.32	5.76e-09
Merged-chr5-111211537-2	chr5	111211426	111211645	+	0.000	0.000	7.4	0.5	14.81	9.40e-07
Merged-chr5-111254896-2	chr5	111254738	111255101	+	0.000	0.000	11.9	0.5	23.85	7.42e-12
Merged-chr5-111296755-2	chr5	111296596	111296897	+	0.000	0.000	9.0	0.5	18.10	3.26e-09
Merged-chr5-111512107-1	chr5	111512004	111512210	+	0.000	0.000	12.3	1.5	8.23	6.82e-08
Merged-chr5-111545179-2	chr5	111545012	111545366	+	0.000	0.000	11.5	1.0	11.52	1.00e-08
Merged-chr5-111581159-1	chr5	111581046	111581273	+	0.000	0.000	10.7	2.0	5.35	4.65e-05
Merged-chr5-111787205-2	chr5	111787069	111787343	+	0.000	0.000	11.5	0.5	23.03	7.42e-12
Merged-chr5-111984275-2	chr5	111984063	111984505	+	0.000	0.000	23.0	6.0	3.84	1.01e-07
Merged-chr5-111996724-2	chr5	111996504	111996916	+	0.000	0.000	14.8	0.5	29.61	4.25e-16
Merged-chr5-112077405-2	chr5	112077246	112077547	+	0.000	0.000	18.1	0.5	36.19	3.61e-22
Merged-chr5-112418051-2	chr5	112417829	112418278	+	0.000	0.000	97.1	53.5	1.81	5.88e-08
Merged-chr5-112772299-2	chr5	112772171	112772443	+	0.000	0.000	8.2	1.0	8.23	1.02e-05
Merged-chr5-112933737-2	chr5	112933597	112933913	+	0.000	0.000	8.2	0.5	16.45	5.88e-08
Merged-chr5-112959287-1	chr5	112959201	112959374	+	0.000	0.000	9.5	0.5	18.92	3.26e-09
Merged-chr5-113083631-1	chr5	113083548	113083714	+	0.000	0.000	8.2	0.5	16.45	5.88e-08
Merged-chr5-113163520-2	chr5	113163345	113163677	+	0.000	0.000	29.6	12.0	2.47	2.26e-05
Merged-chr5-113167182-2	chr5	113166973	113167394	+	0.000	0.000	69.9	28.5	2.45	9.95e-11
Merged-chr5-113231534-2	chr5	113231381	113231687	+	0.000	0.000	35.4	15.5	2.28	1.43e-05
Merged-chr5-113266436-2	chr5	113266324	113266552	+	0.000	0.000	6.6	0.5	13.16	1.32e-05
Merged-chr5-113436288-2	chr5	113436142	113436437	+	0.000	0.000	10.7	1.5	7.13	4.10e-06
Merged-chr5-113614392-2	chr5	113614292	113614489	+	0.000	0.000	9.0	1.0	9.05	1.13e-06
Merged-chr5-113616536-1	chr5	113616443	113616629	+	0.000	0.000	7.4	0.5	14.81	9.40e-07
Merged-chr5-113771580-2	chr5	113771464	113771707	+	0.000	0.000	8.2	0.5	16.45	5.88e-08
Merged-chr5-113806412-3	chr5	113806142	113806681	+	0.000	0.000	58.4	33.0	1.77	5.21e-05
Merged-chr5-114243837-2	chr5	114243590	114244168	+	0.000	0.000	18.9	4.0	4.73	2.48e-07
Merged-chr5-114317939-2	chr5	114317787	114318086	+	0.000	0.000	36.6	16.0	2.29	1.17e-05
Merged-chr5-114325716-2	chr5	114325443	114325980	+	0.000	0.000	88.8	23.0	3.86	5.06e-25
Merged-chr5-114450059-2	chr5	114449820	114450318	+	0.000	0.000	76.5	29.0	2.64	2.99e-13
Merged-chr5-115068944-2	chr5	115068593	115069221	+	0.000	0.000	13.2	3.0	4.39	1.61e-05
Merged-chr5-115331065-2	chr5	115330913	115331204	+	0.000	0.000	10.7	0.5	21.39	1.63e-10
Merged-chr5-115450884-2	chr5	115450597	115451157	+	0.000	0.000	48.5	2.0	24.27	3.20e-48
Merged-chr5-115544061-2	chr5	115543886	115544307	+	0.000	0.000	38.7	8.0	4.83	1.67e-14
Merged-chr5-115624357-2	chr5	115624228	115624482	+	0.000	0.000	30.4	1.0	30.43	1.43e-33
Merged-chr5-115638302-2	chr5	115638126	115638458	+	0.000	0.000	17.3	4.0	4.32	1.13e-06
Merged-chr5-115758573-2	chr5	115758425	115758740	+	0.000	0.000	15.6	3.0	5.21	6.70e-07
Merged-chr5-115941182-2	chr5	115941019	115941340	+	0.000	0.000	14.0	0.5	27.97	1.19e-14
Merged-chr5-115977302-2	chr5	115977146	115977443	+	0.000	0.000	11.5	0.5	23.03	7.42e-12
Merged-chr5-116281508-2	chr5	116281337	116281686	+	0.000	0.000	12.3	0.5	24.68	3.09e-13
Merged-chr5-119303137-2	chr5	119302917	119303361	+	0.000	0.000	79.8	37.5	2.13	2.41e-09
Merged-chr5-119304835-3	chr5	119304580	119305161	+	0.000	0.000	35.4	6.0	5.89	4.94e-16
Merged-chr5-119324519-2	chr5	119324269	119324767	+	0.000	0.000	179.3	101.0	1.78	1.64e-12
Merged-chr5-119327262-1	chr5	119327163	119327361	+	0.000	0.000	15.6	1.0	15.63	3.00e-13
Merged-chr5-119331863-2	chr5	119331690	119331982	+	0.000	0.000	8.2	0.5	16.45	5.88e-08
Merged-chr5-119367722-2	chr5	119367558	119367896	+	0.000	0.000	54.7	21.0	2.60	1.33e-09
Merged-chr5-119368478-1	chr5	119368343	119368614	+	0.000	0.000	7.4	0.5	14.81	9.40e-07
Merged-chr5-119393886-2	chr5	119393700	119394047	+	0.000	0.000	30.0	8.0	3.75	2.10e-09
Merged-chr5-119397798-2	chr5	119397541	119398029	+	0.000	0.000	78.1	10.0	7.81	4.59e-42
Merged-chr5-119400533-1	chr5	119400447	119400619	+	0.000	0.000	6.6	0.5	13.16	1.32e-05
Merged-chr5-119406923-1	chr5	119406799	119407047	+	0.000	0.000	9.0	1.0	9.05	1.13e-06
Merged-chr5-119411484-2	chr5	119411267	119411719	+	0.000	0.000	42.4	20.5	2.07	2.07e-05
Merged-chr5-120056056-2	chr5	120055959	120056155	+	0.000	0.000	7.4	1.0	7.40	8.32e-05
Merged-chr5-120139248-2	chr5	120139076	120139426	+	0.000	0.000	30.4	7.0	4.35	9.98e-11
Merged-chr5-120152558-2	chr5	120152221	120152857	+	0.000	0.000	144.8	93.0	1.56	5.81e-07
Merged-chr5-122028129-2	chr5	122027946	122028309	+	0.000	0.000	28.0	6.0	4.66	2.96e-10
Merged-chr5-122517252-2	chr5	122517075	122517467	+	0.000	0.000	28.8	6.0	4.80	6.28e-11
Merged-chr5-122561684-2	chr5	122561486	122561850	+	0.000	0.000	17.3	1.0	17.27	1.09e-15
Merged-chr5-122723786-2	chr5	122723595	122723985	+	0.000	0.000	23.0	5.0	4.61	3.91e-09
Merged-chr5-122883019-2	chr5	122882890	122883144	+	0.000	0.000	16.5	3.0	5.48	1.24e-07
Merged-chr5-123126154-1	chr5	123126035	123126273	+	0.000	0.000	8.2	1.0	8.23	1.02e-05
Merged-chr5-123513396-2	chr5	123513269	123513534	+	0.000	0.000	28.4	10.5	2.70	5.50e-06
Merged-chr5-124936145-2	chr5	124935974	124936335	+	0.000	0.000	12.3	0.5	24.68	3.09e-13
Merged-chr5-125412033-2	chr5	125411912	125412150	+	0.000	0.000	18.9	4.5	4.20	1.30e-06
Merged-chr5-125550460-2	chr5	125550259	125550688	+	0.000	0.000	13.2	3.0	4.39	1.61e-05
Merged-chr5-125560690-2	chr5	125560547	125560805	+	0.000	0.000	12.7	3.0	4.25	7.14e-05
Merged-chr5-126349024-2	chr5	126348870	126349202	+	0.000	0.000	23.9	9.0	2.65	6.68e-05
Merged-chr5-126423348-5	chr5	126422938	126423763	+	0.000	0.000	167.0	85.5	1.95	8.48e-15
Merged-chr5-126449841-2	chr5	126449692	126450000	+	0.000	0.000	61.7	31.0	1.99	1.26e-06
Merged-chr5-126483359-2	chr5	126483224	126483501	+	0.000	0.000	17.3	0.5	34.55	1.30e-20
Merged-chr5-126514322-3	chr5	126514052	126514552	+	0.000	0.000	32.9	7.0	4.70	4.85e-12
Merged-chr5-126792500-2	chr5	126792378	126792620	+	0.000	0.000	7.4	0.5	14.81	9.40e-07
Merged-chr5-126846995-2	chr5	126846835	126847102	+	0.000	0.000	8.2	0.5	16.45	5.88e-08
Merged-chr5-126852224-5	chr5	126851851	126852575	+	0.000	0.000	77.3	46.0	1.68	1.86e-05
Merged-chr5-126937901-2	chr5	126937791	126937993	+	0.000	0.000	7.4	0.5	14.81	9.40e-07
Merged-chr5-126988334-2	chr5	126988134	126988551	+	0.000	0.000	15.6	3.0	5.21	6.70e-07
Merged-chr5-126998274-1	chr5	126998157	126998391	+	0.000	0.000	9.0	1.0	9.05	1.13e-06
Merged-chr5-127077604-2	chr5	127077473	127077823	+	0.000	0.000	8.2	0.5	16.45	5.88e-08
Merged-chr5-127101597-2	chr5	127101339	127101846	+	0.000	0.000	69.1	17.0	4.06	2.54e-21
Merged-chr5-127187948-2	chr5	127187797	127188125	+	0.000	0.000	12.3	1.0	12.34	8.32e-10
Merged-chr5-127294488-1	chr5	127294408	127294568	+	0.000	0.000	7.4	1.0	7.40	8.32e-05
Merged-chr5-127924049-2	chr5	127923813	127924406	+	0.000	0.000	15.6	2.0	7.81	3.87e-09
Merged-chr5-127930465-2	chr5	127930279	127930673	+	0.000	0.000	49.4	24.0	2.06	5.02e-06
Merged-chr5-127960587-2	chr5	127960345	127960830	+	0.000	0.000	94.6	27.0	3.50	8.52e-24
Merged-chr5-127964006-1	chr5	127963892	127964121	+	0.000	0.000	12.7	2.0	6.37	1.36e-06
Merged-chr5-128217351-2	chr5	128217162	128217580	+	0.000	0.000	14.8	3.0	4.94	3.40e-06
Merged-chr5-128437006-2	chr5	128436787	128437242	+	0.000	0.000	42.0	17.0	2.47	5.78e-07
Merged-chr5-128645100-2	chr5	128644815	128645314	+	0.000	0.000	29.6	11.0	2.69	4.68e-06
Merged-chr5-131239902-2	chr5	131239772	131240036	+	0.000	0.000	10.7	0.5	21.39	1.63e-10
Merged-chr5-131243008-2	chr5	131242720	131243266	+	0.000	0.000	53.5	27.0	1.98	6.30e-06
Merged-chr5-131327374-2	chr5	131327249	131327500	+	0.000	0.000	16.5	1.0	16.45	1.87e-14
Merged-chr5-131379325-2	chr5	131379189	131379425	+	0.000	0.000	13.2	1.0	13.16	6.36e-11
Merged-chr5-131394303-2	chr5	131394128	131394473	+	0.000	0.000	23.0	1.0	23.03	1.48e-23
Merged-chr5-131532247-2	chr5	131532061	131532534	+	0.000	0.000	16.5	4.0	4.11	4.89e-06
Merged-chr5-131535151-2	chr5	131534951	131535339	+	0.000	0.000	17.3	4.0	4.32	1.13e-06
Merged-chr5-131587727-2	chr5	131587566	131587867	+	0.000	0.000	14.0	2.0	6.99	2.07e-07
Merged-chr5-131671613-2	chr5	131671479	131671765	+	0.000	0.000	13.2	1.0	13.16	6.36e-11
Merged-chr5-131674248-2	chr5	131674086	131674402	+	0.000	0.000	15.6	1.0	15.63	3.00e-13
Merged-chr5-131854328-2	chr5	131854194	131854486	+	0.000	0.000	12.3	0.5	24.68	3.09e-13
Merged-chr5-132070850-2	chr5	132070522	132071170	+	0.000	0.000	134.9	85.5	1.58	7.57e-07
Merged-chr5-132073674-2	chr5	132073379	132073869	+	0.000	0.000	81.4	41.0	1.99	2.30e-08
Merged-chr5-132075958-1	chr5	132075867	132076049	+	0.000	0.000	13.6	0.5	27.14	1.19e-14
Merged-chr5-132076735-3	chr5	132076222	132077185	+	0.000	0.000	55.9	4.0	13.98	2.02e-42
Merged-chr5-132094735-3	chr5	132094331	132095117	+	0.000	0.000	389.5	101.5	3.84	2.10e-104
Merged-chr5-132095621-2	chr5	132095459	132095788	+	0.000	0.000	78.1	3.0	26.05	7.51e-80
Merged-chr5-132260270-2	chr5	132260125	132260425	+	0.000	0.000	49.8	22.0	2.26	4.87e-07
Merged-chr5-132269036-1	chr5	132268962	132269111	+	0.000	0.000	11.9	1.0	11.93	1.00e-08
Merged-chr5-132411785-1	chr5	132411682	132411889	+	0.000	0.000	10.3	2.0	5.14	4.65e-05
Merged-chr5-132425835-2	chr5	132425679	132425993	+	0.000	0.000	47.7	24.0	1.99	2.12e-05
Merged-chr5-132437760-2	chr5	132437635	132437886	+	0.000	0.000	33.3	8.0	4.16	3.19e-11
Merged-chr5-132439651-2	chr5	132439389	132439894	+	0.000	0.000	193.7	48.0	4.04	8.33e-56
Merged-chr5-132446030-2	chr5	132445750	132446280	+	0.000	0.000	58.4	4.0	14.60	6.94e-46
Merged-chr5-132451643-2	chr5	132451471	132451788	+	0.000	0.000	17.7	4.0	4.42	1.13e-06
Merged-chr5-132475237-2	chr5	132475126	132475328	+	0.000	0.000	58.4	0.5	116.80	8.95e-97
Merged-chr5-132475735-3	chr5	132475457	132475985	+	0.000	0.000	128.3	1.0	128.32	9.61e-217
Merged-chr5-132477110-5	chr5	132476762	132477395	+	0.000	0.000	176.8	2.0	88.42	6.62e-269
Merged-chr5-132478038-2	chr5	132477889	132478204	+	0.000	0.000	86.4	3.0	28.79	2.29e-91
Merged-chr5-132478731-4	chr5	132478324	132479185	+	0.000	0.000	226.2	6.0	37.70	6.51e-263
Merged-chr5-132479849-2	chr5	132479640	132479973	+	0.000	0.000	94.6	2.0	47.30	2.52e-119
Merged-chr5-132481357-7	chr5	132480785	132481929	+	0.000	0.000	334.4	5.0	66.87	0.00e+00
Merged-chr5-132495955-4	chr5	132495480	132496435	+	0.000	0.000	329.4	59.0	5.58	1.38e-130
Merged-chr5-132497149-5	chr5	132496804	132497568	+	0.000	0.000	174.0	46.0	3.78	1.76e-46
Merged-chr5-132498376-2	chr5	132498221	132498532	+	0.000	0.000	124.2	14.5	8.57	3.87e-70
Merged-chr5-132521001-2	chr5	132520819	132521207	+	0.000	0.000	28.0	8.0	3.50	1.04e-07
Merged-chr5-132850268-2	chr5	132850123	132850419	+	0.000	0.000	14.0	0.5	27.97	1.19e-14
Merged-chr5-132878139-2	chr5	132877977	132878312	+	0.000	0.000	22.2	6.0	3.70	3.91e-07
Merged-chr5-132896881-2	chr5	132896741	132897024	+	0.000	0.000	12.3	0.5	24.68	3.09e-13
Merged-chr5-132952038-2	chr5	132951892	132952185	+	0.000	0.000	12.3	1.0	12.34	8.32e-10
Merged-chr5-133322097-2	chr5	133321956	133322259	+	0.000	0.000	11.5	0.5	23.03	7.42e-12
Merged-chr5-133821298-2	chr5	133820997	133821496	+	0.000	0.000	20.6	4.0	5.14	1.02e-08
Merged-chr5-133874378-2	chr5	133874114	133874652	+	0.000	0.000	30.4	10.5	2.90	6.73e-07
Merged-chr5-133967895-2	chr5	133967721	133968073	+	0.000	0.000	90.1	9.0	10.01	7.02e-57
Merged-chr5-133978044-2	chr5	133977924	133978176	+	0.000	0.000	10.7	1.0	10.69	1.11e-07
Merged-chr5-134070715-2	chr5	134070559	134070863	+	0.000	0.000	8.2	0.5	16.45	5.88e-08
Merged-chr5-134096126-2	chr5	134095977	134096274	+	0.000	0.000	12.7	1.0	12.75	8.32e-10
Merged-chr5-134100647-2	chr5	134100495	134100815	+	0.000	0.000	27.1	2.0	13.57	1.80e-21
Merged-chr5-134127646-2	chr5	134127400	134127904	+	0.000	0.000	107.8	20.0	5.39	3.34e-42
Merged-chr5-134252868-2	chr5	134252680	134253060	+	0.000	0.000	103.6	32.0	3.24	1.98e-23
Merged-chr5-134554826-4	chr5	134554475	134555165	+	0.000	0.000	105.7	37.0	2.86	5.54e-20
Merged-chr5-134568996-2	chr5	134568841	134569189	+	0.000	0.000	45.2	23.0	1.97	3.19e-05
Merged-chr5-134577085-4	chr5	134576696	134577536	+	0.000	0.000	181.8	80.0	2.27	2.54e-22
Merged-chr5-134605049-2	chr5	134604893	134605238	+	0.000	0.000	9.0	0.5	18.10	3.26e-09
Merged-chr5-134648513-4	chr5	134648058	134648964	+	0.000	0.000	97.1	57.0	1.70	8.97e-07
Merged-chr5-134877426-2	chr5	134877290	134877546	+	0.000	0.000	14.0	0.5	27.97	1.19e-14
Merged-chr5-135025401-2	chr5	135025271	135025553	+	0.000	0.000	9.9	1.0	9.87	1.13e-06
Merged-chr5-135230326-2	chr5	135230186	135230472	+	0.000	0.000	14.0	0.5	27.97	1.19e-14
Merged-chr5-135354462-2	chr5	135354105	135354743	+	0.000	0.000	33.7	9.0	3.75	5.95e-10
Merged-chr5-135797519-2	chr5	135797382	135797640	+	0.000	0.000	7.4	0.5	14.81	9.40e-07
Merged-chr5-135915685-2	chr5	135915558	135915844	+	0.000	0.000	7.4	1.0	7.40	8.32e-05
Merged-chr5-136058514-2	chr5	136058100	136058900	+	0.000	0.000	250.9	120.0	2.09	2.83e-25
Merged-chr5-136258636-1	chr5	136258505	136258767	+	0.000	0.000	7.4	1.0	7.40	8.32e-05
Merged-chr5-136425067-2	chr5	136424938	136425196	+	0.000	0.000	13.2	3.0	4.39	1.61e-05
Merged-chr5-136427635-2	chr5	136427504	136427749	+	0.000	0.000	8.2	1.0	8.23	1.02e-05
Merged-chr5-136519028-2	chr5	136518863	136519184	+	0.000	0.000	14.4	0.5	28.79	4.25e-16
Merged-chr5-136613470-2	chr5	136613301	136613633	+	0.000	0.000	23.9	9.0	2.65	6.68e-05
Merged-chr5-137022977-2	chr5	137022822	137023161	+	0.000	0.000	11.1	1.0	11.10	1.00e-08
Merged-chr5-137077859-1	chr5	137077724	137077994	+	0.000	0.000	7.4	0.5	14.81	9.40e-07
Merged-chr5-137560644-2	chr5	137560411	137560878	+	0.000	0.000	97.1	53.0	1.83	3.86e-08
Merged-chr5-137576043-2	chr5	137575864	137576225	+	0.000	0.000	34.5	13.0	2.66	9.03e-07
Merged-chr5-137684925-2	chr5	137684765	137685108	+	0.000	0.000	14.8	2.0	7.40	2.93e-08
Merged-chr5-138230530-2	chr5	138230236	138230858	+	0.000	0.000	65.8	16.0	4.11	3.33e-20
Merged-chr5-138408307-2	chr5	138408177	138408454	+	0.000	0.000	9.0	0.5	18.10	3.26e-09
Merged-chr5-138702626-2	chr5	138702464	138702776	+	0.000	0.000	10.7	0.5	21.39	1.63e-10
Merged-chr5-138737903-2	chr5	138737662	138738167	+	0.000	0.000	64.2	14.0	4.58	1.88e-22
Merged-chr5-138825000-4	chr5	138824596	138825465	+	0.000	0.000	69.1	34.0	2.03	9.05e-08
Merged-chr5-138875201-4	chr5	138874896	138875511	+	0.000	0.000	39.1	11.0	3.55	4.63e-11
Merged-chr5-138938701-2	chr5	138938507	138938859	+	0.000	0.000	14.8	2.0	7.40	2.93e-08
Merged-chr5-138975295-2	chr5	138975133	138975457	+	0.000	0.000	69.9	28.0	2.50	4.78e-11
Merged-chr5-138985415-2	chr5	138985223	138985620	+	0.000	0.000	46.1	15.0	3.07	1.02e-10
Merged-chr5-139178514-2	chr5	139178373	139178654	+	0.000	0.000	15.6	1.0	15.63	3.00e-13
Merged-chr5-139215393-2	chr5	139215211	139215562	+	0.000	0.000	17.3	2.0	8.64	5.61e-11
Merged-chr5-139289151-2	chr5	139288981	139289299	+	0.000	0.000	11.5	2.0	5.76	8.31e-06
Merged-chr5-139364136-2	chr5	139364036	139364259	+	0.000	0.000	6.6	0.5	13.16	1.32e-05
Merged-chr5-139385276-2	chr5	139385149	139385426	+	0.000	0.000	17.7	5.0	3.54	1.99e-05
Merged-chr5-139447492-2	chr5	139447240	139447747	+	0.000	0.000	30.8	12.0	2.57	8.87e-06
Merged-chr5-139484591-1	chr5	139484500	139484682	+	0.000	0.000	10.7	1.0	10.69	1.11e-07
Merged-chr5-139485163-2	chr5	139485028	139485279	+	0.000	0.000	17.3	0.5	34.55	1.30e-20
Merged-chr5-139492950-2	chr5	139492784	139493067	+	0.000	0.000	17.3	2.0	8.64	5.61e-11
Merged-chr5-139653007-2	chr5	139652900	139653103	+	0.000	0.000	12.3	0.5	24.68	3.09e-13
Merged-chr5-139659249-2	chr5	139659047	139659443	+	0.000	0.000	73.2	36.0	2.03	4.07e-08
Merged-chr5-139674239-2	chr5	139674099	139674357	+	0.000	0.000	16.5	4.5	3.66	2.03e-05
Merged-chr5-139745513-2	chr5	139745291	139745708	+	0.000	0.000	26.3	7.0	3.76	2.85e-08
Merged-chr5-139986916-1	chr5	139986842	139986991	+	0.000	0.000	7.8	0.5	15.63	9.40e-07
Merged-chr5-140033223-2	chr5	140033056	140033403	+	0.000	0.000	12.3	0.5	24.68	3.09e-13
Merged-chr5-140038868-2	chr5	140038751	140038979	+	0.000	0.000	23.9	9.0	2.65	6.68e-05
Merged-chr5-140181195-2	chr5	140181060	140181362	+	0.000	0.000	14.0	2.0	6.99	2.07e-07
Merged-chr5-140219952-1	chr5	140219777	140220128	+	0.000	0.000	11.5	0.5	23.03	7.42e-12
Merged-chr5-140329970-2	chr5	140329753	140330213	+	0.000	0.000	96.2	24.0	4.01	1.60e-28
Merged-chr5-140498051-2	chr5	140497876	140498214	+	0.000	0.000	17.3	1.0	17.27	1.09e-15
Merged-chr5-140588906-2	chr5	140588792	140589058	+	0.000	0.000	14.0	0.5	27.97	1.19e-14
Merged-chr5-140678156-2	chr5	140678016	140678332	+	0.000	0.000	11.9	0.5	23.85	7.42e-12
Merged-chr5-140817241-2	chr5	140817092	140817366	+	0.000	0.000	10.7	0.5	21.39	1.63e-10
Merged-chr5-141522494-2	chr5	141522368	141522640	+	0.000	0.000	30.0	5.5	5.46	3.04e-13
Merged-chr5-141705675-1	chr5	141705548	141705803	+	0.000	0.000	6.6	0.5	13.16	1.32e-05
Merged-chr5-141713919-4	chr5	141713568	141714266	+	0.000	0.000	86.4	32.0	2.70	2.28e-15
Merged-chr5-141839270-2	chr5	141838967	141839555	+	0.000	0.000	197.8	131.5	1.50	6.09e-08
Merged-chr5-141958971-2	chr5	141958689	141959262	+	0.000	0.000	168.6	71.0	2.37	1.02e-22
Merged-chr5-141974081-2	chr5	141973947	141974223	+	0.000	0.000	21.4	4.0	5.35	1.92e-09
Merged-chr5-142006577-2	chr5	142006436	142006707	+	0.000	0.000	11.5	0.5	23.03	7.42e-12
Merged-chr5-142245984-2	chr5	142245729	142246232	+	0.000	0.000	42.0	11.0	3.81	3.36e-12
Merged-chr5-142288156-2	chr5	142288027	142288300	+	0.000	0.000	8.2	0.5	16.45	5.88e-08
Merged-chr5-142315327-2	chr5	142315133	142315584	+	0.000	0.000	41.5	4.5	9.23	2.25e-25
Merged-chr5-142319342-2	chr5	142319198	142319460	+	0.000	0.000	16.0	2.0	8.02	4.80e-10
Merged-chr5-142454240-2	chr5	142454107	142454384	+	0.000	0.000	7.4	0.5	14.81	9.40e-07
Merged-chr5-142545756-2	chr5	142545511	142545995	+	0.000	0.000	56.8	7.0	8.11	3.09e-31
Merged-chr5-142684747-2	chr5	142684440	142685042	+	0.000	0.000	97.9	37.0	2.65	1.85e-16
Merged-chr5-142726761-3	chr5	142726381	142727172	+	0.000	0.000	35.0	15.0	2.33	1.74e-05
Merged-chr5-142753237-2	chr5	142753099	142753374	+	0.000	0.000	18.1	4.0	4.52	2.48e-07
Merged-chr5-142818018-2	chr5	142817886	142818135	+	0.000	0.000	18.9	1.0	18.92	6.06e-17
Merged-chr5-142857633-2	chr5	142857295	142857867	+	0.000	0.000	73.2	8.0	9.15	7.09e-44
Merged-chr5-142861267-2	chr5	142861165	142861409	+	0.000	0.000	17.3	3.0	5.76	2.16e-08
Merged-chr5-142872984-2	chr5	142872777	142873184	+	0.000	0.000	109.4	62.0	1.76	4.36e-08
Merged-chr5-142978907-2	chr5	142978759	142979062	+	0.000	0.000	31.3	14.0	2.23	5.99e-05
Merged-chr5-143009248-2	chr5	143008992	143009497	+	0.000	0.000	79.8	49.5	1.61	6.78e-05
Merged-chr5-143036371-2	chr5	143036175	143036546	+	0.000	0.000	42.8	8.0	5.35	2.49e-17
Merged-chr5-143054706-4	chr5	143054438	143054989	+	0.000	0.000	28.0	11.0	2.54	3.27e-05
Merged-chr5-143145584-2	chr5	143145388	143145806	+	0.000	0.000	28.8	3.0	9.60	4.16e-18
Merged-chr5-143155168-2	chr5	143154883	143155376	+	0.000	0.000	13.2	2.0	6.58	2.07e-07
Merged-chr5-143183067-2	chr5	143182752	143183288	+	0.000	0.000	14.0	2.0	6.99	2.07e-07
Merged-chr5-143262580-2	chr5	143262384	143262779	+	0.000	0.000	78.1	28.0	2.79	7.12e-15
Merged-chr5-143284750-2	chr5	143284625	143284874	+	0.000	0.000	10.7	0.5	21.39	1.63e-10
Merged-chr5-143330057-2	chr5	143329939	143330174	+	0.000	0.000	7.4	0.5	14.81	9.40e-07
Merged-chr5-143352871-1	chr5	143352779	143352964	+	0.000	0.000	6.6	0.5	13.16	1.32e-05
Merged-chr5-143397389-1	chr5	143397309	143397470	+	0.000	0.000	7.8	1.0	7.81	8.32e-05
Merged-chr5-143400654-2	chr5	143400490	143400823	+	0.000	0.000	63.3	16.0	3.96	5.47e-19
Merged-chr5-143563167-2	chr5	143562964	143563368	+	0.000	0.000	40.3	19.0	2.12	1.78e-05
Merged-chr5-143576856-2	chr5	143576645	143577113	+	0.000	0.000	36.6	6.0	6.10	8.20e-17
Merged-chr5-143586268-2	chr5	143586031	143586532	+	0.000	0.000	115.2	55.0	2.09	1.16e-12
Merged-chr5-143596544-2	chr5	143596270	143596823	+	0.000	0.000	55.1	25.0	2.20	1.51e-07
Merged-chr5-143806804-2	chr5	143806571	143807117	+	0.000	0.000	18.9	2.0	9.46	6.19e-12
Merged-chr5-143922847-2	chr5	143922614	143923058	+	0.000	0.000	51.4	24.0	2.14	1.10e-06
Merged-chr5-144089581-2	chr5	144089421	144089753	+	0.000	0.000	9.0	1.0	9.05	1.13e-06
Merged-chr5-144145104-2	chr5	144144755	144145396	+	0.000	0.000	35.4	13.0	2.72	3.30e-07
Merged-chr5-146042811-2	chr5	146042585	146043040	+	0.000	0.000	43.2	17.0	2.54	8.99e-08
Merged-chr5-146241131-2	chr5	146240973	146241284	+	0.000	0.000	8.2	0.5	16.45	5.88e-08
Merged-chr5-147391129-1	chr5	147391046	147391212	+	0.000	0.000	7.4	0.5	14.81	9.40e-07
Merged-chr5-147448971-2	chr5	147448857	147449134	+	0.000	0.000	15.6	4.0	3.91	1.99e-05
Merged-chr5-147474207-2	chr5	147474068	147474373	+	0.000	0.000	15.6	4.0	3.91	1.99e-05
Merged-chr5-147519543-2	chr5	147519374	147519714	+	0.000	0.000	23.0	2.0	11.52	4.79e-17
Merged-chr5-147531173-2	chr5	147531027	147531320	+	0.000	0.000	80.6	50.5	1.60	7.73e-05
Merged-chr5-147547910-2	chr5	147547683	147548129	+	0.000	0.000	112.7	52.5	2.15	6.77e-13
Merged-chr5-147561182-2	chr5	147561084	147561284	+	0.000	0.000	9.5	1.0	9.46	1.13e-06
Merged-chr5-148091108-2	chr5	148090916	148091280	+	0.000	0.000	19.7	5.0	3.95	1.40e-06
Merged-chr5-148619745-2	chr5	148619559	148619918	+	0.000	0.000	13.2	2.0	6.58	2.07e-07
Merged-chr5-148684814-2	chr5	148684625	148685144	+	0.000	0.000	11.5	0.5	23.03	7.42e-12
Merged-chr5-148746928-2	chr5	148746770	148747111	+	0.000	0.000	33.7	4.0	8.43	1.76e-19
Merged-chr5-148809496-2	chr5	148809339	148809652	+	0.000	0.000	27.1	0.5	54.29	4.15e-37
Merged-chr5-148860774-2	chr5	148860663	148860901	+	0.000	0.000	7.4	1.0	7.40	8.32e-05
Merged-chr5-148963840-2	chr5	148963689	148963989	+	0.000	0.000	37.8	2.0	18.92	1.43e-33
Merged-chr5-149005337-2	chr5	149005147	149005495	+	0.000	0.000	36.6	2.0	18.30	2.64e-32
Merged-chr5-149015775-2	chr5	149015605	149015940	+	0.000	0.000	64.6	21.5	3.00	1.02e-13
Merged-chr5-149019154-2	chr5	149018914	149019402	+	0.000	0.000	42.4	14.5	2.92	3.23e-09
Merged-chr5-149019917-2	chr5	149019781	149020058	+	0.000	0.000	24.7	2.0	12.34	3.98e-18
Merged-chr5-149135327-2	chr5	149135244	149135405	+	0.000	0.000	15.6	1.5	10.42	8.24e-11
Merged-chr5-149156511-2	chr5	149156330	149156695	+	0.000	0.000	27.1	4.0	6.79	3.53e-14
Merged-chr5-149173366-2	chr5	149173192	149173527	+	0.000	0.000	29.2	9.0	3.24	9.34e-08
Merged-chr5-149174347-4	chr5	149174002	149174704	+	0.000	0.000	132.4	79.0	1.68	3.27e-08
Merged-chr5-149283884-2	chr5	149283746	149284001	+	0.000	0.000	14.0	3.0	4.66	1.61e-05
[truncated: 770,955 more chars]
