# Supplementary material for: Transcriptional synergy in human aortic endothelial cells is vulnerable to combination p300/CBP and BET bromodomain inhibition
Source: iScience. 2024 May 16;27(6):110011. doi: 10.1016/j.isci.2024.110011 (PMC11167439; doi:10.1016/j.isci.2024.110011)
Supplement: Table S4. Differential ATAC-seq peaks, related to Figures 5 and 7 [file mmc4.zip › Table S3 (Related to Figure 5) Differential ATAC-seq peaks/TNFA_pooled_vs_NOTX_pooled_diff_peaks.txt]

# HOMER Differential Peaks
# Original Peak File = /nobackup/brown_lab/brackr1/RB9742_human_ATAC_redo/HOMER_Merged_Peaks/results/TNFA_filt_to_147.tn5_peaks.narrowPeak
# Peak File Tag Directory = /nobackup/brown_lab/brackr1/RB9742_human_ATAC_redo/HOMER_Tag_Directory/results/TNFA/pooled/
# Background Tag Directory = /nobackup/brown_lab/brackr1/RB9742_human_ATAC_redo/HOMER_Tag_Directory/results/NOTX/pooled/
#
# Mode = Peaks enriched over background
# Differential peaks = 9778
# Fraction of original peaks = 6.34%
# Original number of peaks = 154252
# Size of region used to count tags = given peak sizes (-fixed)
# Fold change cutoff = 1.50
# Poisson p-value cutoff = 1.00e-04
# strand = 2 (tags counted on 0=+strand, 1=-strand, 2=both strands)
# peak directory tagAdjust = 40
# background directory tagAdjust = 40
#
# cmd = /opt/homer/bin/getDifferentialPeaks /nobackup/brown_lab/brackr1/RB9742_human_ATAC_redo/HOMER_Merged_Peaks/results/TNFA_filt_to_147.tn5_peaks.narrowPeak /nobackup/brown_lab/brackr1/RB9742_human_ATAC_redo/HOMER_Tag_Directory/results/TNFA/pooled/ /nobackup/brown_lab/brackr1/RB9742_human_ATAC_redo/HOMER_Tag_Directory/results/NOTX/pooled/ -F 1.5
#
#PeakID	chr	start	end	strand	score	focus ratio/other	Total Tags	Background Tags	Fold Change vs. Background	p-value
Merged-chr1-1013410-2	chr1	1013199	1013608	+	0.000	0.000	73.0	41.0	1.78	7.53e-06
Merged-chr1-1021255-2	chr1	1021084	1021435	+	0.000	0.000	39.7	19.0	2.09	3.82e-05
Merged-chr1-1022056-2	chr1	1021942	1022175	+	0.000	0.000	26.8	6.5	4.12	6.69e-09
Merged-chr1-1201117-2	chr1	1201021	1201207	+	0.000	0.000	8.3	0.5	16.63	5.88e-08
Merged-chr1-1201595-2	chr1	1201299	1201867	+	0.000	0.000	57.3	31.0	1.85	1.82e-05
Merged-chr1-1215323-2	chr1	1215147	1215552	+	0.000	0.000	47.1	2.5	18.85	1.69e-42
Merged-chr1-1271011-2	chr1	1270843	1271154	+	0.000	0.000	13.9	2.0	6.93	2.07e-07
Merged-chr1-1430476-2	chr1	1430257	1430688	+	0.000	0.000	95.2	53.0	1.80	1.31e-07
Merged-chr1-1614466-2	chr1	1614316	1614632	+	0.000	0.000	33.7	7.5	4.50	6.14e-12
Merged-chr1-1833018-2	chr1	1832867	1833184	+	0.000	0.000	18.5	5.0	3.70	5.42e-06
Merged-chr1-2158435-2	chr1	2158228	2158657	+	0.000	0.000	45.3	23.0	1.97	3.19e-05
Merged-chr1-2174566-3	chr1	2174321	2174825	+	0.000	0.000	37.9	17.0	2.23	1.80e-05
Merged-chr1-2207694-4	chr1	2207382	2208010	+	0.000	0.000	72.5	36.0	2.01	8.36e-08
Merged-chr1-2548370-4	chr1	2548104	2548630	+	0.000	0.000	54.5	19.0	2.87	4.17e-11
Merged-chr1-2578515-2	chr1	2578297	2578728	+	0.000	0.000	60.1	26.0	2.31	8.40e-09
Merged-chr1-2581824-2	chr1	2581601	2582017	+	0.000	0.000	56.8	31.0	1.83	3.41e-05
Merged-chr1-2616922-2	chr1	2616766	2617041	+	0.000	0.000	6.5	0.5	12.93	1.32e-05
Merged-chr1-3471746-5	chr1	3471325	3472189	+	0.000	0.000	53.6	30.0	1.79	9.31e-05
Merged-chr1-3496206-2	chr1	3495964	3496445	+	0.000	0.000	54.5	19.0	2.87	4.17e-11
Merged-chr1-3578206-2	chr1	3578048	3578360	+	0.000	0.000	18.5	5.0	3.70	5.42e-06
Merged-chr1-3611855-2	chr1	3611669	3612101	+	0.000	0.000	39.3	17.5	2.24	6.50e-06
Merged-chr1-3619390-5	chr1	3619009	3619765	+	0.000	0.000	93.8	56.0	1.67	3.82e-06
Merged-chr1-3673843-2	chr1	3673661	3674026	+	0.000	0.000	12.0	2.0	6.01	1.36e-06
Merged-chr1-3800241-1	chr1	3800130	3800352	+	0.000	0.000	14.8	2.5	5.91	4.20e-07
Merged-chr1-3846653-2	chr1	3846449	3846816	+	0.000	0.000	24.0	8.0	3.00	3.73e-06
Merged-chr1-3957001-2	chr1	3956864	3957144	+	0.000	0.000	7.9	0.5	15.71	9.40e-07
Merged-chr1-6290307-2	chr1	6290157	6290464	+	0.000	0.000	12.9	2.0	6.47	1.36e-06
Merged-chr1-6359832-2	chr1	6359626	6360044	+	0.000	0.000	108.1	45.0	2.40	1.29e-15
Merged-chr1-6428606-2	chr1	6428488	6428729	+	0.000	0.000	9.2	0.5	18.48	3.26e-09
Merged-chr1-6535365-1	chr1	6535220	6535510	+	0.000	0.000	9.2	1.0	9.24	1.13e-06
Merged-chr1-6601309-2	chr1	6601100	6601524	+	0.000	0.000	142.3	84.0	1.69	5.19e-09
Merged-chr1-6824870-2	chr1	6824751	6824984	+	0.000	0.000	6.5	0.5	12.93	1.32e-05
Merged-chr1-7216198-2	chr1	7216083	7216310	+	0.000	0.000	6.5	0.5	12.93	1.32e-05
Merged-chr1-7248090-2	chr1	7247811	7248449	+	0.000	0.000	49.9	11.5	4.34	2.03e-16
Merged-chr1-7479055-2	chr1	7478830	7479267	+	0.000	0.000	34.2	15.5	2.21	3.29e-05
Merged-chr1-7645221-4	chr1	7644852	7645558	+	0.000	0.000	64.7	12.5	5.17	5.79e-25
Merged-chr1-7810576-2	chr1	7810376	7810759	+	0.000	0.000	101.6	65.0	1.56	2.14e-05
Merged-chr1-7940936-2	chr1	7940731	7941165	+	0.000	0.000	63.7	17.0	3.75	9.36e-18
Merged-chr1-8048079-4	chr1	8047689	8048472	+	0.000	0.000	127.5	52.0	2.45	1.24e-18
Merged-chr1-8083964-2	chr1	8083634	8084308	+	0.000	0.000	100.2	25.5	3.93	5.44e-29
Merged-chr1-8095844-2	chr1	8095719	8095961	+	0.000	0.000	19.4	5.0	3.88	1.40e-06
Merged-chr1-8148112-2	chr1	8147906	8148315	+	0.000	0.000	45.3	1.0	45.27	3.14e-57
Merged-chr1-8225083-2	chr1	8224902	8225263	+	0.000	0.000	25.9	10.0	2.59	4.69e-05
Merged-chr1-8315986-2	chr1	8315849	8316091	+	0.000	0.000	8.3	1.0	8.31	1.02e-05
Merged-chr1-8540772-2	chr1	8540611	8540931	+	0.000	0.000	29.1	3.0	9.70	4.29e-19
Merged-chr1-8555225-1	chr1	8555072	8555378	+	0.000	0.000	7.4	1.0	7.39	8.32e-05
Merged-chr1-8664244-2	chr1	8664130	8664359	+	0.000	0.000	20.3	5.5	3.70	1.45e-06
Merged-chr1-8875724-2	chr1	8875633	8875808	+	0.000	0.000	24.0	2.0	12.01	3.98e-18
Merged-chr1-9011170-2	chr1	9011010	9011293	+	0.000	0.000	10.2	1.0	10.16	1.11e-07
Merged-chr1-9075161-2	chr1	9074988	9075336	+	0.000	0.000	12.9	0.5	25.87	3.09e-13
Merged-chr1-9196937-2	chr1	9196788	9197089	+	0.000	0.000	33.3	13.0	2.56	2.40e-06
Merged-chr1-9207199-1	chr1	9207072	9207327	+	0.000	0.000	19.4	5.0	3.88	1.40e-06
Merged-chr1-9315795-2	chr1	9315688	9315906	+	0.000	0.000	11.1	1.0	11.09	1.00e-08
Merged-chr1-9383164-2	chr1	9382930	9383420	+	0.000	0.000	13.4	3.0	4.47	1.61e-05
Merged-chr1-9644877-1	chr1	9644732	9645023	+	0.000	0.000	10.2	2.0	5.08	4.65e-05
Merged-chr1-9687465-2	chr1	9687206	9687779	+	0.000	0.000	50.8	24.0	2.12	2.37e-06
Merged-chr1-9719286-2	chr1	9719083	9719478	+	0.000	0.000	65.6	38.0	1.73	4.25e-05
Merged-chr1-9774910-2	chr1	9774785	9775033	+	0.000	0.000	10.2	0.5	20.33	1.63e-10
Merged-chr1-10218129-2	chr1	10217899	10218357	+	0.000	0.000	73.0	12.0	6.08	6.03e-32
Merged-chr1-10403861-4	chr1	10403566	10404173	+	0.000	0.000	113.6	63.0	1.80	9.13e-09
Merged-chr1-10458073-2	chr1	10457950	10458236	+	0.000	0.000	12.9	1.0	12.93	8.32e-10
Merged-chr1-10825132-2	chr1	10824971	10825291	+	0.000	0.000	55.4	28.0	1.98	4.21e-06
Merged-chr1-11169439-2	chr1	11169258	11169639	+	0.000	0.000	20.3	1.0	20.33	1.59e-19
Merged-chr1-11563979-2	chr1	11563825	11564146	+	0.000	0.000	13.9	2.0	6.93	2.07e-07
Merged-chr1-11667700-2	chr1	11667557	11667847	+	0.000	0.000	25.4	1.0	25.41	2.47e-26
Merged-chr1-11708742-2	chr1	11708602	11708849	+	0.000	0.000	9.2	1.5	6.16	2.77e-05
Merged-chr1-11736838-4	chr1	11736412	11737293	+	0.000	0.000	99.3	28.0	3.55	1.91e-25
Merged-chr1-12157447-2	chr1	12157329	12157567	+	0.000	0.000	18.0	0.5	36.03	3.61e-22
Merged-chr1-12398154-2	chr1	12397941	12398345	+	0.000	0.000	8.3	1.0	8.31	1.02e-05
Merged-chr1-12415239-3	chr1	12414951	12415536	+	0.000	0.000	88.7	26.0	3.41	1.28e-21
Merged-chr1-12501809-2	chr1	12501583	12502032	+	0.000	0.000	101.6	62.0	1.64	3.38e-06
Merged-chr1-12529583-2	chr1	12529420	12529747	+	0.000	0.000	7.4	1.0	7.39	8.32e-05
Merged-chr1-12545130-2	chr1	12544937	12545309	+	0.000	0.000	58.2	9.5	6.13	1.94e-26
Merged-chr1-12572684-2	chr1	12572531	12572857	+	0.000	0.000	16.6	2.0	8.31	4.80e-10
Merged-chr1-12634883-2	chr1	12634712	12635040	+	0.000	0.000	32.3	11.0	2.94	2.00e-07
Merged-chr1-12636623-2	chr1	12636354	12636876	+	0.000	0.000	74.8	19.0	3.94	9.61e-22
Merged-chr1-14921210-2	chr1	14921058	14921382	+	0.000	0.000	10.2	1.0	10.16	1.11e-07
Merged-chr1-14922373-2	chr1	14922243	14922504	+	0.000	0.000	8.3	0.5	16.63	5.88e-08
Merged-chr1-15138094-1	chr1	15137937	15138252	+	0.000	0.000	7.4	1.0	7.39	8.32e-05
Merged-chr1-15167646-2	chr1	15167498	15167873	+	0.000	0.000	26.8	10.0	2.68	1.77e-05
Merged-chr1-15168726-2	chr1	15168505	15168949	+	0.000	0.000	142.3	87.0	1.64	3.96e-08
Merged-chr1-15206781-2	chr1	15206644	15206891	+	0.000	0.000	6.5	0.5	12.93	1.32e-05
Merged-chr1-15272695-2	chr1	15272536	15272847	+	0.000	0.000	23.1	6.5	3.55	3.95e-07
Merged-chr1-15283712-2	chr1	15283536	15283884	+	0.000	0.000	24.0	9.0	2.67	2.45e-05
Merged-chr1-15290599-2	chr1	15290393	15290804	+	0.000	0.000	19.9	4.0	4.97	5.16e-08
Merged-chr1-15300034-2	chr1	15299764	15300321	+	0.000	0.000	73.9	29.0	2.55	5.30e-12
Merged-chr1-15357072-2	chr1	15356887	15357268	+	0.000	0.000	68.4	39.0	1.75	1.63e-05
Merged-chr1-15412318-2	chr1	15412181	15412479	+	0.000	0.000	30.5	8.0	3.81	2.10e-09
Merged-chr1-15417710-2	chr1	15417538	15417895	+	0.000	0.000	78.1	34.0	2.30	7.53e-11
Merged-chr1-15464549-3	chr1	15464308	15464821	+	0.000	0.000	23.1	6.0	3.85	1.01e-07
Merged-chr1-15780943-2	chr1	15780692	15781178	+	0.000	0.000	39.7	18.0	2.21	1.21e-05
Merged-chr1-15799199-2	chr1	15799045	15799358	+	0.000	0.000	97.5	46.0	2.12	3.97e-11
Merged-chr1-15799625-2	chr1	15799522	15799741	+	0.000	0.000	32.3	12.5	2.59	2.85e-06
Merged-chr1-15867124-2	chr1	15866982	15867266	+	0.000	0.000	10.2	1.0	10.16	1.11e-07
Merged-chr1-15916621-2	chr1	15916515	15916711	+	0.000	0.000	7.4	1.0	7.39	8.32e-05
Merged-chr1-15949271-2	chr1	15949127	15949422	+	0.000	0.000	65.6	36.0	1.82	8.77e-06
Merged-chr1-15958282-2	chr1	15958114	15958437	+	0.000	0.000	24.5	6.0	4.08	2.48e-08
Merged-chr1-15966384-4	chr1	15966055	15966733	+	0.000	0.000	145.5	23.5	6.19	5.88e-64
Merged-chr1-15983119-2	chr1	15982989	15983246	+	0.000	0.000	10.6	0.5	21.25	1.63e-10
Merged-chr1-15985848-2	chr1	15985554	15986238	+	0.000	0.000	62.4	9.0	6.93	6.66e-31
Merged-chr1-16019850-2	chr1	16019716	16019960	+	0.000	0.000	12.0	3.0	4.00	7.14e-05
Merged-chr1-16134193-2	chr1	16133991	16134409	+	0.000	0.000	25.4	10.0	2.54	4.69e-05
Merged-chr1-16152790-3	chr1	16152525	16153048	+	0.000	0.000	61.0	21.0	2.90	2.98e-12
Merged-chr1-16189215-2	chr1	16189019	16189400	+	0.000	0.000	73.0	31.0	2.35	2.32e-10
Merged-chr1-16198938-2	chr1	16198821	16199059	+	0.000	0.000	8.3	1.0	8.31	1.02e-05
Merged-chr1-17438671-2	chr1	17438404	17438947	+	0.000	0.000	42.5	21.0	2.02	3.54e-05
Merged-chr1-18952160-2	chr1	18951965	18952357	+	0.000	0.000	54.0	2.5	21.62	1.15e-51
Merged-chr1-18965840-2	chr1	18965532	18966124	+	0.000	0.000	78.5	18.0	4.36	1.42e-25
Merged-chr1-19087953-2	chr1	19087864	19088061	+	0.000	0.000	9.2	1.0	9.24	1.13e-06
Merged-chr1-19336729-2	chr1	19336568	19336887	+	0.000	0.000	56.4	13.0	4.34	9.88e-19
Merged-chr1-19448615-2	chr1	19448495	19448723	+	0.000	0.000	24.9	5.0	4.99	8.07e-10
Merged-chr1-19449161-4	chr1	19448840	19449459	+	0.000	0.000	107.6	47.0	2.29	4.57e-14
Merged-chr1-19452555-2	chr1	19452414	19452709	+	0.000	0.000	37.9	15.0	2.53	1.19e-06
Merged-chr1-19457955-2	chr1	19457761	19458127	+	0.000	0.000	17.1	5.0	3.42	1.99e-05
Merged-chr1-19477015-2	chr1	19476619	19477444	+	0.000	0.000	109.5	67.0	1.63	1.53e-06
Merged-chr1-19508955-2	chr1	19508759	19509172	+	0.000	0.000	40.7	15.0	2.71	6.49e-08
Merged-chr1-19596944-4	chr1	19596470	19597390	+	0.000	0.000	141.8	48.0	2.95	1.29e-27
Merged-chr1-19650608-2	chr1	19650491	19650720	+	0.000	0.000	19.4	5.5	3.53	5.37e-06
Merged-chr1-19750591-2	chr1	19750230	19750908	+	0.000	0.000	96.1	62.0	1.55	3.78e-05
Merged-chr1-19860070-2	chr1	19859966	19860188	+	0.000	0.000	12.0	2.0	6.01	1.36e-06
Merged-chr1-20077003-1	chr1	20076897	20077110	+	0.000	0.000	8.3	1.0	8.31	1.02e-05
Merged-chr1-20154891-1	chr1	20154733	20155050	+	0.000	0.000	6.5	0.5	12.93	1.32e-05
Merged-chr1-20400849-1	chr1	20400742	20400957	+	0.000	0.000	7.4	1.0	7.39	8.32e-05
Merged-chr1-20603733-2	chr1	20603578	20603911	+	0.000	0.000	25.9	2.0	12.93	3.17e-19
Merged-chr1-20604340-2	chr1	20604154	20604555	+	0.000	0.000	72.1	25.0	2.88	1.54e-14
Merged-chr1-20660671-1	chr1	20660586	20660757	+	0.000	0.000	8.8	1.0	8.78	1.02e-05
Merged-chr1-20685319-2	chr1	20685189	20685472	+	0.000	0.000	9.2	1.5	6.16	2.77e-05
Merged-chr1-20701051-2	chr1	20700853	20701251	+	0.000	0.000	67.4	12.0	5.62	4.13e-28
Merged-chr1-21211379-1	chr1	21211274	21211484	+	0.000	0.000	6.5	0.5	12.93	1.32e-05
Merged-chr1-21222366-1	chr1	21222257	21222476	+	0.000	0.000	9.2	1.0	9.24	1.13e-06
Merged-chr1-21225042-1	chr1	21224931	21225154	+	0.000	0.000	7.4	1.0	7.39	8.32e-05
Merged-chr1-21239448-1	chr1	21239254	21239643	+	0.000	0.000	12.5	2.0	6.24	1.36e-06
Merged-chr1-21244312-1	chr1	21244213	21244411	+	0.000	0.000	6.5	0.5	12.93	1.32e-05
Merged-chr1-21266229-2	chr1	21265966	21266486	+	0.000	0.000	173.7	15.5	11.21	4.67e-115
Merged-chr1-21268289-2	chr1	21268170	21268410	+	0.000	0.000	32.3	9.0	3.59	2.21e-09
Merged-chr1-21290262-4	chr1	21289964	21290537	+	0.000	0.000	47.6	24.0	1.98	2.12e-05
Merged-chr1-21294844-6	chr1	21294417	21295316	+	0.000	0.000	97.0	64.0	1.52	7.37e-05
Merged-chr1-21299061-2	chr1	21298924	21299212	+	0.000	0.000	41.6	9.0	4.62	6.24e-15
Merged-chr1-21302876-2	chr1	21302745	21303022	+	0.000	0.000	28.6	12.0	2.39	5.58e-05
Merged-chr1-21322829-1	chr1	21322755	21322904	+	0.000	0.000	16.6	4.0	4.16	4.89e-06
Merged-chr1-21324722-2	chr1	21324342	21325128	+	0.000	0.000	200.9	100.0	2.01	9.34e-19
Merged-chr1-21334573-4	chr1	21334194	21334959	+	0.000	0.000	169.5	66.5	2.55	5.76e-26
Merged-chr1-21587059-2	chr1	21586829	21587292	+	0.000	0.000	179.2	99.0	1.81	3.31e-13
Merged-chr1-21608977-2	chr1	21608873	21609082	+	0.000	0.000	16.2	0.5	32.34	4.42e-19
Merged-chr1-21782653-2	chr1	21782514	21782788	+	0.000	0.000	29.6	12.0	2.46	2.26e-05
Merged-chr1-21882603-4	chr1	21882200	21883085	+	0.000	0.000	29.6	10.0	2.96	7.64e-07
Merged-chr1-21939901-2	chr1	21939596	21940193	+	0.000	0.000	197.7	127.0	1.56	5.40e-09
Merged-chr1-22157405-3	chr1	22157104	22157721	+	0.000	0.000	35.1	3.0	11.70	2.63e-25
Merged-chr1-22229649-2	chr1	22229349	22229926	+	0.000	0.000	107.6	28.0	3.84	5.33e-30
Merged-chr1-22419005-1	chr1	22418929	22419082	+	0.000	0.000	7.9	1.0	7.85	8.32e-05
Merged-chr1-22735719-1	chr1	22735594	22735845	+	0.000	0.000	12.0	3.0	4.00	7.14e-05
Merged-chr1-22810588-1	chr1	22810443	22810733	+	0.000	0.000	9.2	0.5	18.48	3.26e-09
Merged-chr1-22888822-2	chr1	22888608	22889037	+	0.000	0.000	66.5	17.5	3.80	6.84e-19
Merged-chr1-22920548-2	chr1	22920287	22920714	+	0.000	0.000	17.6	5.0	3.51	1.99e-05
Merged-chr1-22921238-2	chr1	22921073	22921393	+	0.000	0.000	23.1	3.0	7.70	2.07e-13
Merged-chr1-22922814-2	chr1	22922644	22922982	+	0.000	0.000	34.2	14.0	2.44	4.32e-06
Merged-chr1-22976688-2	chr1	22976432	22976929	+	0.000	0.000	92.4	30.0	3.08	8.70e-20
Merged-chr1-22978518-2	chr1	22978377	22978619	+	0.000	0.000	16.6	1.0	16.63	1.87e-14
Merged-chr1-23010923-2	chr1	23010600	23011172	+	0.000	0.000	68.4	38.0	1.80	7.36e-06
Merged-chr1-23088055-2	chr1	23087892	23088234	+	0.000	0.000	31.9	4.0	7.97	1.17e-17
Merged-chr1-23101581-1	chr1	23101507	23101656	+	0.000	0.000	7.9	1.0	7.85	8.32e-05
Merged-chr1-23117169-2	chr1	23117067	23117277	+	0.000	0.000	12.0	1.0	12.01	8.32e-10
Merged-chr1-23367891-2	chr1	23367766	23367985	+	0.000	0.000	24.9	3.5	7.13	6.46e-13
Merged-chr1-23470771-2	chr1	23470433	23471115	+	0.000	0.000	104.4	53.0	1.97	3.94e-10
Merged-chr1-23720830-2	chr1	23720642	23721010	+	0.000	0.000	17.1	2.0	8.55	5.61e-11
Merged-chr1-24120495-2	chr1	24120159	24120725	+	0.000	0.000	30.0	7.0	4.29	9.98e-11
Merged-chr1-24277664-2	chr1	24277495	24277815	+	0.000	0.000	20.3	4.0	5.08	1.02e-08
Merged-chr1-24284081-4	chr1	24283715	24284461	+	0.000	0.000	73.0	42.5	1.72	2.34e-05
Merged-chr1-24294553-2	chr1	24294407	24294751	+	0.000	0.000	28.6	10.0	2.86	2.25e-06
Merged-chr1-24363195-2	chr1	24363053	24363327	+	0.000	0.000	17.6	4.0	4.39	1.13e-06
Merged-chr1-24365413-2	chr1	24365239	24365585	+	0.000	0.000	58.2	33.0	1.76	5.21e-05
Merged-chr1-24392042-2	chr1	24391865	24392223	+	0.000	0.000	27.3	5.5	4.96	4.55e-11
Merged-chr1-24409668-2	chr1	24409455	24409863	+	0.000	0.000	42.5	19.0	2.24	3.60e-06
Merged-chr1-24693924-2	chr1	24693774	24694067	+	0.000	0.000	10.2	2.0	5.08	4.65e-05
Merged-chr1-24727692-2	chr1	24727532	24727842	+	0.000	0.000	41.6	9.5	4.38	3.52e-14
Merged-chr1-24754445-2	chr1	24754155	24754737	+	0.000	0.000	214.3	134.0	1.60	1.23e-10
Merged-chr1-24928806-2	chr1	24928721	24928913	+	0.000	0.000	7.4	1.0	7.39	8.32e-05
Merged-chr1-24970576-2	chr1	24970361	24970761	+	0.000	0.000	46.2	12.0	3.85	6.56e-14
Merged-chr1-24972465-3	chr1	24972277	24972750	+	0.000	0.000	12.9	1.0	12.93	8.32e-10
Merged-chr1-25026986-2	chr1	25026785	25027247	+	0.000	0.000	39.3	5.5	7.14	1.74e-20
Merged-chr1-25080449-2	chr1	25080109	25080617	+	0.000	0.000	13.9	1.0	13.86	6.36e-11
Merged-chr1-25487736-2	chr1	25487499	25487885	+	0.000	0.000	7.4	1.0	7.39	8.32e-05
Merged-chr1-25503177-2	chr1	25503023	25503325	+	0.000	0.000	32.3	3.0	10.78	3.86e-22
Merged-chr1-25829387-2	chr1	25829104	25829664	+	0.000	0.000	49.9	12.0	4.16	1.01e-15
Merged-chr1-25896439-2	chr1	25896262	25896610	+	0.000	0.000	47.1	13.0	3.62	2.71e-13
Merged-chr1-26021106-2	chr1	26020959	26021250	+	0.000	0.000	10.2	0.5	20.33	1.63e-10
Merged-chr1-26279070-2	chr1	26278922	26279204	+	0.000	0.000	56.8	32.0	1.78	7.70e-05
Merged-chr1-26303137-2	chr1	26302882	26303378	+	0.000	0.000	48.0	25.0	1.92	2.83e-05
Merged-chr1-26697196-1	chr1	26697101	26697291	+	0.000	0.000	17.1	5.0	3.42	1.99e-05
Merged-chr1-26740491-1	chr1	26740367	26740615	+	0.000	0.000	20.3	4.0	5.08	1.02e-08
Merged-chr1-26771653-4	chr1	26771255	26772049	+	0.000	0.000	190.8	99.0	1.93	3.19e-16
Merged-chr1-26810242-2	chr1	26810082	26810393	+	0.000	0.000	21.2	6.0	3.54	1.46e-06
Merged-chr1-26839069-2	chr1	26838935	26839189	+	0.000	0.000	7.4	0.5	14.78	9.40e-07
Merged-chr1-26849470-2	chr1	26849244	26849708	+	0.000	0.000	83.1	46.0	1.81	5.93e-07
Merged-chr1-26859261-4	chr1	26858922	26859608	+	0.000	0.000	41.6	4.0	10.39	2.93e-27
Merged-chr1-27136367-2	chr1	27136199	27136531	+	0.000	0.000	49.9	8.0	6.24	1.17e-22
Merged-chr1-27143593-1	chr1	27143515	27143672	+	0.000	0.000	8.3	0.5	16.63	5.88e-08
Merged-chr1-27153395-2	chr1	27153196	27153608	+	0.000	0.000	42.5	20.0	2.12	1.19e-05
Merged-chr1-27430041-2	chr1	27429840	27430238	+	0.000	0.000	60.1	13.0	4.62	2.37e-21
Merged-chr1-27431351-3	chr1	27430946	27431703	+	0.000	0.000	71.1	29.0	2.45	3.37e-11
Merged-chr1-27497008-2	chr1	27496850	27497267	+	0.000	0.000	7.4	1.0	7.39	8.32e-05
Merged-chr1-27540519-2	chr1	27540391	27540665	+	0.000	0.000	23.1	8.0	2.89	1.14e-05
Merged-chr1-27602379-2	chr1	27602208	27602545	+	0.000	0.000	25.4	10.5	2.42	9.93e-05
Merged-chr1-27609409-2	chr1	27609278	27609548	+	0.000	0.000	10.6	2.0	5.31	4.65e-05
Merged-chr1-27631795-2	chr1	27631594	27631987	+	0.000	0.000	28.6	6.0	4.77	6.28e-11
Merged-chr1-27637221-2	chr1	27637079	27637379	+	0.000	0.000	27.3	2.0	13.63	1.80e-21
Merged-chr1-27650868-4	chr1	27650500	27651178	+	0.000	0.000	120.1	67.0	1.79	3.56e-09
Merged-chr1-27659770-6	chr1	27659302	27660254	+	0.000	0.000	116.4	55.0	2.12	5.47e-13
Merged-chr1-27696949-1	chr1	27696784	27697115	+	0.000	0.000	8.3	1.0	8.31	1.02e-05
Merged-chr1-27797497-2	chr1	27797323	27797651	+	0.000	0.000	15.7	0.5	31.41	1.42e-17
Merged-chr1-27830763-2	chr1	27830563	27830969	+	0.000	0.000	98.9	65.0	1.52	8.17e-05
Merged-chr1-28110749-2	chr1	28110556	28110942	+	0.000	0.000	100.7	51.0	1.97	8.69e-10
Merged-chr1-28112919-2	chr1	28112707	28113225	+	0.000	0.000	85.9	44.0	1.95	2.76e-08
Merged-chr1-28167040-2	chr1	28166871	28167161	+	0.000	0.000	7.4	1.0	7.39	8.32e-05
Merged-chr1-28170170-2	chr1	28169977	28170364	+	0.000	0.000	37.0	1.0	36.96	1.02e-42
Merged-chr1-28172749-2	chr1	28172541	28172982	+	0.000	0.000	20.8	5.0	4.16	3.45e-07
Merged-chr1-28194013-2	chr1	28193812	28194179	+	0.000	0.000	18.5	4.0	4.62	2.48e-07
Merged-chr1-28314653-1	chr1	28314516	28314791	+	0.000	0.000	6.5	0.5	12.93	1.32e-05
Merged-chr1-28601865-2	chr1	28601663	28602054	+	0.000	0.000	50.8	16.5	3.08	2.47e-11
Merged-chr1-28885164-2	chr1	28884997	28885328	+	0.000	0.000	116.9	66.5	1.76	2.48e-08
Merged-chr1-29122045-2	chr1	29121874	29122211	+	0.000	0.000	34.2	11.0	3.11	2.10e-08
Merged-chr1-29210382-2	chr1	29210198	29210567	+	0.000	0.000	74.4	35.0	2.12	6.46e-09
Merged-chr1-30704502-2	chr1	30704379	30704621	+	0.000	0.000	10.2	2.0	5.08	4.65e-05
Merged-chr1-30769204-2	chr1	30768952	30769482	+	0.000	0.000	50.8	24.0	2.12	2.37e-06
Merged-chr1-30852247-2	chr1	30852067	30852421	+	0.000	0.000	94.2	21.0	4.49	1.74e-31
Merged-chr1-31530475-2	chr1	31530342	31530627	+	0.000	0.000	12.0	0.5	24.02	3.09e-13
Merged-chr1-31575143-2	chr1	31575007	31575276	+	0.000	0.000	38.3	16.0	2.40	2.06e-06
Merged-chr1-31576361-2	chr1	31576177	31576550	+	0.000	0.000	77.6	30.5	2.54	1.25e-12
Merged-chr1-31651313-2	chr1	31651202	31651447	+	0.000	0.000	7.4	1.0	7.39	8.32e-05
Merged-chr1-31666698-2	chr1	31666598	31666789	+	0.000	0.000	9.2	0.5	18.48	3.26e-09
Merged-chr1-31707826-2	chr1	31707658	31707998	+	0.000	0.000	85.0	50.0	1.70	7.15e-06
Merged-chr1-31712875-2	chr1	31712650	31713101	+	0.000	0.000	136.3	78.0	1.75	1.77e-09
Merged-chr1-31832019-2	chr1	31831819	31832244	+	0.000	0.000	54.5	9.5	5.74	2.45e-23
Merged-chr1-31956165-2	chr1	31955953	31956372	+	0.000	0.000	132.1	64.0	2.06	7.16e-14
Merged-chr1-31985654-2	chr1	31985521	31985791	+	0.000	0.000	17.6	4.0	4.39	1.13e-06
Merged-chr1-32201435-4	chr1	32201065	32201785	+	0.000	0.000	96.5	33.0	2.93	4.25e-19
Merged-chr1-32337505-1	chr1	32337431	32337580	+	0.000	0.000	9.2	1.0	9.24	1.13e-06
Merged-chr1-32339748-2	chr1	32339592	32339910	+	0.000	0.000	76.7	12.0	6.39	4.02e-35
Merged-chr1-32392567-2	chr1	32392387	32392744	+	0.000	0.000	37.4	17.0	2.20	1.80e-05
Merged-chr1-32395161-1	chr1	32395054	32395268	+	0.000	0.000	17.1	5.0	3.42	1.99e-05
Merged-chr1-32398606-2	chr1	32398524	32398692	+	0.000	0.000	20.3	4.0	5.08	1.02e-08
Merged-chr1-32401093-2	chr1	32400887	32401303	+	0.000	0.000	84.5	51.0	1.66	1.43e-05
Merged-chr1-32407010-2	chr1	32406848	32407163	+	0.000	0.000	12.0	0.5	24.02	3.09e-13
Merged-chr1-32432132-2	chr1	32431896	32432323	+	0.000	0.000	17.6	1.0	17.55	1.09e-15
Merged-chr1-32496327-2	chr1	32496232	32496423	+	0.000	0.000	12.0	3.0	4.00	7.14e-05
Merged-chr1-32737907-1	chr1	32737772	32738043	+	0.000	0.000	8.3	0.5	16.63	5.88e-08
Merged-chr1-32775437-2	chr1	32775239	32775637	+	0.000	0.000	107.2	25.0	4.29	5.59e-34
Merged-chr1-32792053-2	chr1	32791907	32792203	+	0.000	0.000	32.3	10.0	3.23	2.46e-08
Merged-chr1-32920072-2	chr1	32919883	32920239	+	0.000	0.000	11.1	1.0	11.09	1.00e-08
Merged-chr1-32983221-2	chr1	32983078	32983362	+	0.000	0.000	35.1	13.0	2.70	3.30e-07
Merged-chr1-32992655-2	chr1	32992424	32992883	+	0.000	0.000	161.2	26.0	6.20	5.18e-71
Merged-chr1-32997553-2	chr1	32997203	32997896	+	0.000	0.000	304.4	200.5	1.52	6.58e-12
Merged-chr1-32998188-2	chr1	32998004	32998344	+	0.000	0.000	61.4	35.5	1.73	6.30e-05
Merged-chr1-33004792-2	chr1	33004638	33004955	+	0.000	0.000	73.0	38.0	1.92	5.85e-07
Merged-chr1-33024940-2	chr1	33024743	33025152	+	0.000	0.000	13.9	0.5	27.72	1.19e-14
Merged-chr1-33140238-2	chr1	33140104	33140377	+	0.000	0.000	21.2	7.0	3.04	1.45e-05
Merged-chr1-33295714-2	chr1	33295538	33295907	+	0.000	0.000	28.6	12.0	2.39	5.58e-05
Merged-chr1-33339069-2	chr1	33338925	33339206	+	0.000	0.000	29.6	12.5	2.37	4.60e-05
Merged-chr1-33342467-2	chr1	33342242	33342678	+	0.000	0.000	126.1	82.5	1.53	5.17e-06
Merged-chr1-33348401-1	chr1	33348326	33348476	+	0.000	0.000	12.9	2.0	6.47	1.36e-06
Merged-chr1-33410280-1	chr1	33410119	33410442	+	0.000	0.000	7.4	0.5	14.78	9.40e-07
Merged-chr1-34800402-2	chr1	34800272	34800545	+	0.000	0.000	9.2	0.5	18.48	3.26e-09
Merged-chr1-34984271-2	chr1	34984119	34984425	+	0.000	0.000	21.2	1.0	21.25	7.54e-21
Merged-chr1-36008780-2	chr1	36008580	36008996	+	0.000	0.000	91.9	47.5	1.94	1.35e-08
Merged-chr1-36125560-4	chr1	36125146	36125945	+	0.000	0.000	37.0	16.0	2.31	1.17e-05
Merged-chr1-36200291-2	chr1	36200063	36200513	+	0.000	0.000	23.1	8.5	2.72	2.87e-05
Merged-chr1-36300722-1	chr1	36300648	36300797	+	0.000	0.000	17.6	5.0	3.51	1.99e-05
Merged-chr1-36350013-1	chr1	36349913	36350113	+	0.000	0.000	13.9	1.0	13.86	6.36e-11
Merged-chr1-36369172-2	chr1	36369059	36369331	+	0.000	0.000	26.8	11.0	2.44	8.21e-05
Merged-chr1-36387605-2	chr1	36387396	36387805	+	0.000	0.000	84.1	27.0	3.11	1.42e-18
Merged-chr1-36982674-1	chr1	36982551	36982797	+	0.000	0.000	9.2	0.5	18.48	3.26e-09
Merged-chr1-37476715-2	chr1	37476486	37476946	+	0.000	0.000	135.3	65.0	2.08	2.31e-14
Merged-chr1-37477432-2	chr1	37477185	37477670	+	0.000	0.000	130.7	15.5	8.43	1.80e-72
Merged-chr1-37479790-2	chr1	37479643	37479925	+	0.000	0.000	53.6	26.0	2.06	2.24e-06
Merged-chr1-37485548-2	chr1	37485381	37485702	+	0.000	0.000	12.0	2.0	6.01	1.36e-06
Merged-chr1-37865564-2	chr1	37865396	37865702	+	0.000	0.000	15.7	2.0	7.85	3.87e-09
Merged-chr1-38235914-2	chr1	38235743	38236079	+	0.000	0.000	15.7	0.5	31.41	1.42e-17
Merged-chr1-38292440-1	chr1	38292288	38292593	+	0.000	0.000	8.3	1.0	8.31	1.02e-05
Merged-chr1-38929247-2	chr1	38929119	38929376	+	0.000	0.000	9.2	0.5	18.48	3.26e-09
Merged-chr1-38941691-4	chr1	38941265	38942066	+	0.000	0.000	57.3	22.5	2.55	8.04e-10
Merged-chr1-39108095-2	chr1	39107918	39108284	+	0.000	0.000	58.2	30.5	1.91	6.04e-06
Merged-chr1-39117369-2	chr1	39117191	39117535	+	0.000	0.000	25.4	10.0	2.54	4.69e-05
Merged-chr1-39145757-2	chr1	39145617	39145916	+	0.000	0.000	11.1	1.5	7.39	5.52e-07
Merged-chr1-39155289-2	chr1	39155127	39155529	+	0.000	0.000	23.1	6.5	3.55	3.95e-07
Merged-chr1-39161986-1	chr1	39161888	39162085	+	0.000	0.000	9.2	0.5	18.48	3.26e-09
Merged-chr1-39178029-2	chr1	39177884	39178174	+	0.000	0.000	22.2	4.0	5.54	3.46e-10
Merged-chr1-39272231-1	chr1	39272104	39272358	+	0.000	0.000	6.5	0.5	12.93	1.32e-05
Merged-chr1-39606169-4	chr1	39605842	39606485	+	0.000	0.000	60.1	32.0	1.88	6.41e-06
Merged-chr1-39695287-2	chr1	39695169	39695412	+	0.000	0.000	17.6	1.0	17.55	1.09e-15
Merged-chr1-39845817-2	chr1	39845614	39846018	+	0.000	0.000	76.2	21.0	3.63	1.70e-20
Merged-chr1-39955900-4	chr1	39955524	39956225	+	0.000	0.000	53.6	20.5	2.61	1.56e-09
Merged-chr1-39967800-2	chr1	39967643	39967998	+	0.000	0.000	16.6	4.5	3.70	2.03e-05
Merged-chr1-40162908-2	chr1	40162725	40163087	+	0.000	0.000	53.6	26.0	2.06	2.24e-06
Merged-chr1-40362856-2	chr1	40362678	40363039	+	0.000	0.000	37.0	5.0	7.39	3.05e-19
Merged-chr1-40809613-2	chr1	40809390	40809830	+	0.000	0.000	9.2	1.0	9.24	1.13e-06
Merged-chr1-40847580-2	chr1	40847377	40847843	+	0.000	0.000	44.3	9.0	4.93	5.62e-17
Merged-chr1-40877944-2	chr1	40877701	40878202	+	0.000	0.000	180.2	56.0	3.22	1.62e-39
Merged-chr1-40897661-2	chr1	40897516	40897809	+	0.000	0.000	26.8	7.0	3.83	2.85e-08
Merged-chr1-40898657-2	chr1	40898345	40899009	+	0.000	0.000	107.2	7.0	15.31	2.12e-85
Merged-chr1-40902155-1	chr1	40902043	40902268	+	0.000	0.000	15.7	4.0	3.93	1.99e-05
Merged-chr1-40928068-2	chr1	40927869	40928318	+	0.000	0.000	31.9	1.0	31.87	4.62e-35
Merged-chr1-40932155-2	chr1	40931915	40932418	+	0.000	0.000	53.6	8.5	6.30	1.03e-24
Merged-chr1-41366118-2	chr1	41365890	41366291	+	0.000	0.000	21.2	1.0	21.25	7.54e-21
Merged-chr1-41485793-2	chr1	41485590	41485991	+	0.000	0.000	68.4	29.0	2.36	4.87e-10
Merged-chr1-41487586-2	chr1	41487469	41487694	+	0.000	0.000	12.0	1.5	8.01	6.82e-08
Merged-chr1-41626395-2	chr1	41626226	41626569	+	0.000	0.000	57.3	21.0	2.73	6.78e-11
Merged-chr1-41662321-2	chr1	41662096	41662538	+	0.000	0.000	73.9	40.0	1.85	1.81e-06
Merged-chr1-41662961-2	chr1	41662684	41663281	+	0.000	0.000	67.9	21.0	3.23	1.16e-15
Merged-chr1-41743672-2	chr1	41743519	41743812	+	0.000	0.000	29.6	10.5	2.82	1.96e-06
Merged-chr1-42206316-2	chr1	42206080	42206536	+	0.000	0.000	35.1	9.0	3.90	3.97e-11
Merged-chr1-42529966-4	chr1	42529658	42530282	+	0.000	0.000	70.2	32.0	2.19	4.38e-09
Merged-chr1-42941770-3	chr1	42941446	42942098	+	0.000	0.000	93.3	60.0	1.56	4.75e-05
Merged-chr1-43649039-2	chr1	43648931	43649157	+	0.000	0.000	24.5	3.0	8.16	2.57e-14
Merged-chr1-43706397-2	chr1	43706302	43706495	+	0.000	0.000	19.4	4.0	4.85	5.16e-08
Merged-chr1-43707976-2	chr1	43707846	43708108	+	0.000	0.000	34.6	12.5	2.77	3.84e-07
Merged-chr1-43875529-2	chr1	43875331	43875702	+	0.000	0.000	21.2	3.0	7.08	1.18e-11
Merged-chr1-43929730-2	chr1	43929582	43929861	+	0.000	0.000	32.3	15.0	2.16	9.03e-05
Merged-chr1-44390479-2	chr1	44390320	44390654	+	0.000	0.000	17.6	5.0	3.51	1.99e-05
Merged-chr1-44731103-4	chr1	44730528	44731572	+	0.000	0.000	128.4	60.0	2.14	1.69e-14
Merged-chr1-44822280-1	chr1	44822172	44822389	+	0.000	0.000	14.8	1.0	14.78	4.52e-12
Merged-chr1-45273147-2	chr1	45272852	45273413	+	0.000	0.000	65.6	34.0	1.93	1.48e-06
Merged-chr1-45543942-3	chr1	45543605	45544209	+	0.000	0.000	86.8	52.0	1.67	9.87e-06
Merged-chr1-45586571-2	chr1	45586464	45586689	+	0.000	0.000	30.5	7.0	4.36	9.98e-11
Merged-chr1-45670450-2	chr1	45670334	45670548	+	0.000	0.000	7.4	0.5	14.78	9.40e-07
Merged-chr1-46062806-2	chr1	46062683	46062900	+	0.000	0.000	7.4	1.0	7.39	8.32e-05
Merged-chr1-46239083-1	chr1	46238940	46239226	+	0.000	0.000	7.4	1.0	7.39	8.32e-05
Merged-chr1-46333704-2	chr1	46333562	46333838	+	0.000	0.000	12.0	3.0	4.00	7.14e-05
Merged-chr1-46442925-2	chr1	46442674	46443186	+	0.000	0.000	38.8	15.0	2.59	4.63e-07
Merged-chr1-46613944-2	chr1	46613738	46614140	+	0.000	0.000	69.3	23.0	3.01	8.10e-15
Merged-chr1-47190403-2	chr1	47190170	47190654	+	0.000	0.000	58.7	15.0	3.91	2.85e-17
Merged-chr1-47207966-2	chr1	47207787	47208153	+	0.000	0.000	69.8	30.0	2.33	7.93e-10
Merged-chr1-47289473-2	chr1	47289340	47289606	+	0.000	0.000	8.3	1.0	8.31	1.02e-05
Merged-chr1-47334736-2	chr1	47334524	47334915	+	0.000	0.000	54.5	27.0	2.02	3.10e-06
Merged-chr1-47548137-4	chr1	47547718	47548568	+	0.000	0.000	103.5	37.0	2.80	4.47e-19
Merged-chr1-47588372-4	chr1	47588066	47588695	+	0.000	0.000	74.8	28.0	2.67	4.08e-13
Merged-chr1-47776955-2	chr1	47776843	47777091	+	0.000	0.000	7.4	1.0	7.39	8.32e-05
Merged-chr1-47894979-3	chr1	47894661	47895300	+	0.000	0.000	85.0	42.0	2.02	7.65e-09
Merged-chr1-48007291-2	chr1	48007143	48007457	+	0.000	0.000	12.9	2.0	6.47	1.36e-06
Merged-chr1-50977226-3	chr1	50976926	50977511	+	0.000	0.000	40.2	11.0	3.65	1.26e-11
Merged-chr1-51070756-2	chr1	51070614	51070939	+	0.000	0.000	8.3	1.0	8.31	1.02e-05
Merged-chr1-51237893-2	chr1	51237766	51238005	+	0.000	0.000	12.9	3.0	4.31	7.14e-05
Merged-chr1-51284641-3	chr1	51284410	51284886	+	0.000	0.000	49.0	17.0	2.88	5.85e-10
Merged-chr1-51304042-2	chr1	51303755	51304329	+	0.000	0.000	171.8	74.5	2.31	8.61e-22
Merged-chr1-51305450-1	chr1	51305331	51305569	+	0.000	0.000	16.6	1.0	16.63	1.87e-14
Merged-chr1-51314485-2	chr1	51314279	51314693	+	0.000	0.000	73.0	30.5	2.39	1.17e-10
Merged-chr1-52351109-2	chr1	52351013	52351203	+	0.000	0.000	6.5	0.5	12.93	1.32e-05
Merged-chr1-52692095-2	chr1	52691879	52692271	+	0.000	0.000	24.0	3.0	8.01	2.57e-14
Merged-chr1-53327296-1	chr1	53327217	53327376	+	0.000	0.000	11.5	1.0	11.55	1.00e-08
Merged-chr1-53410208-2	chr1	53410101	53410364	+	0.000	0.000	7.4	0.5	14.78	9.40e-07
Merged-chr1-53495807-2	chr1	53495701	53495915	+	0.000	0.000	10.2	1.0	10.16	1.11e-07
Merged-chr1-54118906-2	chr1	54118782	54119037	+	0.000	0.000	25.9	8.0	3.23	1.17e-06
Merged-chr1-54207863-4	chr1	54207426	54208269	+	0.000	0.000	51.7	27.0	1.92	2.47e-05
Merged-chr1-54262863-2	chr1	54262710	54263021	+	0.000	0.000	40.2	8.5	4.73	4.72e-15
Merged-chr1-54276194-1	chr1	54276105	54276283	+	0.000	0.000	10.2	1.0	10.16	1.11e-07
Merged-chr1-54400524-2	chr1	54400363	54400690	+	0.000	0.000	34.2	2.0	17.09	8.35e-30
Merged-chr1-54407059-1	chr1	54406938	54407181	+	0.000	0.000	29.6	8.0	3.70	7.97e-09
Merged-chr1-54464115-2	chr1	54463930	54464272	+	0.000	0.000	30.0	4.0	7.51	9.13e-17
Merged-chr1-54716195-4	chr1	54715655	54716670	+	0.000	0.000	83.1	51.0	1.63	2.39e-05
Merged-chr1-54799295-2	chr1	54799124	54799471	+	0.000	0.000	25.9	0.5	51.74	1.17e-33
Merged-chr1-55205166-2	chr1	55204999	55205450	+	0.000	0.000	10.6	2.0	5.31	4.65e-05
Merged-chr1-55214733-1	chr1	55214631	55214835	+	0.000	0.000	7.4	1.0	7.39	8.32e-05
Merged-chr1-55215526-5	chr1	55214954	55216045	+	0.000	0.000	84.5	37.0	2.28	2.43e-11
Merged-chr1-55235965-2	chr1	55235805	55236139	+	0.000	0.000	28.6	12.0	2.39	5.58e-05
Merged-chr1-55275568-1	chr1	55275410	55275726	+	0.000	0.000	15.7	3.0	5.24	6.70e-07
Merged-chr1-55276095-2	chr1	55275814	55276357	+	0.000	0.000	75.8	2.0	37.88	2.12e-88
Merged-chr1-55287208-4	chr1	55286908	55287532	+	0.000	0.000	30.0	4.0	7.51	9.13e-17
Merged-chr1-56134039-2	chr1	56133851	56134197	+	0.000	0.000	16.6	4.0	4.16	4.89e-06
Merged-chr1-56180823-3	chr1	56180418	56181136	+	0.000	0.000	28.6	8.0	3.58	2.93e-08
Merged-chr1-56216369-2	chr1	56216197	56216558	+	0.000	0.000	26.8	7.0	3.83	2.85e-08
Merged-chr1-56332419-2	chr1	56332258	56332573	+	0.000	0.000	26.8	6.0	4.47	1.34e-09
Merged-chr1-56340038-2	chr1	56339788	56340335	+	0.000	0.000	57.3	31.0	1.85	1.82e-05
Merged-chr1-56400215-2	chr1	56399993	56400407	+	0.000	0.000	18.5	1.0	18.48	6.06e-17
Merged-chr1-56447949-1	chr1	56447868	56448030	+	0.000	0.000	8.8	0.5	17.55	5.88e-08
Merged-chr1-56449111-2	chr1	56448841	56449382	+	0.000	0.000	97.0	13.0	7.46	3.06e-50
Merged-chr1-56483335-2	chr1	56483018	56483632	+	0.000	0.000	67.9	26.0	2.61	1.43e-11
Merged-chr1-56531546-1	chr1	56531436	56531656	+	0.000	0.000	8.3	0.5	16.63	5.88e-08
Merged-chr1-58765223-2	chr1	58765118	58765341	+	0.000	0.000	21.2	7.0	3.04	1.45e-05
Merged-chr1-58785161-3	chr1	58784909	58785426	+	0.000	0.000	76.7	38.5	1.99	6.24e-08
Merged-chr1-58934999-2	chr1	58934795	58935198	+	0.000	0.000	36.0	8.0	4.50	3.73e-13
Merged-chr1-58950091-2	chr1	58949923	58950249	+	0.000	0.000	14.8	2.0	7.39	2.93e-08
Merged-chr1-59013496-2	chr1	59013311	59013797	+	0.000	0.000	38.8	14.0	2.77	8.79e-08
Merged-chr1-59020437-2	chr1	59020228	59020663	+	0.000	0.000	85.0	40.5	2.10	1.56e-09
Merged-chr1-59027387-2	chr1	59027238	59027573	+	0.000	0.000	15.7	2.5	6.28	6.92e-08
Merged-chr1-59064713-1	chr1	59064611	59064815	+	0.000	0.000	7.4	1.0	7.39	8.32e-05
Merged-chr1-59142511-2	chr1	59142368	59142630	+	0.000	0.000	40.7	1.0	40.65	4.62e-49
Merged-chr1-59147065-2	chr1	59146804	59147362	+	0.000	0.000	97.5	24.0	4.06	3.94e-29
Merged-chr1-59173927-3	chr1	59173625	59174220	+	0.000	0.000	122.0	80.0	1.52	1.19e-05
Merged-chr1-59272721-2	chr1	59272510	59272909	+	0.000	0.000	62.8	10.0	6.28	1.71e-28
Merged-chr1-59880189-2	chr1	59879989	59880368	+	0.000	0.000	49.0	19.0	2.58	1.76e-08
Merged-chr1-61302472-2	chr1	61302331	61302608	+	0.000	0.000	11.1	0.5	22.17	7.42e-12
Merged-chr1-61852864-2	chr1	61852717	61853003	+	0.000	0.000	10.2	1.0	10.16	1.11e-07
Merged-chr1-62725391-2	chr1	62725190	62725600	+	0.000	0.000	37.0	9.0	4.11	9.85e-12
Merged-chr1-63316289-2	chr1	63316118	63316481	+	0.000	0.000	10.2	1.0	10.16	1.11e-07
Merged-chr1-63694293-4	chr1	63694039	63694533	+	0.000	0.000	38.8	18.0	2.16	2.67e-05
Merged-chr1-63731747-2	chr1	63731548	63731977	+	0.000	0.000	69.3	34.0	2.04	9.05e-08
Merged-chr1-64827200-2	chr1	64827052	64827343	+	0.000	0.000	26.8	11.0	2.44	8.21e-05
Merged-chr1-64912361-1	chr1	64912262	64912461	+	0.000	0.000	8.3	1.0	8.31	1.02e-05
Merged-chr1-64916053-2	chr1	64915907	64916197	+	0.000	0.000	52.7	6.0	8.78	1.01e-30
Merged-chr1-64922413-2	chr1	64922294	64922527	+	0.000	0.000	30.0	1.0	30.03	1.43e-33
Merged-chr1-64941895-1	chr1	64941800	64941990	+	0.000	0.000	6.5	0.5	12.93	1.32e-05
Merged-chr1-65012086-2	chr1	65011860	65012309	+	0.000	0.000	11.1	2.0	5.54	8.31e-06
Merged-chr1-65028151-2	chr1	65028020	65028293	+	0.000	0.000	6.5	0.5	12.93	1.32e-05
Merged-chr1-65083404-2	chr1	65083210	65083590	+	0.000	0.000	24.9	2.0	12.47	3.98e-18
Merged-chr1-65261052-2	chr1	65260885	65261205	+	0.000	0.000	14.3	4.0	3.58	7.63e-05
Merged-chr1-66265901-2	chr1	66265665	66266143	+	0.000	0.000	138.6	43.0	3.22	1.16e-30
Merged-chr1-66282506-2	chr1	66282302	66282750	+	0.000	0.000	32.3	3.0	10.78	3.86e-22
Merged-chr1-66374928-2	chr1	66374711	66375118	+	0.000	0.000	80.8	17.5	4.62	1.24e-27
Merged-chr1-66401456-2	chr1	66401316	66401581	+	0.000	0.000	12.9	0.5	25.87	3.09e-13
Merged-chr1-67570661-2	chr1	67570406	67570915	+	0.000	0.000	115.5	68.0	1.70	1.31e-07
Merged-chr1-67682845-3	chr1	67682668	67683040	+	0.000	0.000	44.8	19.0	2.36	6.65e-07
Merged-chr1-67748921-2	chr1	67748705	67749103	+	0.000	0.000	45.7	15.0	3.05	3.17e-10
Merged-chr1-67787968-1	chr1	67787891	67788045	+	0.000	0.000	6.5	0.5	12.93	1.32e-05
Merged-chr1-67888998-2	chr1	67888815	67889177	+	0.000	0.000	37.0	5.0	7.39	3.05e-19
Merged-chr1-67970303-2	chr1	67970100	67970498	+	0.000	0.000	45.3	22.0	2.06	1.13e-05
Merged-chr1-68327524-1	chr1	68327444	68327605	+	0.000	0.000	6.5	0.5	12.93	1.32e-05
Merged-chr1-70146673-2	chr1	70146567	70146805	+	0.000	0.000	9.2	1.0	9.24	1.13e-06
Merged-chr1-71015796-4	chr1	71015526	71016086	+	0.000	0.000	30.5	2.0	15.24	5.86e-25
Merged-chr1-74652945-3	chr1	74652664	74653179	+	0.000	0.000	16.6	5.0	3.33	6.90e-05
Merged-chr1-75137509-2	chr1	75137352	75137681	+	0.000	0.000	25.9	8.0	3.23	1.17e-06
Merged-chr1-76201315-2	chr1	76201149	76201452	+	0.000	0.000	12.9	1.0	12.93	8.32e-10
Merged-chr1-76465219-2	chr1	76465009	76465443	+	0.000	0.000	35.1	6.0	5.85	4.94e-16
Merged-chr1-76494999-2	chr1	76494809	76495200	+	0.000	0.000	48.0	26.0	1.85	7.11e-05
Merged-chr1-77424467-2	chr1	77424253	77424692	+	0.000	0.000	21.2	5.0	4.25	8.11e-08
Merged-chr1-77759195-2	chr1	77759028	77759367	+	0.000	0.000	50.8	22.0	2.31	2.11e-07
Merged-chr1-77798211-2	chr1	77797980	77798542	+	0.000	0.000	20.3	6.0	3.39	5.18e-06
Merged-chr1-77820029-2	chr1	77819830	77820214	+	0.000	0.000	8.3	0.5	16.63	5.88e-08
Merged-chr1-78082543-2	chr1	78082272	78082770	+	0.000	0.000	79.9	16.0	4.99	2.10e-29
Merged-chr1-78279317-2	chr1	78279085	78279531	+	0.000	0.000	15.7	2.0	7.85	3.87e-09
Merged-chr1-78491831-2	chr1	78491569	78492112	+	0.000	0.000	146.9	82.0	1.79	1.22e-10
Merged-chr1-78834573-1	chr1	78834483	78834664	+	0.000	0.000	6.5	0.5	12.93	1.32e-05
Merged-chr1-79977973-2	chr1	79977836	79978117	+	0.000	0.000	10.2	2.0	5.08	4.65e-05
Merged-chr1-81751326-2	chr1	81751122	81751541	+	0.000	0.000	37.0	9.5	3.89	4.26e-11
Merged-chr1-83488214-2	chr1	83487999	83488436	+	0.000	0.000	12.9	0.5	25.87	3.09e-13
Merged-chr1-83693105-1	chr1	83692965	83693245	+	0.000	0.000	7.9	1.0	7.85	8.32e-05
Merged-chr1-83952252-1	chr1	83952131	83952373	+	0.000	0.000	6.9	0.5	13.86	1.32e-05
Merged-chr1-84277720-2	chr1	84277585	84277839	+	0.000	0.000	6.5	0.5	12.93	1.32e-05
Merged-chr1-84583451-2	chr1	84583271	84583627	+	0.000	0.000	28.6	3.0	9.55	4.16e-18
Merged-chr1-84600972-2	chr1	84600787	84601146	+	0.000	0.000	75.8	10.0	7.58	2.11e-39
Merged-chr1-84604331-6	chr1	84603826	84604866	+	0.000	0.000	158.0	82.0	1.93	1.27e-13
Merged-chr1-84611988-2	chr1	84611776	84612192	+	0.000	0.000	24.9	4.5	5.54	1.04e-10
Merged-chr1-84907685-2	chr1	84907513	84907848	+	0.000	0.000	22.6	1.5	15.09	1.59e-18
Merged-chr1-85322888-2	chr1	85322699	85323093	+	0.000	0.000	43.4	14.0	3.10	3.86e-10
Merged-chr1-85439329-1	chr1	85439193	85439465	+	0.000	0.000	7.4	1.0	7.39	8.32e-05
Merged-chr1-85567063-2	chr1	85566901	85567270	+	0.000	0.000	22.2	7.0	3.17	4.53e-06
Merged-chr1-85689862-2	chr1	85689711	85690126	+	0.000	0.000	12.0	0.5	24.02	3.09e-13
Merged-chr1-86430098-2	chr1	86429851	86430339	+	0.000	0.000	114.6	57.0	2.01	2.01e-11
Merged-chr1-86779698-2	chr1	86779495	86779914	+	0.000	0.000	48.0	20.0	2.40	7.83e-08
Merged-chr1-86846423-2	chr1	86846195	86846633	+	0.000	0.000	13.4	2.5	5.36	2.38e-06
Merged-chr1-87224406-2	chr1	87224240	87224576	+	0.000	0.000	127.5	80.0	1.59	7.72e-07
Merged-chr1-87226534-2	chr1	87226254	87226798	+	0.000	0.000	166.3	107.0	1.55	7.78e-08
Merged-chr1-87684404-3	chr1	87684151	87684692	+	0.000	0.000	24.9	8.0	3.12	3.73e-06
Merged-chr1-88650892-2	chr1	88650624	88651126	+	0.000	0.000	48.0	11.0	4.37	1.68e-16
Merged-chr1-89021956-2	chr1	89021773	89022166	+	0.000	0.000	38.3	18.5	2.07	4.69e-05
Merged-chr1-89065284-2	chr1	89065065	89065478	+	0.000	0.000	38.8	15.0	2.59	4.63e-07
Merged-chr1-89126178-2	chr1	89126012	89126356	+	0.000	0.000	38.8	18.0	2.16	2.67e-05
Merged-chr1-89198860-3	chr1	89198573	89199111	+	0.000	0.000	34.2	9.5	3.60	6.06e-10
Merged-chr1-89274516-2	chr1	89274273	89274705	+	0.000	0.000	24.9	6.5	3.84	1.05e-07
Merged-chr1-89594322-1	chr1	89594203	89594442	+	0.000	0.000	6.5	0.5	12.93	1.32e-05
Merged-chr1-89855723-4	chr1	89855379	89856085	+	0.000	0.000	51.7	28.0	1.85	6.03e-05
Merged-chr1-89962231-2	chr1	89962040	89962409	+	0.000	0.000	26.8	10.0	2.68	1.77e-05
Merged-chr1-91080841-2	chr1	91080607	91081075	+	0.000	0.000	74.4	36.0	2.07	1.96e-08
Merged-chr1-91428330-2	chr1	91428127	91428672	+	0.000	0.000	18.5	6.0	3.08	5.69e-05
Merged-chr1-91553229-1	chr1	91553142	91553317	+	0.000	0.000	8.3	0.5	16.63	5.88e-08
Merged-chr1-91684962-2	chr1	91684813	91685183	+	0.000	0.000	10.2	2.0	5.08	4.65e-05
Merged-chr1-91892118-2	chr1	91891914	91892337	+	0.000	0.000	39.7	11.0	3.61	4.63e-11
Merged-chr1-91913244-2	chr1	91913101	91913388	+	0.000	0.000	25.9	4.0	6.47	1.57e-12
Merged-chr1-92277380-2	chr1	92277137	92277648	+	0.000	0.000	46.7	21.0	2.22	1.63e-06
Merged-chr1-92962627-2	chr1	92962531	92962728	+	0.000	0.000	8.3	0.5	16.63	5.88e-08
Merged-chr1-93093498-1	chr1	93093365	93093632	+	0.000	0.000	7.4	0.5	14.78	9.40e-07
Merged-chr1-93099699-2	chr1	93099561	93099810	+	0.000	0.000	8.3	0.5	16.63	5.88e-08
Merged-chr1-93566256-1	chr1	93566164	93566349	+	0.000	0.000	9.2	1.0	9.24	1.13e-06
Merged-chr1-93680332-2	chr1	93680115	93680556	+	0.000	0.000	88.7	34.0	2.61	8.77e-15
Merged-chr1-93692648-1	chr1	93692564	93692732	+	0.000	0.000	11.1	2.5	4.43	6.16e-05
Merged-chr1-93709155-2	chr1	93709025	93709289	+	0.000	0.000	8.3	1.0	8.31	1.02e-05
Merged-chr1-94333121-2	chr1	94332945	94333298	+	0.000	0.000	64.7	20.0	3.23	4.32e-15
Merged-chr1-94527617-2	chr1	94527434	94527840	+	0.000	0.000	10.2	2.0	5.08	4.65e-05
Merged-chr1-94553432-2	chr1	94553244	94553612	+	0.000	0.000	27.7	2.0	13.86	1.80e-21
Merged-chr1-94790404-2	chr1	94790314	94790503	+	0.000	0.000	13.9	3.0	4.62	1.61e-05
Merged-chr1-94792787-3	chr1	94792484	94793085	+	0.000	0.000	116.4	54.0	2.16	1.74e-13
Merged-chr1-94796455-1	chr1	94796345	94796565	+	0.000	0.000	20.3	1.0	20.33	1.59e-19
Merged-chr1-94799434-1	chr1	94799351	94799517	+	0.000	0.000	11.5	2.0	5.77	8.31e-06
Merged-chr1-94834835-2	chr1	94834719	94834949	+	0.000	0.000	9.2	1.0	9.24	1.13e-06
Merged-chr1-94865522-3	chr1	94865284	94865780	+	0.000	0.000	56.4	24.0	2.35	1.78e-08
Merged-chr1-94874886-2	chr1	94874783	94874994	+	0.000	0.000	12.0	2.0	6.01	1.36e-06
Merged-chr1-95018751-2	chr1	95018656	95018885	+	0.000	0.000	13.9	0.5	27.72	1.19e-14
Merged-chr1-96340887-2	chr1	96340752	96341006	+	0.000	0.000	10.2	0.5	20.33	1.63e-10
Merged-chr1-96417229-2	chr1	96417148	96417308	+	0.000	0.000	15.7	2.0	7.85	3.87e-09
Merged-chr1-96472610-2	chr1	96472458	96472752	+	0.000	0.000	7.4	0.5	14.78	9.40e-07
Merged-chr1-96473988-2	chr1	96473846	96474125	+	0.000	0.000	14.8	0.5	29.56	4.25e-16
Merged-chr1-97337401-2	chr1	97337229	97337597	+	0.000	0.000	23.1	5.0	4.62	3.91e-09
Merged-chr1-98045450-2	chr1	98045196	98045735	+	0.000	0.000	66.5	31.0	2.15	3.13e-08
Merged-chr1-98090510-1	chr1	98090419	98090601	+	0.000	0.000	9.7	1.0	9.70	1.13e-06
Merged-chr1-98143643-2	chr1	98143502	98143740	+	0.000	0.000	8.3	0.5	16.63	5.88e-08
Merged-chr1-100028916-2	chr1	100028741	100029078	+	0.000	0.000	23.1	9.0	2.57	6.68e-05
Merged-chr1-100237275-2	chr1	100237117	100237480	+	0.000	0.000	18.5	1.0	18.48	6.06e-17
Merged-chr1-100352822-2	chr1	100352626	100353010	+	0.000	0.000	61.0	20.5	2.97	1.14e-12
Merged-chr1-100405045-2	chr1	100404946	100405148	+	0.000	0.000	11.1	1.0	11.09	1.00e-08
Merged-chr1-100444058-4	chr1	100443699	100444401	+	0.000	0.000	177.4	90.0	1.97	3.75e-16
Merged-chr1-100606638-2	chr1	100606490	100606786	+	0.000	0.000	22.2	8.0	2.77	3.34e-05
Merged-chr1-100611781-3	chr1	100611479	100612014	+	0.000	0.000	14.8	0.5	29.56	4.25e-16
Merged-chr1-100622254-2	chr1	100622001	100622504	+	0.000	0.000	152.4	50.0	3.05	3.82e-31
Merged-chr1-100708796-2	chr1	100708530	100709016	+	0.000	0.000	48.0	17.0	2.83	5.85e-10
Merged-chr1-100719680-2	chr1	100719472	100719874	+	0.000	0.000	38.8	8.5	4.57	1.03e-13
Merged-chr1-100731902-2	chr1	100731699	100732069	+	0.000	0.000	8.3	0.5	16.63	5.88e-08
Merged-chr1-100739438-2	chr1	100739316	100739558	+	0.000	0.000	12.5	0.5	24.94	3.09e-13
Merged-chr1-100740134-2	chr1	100739910	100740383	+	0.000	0.000	16.2	0.5	32.34	4.42e-19
Merged-chr1-100835844-1	chr1	100835766	100835923	+	0.000	0.000	10.2	1.0	10.16	1.11e-07
Merged-chr1-100836529-4	chr1	100836206	100836833	+	0.000	0.000	117.3	28.0	4.19	4.74e-36
Merged-chr1-100847705-4	chr1	100847394	100847996	+	0.000	0.000	27.3	4.0	6.81	3.53e-14
Merged-chr1-100959788-2	chr1	100959549	100960024	+	0.000	0.000	106.2	61.0	1.74	1.13e-07
Merged-chr1-101064405-2	chr1	101064210	101064523	+	0.000	0.000	6.5	0.5	12.93	1.32e-05
Merged-chr1-101235887-4	chr1	101235460	101236297	+	0.000	0.000	94.2	59.0	1.60	1.63e-05
Merged-chr1-101238402-1	chr1	101238293	101238512	+	0.000	0.000	29.1	13.0	2.24	8.94e-05
Merged-chr1-101254162-2	chr1	101253963	101254379	+	0.000	0.000	52.7	28.0	1.88	3.18e-05
Merged-chr1-101293864-2	chr1	101293735	101293993	+	0.000	0.000	19.4	1.0	19.40	3.18e-18
Merged-chr1-101301152-2	chr1	101300974	101301338	+	0.000	0.000	88.7	20.0	4.43	4.43e-29
Merged-chr1-101301722-1	chr1	101301614	101301831	+	0.000	0.000	26.3	3.0	8.78	3.53e-16
Merged-chr1-101303142-2	chr1	101302848	101303451	+	0.000	0.000	141.4	76.5	1.85	2.67e-11
Merged-chr1-101314452-2	chr1	101314265	101314647	+	0.000	0.000	28.6	12.0	2.39	5.58e-05
Merged-chr1-108107833-2	chr1	108107631	108108012	+	0.000	0.000	62.4	16.0	3.90	2.16e-18
Merged-chr1-108561135-2	chr1	108560988	108561265	+	0.000	0.000	25.9	9.0	2.87	8.65e-06
Merged-chr1-108829597-1	chr1	108829491	108829703	+	0.000	0.000	16.6	4.0	4.16	4.89e-06
Merged-chr1-109091942-2	chr1	109091772	109092079	+	0.000	0.000	24.0	9.0	2.67	2.45e-05
Merged-chr1-109198383-2	chr1	109198138	109198631	+	0.000	0.000	141.8	80.0	1.77	4.67e-10
Merged-chr1-109822407-2	chr1	109822167	109822658	+	0.000	0.000	95.2	61.0	1.56	3.36e-05
Merged-chr1-109877573-2	chr1	109877344	109877815	+	0.000	0.000	107.2	45.0	2.38	3.12e-15
Merged-chr1-109892651-3	chr1	109892286	109892944	+	0.000	0.000	82.7	41.0	2.02	1.14e-08
Merged-chr1-109910640-4	chr1	109910338	109910961	+	0.000	0.000	188.5	51.0	3.70	3.80e-49
Merged-chr1-109917833-2	chr1	109917688	109917983	+	0.000	0.000	8.8	0.5	17.55	5.88e-08
Merged-chr1-109928138-2	chr1	109927843	109928415	+	0.000	0.000	51.7	5.0	10.35	2.13e-33
Merged-chr1-109934342-3	chr1	109933936	109934669	+	0.000	0.000	142.3	52.0	2.74	7.14e-25
Merged-chr1-109947822-2	chr1	109947625	109948086	+	0.000	0.000	12.5	2.0	6.24	1.36e-06
Merged-chr1-110216051-1	chr1	110215949	110216154	+	0.000	0.000	8.3	0.5	16.63	5.88e-08
Merged-chr1-110309325-2	chr1	110309194	110309474	+	0.000	0.000	20.3	5.5	3.70	1.45e-06
Merged-chr1-110487880-2	chr1	110487663	110488088	+	0.000	0.000	39.7	7.0	5.68	4.92e-17
Merged-chr1-110508310-3	chr1	110508029	110508561	+	0.000	0.000	43.4	7.0	6.20	3.92e-20
Merged-chr1-110634899-2	chr1	110634765	110635051	+	0.000	0.000	12.9	3.0	4.31	7.14e-05
Merged-chr1-110640192-2	chr1	110640055	110640341	+	0.000	0.000	14.8	4.0	3.70	7.63e-05
Merged-chr1-111193127-4	chr1	111192750	111193505	+	0.000	0.000	96.1	0.5	192.17	7.72e-180
Merged-chr1-111616511-2	chr1	111616387	111616639	+	0.000	0.000	18.5	3.5	5.28	3.58e-08
Merged-chr1-111991576-2	chr1	111991422	111991719	+	0.000	0.000	16.6	4.0	4.16	4.89e-06
Merged-chr1-112252093-4	chr1	112251703	112252557	+	0.000	0.000	66.5	24.0	2.77	1.34e-12
Merged-chr1-112297775-2	chr1	112297632	112297913	+	0.000	0.000	25.9	7.0	3.70	1.07e-07
Merged-chr1-112399674-2	chr1	112399545	112399806	+	0.000	0.000	45.3	13.0	3.48	3.52e-12
Merged-chr1-112699922-1	chr1	112699848	112699997	+	0.000	0.000	12.9	0.5	25.87	3.09e-13
Merged-chr1-112735929-2	chr1	112735744	112736115	+	0.000	0.000	76.7	45.0	1.70	1.57e-05
Merged-chr1-112836028-2	chr1	112835886	112836175	+	0.000	0.000	16.6	4.0	4.16	4.89e-06
Merged-chr1-112956802-2	chr1	112956689	112956904	+	0.000	0.000	20.3	2.0	10.16	6.44e-14
Merged-chr1-113226310-2	chr1	113226148	113226468	+	0.000	0.000	27.7	8.0	3.46	1.04e-07
Merged-chr1-113617635-1	chr1	113617527	113617744	+	0.000	0.000	6.5	0.5	12.93	1.32e-05
Merged-chr1-113742718-2	chr1	113742587	113742840	+	0.000	0.000	9.2	1.0	9.24	1.13e-06
Merged-chr1-113896176-1	chr1	113896058	113896294	+	0.000	0.000	6.5	0.5	12.93	1.32e-05
Merged-chr1-113906919-2	chr1	113906747	113907090	+	0.000	0.000	64.7	5.0	12.93	3.12e-47
Merged-chr1-113930713-2	chr1	113930320	113930986	+	0.000	0.000	75.8	35.5	2.13	5.30e-09
Merged-chr1-114716408-2	chr1	114716265	114716560	+	0.000	0.000	43.9	9.0	4.88	2.76e-16
Merged-chr1-114756349-2	chr1	114756193	114756468	+	0.000	0.000	15.7	1.0	15.71	3.00e-13
Merged-chr1-114795624-2	chr1	114795508	114795739	+	0.000	0.000	6.5	0.5	12.93	1.32e-05
Merged-chr1-115266845-2	chr1	115266699	115266998	+	0.000	0.000	12.0	1.0	12.01	8.32e-10
Merged-chr1-115470107-4	chr1	115469746	115470490	+	0.000	0.000	37.9	7.5	5.05	1.19e-14
Merged-chr1-115546114-4	chr1	115545742	115546485	+	0.000	0.000	148.7	89.5	1.66	9.67e-09
Merged-chr1-116356839-2	chr1	116356671	116357009	+	0.000	0.000	40.7	20.0	2.03	5.32e-05
Merged-chr1-116571718-1	chr1	116571599	116571837	+	0.000	0.000	22.2	4.0	5.54	3.46e-10
Merged-chr1-116712678-2	chr1	116712551	116712825	+	0.000	0.000	13.9	1.0	13.86	6.36e-11
Merged-chr1-116764288-2	chr1	116764149	116764436	+	0.000	0.000	12.0	1.0	12.01	8.32e-10
Merged-chr1-116912181-1	chr1	116912038	116912324	+	0.000	0.000	12.5	3.0	4.16	7.14e-05
Merged-chr1-117062147-2	chr1	117062020	117062252	+	0.000	0.000	18.0	3.5	5.15	3.58e-08
Merged-chr1-117106659-2	chr1	117106522	117106814	+	0.000	0.000	12.9	3.0	4.31	7.14e-05
Merged-chr1-117573598-2	chr1	117573404	117573814	+	0.000	0.000	84.1	38.0	2.21	8.56e-11
Merged-chr1-117760451-2	chr1	117760331	117760563	+	0.000	0.000	9.7	1.0	9.70	1.13e-06
Merged-chr1-117897756-2	chr1	117897592	117897919	+	0.000	0.000	27.7	0.5	55.43	4.15e-37
Merged-chr1-117905304-1	chr1	117905116	117905492	+	0.000	0.000	9.2	0.5	18.48	3.26e-09
Merged-chr1-119348099-2	chr1	119347890	119348247	+	0.000	0.000	11.1	2.0	5.54	8.31e-06
Merged-chr1-119633074-2	chr1	119632963	119633199	+	0.000	0.000	17.6	4.5	3.90	5.27e-06
Merged-chr1-119647156-4	chr1	119646861	119647448	+	0.000	0.000	87.8	56.0	1.57	7.49e-05
Merged-chr1-119987262-2	chr1	119987083	119987458	+	0.000	0.000	24.0	4.0	6.01	9.88e-12
Merged-chr1-120088163-2	chr1	120088019	120088305	+	0.000	0.000	24.9	9.0	2.77	2.45e-05
Merged-chr1-121080411-2	chr1	121080200	121080651	+	0.000	0.000	12.9	1.0	12.93	8.32e-10
Merged-chr1-121264084-2	chr1	121263888	121264286	+	0.000	0.000	12.9	3.0	4.31	7.14e-05
Merged-chr1-145916920-1	chr1	145916820	145917020	+	0.000	0.000	6.5	0.5	12.93	1.32e-05
Merged-chr1-145980489-1	chr1	145980373	145980606	+	0.000	0.000	18.5	5.0	3.70	5.42e-06
Merged-chr1-147496745-2	chr1	147496583	147496899	+	0.000	0.000	18.5	6.0	3.08	5.69e-05
Merged-chr1-147640952-2	chr1	147640797	147641109	+	0.000	0.000	68.4	30.5	2.24	3.48e-09
Merged-chr1-147669621-2	chr1	147669509	147669748	+	0.000	0.000	22.6	7.0	3.23	4.53e-06
Merged-chr1-147771387-2	chr1	147771236	147771535	+	0.000	0.000	26.8	7.0	3.83	2.85e-08
Merged-chr1-147801037-2	chr1	147800875	147801197	+	0.000	0.000	71.1	43.0	1.65	5.69e-05
Merged-chr1-148522250-2	chr1	148522098	148522392	+	0.000	0.000	37.9	18.0	2.10	5.75e-05
Merged-chr1-149204599-1	chr1	149204494	149204705	+	0.000	0.000	7.4	0.5	14.78	9.40e-07
Merged-chr1-149390395-1	chr1	149390282	149390508	+	0.000	0.000	8.3	1.0	8.31	1.02e-05
Merged-chr1-149636664-4	chr1	149636295	149637066	+	0.000	0.000	53.6	24.0	2.23	2.23e-07
Merged-chr1-149811760-2	chr1	149811646	149811890	+	0.000	0.000	7.4	1.0	7.39	8.32e-05
Merged-chr1-150364838-4	chr1	150364549	150365104	+	0.000	0.000	43.4	22.0	1.97	4.80e-05
Merged-chr1-150384206-2	chr1	150384016	150384361	+	0.000	0.000	12.0	1.0	12.01	8.32e-10
Merged-chr1-150484634-2	chr1	150484529	150484735	+	0.000	0.000	16.6	5.0	3.33	6.90e-05
Merged-chr1-150764884-2	chr1	150764657	150765102	+	0.000	0.000	111.8	20.5	5.45	3.49e-44
Merged-chr1-150765915-1	chr1	150765813	150766017	+	0.000	0.000	11.5	2.0	5.77	8.31e-06
Merged-chr1-150922721-2	chr1	150922538	150922916	+	0.000	0.000	88.7	27.0	3.28	1.32e-20
Merged-chr1-151001749-2	chr1	151001641	151001883	+	0.000	0.000	21.2	7.0	3.04	1.45e-05
Merged-chr1-151057957-2	chr1	151057721	151058235	+	0.000	0.000	109.9	48.0	2.29	3.14e-14
Merged-chr1-151133712-2	chr1	151133570	151133885	+	0.000	0.000	12.9	1.0	12.93	8.32e-10
Merged-chr1-151371885-2	chr1	151371629	151372127	+	0.000	0.000	26.3	10.0	2.63	1.77e-05
Merged-chr1-151596686-2	chr1	151596506	151596818	+	0.000	0.000	10.2	2.0	5.08	4.65e-05
Merged-chr1-151635699-1	chr1	151635569	151635830	+	0.000	0.000	7.4	1.0	7.39	8.32e-05
Merged-chr1-151639651-2	chr1	151639497	151639825	+	0.000	0.000	27.7	7.5	3.70	2.92e-08
Merged-chr1-152412987-2	chr1	152412821	152413273	+	0.000	0.000	11.1	2.0	5.54	8.31e-06
Merged-chr1-153698227-5	chr1	153697651	153698728	+	0.000	0.000	208.8	134.5	1.55	2.64e-09
Merged-chr1-153763816-2	chr1	153763572	153764068	+	0.000	0.000	107.2	66.5	1.61	3.01e-06
Merged-chr1-153773549-4	chr1	153773204	153773885	+	0.000	0.000	100.7	62.0	1.62	5.58e-06
Merged-chr1-153790431-2	chr1	153790220	153790643	+	0.000	0.000	81.3	35.0	2.32	2.21e-11
Merged-chr1-153792033-2	chr1	153791868	153792211	+	0.000	0.000	40.7	3.0	13.55	8.00e-31
Merged-chr1-153985481-2	chr1	153985297	153985644	+	0.000	0.000	40.7	12.0	3.39	1.56e-10
Merged-chr1-154305145-2	chr1	154304876	154305370	+	0.000	0.000	55.4	29.0	1.91	1.10e-05
Merged-chr1-154425406-1	chr1	154425332	154425481	+	0.000	0.000	7.4	1.0	7.39	8.32e-05
Merged-chr1-154520482-2	chr1	154520303	154520666	+	0.000	0.000	56.4	8.0	7.04	2.05e-28
Merged-chr1-154772797-2	chr1	154772628	154772932	+	0.000	0.000	24.0	3.0	8.01	2.57e-14
Merged-chr1-154777394-2	chr1	154777203	154777567	+	0.000	0.000	18.5	5.0	3.70	5.42e-06
Merged-chr1-154810759-2	chr1	154810621	154810896	+	0.000	0.000	35.1	3.0	11.70	2.63e-25
Merged-chr1-154867303-2	chr1	154867115	154867472	+	0.000	0.000	103.0	65.0	1.58	8.33e-06
Merged-chr1-155124807-2	chr1	155124618	155124989	+	0.000	0.000	84.5	23.0	3.68	1.03e-22
Merged-chr1-155127354-2	chr1	155127186	155127508	+	0.000	0.000	50.4	23.0	2.19	7.41e-07
Merged-chr1-155127811-2	chr1	155127625	155127997	+	0.000	0.000	41.1	17.0	2.42	5.78e-07
Merged-chr1-155129299-2	chr1	155129104	155129473	+	0.000	0.000	43.9	20.0	2.19	5.43e-06
Merged-chr1-155135708-6	chr1	155134942	155136420	+	0.000	0.000	301.2	197.0	1.53	3.70e-12
Merged-chr1-155193614-2	chr1	155193296	155193943	+	0.000	0.000	207.9	134.5	1.55	4.11e-09
Merged-chr1-155195587-2	chr1	155195460	155195713	+	0.000	0.000	42.0	2.0	21.02	4.44e-40
Merged-chr1-155255720-4	chr1	155255389	155256052	+	0.000	0.000	108.1	54.0	2.00	6.58e-11
Merged-chr1-155466490-2	chr1	155466401	155466590	+	0.000	0.000	7.4	1.0	7.39	8.32e-05
Merged-chr1-155763609-2	chr1	155763392	155763818	+	0.000	0.000	131.2	80.0	1.64	1.07e-07
Merged-chr1-155860060-1	chr1	155859986	155860135	+	0.000	0.000	8.3	0.5	16.63	5.88e-08
Merged-chr1-155977864-2	chr1	155977632	155978167	+	0.000	0.000	69.3	31.5	2.20	5.32e-09
Merged-chr1-155978707-2	chr1	155978468	155978966	+	0.000	0.000	56.8	20.5	2.77	7.85e-11
Merged-chr1-156054033-5	chr1	156053673	156054379	+	0.000	0.000	86.8	38.5	2.26	3.13e-11
Merged-chr1-156165266-2	chr1	156165151	156165384	+	0.000	0.000	26.8	2.0	13.40	2.43e-20
Merged-chr1-156337466-1	chr1	156337356	156337577	+	0.000	0.000	12.9	2.0	6.47	1.36e-06
Merged-chr1-156421043-2	chr1	156420870	156421172	+	0.000	0.000	9.2	1.0	9.24	1.13e-06
Merged-chr1-156694359-2	chr1	156694215	156694509	+	0.000	0.000	28.6	7.0	4.09	1.81e-09
Merged-chr1-156748984-3	chr1	156748724	156749254	+	0.000	0.000	114.1	18.0	6.34	8.96e-52
Merged-chr1-156768148-2	chr1	156768003	156768305	+	0.000	0.000	40.7	9.0	4.52	2.86e-14
Merged-chr1-156781754-2	chr1	156781558	156781957	+	0.000	0.000	51.7	21.0	2.46	2.21e-08
Merged-chr1-156816841-2	chr1	156816668	156817014	+	0.000	0.000	49.9	19.0	2.63	6.73e-09
Merged-chr1-156823344-2	chr1	156823184	156823509	+	0.000	0.000	37.9	9.0	4.21	2.38e-12
Merged-chr1-156828860-2	chr1	156828656	156829063	+	0.000	0.000	76.7	21.0	3.65	1.70e-20
Merged-chr1-157106554-3	chr1	157106181	157106851	+	0.000	0.000	135.8	57.5	2.36	2.46e-18
Merged-chr1-157113104-3	chr1	157112846	157113309	+	0.000	0.000	24.9	8.0	3.12	3.73e-06
Merged-chr1-157142926-1	chr1	157142820	157143033	+	0.000	0.000	12.9	3.0	4.31	7.14e-05
Merged-chr1-157155224-4	chr1	157154901	157155548	+	0.000	0.000	114.6	37.0	3.10	2.94e-24
Merged-chr1-157961978-2	chr1	157961830	157962091	+	0.000	0.000	16.6	5.0	3.33	6.90e-05
Merged-chr1-158045860-2	chr1	158045660	158046060	+	0.000	0.000	42.5	19.0	2.24	3.60e-06
Merged-chr1-159429509-2	chr1	159429306	159429704	+	0.000	0.000	15.7	3.0	5.24	6.70e-07
Merged-chr1-159679131-2	chr1	159678876	159679384	+	0.000	0.000	99.8	53.0	1.88	1.09e-08
Merged-chr1-159826777-2	chr1	159826641	159826919	+	0.000	0.000	12.9	1.0	12.93	8.32e-10
Merged-chr1-159880207-2	chr1	159880072	159880362	+	0.000	0.000	19.4	4.5	4.31	3.02e-07
Merged-chr1-159933090-2	chr1	159932916	159933241	+	0.000	0.000	10.6	1.0	10.62	1.11e-07
Merged-chr1-160031268-3	chr1	160030997	160031462	+	0.000	0.000	12.0	3.0	4.00	7.14e-05
Merged-chr1-160376068-1	chr1	160375902	160376235	+	0.000	0.000	7.4	1.0	7.39	8.32e-05
Merged-chr1-160428201-2	chr1	160428078	160428327	+	0.000	0.000	6.5	0.5	12.93	1.32e-05
Merged-chr1-160633514-1	chr1	160633348	160633680	+	0.000	0.000	6.5	0.5	12.93	1.32e-05
Merged-chr1-161083550-3	chr1	161083326	161083776	+	0.000	0.000	75.8	37.0	2.05	2.73e-08
Merged-chr1-161092934-2	chr1	161092802	161093064	+	0.000	0.000	31.4	10.5	2.99	2.25e-07
Merged-chr1-161096675-2	chr1	161096492	161096858	+	0.000	0.000	32.3	4.0	8.08	1.46e-18
Merged-chr1-161130446-1	chr1	161130342	161130550	+	0.000	0.000	18.0	3.0	6.01	3.57e-09
Merged-chr1-161131868-2	chr1	161131737	161132015	+	0.000	0.000	31.4	10.0	3.14	7.98e-08
Merged-chr1-161158512-2	chr1	161158352	161158665	+	0.000	0.000	18.0	5.0	3.60	5.42e-06
Merged-chr1-161189202-1	chr1	161189095	161189310	+	0.000	0.000	13.4	2.0	6.70	2.07e-07
Merged-chr1-161199170-2	chr1	161198968	161199386	+	0.000	0.000	128.9	73.0	1.77	3.74e-09
Merged-chr1-161200625-4	chr1	161200319	161200919	+	0.000	0.000	82.2	36.0	2.28	3.54e-11
Merged-chr1-161505763-2	chr1	161505650	161505872	+	0.000	0.000	12.9	1.0	12.93	8.32e-10
Merged-chr1-161962632-3	chr1	161962267	161962911	+	0.000	0.000	103.0	55.5	1.86	7.75e-09
Merged-chr1-162916579-2	chr1	162916419	162916736	+	0.000	0.000	18.9	2.0	9.47	6.19e-12
Merged-chr1-163264045-2	chr1	163263879	163264177	+	0.000	0.000	9.2	0.5	18.48	3.26e-09
Merged-chr1-165426883-2	chr1	165426750	165427122	+	0.000	0.000	8.3	1.0	8.31	1.02e-05
Merged-chr1-165482326-2	chr1	165482101	165482536	+	0.000	0.000	65.6	17.0	3.86	6.43e-19
Merged-chr1-165842236-2	chr1	165842132	165842359	+	0.000	0.000	10.2	2.0	5.08	4.65e-05
Merged-chr1-165884851-2	chr1	165884710	165884987	+	0.000	0.000	23.1	8.0	2.89	1.14e-05
Merged-chr1-166842487-2	chr1	166842359	166842593	+	0.000	0.000	24.0	0.5	48.04	5.83e-32
Merged-chr1-166844367-2	chr1	166844214	166844505	+	0.000	0.000	27.7	2.0	13.86	1.80e-21
Merged-chr1-166845036-2	chr1	166844941	166845123	+	0.000	0.000	9.2	1.0	9.24	1.13e-06
Merged-chr1-167059761-2	chr1	167059578	167059911	+	0.000	0.000	14.3	1.0	14.32	4.52e-12
Merged-chr1-167689736-2	chr1	167689523	167689963	+	0.000	0.000	49.0	2.0	24.48	3.20e-48
Merged-chr1-167709232-2	chr1	167709003	167709468	+	0.000	0.000	100.2	42.5	2.36	4.43e-14
Merged-chr1-167774920-2	chr1	167774766	167775079	+	0.000	0.000	53.6	21.5	2.49	7.38e-09
Merged-chr1-167775423-2	chr1	167775243	167775619	+	0.000	0.000	52.7	18.0	2.93	5.35e-11
Merged-chr1-167797241-2	chr1	167797029	167797442	+	0.000	0.000	130.7	80.5	1.62	2.45e-07
Merged-chr1-167803553-2	chr1	167803294	167803800	+	0.000	0.000	118.3	77.0	1.54	8.63e-06
Merged-chr1-167803986-1	chr1	167803907	167804066	+	0.000	0.000	11.1	1.0	11.09	1.00e-08
Merged-chr1-167808272-2	chr1	167808050	167808506	+	0.000	0.000	48.0	23.0	2.09	3.54e-06
Merged-chr1-168089454-2	chr1	168089241	168089858	+	0.000	0.000	12.0	2.0	6.01	1.36e-06
Merged-chr1-168335680-2	chr1	168335547	168335837	+	0.000	0.000	10.2	2.0	5.08	4.65e-05
Merged-chr1-168471292-2	chr1	168471108	168471459	+	0.000	0.000	21.2	2.0	10.62	6.11e-15
Merged-chr1-168923982-2	chr1	168923800	168924151	+	0.000	0.000	28.6	8.0	3.58	2.93e-08
Merged-chr1-169047345-2	chr1	169047151	169047517	+	0.000	0.000	14.8	2.0	7.39	2.93e-08
Merged-chr1-169565933-2	chr1	169565754	169566104	+	0.000	0.000	11.1	2.0	5.54	8.31e-06
Merged-chr1-169591122-2	chr1	169590981	169591228	+	0.000	0.000	7.4	1.0	7.39	8.32e-05
Merged-chr1-169722393-13	chr1	169721336	169723378	+	0.000	0.000	249.4	5.0	49.89	5.88e-319
Merged-chr1-169732660-1	chr1	169732546	169732774	+	0.000	0.000	18.0	1.0	18.02	6.06e-17
Merged-chr1-169733302-1	chr1	169733154	169733450	+	0.000	0.000	13.4	0.5	26.79	1.19e-14
Merged-chr1-169734124-2	chr1	169733921	169734330	+	0.000	0.000	67.9	13.0	5.22	3.30e-26
Merged-chr1-169734519-1	chr1	169734415	169734623	+	0.000	0.000	13.4	3.0	4.47	1.61e-05
Merged-chr1-169740251-2	chr1	169739938	169740626	+	0.000	0.000	104.4	19.0	5.49	6.49e-42
Merged-chr1-169745517-5	chr1	169745031	169746068	+	0.000	0.000	169.1	79.0	2.14	1.07e-18
Merged-chr1-169781573-2	chr1	169781431	169781715	+	0.000	0.000	18.5	4.0	4.62	2.48e-07
Merged-chr1-169874450-2	chr1	169874327	169874581	+	0.000	0.000	8.3	0.5	16.63	5.88e-08
Merged-chr1-169914677-2	chr1	169914400	169914885	+	0.000	0.000	23.1	9.0	2.57	6.68e-05
Merged-chr1-169929090-2	chr1	169928978	169929206	+	0.000	0.000	8.3	1.0	8.31	1.02e-05
Merged-chr1-170168560-2	chr1	170168432	170168698	+	0.000	0.000	10.2	2.0	5.08	4.65e-05
Merged-chr1-170634556-2	chr1	170634411	170634704	+	0.000	0.000	32.8	7.0	4.69	4.85e-12
Merged-chr1-170661438-2	chr1	170661220	170661654	+	0.000	0.000	35.6	7.0	5.08	4.14e-14
Merged-chr1-170662761-1	chr1	170662614	170662909	+	0.000	0.000	17.6	2.0	8.78	5.61e-11
Merged-chr1-171468505-2	chr1	171468279	171468714	+	0.000	0.000	48.0	26.0	1.85	7.11e-05
Merged-chr1-171486163-3	chr1	171485893	171486434	+	0.000	0.000	90.5	38.0	2.38	5.47e-13
Merged-chr1-171638063-2	chr1	171637875	171638259	+	0.000	0.000	8.3	1.0	8.31	1.02e-05
Merged-chr1-171788894-1	chr1	171788754	171789035	+	0.000	0.000	7.4	0.5	14.78	9.40e-07
Merged-chr1-171881575-2	chr1	171881463	171881677	+	0.000	0.000	8.3	0.5	16.63	5.88e-08
Merged-chr1-172320904-4	chr1	172320674	172321138	+	0.000	0.000	86.8	49.0	1.77	1.11e-06
Merged-chr1-172338459-2	chr1	172338210	172338697	+	0.000	0.000	40.7	4.0	10.16	3.01e-26
Merged-chr1-172343880-2	chr1	172343674	172344103	+	0.000	0.000	56.4	26.0	2.17	2.26e-07
Merged-chr1-172397466-2	chr1	172397355	172397589	+	0.000	0.000	15.7	2.0	7.85	3.87e-09
Merged-chr1-172476354-1	chr1	172476196	172476513	+	0.000	0.000	10.2	1.0	10.16	1.11e-07
Merged-chr1-172875060-2	chr1	172874895	172875185	+	0.000	0.000	8.3	0.5	16.63	5.88e-08
Merged-chr1-172892883-2	chr1	172892771	172893057	+	0.000	0.000	12.0	2.0	6.01	1.36e-06
Merged-chr1-172894625-1	chr1	172894532	172894719	+	0.000	0.000	12.9	1.0	12.93	8.32e-10
Merged-chr1-172928620-2	chr1	172928400	172928837	+	0.000	0.000	35.1	6.0	5.85	4.94e-16
Merged-chr1-172936323-2	chr1	172936188	172936440	+	0.000	0.000	17.6	2.0	8.78	5.61e-11
Merged-chr1-172948652-2	chr1	172948472	172948843	+	0.000	0.000	96.1	63.5	1.51	8.71e-05
Merged-chr1-173048821-2	chr1	173048676	173048960	+	0.000	0.000	30.5	12.0	2.54	8.87e-06
Merged-chr1-173049957-2	chr1	173049851	173050061	+	0.000	0.000	15.7	1.0	15.71	3.00e-13
Merged-chr1-173123191-2	chr1	173122962	173123416	+	0.000	0.000	51.7	16.0	3.23	2.68e-12
Merged-chr1-173207387-2	chr1	173207284	173207483	+	0.000	0.000	12.9	3.0	4.31	7.14e-05
Merged-chr1-173505601-2	chr1	173505480	173505725	+	0.000	0.000	12.0	1.0	12.01	8.32e-10
Merged-chr1-173825261-1	chr1	173825185	173825337	+	0.000	0.000	11.1	1.0	11.09	1.00e-08
Merged-chr1-174990597-2	chr1	174990390	174990903	+	0.000	0.000	37.9	13.0	2.91	4.08e-08
Merged-chr1-175009780-2	chr1	175009645	175009979	+	0.000	0.000	12.0	3.0	4.00	7.14e-05
Merged-chr1-175195885-1	chr1	175195801	175195970	+	0.000	0.000	10.6	0.5	21.25	1.63e-10
Merged-chr1-175270455-3	chr1	175270119	175270737	+	0.000	0.000	36.0	10.0	3.60	1.67e-10
Merged-chr1-175598153-2	chr1	175597941	175598358	+	0.000	0.000	134.4	81.0	1.66	4.48e-08
Merged-chr1-175615024-2	chr1	175614851	175615196	+	0.000	0.000	23.1	2.5	9.24	5.03e-15
Merged-chr1-176102980-1	chr1	176102817	176103144	+	0.000	0.000	8.3	1.0	8.31	1.02e-05
Merged-chr1-177789433-2	chr1	177789332	177789550	+	0.000	0.000	7.4	0.5	14.78	9.40e-07
Merged-chr1-178344822-4	chr1	178344483	178345152	+	0.000	0.000	130.3	38.0	3.43	1.61e-31
Merged-chr1-178409099-2	chr1	178408828	178409365	+	0.000	0.000	96.1	62.5	1.54	5.02e-05
Merged-chr1-178566424-2	chr1	178566249	178566571	+	0.000	0.000	7.4	0.5	14.78	9.40e-07
Merged-chr1-178929192-2	chr1	178929048	178929332	+	0.000	0.000	22.2	4.0	5.54	3.46e-10
Merged-chr1-179034927-3	chr1	179034687	179035146	+	0.000	0.000	23.1	8.0	2.89	1.14e-05
Merged-chr1-179125073-2	chr1	179124904	179125246	+	0.000	0.000	22.2	3.0	7.39	1.60e-12
Merged-chr1-179129896-2	chr1	179129760	179130062	+	0.000	0.000	24.5	4.5	5.44	1.04e-10
Merged-chr1-179526937-2	chr1	179526715	179527177	+	0.000	0.000	21.2	8.0	2.66	9.40e-05
Merged-chr1-179708539-2	chr1	179708340	179708779	+	0.000	0.000	54.5	15.5	3.52	2.12e-14
Merged-chr1-179710076-2	chr1	179709876	179710285	+	0.000	0.000	87.8	33.0	2.66	4.55e-15
Merged-chr1-179715759-2	chr1	179715618	179715908	+	0.000	0.000	12.0	2.0	6.01	1.36e-06
Merged-chr1-179798345-1	chr1	179798204	179798486	+	0.000	0.000	8.3	0.5	16.63	5.88e-08
Merged-chr1-179955505-2	chr1	179955382	179955621	+	0.000	0.000	18.5	5.5	3.36	1.89e-05
Merged-chr1-179977176-1	chr1	179977047	179977306	+	0.000	0.000	7.4	1.0	7.39	8.32e-05
Merged-chr1-180827391-2	chr1	180827201	180827573	+	0.000	0.000	44.3	17.0	2.61	3.43e-08
Merged-chr1-181090243-2	chr1	181089869	181090504	+	0.000	0.000	122.9	30.5	4.03	9.28e-36
Merged-chr1-181103038-2	chr1	181102938	181103150	+	0.000	0.000	19.4	6.0	3.23	1.76e-05
Merged-chr1-181136146-3	chr1	181135813	181136468	+	0.000	0.000	71.6	33.0	2.17	6.54e-09
Merged-chr1-181141741-2	chr1	181141499	181141952	+	0.000	0.000	51.7	22.0	2.35	8.98e-08
Merged-chr1-182598660-2	chr1	182598477	182598881	+	0.000	0.000	12.9	2.0	6.47	1.36e-06
Merged-chr1-182617942-2	chr1	182617818	182618049	+	0.000	0.000	16.6	4.0	4.16	4.89e-06
Merged-chr1-182623055-2	chr1	182622933	182623205	+	0.000	0.000	8.3	0.5	16.63	5.88e-08
Merged-chr1-182775986-2	chr1	182775834	182776146	+	0.000	0.000	10.2	2.0	5.08	4.65e-05
Merged-chr1-182841465-2	chr1	182841312	182841631	+	0.000	0.000	22.2	3.0	7.39	1.60e-12
Merged-chr1-183139774-2	chr1	183139495	183140064	+	0.000	0.000	65.6	38.0	1.73	4.25e-05
Merged-chr1-183180963-2	chr1	183180758	183181157	+	0.000	0.000	154.8	46.0	3.36	5.62e-36
Merged-chr1-183192037-2	chr1	183191879	183192211	+	0.000	0.000	31.4	9.0	3.49	7.93e-09
Merged-chr1-183270759-4	chr1	183270379	183271123	+	0.000	0.000	244.4	115.0	2.12	9.82e-26
Merged-chr1-183272540-2	chr1	183272303	183272767	+	0.000	0.000	155.2	100.0	1.55	2.12e-07
Merged-chr1-183278341-2	chr1	183278215	183278476	+	0.000	0.000	27.7	8.0	3.46	1.04e-07
Merged-chr1-183310961-2	chr1	183310692	183311279	+	0.000	0.000	48.5	16.0	3.03	8.41e-11
Merged-chr1-183318610-2	chr1	183318419	183318809	+	0.000	0.000	96.1	33.0	2.91	4.25e-19
Merged-chr1-183471811-6	chr1	183471073	183472526	+	0.000	0.000	355.2	196.0	1.81	1.39e-24
Merged-chr1-183568011-1	chr1	183567872	183568151	+	0.000	0.000	6.5	0.5	12.93	1.32e-05
Merged-chr1-183608540-2	chr1	183608326	183608758	+	0.000	0.000	100.7	48.0	2.10	3.84e-11
Merged-chr1-183721183-2	chr1	183721027	183721350	+	0.000	0.000	12.0	1.0	12.01	8.32e-10
Merged-chr1-183870897-2	chr1	183870760	183871022	+	0.000	0.000	26.8	6.0	4.47	1.34e-09
Merged-chr1-183902137-2	chr1	183901893	183902412	+	0.000	0.000	49.0	21.0	2.33	3.10e-07
Merged-chr1-183989300-2	chr1	183989114	183989506	+	0.000	0.000	50.8	13.0	3.91	4.96e-15
Merged-chr1-184161462-2	chr1	184161283	184161618	+	0.000	0.000	9.2	0.5	18.48	3.26e-09
Merged-chr1-184260584-2	chr1	184260358	184260805	+	0.000	0.000	42.5	21.0	2.02	3.54e-05
Merged-chr1-184626267-2	chr1	184625965	184626475	+	0.000	0.000	29.6	7.5	3.94	1.98e-09
Merged-chr1-184838819-1	chr1	184838663	184838975	+	0.000	0.000	7.4	0.5	14.78	9.40e-07
Merged-chr1-184917931-1	chr1	184917815	184918047	+	0.000	0.000	6.5	0.5	12.93	1.32e-05
Merged-chr1-184974198-5	chr1	184973667	184974743	+	0.000	0.000	180.6	53.0	3.41	1.58e-42
Merged-chr1-185208126-2	chr1	185207984	185208322	+	0.000	0.000	14.8	3.0	4.93	3.40e-06
Merged-chr1-185389040-2	chr1	185388841	185389231	+	0.000	0.000	12.0	3.0	4.00	7.14e-05
Merged-chr1-185389895-2	chr1	185389788	185390054	+	0.000	0.000	10.2	0.5	20.33	1.63e-10
Merged-chr1-185520589-4	chr1	185520183	185520999	+	0.000	0.000	79.5	28.0	2.84	2.51e-15
Merged-chr1-186476645-4	chr1	186476252	186476956	+	0.000	0.000	55.0	29.0	1.90	2.13e-05
Merged-chr1-186763090-4	chr1	186762680	186763579	+	0.000	0.000	110.4	61.0	1.81	1.08e-08
Merged-chr1-187010705-2	chr1	187010457	187010951	+	0.000	0.000	90.5	41.0	2.21	2.69e-11
Merged-chr1-192439542-2	chr1	192439350	192439736	+	0.000	0.000	63.7	28.0	2.28	9.11e-09
Merged-chr1-192477163-2	chr1	192476939	192477388	+	0.000	0.000	77.6	39.0	1.99	5.11e-08
Merged-chr1-192530443-2	chr1	192530301	192530578	+	0.000	0.000	24.0	8.0	3.00	3.73e-06
Merged-chr1-192550973-2	chr1	192550701	192551242	+	0.000	0.000	51.7	13.5	3.83	5.28e-15
Merged-chr1-192601802-2	chr1	192601627	192601950	+	0.000	0.000	11.1	2.0	5.54	8.31e-06
Merged-chr1-192790124-2	chr1	192789908	192790346	+	0.000	0.000	119.2	16.0	7.45	4.54e-61
Merged-chr1-193409012-2	chr1	193408718	193409289	+	0.000	0.000	39.7	6.0	6.62	3.18e-19
Merged-chr1-193418616-2	chr1	193418394	193418792	+	0.000	0.000	23.6	4.5	5.24	5.58e-10
Merged-chr1-193419397-2	chr1	193419214	193419571	+	0.000	0.000	20.3	1.0	20.33	1.59e-19
Merged-chr1-193629994-2	chr1	193629733	193630239	+	0.000	0.000	40.7	20.0	2.03	5.32e-05
Merged-chr1-196152348-2	chr1	196152223	196152470	+	0.000	0.000	9.2	1.0	9.24	1.13e-06
Merged-chr1-196609043-3	chr1	196608728	196609368	+	0.000	0.000	47.1	15.0	3.14	3.24e-11
Merged-chr1-198234648-2	chr1	198234462	198234832	+	0.000	0.000	56.4	31.0	1.82	3.41e-05
Merged-chr1-198778297-2	chr1	198778176	198778419	+	0.000	0.000	18.5	1.0	18.48	6.06e-17
Merged-chr1-199205871-2	chr1	199205686	199206077	+	0.000	0.000	25.9	10.0	2.59	4.69e-05
Merged-chr1-199226393-2	chr1	199226210	199226581	+	0.000	0.000	71.1	31.0	2.29	5.44e-10
Merged-chr1-199855103-2	chr1	199854935	199855234	+	0.000	0.000	25.9	9.0	2.87	8.65e-06
Merged-chr1-200028768-2	chr1	200028639	200028885	+	0.000	0.000	11.1	1.0	11.09	1.00e-08
Merged-chr1-200153510-2	chr1	200153355	200153681	+	0.000	0.000	43.4	3.0	14.47	2.90e-34
Merged-chr1-200245661-2	chr1	200245529	200245802	+	0.000	0.000	10.2	2.0	5.08	4.65e-05
Merged-chr1-200258609-2	chr1	200258496	200258729	+	0.000	0.000	7.4	1.0	7.39	8.32e-05
Merged-chr1-200888487-2	chr1	200888287	200888732	+	0.000	0.000	34.2	3.5	9.77	3.58e-22
Merged-chr1-201025794-2	chr1	201025549	201026020	+	0.000	0.000	105.3	69.0	1.53	3.34e-05
Merged-chr1-201072302-2	chr1	201071933	201072560	+	0.000	0.000	26.8	4.0	6.70	2.40e-13
Merged-chr1-201358315-1	chr1	201358156	201358474	+	0.000	0.000	12.0	3.0	4.00	7.14e-05
Merged-chr1-201404210-2	chr1	201403978	201404451	+	0.000	0.000	94.7	2.0	47.35	2.52e-119
Merged-chr1-201468025-1	chr1	201467951	201468100	+	0.000	0.000	6.5	0.5	12.93	1.32e-05
Merged-chr1-201536766-2	chr1	201536610	201536927	+	0.000	0.000	66.5	38.0	1.75	2.40e-05
Merged-chr1-201584775-2	chr1	201584642	201584910	+	0.000	0.000	10.2	0.5	20.33	1.63e-10
Merged-chr1-201745223-2	chr1	201745116	201745332	+	0.000	0.000	15.7	3.0	5.24	6.70e-07
Merged-chr1-201781130-2	chr1	201780950	201781307	+	0.000	0.000	12.0	0.5	24.02	3.09e-13
Merged-chr1-201916791-2	chr1	201916593	201916999	+	0.000	0.000	95.2	58.0	1.64	5.20e-06
Merged-chr1-202010501-2	chr1	202010379	202010622	+	0.000	0.000	10.2	0.5	20.33	1.63e-10
Merged-chr1-202037892-2	chr1	202037730	202038052	+	0.000	0.000	28.6	0.5	57.28	7.41e-39
Merged-chr1-202113568-2	chr1	202113237	202113833	+	0.000	0.000	34.2	5.0	6.84	1.55e-17
Merged-chr1-202118940-4	chr1	202118620	202119299	+	0.000	0.000	90.5	53.0	1.71	2.32e-06
Merged-chr1-202155509-2	chr1	202155331	202155680	+	0.000	0.000	25.9	10.0	2.59	4.69e-05
Merged-chr1-202190170-2	chr1	202190010	202190316	+	0.000	0.000	15.7	3.0	5.24	6.70e-07
Merged-chr1-202285716-1	chr1	202285641	202285792	+	0.000	0.000	7.9	0.5	15.71	9.40e-07
Merged-chr1-202592370-2	chr1	202592259	202592491	+	0.000	0.000	23.6	5.0	4.71	3.91e-09
Merged-chr1-202835716-2	chr1	202835547	202835829	+	0.000	0.000	8.8	1.0	8.78	1.02e-05
Merged-chr1-203091105-2	chr1	203090929	203091243	+	0.000	0.000	7.4	0.5	14.78	9.40e-07
Merged-chr1-203177694-2	chr1	203177527	203177856	+	0.000	0.000	21.7	8.0	2.71	9.40e-05
Merged-chr1-203281213-2	chr1	203281097	203281340	+	0.000	0.000	12.0	1.0	12.01	8.32e-10
Merged-chr1-203289681-2	chr1	203289527	203289860	+	0.000	0.000	21.7	2.0	10.86	6.11e-15
Merged-chr1-203305388-4	chr1	203305073	203305785	+	0.000	0.000	131.2	75.0	1.75	3.11e-09
Merged-chr1-203381211-3	chr1	203380948	203381454	+	0.000	0.000	19.4	4.0	4.85	5.16e-08
Merged-chr1-203593988-2	chr1	203593782	203594202	+	0.000	0.000	91.5	23.0	3.98	8.35e-27
Merged-chr1-203643500-2	chr1	203643317	203643671	+	0.000	0.000	60.1	10.0	6.01	6.52e-27
Merged-chr1-203649598-2	chr1	203649446	203649744	+	0.000	0.000	29.6	2.0	14.78	8.80e-24
Merged-chr1-203652905-2	chr1	203652734	203653062	+	0.000	0.000	22.2	0.5	44.35	1.29e-28
Merged-chr1-203663355-3	chr1	203662933	203663715	+	0.000	0.000	228.7	63.0	3.63	7.25e-58
Merged-chr1-203692985-3	chr1	203692515	203693453	+	0.000	0.000	341.8	204.0	1.68	1.38e-18
Merged-chr1-203756672-2	chr1	203756483	203756872	+	0.000	0.000	45.3	24.0	1.89	8.30e-05
Merged-chr1-203934236-2	chr1	203934079	203934428	+	0.000	0.000	25.4	6.0	4.23	5.89e-09
Merged-chr1-204065290-2	chr1	204065029	204065510	+	0.000	0.000	19.4	6.0	3.23	1.76e-05
Merged-chr1-204074783-2	chr1	204074483	204075083	+	0.000	0.000	122.0	80.5	1.51	1.55e-05
Merged-chr1-204102917-2	chr1	204102762	204103067	+	0.000	0.000	31.4	11.0	2.86	5.90e-07
Merged-chr1-204232635-2	chr1	204232331	204232844	+	0.000	0.000	32.3	6.0	5.39	9.15e-14
Merged-chr1-204320579-2	chr1	204320365	204320786	+	0.000	0.000	118.3	41.0	2.88	1.03e-22
Merged-chr1-204384688-2	chr1	204384541	204384823	+	0.000	0.000	12.0	0.5	24.02	3.09e-13
Merged-chr1-204420757-2	chr1	204420509	204420964	+	0.000	0.000	93.3	1.0	93.31	3.21e-145
Merged-chr1-204453307-2	chr1	204453082	204453543	+	0.000	0.000	178.3	60.0	2.97	6.84e-35
Merged-chr1-204465755-2	chr1	204465550	204465966	+	0.000	0.000	66.1	32.0	2.06	9.63e-08
Merged-chr1-204467359-2	chr1	204467127	204467591	+	0.000	0.000	84.1	15.0	5.60	6.93e-35
Merged-chr1-204579079-2	chr1	204578874	204579318	+	0.000	0.000	14.8	3.0	4.93	3.40e-06
Merged-chr1-204993750-2	chr1	204993634	204993882	+	0.000	0.000	9.2	1.5	6.16	2.77e-05
Merged-chr1-205230604-2	chr1	205230493	205230744	+	0.000	0.000	18.9	1.0	18.94	6.06e-17
Merged-chr1-205233188-2	chr1	205232968	205233434	+	0.000	0.000	51.7	1.0	51.74	2.42e-67
Merged-chr1-205259643-2	chr1	205259500	205259800	+	0.000	0.000	30.5	5.0	6.10	2.82e-14
Merged-chr1-205262506-2	chr1	205262297	205262769	+	0.000	0.000	88.7	10.5	8.45	1.23e-49
Merged-chr1-205271003-2	chr1	205270848	205271162	+	0.000	0.000	39.3	14.0	2.80	3.12e-08
Merged-chr1-205271561-2	chr1	205271377	205271770	+	0.000	0.000	56.4	18.0	3.13	6.16e-13
Merged-chr1-205294567-3	chr1	205294180	205294973	+	0.000	0.000	194.9	84.0	2.32	8.90e-25
Merged-chr1-205325045-2	chr1	205324868	205325196	+	0.000	0.000	45.3	2.0	22.64	4.16e-44
Merged-chr1-205448013-2	chr1	205447769	205448272	+	0.000	0.000	25.9	8.0	3.23	1.17e-06
Merged-chr1-205576373-2	chr1	205576216	205576483	+	0.000	0.000	7.4	1.0	7.39	8.32e-05
Merged-chr1-205661593-2	chr1	205661418	205661786	+	0.000	0.000	43.4	19.5	2.23	2.95e-06
Merged-chr1-205669222-2	chr1	205669073	205669373	+	0.000	0.000	21.2	6.0	3.54	1.46e-06
Merged-chr1-205833585-2	chr1	205833365	205833767	+	0.000	0.000	18.5	1.0	18.48	6.06e-17
Merged-chr1-205917933-2	chr1	205917788	205918075	+	0.000	0.000	17.6	1.0	17.55	1.09e-15
Merged-chr1-205925891-2	chr1	205925641	205926141	+	0.000	0.000	94.7	48.0	1.97	2.85e-09
Merged-chr1-205961648-2	chr1	205961493	205961791	+	0.000	0.000	42.5	10.0	4.25	4.20e-14
Merged-chr1-205962248-2	chr1	205962036	205962408	+	0.000	0.000	24.9	8.0	3.12	3.73e-06
Merged-chr1-205963674-3	chr1	205963356	205963986	+	0.000	0.000	121.5	53.0	2.29	9.06e-16
Merged-chr1-205980510-3	chr1	205980249	205980774	+	0.000	0.000	50.8	26.0	1.95	1.89e-05
Merged-chr1-205986927-1	chr1	205986837	205987017	+	0.000	0.000	12.9	1.0	12.93	8.32e-10
Merged-chr1-206014803-2	chr1	206014679	206014925	+	0.000	0.000	8.3	1.0	8.31	1.02e-05
Merged-chr1-206250529-2	chr1	206250379	206250696	+	0.000	0.000	11.1	0.5	22.17	7.42e-12
Merged-chr1-206358112-2	chr1	206357905	206358298	+	0.000	0.000	19.4	2.0	9.70	6.48e-13
Merged-chr1-206472689-2	chr1	206472488	206472855	+	0.000	0.000	43.4	13.0	3.34	4.20e-11
Merged-chr1-206481375-2	chr1	206481228	206481530	+	0.000	0.000	32.3	13.0	2.49	6.21e-06
Merged-chr1-206496491-2	chr1	206496257	206496731	+	0.000	0.000	34.6	5.0	6.93	1.55e-17
Merged-chr1-206497940-2	chr1	206497831	206498052	+	0.000	0.000	10.2	1.0	10.16	1.11e-07
Merged-chr1-206504217-2	chr1	206503963	206504461	+	0.000	0.000	107.2	63.0	1.70	2.84e-07
Merged-chr1-206705947-2	chr1	206705793	206706069	+	0.000	0.000	12.0	2.0	6.01	1.36e-06
Merged-chr1-206707237-1	chr1	206707093	206707382	+	0.000	0.000	7.4	0.5	14.78	9.40e-07
Merged-chr1-207397561-1	chr1	207397448	207397674	+	0.000	0.000	7.4	1.0	7.39	8.32e-05
Merged-chr1-207626424-2	chr1	207626249	207626618	+	0.000	0.000	12.9	3.0	4.31	7.14e-05
Merged-chr1-207645094-2	chr1	207644857	207645328	+	0.000	0.000	80.4	40.0	2.01	1.70e-08
Merged-chr1-207826069-1	chr1	207825863	207826275	+	0.000	0.000	13.4	2.0	6.70	2.07e-07
Merged-chr1-207832010-2	chr1	207831837	207832172	+	0.000	0.000	22.2	3.0	7.39	1.60e-12
Merged-chr1-207869325-2	chr1	207869041	207869596	+	0.000	0.000	54.5	29.0	1.88	2.13e-05
Merged-chr1-207888898-2	chr1	207888728	207889029	+	0.000	0.000	44.3	21.0	2.11	7.93e-06
Merged-chr1-208005053-2	chr1	208004953	208005160	+	0.000	0.000	14.3	3.0	4.77	3.40e-06
Merged-chr1-208061649-2	chr1	208061498	208061812	+	0.000	0.000	7.9	1.0	7.85	8.32e-05
Merged-chr1-208086729-2	chr1	208086577	208086894	+	0.000	0.000	17.6	3.0	5.85	2.16e-08
Merged-chr1-208144782-1	chr1	208144667	208144898	+	0.000	0.000	8.3	1.0	8.31	1.02e-05
Merged-chr1-208154912-2	chr1	208154704	208155120	+	0.000	0.000	22.6	7.0	3.23	4.53e-06
Merged-chr1-208174880-2	chr1	208174693	208175074	+	0.000	0.000	54.5	12.0	4.54	6.42e-19
Merged-chr1-208236105-2	chr1	208235946	208236261	+	0.000	0.000	73.0	34.0	2.15	9.58e-09
Merged-chr1-209607524-2	chr1	209607222	209607786	+	0.000	0.000	115.5	11.0	10.50	3.63e-74
Merged-chr1-209651314-2	chr1	209651079	209651555	+	0.000	0.000	225.4	86.5	2.61	2.35e-35
Merged-chr1-209655619-1	chr1	209655508	209655731	+	0.000	0.000	23.1	0.5	46.19	2.80e-30
Merged-chr1-209668023-3	chr1	209667665	209668358	+	0.000	0.000	24.9	8.0	3.12	3.73e-06
Merged-chr1-209673414-2	chr1	209673250	209673560	+	0.000	0.000	30.5	12.0	2.54	8.87e-06
Merged-chr1-209692468-2	chr1	209692318	209692620	+	0.000	0.000	23.1	9.0	2.57	6.68e-05
Merged-chr1-210343591-2	chr1	210343457	210343739	+	0.000	0.000	18.5	1.5	12.32	5.59e-14
Merged-chr1-212478234-1	chr1	212478112	212478357	+	0.000	0.000	6.5	0.5	12.93	1.32e-05
Merged-chr1-212484953-2	chr1	212484669	212485222	+	0.000	0.000	90.5	27.0	3.35	1.19e-21
Merged-chr1-212488813-1	chr1	212488695	212488931	+	0.000	0.000	18.5	2.0	9.24	6.19e-12
Merged-chr1-212635324-2	chr1	212635125	212635523	+	0.000	0.000	60.1	6.0	10.01	1.61e-38
Merged-chr1-212819843-2	chr1	212819637	212820110	+	0.000	0.000	26.8	2.0	13.40	2.43e-20
Merged-chr1-212928736-2	chr1	212928507	212928958	+	0.000	0.000	12.9	1.0	12.93	8.32e-10
Merged-chr1-213070565-2	chr1	213070438	213070692	+	0.000	0.000	12.0	3.0	4.00	7.14e-05
Merged-chr1-213988708-1	chr1	213988612	213988804	+	0.000	0.000	8.3	0.5	16.63	5.88e-08
Merged-chr1-214228124-2	chr1	214228006	214228252	+	0.000	0.000	8.3	1.0	8.31	1.02e-05
Merged-chr1-214418565-2	chr1	214418422	214418704	+	0.000	0.000	14.8	4.0	3.70	7.63e-05
Merged-chr1-214570555-4	chr1	214570221	214570843	+	0.000	0.000	59.1	32.0	1.85	1.22e-05
Merged-chr1-218462776-2	chr1	218462610	218462931	+	0.000	0.000	18.5	3.0	6.16	3.57e-09
Merged-chr1-219438260-2	chr1	219438155	219438355	+	0.000	0.000	12.9	2.0	6.47	1.36e-06
Merged-chr1-219438577-2	chr1	219438441	219438764	+	0.000	0.000	18.5	2.0	9.24	6.19e-12
Merged-chr1-219442760-2	chr1	219442510	219443008	+	0.000	0.000	72.1	29.0	2.48	1.34e-11
Merged-chr1-220330464-2	chr1	220330356	220330606	+	0.000	0.000	9.2	0.5	18.48	3.26e-09
Merged-chr1-220498419-2	chr1	220498282	220498534	+	0.000	0.000	7.4	0.5	14.78	9.40e-07
Merged-chr1-220553052-2	chr1	220552874	220553209	+	0.000	0.000	14.8	4.0	3.70	7.63e-05
Merged-chr1-220813241-2	chr1	220813086	220813427	+	0.000	0.000	16.6	5.0	3.33	6.90e-05
Merged-chr1-221046420-2	chr1	221046244	221046568	+	0.000	0.000	12.0	1.0	12.01	8.32e-10
Merged-chr1-221440209-2	chr1	221439963	221440452	+	0.000	0.000	152.0	95.0	1.60	7.26e-08
Merged-chr1-221449965-2	chr1	221449827	221450109	+	0.000	0.000	14.8	1.0	14.78	4.52e-12
Merged-chr1-221530979-1	chr1	221530783	221531175	+	0.000	0.000	7.4	1.0	7.39	8.32e-05
Merged-chr1-221760205-2	chr1	221760067	221760346	+	0.000	0.000	16.6	1.5	11.09	7.68e-12
Merged-chr1-221794367-2	chr1	221794234	221794508	+	0.000	0.000	9.2	1.0	9.24	1.13e-06
Merged-chr1-221809662-2	chr1	221809352	221809926	+	0.000	0.000	37.9	17.5	2.16	3.27e-05
Merged-chr1-221824327-2	chr1	221824072	221824616	+	0.000	0.000	166.8	99.0	1.68	5.14e-10
Merged-chr1-221832322-2	chr1	221832183	221832506	+	0.000	0.000	29.1	1.0	29.10	4.30e-32
Merged-chr1-223017084-1	chr1	223016980	223017188	+	0.000	0.000	6.5	0.5	12.93	1.32e-05
Merged-chr1-223017506-2	chr1	223017269	223017722	+	0.000	0.000	70.2	15.0	4.68	6.86e-25
Merged-chr1-223081427-4	chr1	223081125	223081716	+	0.000	0.000	142.3	75.0	1.90	3.76e-12
Merged-chr1-223244965-2	chr1	223244837	223245107	+	0.000	0.000	12.9	1.0	12.93	8.32e-10
Merged-chr1-223256075-2	chr1	223255935	223256214	+	0.000	0.000	10.6	2.0	5.31	4.65e-05
Merged-chr1-223363254-2	chr1	223362965	223363723	+	0.000	0.000	38.8	8.0	4.85	1.67e-14
Merged-chr1-223679961-2	chr1	223679806	223680072	+	0.000	0.000	16.6	5.0	3.33	6.90e-05
Merged-chr1-223682687-1	chr1	223682602	223682772	+	0.000	0.000	7.4	1.0	7.39	8.32e-05
Merged-chr1-223739880-2	chr1	223739738	223740003	+	0.000	0.000	15.7	0.5	31.41	1.42e-17
Merged-chr1-223767003-2	chr1	223766854	223767126	+	0.000	0.000	13.9	2.0	6.93	2.07e-07
Merged-chr1-223822906-2	chr1	223822788	223823031	+	0.000	0.000	10.2	2.0	5.08	4.65e-05
Merged-chr1-224067774-2	chr1	224067618	224067930	+	0.000	0.000	20.3	6.0	3.39	5.18e-06
Merged-chr1-224080297-2	chr1	224080100	224080501	+	0.000	0.000	42.5	14.0	3.04	1.20e-09
Merged-chr1-224169110-2	chr1	224168763	224169484	+	0.000	0.000	105.3	64.0	1.65	1.64e-06
Merged-chr1-225460316-2	chr1	225460163	225460482	+	0.000	0.000	19.9	2.0	9.93	6.48e-13
Merged-chr1-225649811-1	chr1	225649710	225649913	+	0.000	0.000	12.0	1.0	12.01	8.32e-10
Merged-chr1-226098180-2	chr1	226097928	226098428	+	0.000	0.000	70.7	15.5	4.56	4.17e-24
Merged-chr1-226217454-2	chr1	226217328	226217579	+	0.000	0.000	16.6	0.5	33.26	4.42e-19
Merged-chr1-226558447-2	chr1	226558281	226558606	+	0.000	0.000	11.1	1.0	11.09	1.00e-08
Merged-chr1-226657144-2	chr1	226656943	226657343	+	0.000	0.000	72.1	31.0	2.32	2.32e-10
Merged-chr1-226691470-2	chr1	226691317	226691614	+	0.000	0.000	28.6	12.0	2.39	5.58e-05
Merged-chr1-226778819-2	chr1	226778585	226779028	+	0.000	0.000	109.0	61.0	1.79	1.97e-08
Merged-chr1-226882856-2	chr1	226882710	226883009	+	0.000	0.000	16.6	3.0	5.54	1.24e-07
Merged-chr1-226898414-2	chr1	226898301	226898523	+	0.000	0.000	8.3	0.5	16.63	5.88e-08
Merged-chr1-226931243-2	chr1	226930962	226931465	+	0.000	0.000	81.3	46.0	1.77	1.96e-06
Merged-chr1-227447833-2	chr1	227447629	227448015	+	0.000	0.000	35.1	11.0	3.19	6.51e-09
Merged-chr1-228037898-2	chr1	228037641	228038176	+	0.000	0.000	71.1	31.0	2.29	5.44e-10
Merged-chr1-228085737-4	chr1	228085397	228086068	+	0.000	0.000	149.2	88.0	1.70	2.03e-09
Merged-chr1-228141361-2	chr1	228141223	228141485	+	0.000	0.000	27.3	11.5	2.37	6.77e-05
Merged-chr1-229627320-2	chr1	229627201	229627444	+	0.000	0.000	13.9	1.0	13.86	6.36e-11
Merged-chr1-229664250-2	chr1	229664003	229664461	+	0.000	0.000	78.5	49.0	1.60	8.10e-05
Merged-chr1-230005284-2	chr1	230005149	230005421	+	0.000	0.000	7.4	0.5	14.78	9.40e-07
Merged-chr1-230023559-2	chr1	230023385	230023724	+	0.000	0.000	13.9	0.5	27.72	1.19e-14
Merged-chr1-230090427-3	chr1	230090155	230090714	+	0.000	0.000	39.7	18.5	2.15	2.18e-05
Merged-chr1-230113907-2	chr1	230113555	230114295	+	0.000	0.000	126.6	67.0	1.89	8.59e-11
Merged-chr1-230328776-2	chr1	230328429	230328970	+	0.000	0.000	12.9	2.0	6.47	1.36e-06
Merged-chr1-230822411-2	chr1	230822174	230822637	+	0.000	0.000	38.8	7.0	5.54	2.76e-16
Merged-chr1-231240724-2	chr1	231240619	231240848	+	0.000	0.000	11.1	2.0	5.54	8.31e-06
Merged-chr1-231390283-2	chr1	231390090	231390496	+	0.000	0.000	67.0	20.0	3.35	3.97e-16
Merged-chr1-231465232-2	chr1	231465074	231465445	+	0.000	0.000	20.3	6.0	3.39	5.18e-06
Merged-chr1-231493836-4	chr1	231493434	231494208	+	0.000	0.000	34.2	2.0	17.09	8.35e-30
Merged-chr1-231512540-3	chr1	231512286	231512771	+	0.000	0.000	16.6	5.0	3.33	6.90e-05
Merged-chr1-231517263-1	chr1	231517137	231517390	+	0.000	0.000	8.3	1.0	8.31	1.02e-05
Merged-chr1-232142635-2	chr1	232142394	232142965	+	0.000	0.000	34.2	11.0	3.11	2.10e-08
Merged-chr1-232267348-2	chr1	232267203	232267487	+	0.000	0.000	7.4	0.5	14.78	9.40e-07
Merged-chr1-232845008-2	chr1	232844900	232845135	+	0.000	0.000	10.2	1.0	10.16	1.11e-07
Merged-chr1-234400955-2	chr1	234400821	234401067	+	0.000	0.000	10.2	1.0	10.16	1.11e-07
Merged-chr1-234487731-1	chr1	234487612	234487850	+	0.000	0.000	6.9	0.5	13.86	1.32e-05
Merged-chr1-234499865-2	chr1	234499712	234500043	+	0.000	0.000	28.6	8.0	3.58	2.93e-08
Merged-chr1-234503700-1	chr1	234503549	234503851	+	0.000	0.000	12.9	2.0	6.47	1.36e-06
Merged-chr1-234533238-2	chr1	234533038	234533422	+	0.000	0.000	24.9	7.0	3.56	3.89e-07
Merged-chr1-234778731-2	chr1	234778524	234779032	+	0.000	0.000	31.0	8.0	3.87	2.10e-09
Merged-chr1-234892920-2	chr1	234892747	234893129	+	0.000	0.000	25.9	0.5	51.74	1.17e-33
Merged-chr1-235008442-2	chr1	235008252	235008629	+	0.000	0.000	113.6	70.5	1.61	1.94e-06
Merged-chr1-235012026-2	chr1	235011752	235012304	+	0.000	0.000	208.8	75.0	2.78	1.78e-36
Merged-chr1-235199589-1	chr1	235199455	235199724	+	0.000	0.000	7.4	0.5	14.78	9.40e-07
Merged-chr1-235270890-2	chr1	235270745	235271049	+	0.000	0.000	12.0	2.0	6.01	1.36e-06
Merged-chr1-235337107-2	chr1	235336961	235337245	+	0.000	0.000	11.1	1.0	11.09	1.00e-08
Merged-chr1-235473946-2	chr1	235473791	235474135	+	0.000	0.000	9.2	1.0	9.24	1.13e-06
Merged-chr1-235764182-2	chr1	235764054	235764317	+	0.000	0.000	9.2	1.0	9.24	1.13e-06
Merged-chr1-235953168-2	chr1	235953013	235953278	+	0.000	0.000	10.2	0.5	20.33	1.63e-10
Merged-chr1-236091778-2	chr1	236091598	236091957	+	0.000	0.000	40.7	19.0	2.14	1.78e-05
Merged-chr1-236143227-2	chr1	236143083	236143377	+	0.000	0.000	15.7	3.0	5.24	6.70e-07
Merged-chr1-236531893-2	chr1	236531692	236532097	+	0.000	0.000	36.0	12.0	3.00	1.72e-08
Merged-chr1-236795849-2	chr1	236795731	236795978	+	0.000	0.000	22.6	8.0	2.83	3.34e-05
Merged-chr1-241424070-3	chr1	241423686	241424474	+	0.000	0.000	35.1	16.0	2.19	2.69e-05
Merged-chr1-241475813-2	chr1	241475436	241476111	+	0.000	0.000	34.2	16.0	2.14	6.01e-05
Merged-chr1-241888403-2	chr1	241888297	241888527	+	0.000	0.000	6.0	0.5	12.01	1.32e-05
Merged-chr1-241891495-2	chr1	241891362	241891685	+	0.000	0.000	8.3	0.5	16.63	5.88e-08
Merged-chr1-241919012-2	chr1	241918720	241919253	+	0.000	0.000	73.9	31.0	2.38	9.75e-11
Merged-chr1-243280764-2	chr1	243280603	243280911	+	0.000	0.000	11.1	2.0	5.54	8.31e-06
Merged-chr1-243477960-2	chr1	243477813	243478126	+	0.000	0.000	9.2	0.5	18.48	3.26e-09
Merged-chr1-243686340-2	chr1	243686234	243686453	+	0.000	0.000	9.2	1.0	9.24	1.13e-06
Merged-chr1-243938001-2	chr1	243937888	243938118	+	0.000	0.000	7.4	0.5	14.78	9.40e-07
Merged-chr1-244099713-2	chr1	244099457	244099915	+	0.000	0.000	10.2	1.0	10.16	1.11e-07
Merged-chr1-244381966-2	chr1	244381829	244382088	+	0.000	0.000	7.4	1.0	7.39	8.32e-05
Merged-chr1-244436503-2	chr1	244436314	244436714	+	0.000	0.000	61.0	31.0	1.97	2.51e-06
Merged-chr1-244729594-2	chr1	244729444	244729723	+	0.000	0.000	12.0	2.0	6.01	1.36e-06
Merged-chr1-244914967-2	chr1	244914844	244915081	+	0.000	0.000	8.3	0.5	16.63	5.88e-08
Merged-chr1-245875742-1	chr1	245875666	245875819	+	0.000	0.000	9.2	1.0	9.24	1.13e-06
Merged-chr1-246573579-2	chr1	246573465	246573682	+	0.000	0.000	11.1	0.5	22.17	7.42e-12
Merged-chr1-246795082-2	chr1	246794861	246795372	+	0.000	0.000	24.0	7.0	3.43	3.89e-07
Merged-chr1-247078888-2	chr1	247078631	247079135	+	0.000	0.000	173.7	108.0	1.61	5.32e-09
Merged-chr1-247416093-3	chr1	247415763	247416446	+	0.000	0.000	39.7	18.0	2.21	1.21e-05
Merged-chr1-247440362-1	chr1	247440233	247440492	+	0.000	0.000	10.2	0.5	20.33	1.63e-10
Merged-chr2-287184-2	chr2	286972	287363	+	0.000	0.000	45.3	5.0	9.05	1.80e-27
Merged-chr2-1572798-2	chr2	1572503	1573108	+	0.000	0.000	38.8	14.5	2.68	2.06e-07
Merged-chr2-1582431-2	chr2	1582295	1582559	+	0.000	0.000	16.6	2.5	6.65	1.07e-08
Merged-chr2-1605248-2	chr2	1605022	1605460	+	0.000	0.000	93.8	52.5	1.79	2.88e-07
Merged-chr2-1605892-2	chr2	1605648	1606137	+	0.000	0.000	177.4	58.5	3.03	1.02e-35
Merged-chr2-1606822-2	chr2	1606680	1606963	+	0.000	0.000	61.9	9.0	6.88	4.60e-30
Merged-chr2-1608155-2	chr2	1607971	1608344	+	0.000	0.000	113.2	51.0	2.22	5.16e-14
Merged-chr2-1613940-2	chr2	1613713	1614151	+	0.000	0.000	21.2	4.5	4.72	1.42e-08
Merged-chr2-1715441-1	chr2	1715367	1715516	+	0.000	0.000	8.3	1.0	8.31	1.02e-05
Merged-chr2-1743967-2	chr2	1743773	1744097	+	0.000	0.000	31.4	12.0	2.62	3.37e-06
Merged-chr2-1753194-1	chr2	1753104	1753284	+	0.000	0.000	14.3	1.0	14.32	4.52e-12
Merged-chr2-1755941-2	chr2	1755723	1756180	+	0.000	0.000	98.9	39.0	2.53	1.69e-15
Merged-chr2-3223324-2	chr2	3223115	3223536	+	0.000	0.000	51.7	14.0	3.70	2.07e-14
Merged-chr2-3447036-1	chr2	3446952	3447121	+	0.000	0.000	7.4	1.0	7.39	8.32e-05
Merged-chr2-3523966-2	chr2	3523804	3524139	+	0.000	0.000	33.3	9.0	3.70	5.95e-10
Merged-chr2-3525166-2	chr2	3525021	3525316	+	0.000	0.000	12.9	0.5	25.87	3.09e-13
Merged-chr2-3536263-4	chr2	3535850	3536659	+	0.000	0.000	202.3	118.0	1.71	1.39e-12
Merged-chr2-3624615-2	chr2	3624516	3624714	+	0.000	0.000	8.3	1.0	8.31	1.02e-05
Merged-chr2-5250695-1	chr2	5250583	5250808	+	0.000	0.000	6.9	0.5	13.86	1.32e-05
Merged-chr2-7078799-1	chr2	7078725	7078874	+	0.000	0.000	7.4	0.5	14.78	9.40e-07
Merged-chr2-9076471-1	chr2	9076331	9076612	+	0.000	0.000	7.4	0.5	14.78	9.40e-07
Merged-chr2-9191792-2	chr2	9191668	9191914	+	0.000	0.000	18.5	5.0	3.70	5.42e-06
Merged-chr2-9208650-1	chr2	9208551	9208749	+	0.000	0.000	10.2	0.5	20.33	1.63e-10
Merged-chr2-9288450-2	chr2	9288312	9288582	+	0.000	0.000	24.5	5.5	4.45	4.94e-09
Merged-chr2-9371464-2	chr2	9371199	9371705	+	0.000	0.000	33.3	9.0	3.70	5.95e-10
Merged-chr2-9613454-2	chr2	9613342	9613584	+	0.000	0.000	9.2	1.0	9.24	1.13e-06
Merged-chr2-9666551-2	chr2	9666411	9666690	+	0.000	0.000	25.9	4.0	6.47	1.57e-12
Merged-chr2-9918503-2	chr2	9918299	9918703	+	0.000	0.000	83.1	41.0	2.03	5.56e-09
Merged-chr2-9984569-3	chr2	9984252	9984806	+	0.000	0.000	25.9	10.0	2.59	4.69e-05
Merged-chr2-9990914-2	chr2	9990710	9991078	+	0.000	0.000	51.7	18.0	2.87	1.56e-10
Merged-chr2-10029366-2	chr2	10029098	10029658	+	0.000	0.000	84.1	37.0	2.27	2.43e-11
Merged-chr2-10036271-2	chr2	10036047	10036487	+	0.000	0.000	67.4	25.0	2.70	2.75e-12
Merged-chr2-10057586-3	chr2	10057209	10057980	+	0.000	0.000	46.2	20.0	2.31	4.54e-07
Merged-chr2-10305396-2	chr2	10305265	10305535	+	0.000	0.000	26.8	8.0	3.35	3.55e-07
Merged-chr2-10382266-1	chr2	10382151	10382381	+	0.000	0.000	6.9	0.5	13.86	1.32e-05
Merged-chr2-10406162-1	chr2	10406088	10406237	+	0.000	0.000	13.4	3.5	3.83	7.60e-05
Merged-chr2-10408070-2	chr2	10407928	10408209	+	0.000	0.000	34.6	16.0	2.17	6.01e-05
Merged-chr2-10447673-2	chr2	10447536	10447816	+	0.000	0.000	31.0	12.0	2.58	8.87e-06
Merged-chr2-10483015-4	chr2	10482673	10483339	+	0.000	0.000	42.5	3.0	14.17	4.17e-33
Merged-chr2-10493777-2	chr2	10493573	10493958	+	0.000	0.000	42.5	5.5	7.73	4.15e-23
Merged-chr2-10624013-1	chr2	10623871	10624155	+	0.000	0.000	7.4	0.5	14.78	9.40e-07
Merged-chr2-10810388-1	chr2	10810291	10810485	+	0.000	0.000	14.8	2.0	7.39	2.93e-08
Merged-chr2-10833368-2	chr2	10833231	10833511	+	0.000	0.000	21.2	0.5	42.50	5.66e-27
Merged-chr2-10874011-2	chr2	10873780	10874263	+	0.000	0.000	45.3	11.0	4.12	1.33e-14
Merged-chr2-11109690-1	chr2	11109485	11109895	+	0.000	0.000	9.2	0.5	18.48	3.26e-09
Merged-chr2-11391874-2	chr2	11391581	11392193	+	0.000	0.000	127.5	38.0	3.36	6.35e-30
Merged-chr2-11403927-2	chr2	11403711	11404158	+	0.000	0.000	108.6	64.0	1.70	3.37e-07
Merged-chr2-11427474-2	chr2	11427309	11427652	+	0.000	0.000	12.9	1.0	12.93	8.32e-10
Merged-chr2-11648412-2	chr2	11648230	11648607	+	0.000	0.000	19.4	5.0	3.88	1.40e-06
Merged-chr2-11840096-2	chr2	11839846	11840335	+	0.000	0.000	19.4	1.0	19.40	3.18e-18
Merged-chr2-11872788-2	chr2	11872644	11872903	+	0.000	0.000	10.2	2.0	5.08	4.65e-05
Merged-chr2-12006069-2	chr2	12005953	12006194	+	0.000	0.000	9.2	1.5	6.16	2.77e-05
Merged-chr2-12106510-2	chr2	12106312	12106731	+	0.000	0.000	70.2	29.0	2.42	8.32e-11
Merged-chr2-12150011-2	chr2	12149858	12150171	+	0.000	0.000	7.4	1.0	7.39	8.32e-05
Merged-chr2-12318218-2	chr2	12318012	12318445	+	0.000	0.000	22.2	7.0	3.17	4.53e-06
Merged-chr2-14635425-2	chr2	14635252	14635602	+	0.000	0.000	19.9	4.5	4.41	3.02e-07
Merged-chr2-15160603-3	chr2	15160289	15160946	+	0.000	0.000	16.2	3.0	5.39	1.24e-07
Merged-chr2-15704701-2	chr2	15704515	15704888	+	0.000	0.000	49.9	18.5	2.70	2.96e-09
Merged-chr2-16726355-1	chr2	16726214	16726497	+	0.000	0.000	7.4	1.0	7.39	8.32e-05
Merged-chr2-17823843-2	chr2	17823724	17823978	+	0.000	0.000	6.5	0.5	12.93	1.32e-05
Merged-chr2-18345955-2	chr2	18345771	18346126	+	0.000	0.000	6.0	0.5	12.01	1.32e-05
Merged-chr2-18720581-2	chr2	18720488	18720707	+	0.000	0.000	7.4	1.0	7.39	8.32e-05
Merged-chr2-18721272-2	chr2	18721101	18721485	+	0.000	0.000	21.2	7.0	3.04	1.45e-05
Merged-chr2-19808009-2	chr2	19807756	19808408	+	0.000	0.000	13.9	2.0	6.93	2.07e-07
Merged-chr2-19860213-2	chr2	19860062	19860353	+	0.000	0.000	7.4	1.0	7.39	8.32e-05
Merged-chr2-19861990-2	chr2	19861859	19862153	+	0.000	0.000	9.2	1.0	9.24	1.13e-06
Merged-chr2-20091724-4	chr2	20091384	20092054	+	0.000	0.000	120.1	66.0	1.82	1.56e-09
Merged-chr2-20450076-2	chr2	20449897	20450251	+	0.000	0.000	24.5	3.0	8.16	2.57e-14
Merged-chr2-20450527-1	chr2	20450409	20450645	+	0.000	0.000	16.2	3.5	4.62	9.18e-07
Merged-chr2-20450919-1	chr2	20450815	20451024	+	0.000	0.000	10.2	1.0	10.16	1.11e-07
Merged-chr2-20564017-2	chr2	20563841	20564203	+	0.000	0.000	77.1	32.0	2.41	1.16e-11
Merged-chr2-20576859-2	chr2	20576729	20576992	+	0.000	0.000	54.5	16.0	3.41	7.22e-14
Merged-chr2-20579308-2	chr2	20578944	20579676	+	0.000	0.000	326.6	189.0	1.73	1.08e-19
Merged-chr2-23380877-2	chr2	23380702	23381091	+	0.000	0.000	49.9	27.0	1.85	8.99e-05
Merged-chr2-23395181-2	chr2	23395050	23395303	+	0.000	0.000	12.5	1.5	8.31	6.82e-08
Merged-chr2-23398271-2	chr2	23398136	23398430	+	0.000	0.000	12.0	3.0	4.00	7.14e-05
Merged-chr2-23656840-2	chr2	23656667	23657088	+	0.000	0.000	24.0	1.5	16.01	6.44e-21
Merged-chr2-24360697-4	chr2	24360408	24360988	+	0.000	0.000	78.5	45.0	1.75	5.14e-06
Merged-chr2-24365184-3	chr2	24364897	24365467	+	0.000	0.000	110.4	48.0	2.30	1.36e-14
Merged-chr2-24482971-2	chr2	24482711	24483152	+	0.000	0.000	10.6	2.0	5.31	4.65e-05
Merged-chr2-24550507-2	chr2	24550375	24550664	+	0.000	0.000	10.2	0.5	20.33	1.63e-10
Merged-chr2-24721601-2	chr2	24721410	24721808	+	0.000	0.000	63.7	4.0	15.94	8.38e-52
Merged-chr2-25132173-2	chr2	25132070	25132302	+	0.000	0.000	9.2	1.0	9.24	1.13e-06
Merged-chr2-25251489-2	chr2	25251322	25251701	+	0.000	0.000	51.3	8.5	6.03	3.94e-23
Merged-chr2-25252733-4	chr2	25252336	25253136	+	0.000	0.000	63.7	35.0	1.82	1.30e-05
Merged-chr2-25273831-2	chr2	25273704	25273956	+	0.000	0.000	25.9	0.5	51.74	1.17e-33
Merged-chr2-25331815-2	chr2	25331676	25331959	+	0.000	0.000	11.1	1.0	11.09	1.00e-08
Merged-chr2-25349515-1	chr2	25349322	25349708	+	0.000	0.000	10.2	2.0	5.08	4.65e-05
Merged-chr2-25977990-2	chr2	25977831	25978154	+	0.000	0.000	24.9	6.0	4.16	2.48e-08
Merged-chr2-26009099-3	chr2	26008815	26009367	+	0.000	0.000	48.5	21.0	2.31	3.10e-07
Merged-chr2-26044517-2	chr2	26044337	26044680	+	0.000	0.000	7.4	0.5	14.78	9.40e-07
Merged-chr2-26346804-1	chr2	26346690	26346918	+	0.000	0.000	13.4	2.0	6.70	2.07e-07
Merged-chr2-26720955-1	chr2	26720806	26721105	+	0.000	0.000	6.5	0.5	12.93	1.32e-05
Merged-chr2-26805493-2	chr2	26805227	26805732	+	0.000	0.000	14.8	4.0	3.70	7.63e-05
Merged-chr2-26821103-2	chr2	26820944	26821235	+	0.000	0.000	9.2	1.0	9.24	1.13e-06
Merged-chr2-27043132-2	chr2	27043011	27043289	+	0.000	0.000	8.3	1.0	8.31	1.02e-05
Merged-chr2-27050095-2	chr2	27049942	27050263	+	0.000	0.000	48.5	24.5	1.98	1.73e-05
Merged-chr2-27063771-2	chr2	27063634	27063905	+	0.000	0.000	16.6	3.5	4.75	9.18e-07
Merged-chr2-27265156-2	chr2	27264888	27265347	+	0.000	0.000	31.9	13.0	2.45	1.56e-05
Merged-chr2-27711232-2	chr2	27711143	27711320	+	0.000	0.000	12.9	1.0	12.93	8.32e-10
Merged-chr2-27729369-1	chr2	27729255	27729483	+	0.000	0.000	12.9	3.0	4.31	7.14e-05
Merged-chr2-27855685-2	chr2	27855565	27855808	+	0.000	0.000	37.0	16.0	2.31	1.17e-05
Merged-chr2-28102644-2	chr2	28102409	28102890	+	0.000	0.000	70.2	32.0	2.19	4.38e-09
Merged-chr2-28296409-2	chr2	28296235	28296584	+	0.000	0.000	44.3	7.0	6.34	6.21e-21
Merged-chr2-28398652-3	chr2	28398418	28398925	+	0.000	0.000	35.6	10.0	3.56	6.06e-10
Merged-chr2-28406782-3	chr2	28406470	28407083	+	0.000	0.000	144.6	65.0	2.22	2.20e-17
Merged-chr2-28447262-2	chr2	28447150	28447378	+	0.000	0.000	22.2	2.0	11.09	5.53e-16
Merged-chr2-28552235-2	chr2	28552100	28552393	+	0.000	0.000	12.0	3.0	4.00	7.14e-05
Merged-chr2-28644149-2	chr2	28643944	28644342	+	0.000	0.000	68.4	38.0	1.80	7.36e-06
Merged-chr2-28679580-2	chr2	28679481	28679679	+	0.000	0.000	14.8	0.5	29.56	4.25e-16
Merged-chr2-28681375-2	chr2	28681175	28681567	+	0.000	0.000	98.4	38.0	2.59	3.55e-16
Merged-chr2-28758589-2	chr2	28758391	28758766	+	0.000	0.000	7.4	1.0	7.39	8.32e-05
Merged-chr2-28902057-2	chr2	28901952	28902168	+	0.000	0.000	8.3	0.5	16.63	5.88e-08
Merged-chr2-28976763-2	chr2	28976501	28976994	+	0.000	0.000	38.8	10.0	3.88	1.16e-11
Merged-chr2-29250123-2	chr2	29249990	29250279	+	0.000	0.000	10.2	2.0	5.08	4.65e-05
Merged-chr2-30155360-2	chr2	30155170	30155553	+	0.000	0.000	22.2	5.0	4.43	1.82e-08
Merged-chr2-30346657-2	chr2	30346259	30346995	+	0.000	0.000	91.5	23.0	3.98	8.35e-27
Merged-chr2-31987653-2	chr2	31987471	31987837	+	0.000	0.000	45.3	19.0	2.38	2.76e-07
Merged-chr2-32745375-2	chr2	32745210	32745539	+	0.000	0.000	43.4	22.0	1.97	4.80e-05
Merged-chr2-33108966-2	chr2	33108721	33109223	+	0.000	0.000	49.4	7.0	7.06	4.48e-25
Merged-chr2-33110649-2	chr2	33110504	33110799	+	0.000	0.000	18.5	1.0	18.48	6.06e-17
Merged-chr2-33214662-2	chr2	33214473	33214848	+	0.000	0.000	69.3	30.0	2.31	7.93e-10
Merged-chr2-33425915-2	chr2	33425707	33426141	+	0.000	0.000	50.8	23.0	2.21	7.41e-07
Merged-chr2-36456410-2	chr2	36455956	36456794	+	0.000	0.000	126.1	56.5	2.23	1.26e-15
Merged-chr2-36492428-2	chr2	36492185	36492682	+	0.000	0.000	35.6	1.0	35.57	3.66e-41
Merged-chr2-36503521-2	chr2	36503402	36503630	+	0.000	0.000	9.7	0.5	19.40	3.26e-09
Merged-chr2-36529144-1	chr2	36529035	36529254	+	0.000	0.000	7.4	0.5	14.78	9.40e-07
Merged-chr2-36539735-2	chr2	36539598	36539924	+	0.000	0.000	27.7	8.0	3.46	1.04e-07
Merged-chr2-36549416-2	chr2	36549179	36549651	+	0.000	0.000	69.3	42.0	1.65	8.25e-05
Merged-chr2-37243611-2	chr2	37243474	37243769	+	0.000	0.000	10.2	2.0	5.08	4.65e-05
Merged-chr2-37390452-4	chr2	37390023	37390855	+	0.000	0.000	194.0	115.0	1.69	1.23e-11
Merged-chr2-37616211-1	chr2	37616096	37616326	+	0.000	0.000	6.5	0.5	12.93	1.32e-05
Merged-chr2-37616656-4	chr2	37616412	37616911	+	0.000	0.000	27.7	1.5	18.48	1.23e-24
Merged-chr2-37635735-2	chr2	37635450	37636067	+	0.000	0.000	129.3	68.0	1.90	3.04e-11
Merged-chr2-37833720-2	chr2	37833579	37833865	+	0.000	0.000	37.4	8.0	4.68	8.00e-14
Merged-chr2-38038362-2	chr2	38038109	38038572	+	0.000	0.000	24.5	5.0	4.90	8.07e-10
Merged-chr2-38058176-2	chr2	38058019	38058317	+	0.000	0.000	12.0	1.0	12.01	8.32e-10
Merged-chr2-38185397-2	chr2	38185203	38185570	+	0.000	0.000	29.6	11.0	2.69	4.68e-06
Merged-chr2-38473646-1	chr2	38473493	38473800	+	0.000	0.000	7.4	0.5	14.78	9.40e-07
Merged-chr2-38474107-2	chr2	38473948	38474248	+	0.000	0.000	16.2	4.0	4.04	4.89e-06
Merged-chr2-39394885-2	chr2	39394734	39395046	+	0.000	0.000	9.2	1.0	9.24	1.13e-06
Merged-chr2-39492308-2	chr2	39492134	39492505	+	0.000	0.000	73.9	39.0	1.90	7.56e-07
Merged-chr2-39505050-2	chr2	39504870	39505240	+	0.000	0.000	30.0	10.5	2.86	6.73e-07
Merged-chr2-39631906-2	chr2	39631705	39632116	+	0.000	0.000	32.3	15.0	2.16	9.03e-05
Merged-chr2-39779260-2	chr2	39779128	39779379	+	0.000	0.000	12.5	3.0	4.16	7.14e-05
Merged-chr2-41931077-2	chr2	41930931	41931200	+	0.000	0.000	6.5	0.5	12.93	1.32e-05
Merged-chr2-42648999-2	chr2	42648820	42649160	+	0.000	0.000	36.0	14.0	2.57	6.49e-07
Merged-chr2-42881938-2	chr2	42881733	42882156	+	0.000	0.000	100.7	44.0	2.29	3.25e-13
Merged-chr2-42924742-5	chr2	42924187	42925391	+	0.000	0.000	201.4	134.0	1.50	4.15e-08
Merged-chr2-43059728-2	chr2	43059439	43059961	+	0.000	0.000	93.3	61.0	1.53	8.35e-05
Merged-chr2-43195265-2	chr2	43195143	43195382	+	0.000	0.000	8.3	0.5	16.63	5.88e-08
Merged-chr2-43226095-2	chr2	43225938	43226283	+	0.000	0.000	37.9	16.0	2.37	4.98e-06
Merged-chr2-43305194-3	chr2	43304965	43305436	+	0.000	0.000	19.4	3.0	6.47	5.59e-10
Merged-chr2-43340264-2	chr2	43340137	43340404	+	0.000	0.000	16.6	3.0	5.54	1.24e-07
Merged-chr2-43520054-2	chr2	43519781	43520313	+	0.000	0.000	43.9	7.0	6.27	3.92e-20
Merged-chr2-44802237-3	chr2	44801981	44802492	+	0.000	0.000	45.3	11.0	4.12	1.33e-14
Merged-chr2-44949959-2	chr2	44949714	44950173	+	0.000	0.000	18.5	5.0	3.70	5.42e-06
Merged-chr2-45170108-2	chr2	45169799	45170355	+	0.000	0.000	96.1	34.0	2.83	2.79e-18
Merged-chr2-45269476-2	chr2	45269156	45269923	+	0.000	0.000	84.1	50.0	1.68	7.15e-06
Merged-chr2-45288732-2	chr2	45288548	45288912	+	0.000	0.000	60.1	32.5	1.85	1.00e-05
Merged-chr2-45326940-1	chr2	45326863	45327017	+	0.000	0.000	10.2	2.0	5.08	4.65e-05
Merged-chr2-45568139-2	chr2	45567883	45568405	+	0.000	0.000	47.6	17.0	2.80	1.67e-09
Merged-chr2-45786999-2	chr2	45786830	45787170	+	0.000	0.000	24.0	4.0	6.01	9.88e-12
Merged-chr2-46029712-2	chr2	46029447	46029951	+	0.000	0.000	51.7	22.0	2.35	8.98e-08
Merged-chr2-46076047-2	chr2	46075914	46076186	+	0.000	0.000	38.8	17.5	2.22	1.48e-05
Merged-chr2-46184534-1	chr2	46184415	46184653	+	0.000	0.000	7.9	1.0	7.85	8.32e-05
Merged-chr2-46187418-2	chr2	46187204	46187601	+	0.000	0.000	19.4	6.0	3.23	1.76e-05
Merged-chr2-46225889-2	chr2	46225744	46226039	+	0.000	0.000	31.0	6.0	5.16	2.56e-12
Merged-chr2-46268338-1	chr2	46268243	46268433	+	0.000	0.000	12.9	2.0	6.47	1.36e-06
Merged-chr2-46270452-2	chr2	46270332	46270628	+	0.000	0.000	32.8	10.0	3.28	2.46e-08
Merged-chr2-46334984-2	chr2	46334804	46335160	+	0.000	0.000	52.7	25.0	2.11	1.59e-06
Merged-chr2-46521377-3	chr2	46521138	46521649	+	0.000	0.000	19.4	4.0	4.85	5.16e-08
Merged-chr2-46862608-2	chr2	46862438	46862767	+	0.000	0.000	23.1	1.0	23.10	1.48e-23
Merged-chr2-46881676-2	chr2	46881469	46881855	+	0.000	0.000	70.2	39.0	1.80	4.97e-06
Merged-chr2-46942341-2	chr2	46942178	46942497	+	0.000	0.000	40.7	9.0	4.52	2.86e-14
Merged-chr2-47143939-2	chr2	47143790	47144084	+	0.000	0.000	22.2	3.0	7.39	1.60e-12
Merged-chr2-47175131-2	chr2	47175042	47175237	+	0.000	0.000	12.0	3.0	4.00	7.14e-05
Merged-chr2-47373942-2	chr2	47373824	47374063	+	0.000	0.000	7.9	0.5	15.71	9.40e-07
Merged-chr2-47559226-2	chr2	47559003	47559551	+	0.000	0.000	24.9	5.0	4.99	8.07e-10
Merged-chr2-47898545-2	chr2	47898396	47898692	+	0.000	0.000	27.7	11.5	2.41	6.77e-05
Merged-chr2-53949635-2	chr2	53949453	53949814	+	0.000	0.000	59.1	32.5	1.82	1.88e-05
Merged-chr2-54033971-2	chr2	54033833	54034102	+	0.000	0.000	10.2	1.0	10.16	1.11e-07
Merged-chr2-54387207-2	chr2	54386984	54387474	+	0.000	0.000	108.6	38.0	2.86	1.50e-20
Merged-chr2-54458664-2	chr2	54458561	54458771	+	0.000	0.000	17.6	2.0	8.78	5.61e-11
Merged-chr2-54464553-2	chr2	54464376	54464719	+	0.000	0.000	20.3	4.0	5.08	1.02e-08
Merged-chr2-54520822-2	chr2	54520561	54520996	+	0.000	0.000	26.8	7.0	3.83	2.85e-08
Merged-chr2-54560347-2	chr2	54560211	54560481	+	0.000	0.000	27.7	8.0	3.46	1.04e-07
Merged-chr2-54630152-2	chr2	54629999	54630309	+	0.000	0.000	40.7	3.0	13.55	8.00e-31
Merged-chr2-54634853-2	chr2	54634638	54635081	+	0.000	0.000	129.8	58.0	2.24	7.09e-16
Merged-chr2-55015171-2	chr2	55015029	55015316	+	0.000	0.000	36.0	11.0	3.28	1.97e-09
Merged-chr2-55034103-2	chr2	55033965	55034229	+	0.000	0.000	10.2	1.0	10.16	1.11e-07
Merged-chr2-55097820-2	chr2	55097543	55098018	+	0.000	0.000	55.4	18.0	3.08	1.93e-12
Merged-chr2-55134008-2	chr2	55133761	55134246	+	0.000	0.000	73.0	16.5	4.42	6.56e-24
Merged-chr2-55161597-3	chr2	55161341	55161854	+	0.000	0.000	94.2	42.0	2.24	3.63e-12
Merged-chr2-55358107-2	chr2	55357923	55358301	+	0.000	0.000	19.4	1.0	19.40	3.18e-18
Merged-chr2-55493421-2	chr2	55493318	55493542	+	0.000	0.000	7.4	0.5	14.78	9.40e-07
Merged-chr2-55585770-4	chr2	55585476	55586060	+	0.000	0.000	24.9	8.0	3.12	3.73e-06
Merged-chr2-55936539-2	chr2	55936449	55936649	+	0.000	0.000	6.5	0.5	12.93	1.32e-05
Merged-chr2-57147182-2	chr2	57147039	57147367	+	0.000	0.000	8.3	0.5	16.63	5.88e-08
Merged-chr2-57181493-2	chr2	57181363	57181619	+	0.000	0.000	27.7	9.0	3.08	9.64e-07
Merged-chr2-57542269-2	chr2	57542097	57542455	+	0.000	0.000	15.7	4.0	3.93	1.99e-05
Merged-chr2-58039417-4	chr2	58039105	58039716	+	0.000	0.000	53.6	25.0	2.14	7.36e-07
Merged-chr2-60710908-2	chr2	60710732	60711099	+	0.000	0.000	28.6	12.0	2.39	5.58e-05
Merged-chr2-60881375-4	chr2	60880960	60881845	+	0.000	0.000	95.2	62.5	1.52	7.85e-05
Merged-chr2-60899696-2	chr2	60899502	60899874	+	0.000	0.000	39.7	8.0	4.97	3.41e-15
Merged-chr2-61179322-1	chr2	61179237	61179408	+	0.000	0.000	7.4	0.5	14.78	9.40e-07
Merged-chr2-61190506-1	chr2	61190393	61190620	+	0.000	0.000	6.5	0.5	12.93	1.32e-05
Merged-chr2-61471430-4	chr2	61470940	61471819	+	0.000	0.000	111.3	68.0	1.64	1.07e-06
Merged-chr2-61585534-2	chr2	61585335	61585750	+	0.000	0.000	88.7	32.0	2.77	3.02e-16
Merged-chr2-61689763-2	chr2	61689612	61689919	+	0.000	0.000	18.5	2.0	9.24	6.19e-12
Merged-chr2-62240738-2	chr2	62240605	62240856	+	0.000	0.000	10.2	0.5	20.33	1.63e-10
Merged-chr2-62306911-2	chr2	62306767	62307060	+	0.000	0.000	41.6	19.0	2.19	8.09e-06
Merged-chr2-62384052-2	chr2	62383811	62384259	+	0.000	0.000	42.5	8.0	5.31	2.49e-17
Merged-chr2-62524505-2	chr2	62524358	62524679	+	0.000	0.000	24.5	8.0	3.06	3.73e-06
Merged-chr2-63054436-1	chr2	63054326	63054546	+	0.000	0.000	11.1	1.0	11.09	1.00e-08
Merged-chr2-63058343-1	chr2	63058257	63058430	+	0.000	0.000	6.5	0.5	12.93	1.32e-05
Merged-chr2-63676379-2	chr2	63676218	63676525	+	0.000	0.000	16.6	1.0	16.63	1.87e-14
Merged-chr2-64021812-2	chr2	64021703	64021944	+	0.000	0.000	12.0	2.5	4.80	1.26e-05
Merged-chr2-64204418-2	chr2	64204200	64204633	+	0.000	0.000	34.2	2.0	17.09	8.35e-30
Merged-chr2-64330024-2	chr2	64329794	64330256	+	0.000	0.000	75.8	38.0	1.99	7.62e-08
Merged-chr2-64355277-2	chr2	64355064	64355479	+	0.000	0.000	65.6	33.5	1.96	9.21e-07
Merged-chr2-64591419-2	chr2	64591277	64591536	+	0.000	0.000	14.8	0.5	29.56	4.25e-16
Merged-chr2-64594650-1	chr2	64594535	64594766	+	0.000	0.000	7.9	1.0	7.85	8.32e-05
Merged-chr2-64831553-3	chr2	64831101	64832025	+	0.000	0.000	281.8	184.0	1.53	1.92e-11
Merged-chr2-64942183-2	chr2	64942004	64942420	+	0.000	0.000	7.9	0.5	15.71	9.40e-07
Merged-chr2-65028595-2	chr2	65028421	65028744	+	0.000	0.000	11.1	2.0	5.54	8.31e-06
Merged-chr2-66574921-3	chr2	66574652	66575272	+	0.000	0.000	62.8	22.0	2.86	2.30e-12
Merged-chr2-67261017-3	chr2	67260719	67261322	+	0.000	0.000	101.2	61.0	1.66	1.74e-06
Merged-chr2-67290375-4	chr2	67289761	67290940	+	0.000	0.000	141.8	57.0	2.49	5.84e-21
Merged-chr2-67880089-2	chr2	67879924	67880233	+	0.000	0.000	15.7	4.0	3.93	1.99e-05
Merged-chr2-68645757-1	chr2	68645632	68645883	+	0.000	0.000	7.4	1.0	7.39	8.32e-05
Merged-chr2-68762892-2	chr2	68762678	68763096	+	0.000	0.000	40.7	9.0	4.52	2.86e-14
Merged-chr2-68799944-2	chr2	68799790	68800104	+	0.000	0.000	21.2	1.0	21.25	7.54e-21
Merged-chr2-68936618-2	chr2	68936433	68936801	+	0.000	0.000	30.0	8.0	3.75	2.10e-09
Merged-chr2-69535886-2	chr2	69535773	69536009	+	0.000	0.000	8.3	0.5	16.63	5.88e-08
Merged-chr2-69572880-2	chr2	69572722	69573055	+	0.000	0.000	21.7	8.0	2.71	9.40e-05
Merged-chr2-69668262-2	chr2	69668051	69668465	+	0.000	0.000	31.4	14.0	2.24	5.99e-05
Merged-chr2-70010445-2	chr2	70010295	70010599	+	0.000	0.000	9.2	0.5	18.48	3.26e-09
Merged-chr2-70069286-1	chr2	70069167	70069405	+	0.000	0.000	7.4	1.0	7.39	8.32e-05
Merged-chr2-70133921-2	chr2	70133585	70134241	+	0.000	0.000	85.9	41.0	2.10	1.28e-09
Merged-chr2-70524499-2	chr2	70524282	70524754	+	0.000	0.000	93.8	24.0	3.91	1.00e-26
Merged-chr2-70768123-2	chr2	70767912	70768338	+	0.000	0.000	35.1	4.0	8.78	2.35e-21
Merged-chr2-70830092-2	chr2	70829943	70830250	+	0.000	0.000	29.1	4.0	7.28	6.88e-16
Merged-chr2-71069543-2	chr2	71069382	71069682	+	0.000	0.000	24.0	5.0	4.80	8.07e-10
Merged-chr2-71100652-2	chr2	71100530	71100786	+	0.000	0.000	17.6	5.0	3.51	1.99e-05
Merged-chr2-71589313-2	chr2	71589185	71589459	+	0.000	0.000	13.9	3.0	4.62	1.61e-05
Merged-chr2-71785151-2	chr2	71784983	71785315	+	0.000	0.000	12.0	3.0	4.00	7.14e-05
Merged-chr2-72028084-2	chr2	72027921	72028228	+	0.000	0.000	12.0	0.5	24.02	3.09e-13
Merged-chr2-72138537-2	chr2	72138362	72138679	+	0.000	0.000	11.5	2.5	4.62	6.16e-05
Merged-chr2-72198980-2	chr2	72198719	72199255	+	0.000	0.000	99.8	13.5	7.39	1.36e-50
Merged-chr2-72534858-2	chr2	72534729	72534963	+	0.000	0.000	7.4	1.0	7.39	8.32e-05
Merged-chr2-72794823-2	chr2	72794684	72794937	+	0.000	0.000	6.0	0.5	12.01	1.32e-05
Merged-chr2-72896106-2	chr2	72895950	72896248	+	0.000	0.000	24.0	9.0	2.67	2.45e-05
Merged-chr2-73113370-4	chr2	73112978	73113775	+	0.000	0.000	109.5	71.0	1.54	1.70e-05
Merged-chr2-73177313-4	chr2	73176901	73177729	+	0.000	0.000	141.8	72.0	1.97	4.37e-13
Merged-chr2-73293676-2	chr2	73293432	73293871	+	0.000	0.000	29.1	13.0	2.24	8.94e-05
Merged-chr2-73510979-2	chr2	73510853	73511106	+	0.000	0.000	8.3	0.5	16.63	5.88e-08
Merged-chr2-73760146-1	chr2	73759990	73760302	+	0.000	0.000	8.8	1.0	8.78	1.02e-05
Merged-chr2-73985526-2	chr2	73985320	73985720	+	0.000	0.000	40.7	14.0	2.90	1.08e-08
Merged-chr2-74002322-1	chr2	74002230	74002415	+	0.000	0.000	11.1	2.0	5.54	8.31e-06
Merged-chr2-74007355-1	chr2	74007256	74007455	+	0.000	0.000	6.5	0.5	12.93	1.32e-05
Merged-chr2-74147279-1	chr2	74147182	74147376	+	0.000	0.000	7.9	0.5	15.71	9.40e-07
Merged-chr2-74200153-2	chr2	74199991	74200273	+	0.000	0.000	16.6	3.0	5.54	1.24e-07
Merged-chr2-74206380-2	chr2	74206170	74206611	+	0.000	0.000	53.6	28.0	1.91	1.65e-05
Merged-chr2-74406107-2	chr2	74405970	74406256	+	0.000	0.000	15.7	3.0	5.24	6.70e-07
Merged-chr2-74459186-1	chr2	74459112	74459261	+	0.000	0.000	16.6	3.0	5.54	1.24e-07
Merged-chr2-74499418-1	chr2	74499284	74499552	+	0.000	0.000	12.0	2.5	4.80	1.26e-05
Merged-chr2-74502760-3	chr2	74502513	74503121	+	0.000	0.000	42.0	13.5	3.11	4.22e-10
Merged-chr2-74530976-2	chr2	74530766	74531161	+	0.000	0.000	64.2	11.0	5.84	7.06e-28
Merged-chr2-74537345-2	chr2	74537167	74537510	+	0.000	0.000	22.2	6.0	3.70	3.91e-07
Merged-chr2-74715351-5	chr2	74714880	74715794	+	0.000	0.000	75.8	46.0	1.65	5.33e-05
Merged-chr2-74844127-2	chr2	74843999	74844255	+	0.000	0.000	32.3	10.0	3.23	2.46e-08
Merged-chr2-74849405-2	chr2	74849228	74849578	+	0.000	0.000	61.9	31.0	2.00	1.26e-06
Merged-chr2-75159554-2	chr2	75159370	75159712	+	0.000	0.000	14.8	1.0	14.78	4.52e-12
Merged-chr2-75284496-2	chr2	75284363	75284667	+	0.000	0.000	12.0	1.0	12.01	8.32e-10
Merged-chr2-75607014-2	chr2	75606852	75607147	+	0.000	0.000	22.2	2.0	11.09	5.53e-16
Merged-chr2-84441296-2	chr2	84441184	84441396	+	0.000	0.000	8.3	1.0	8.31	1.02e-05
Merged-chr2-84832819-2	chr2	84832712	84832929	+	0.000	0.000	6.0	0.5	12.01	1.32e-05
Merged-chr2-84939899-2	chr2	84939706	84940085	+	0.000	0.000	19.4	0.5	38.80	9.51e-24
Merged-chr2-84958452-2	chr2	84958173	84958711	+	0.000	0.000	107.2	51.0	2.10	5.58e-12
Merged-chr2-84971391-3	chr2	84971077	84971773	+	0.000	0.000	40.7	19.5	2.08	3.12e-05
Merged-chr2-85270182-2	chr2	85269912	85270412	+	0.000	0.000	73.0	43.0	1.70	3.34e-05
Merged-chr2-85294718-2	chr2	85294579	85294857	+	0.000	0.000	11.1	2.0	5.54	8.31e-06
Merged-chr2-85318687-2	chr2	85318505	85318891	+	0.000	0.000	18.5	4.5	4.11	1.30e-06
Merged-chr2-85415086-1	chr2	85414996	85415176	+	0.000	0.000	8.3	0.5	16.63	5.88e-08
Merged-chr2-85585889-2	chr2	85585764	85586037	+	0.000	0.000	24.5	8.0	3.06	3.73e-06
Merged-chr2-85743836-2	chr2	85743687	85743980	+	0.000	0.000	49.0	25.0	1.96	2.83e-05
Merged-chr2-85766527-2	chr2	85766407	85766663	+	0.000	0.000	16.6	4.0	4.16	4.89e-06
Merged-chr2-85861388-2	chr2	85861198	85861564	+	0.000	0.000	20.3	6.0	3.39	5.18e-06
Merged-chr2-85894766-2	chr2	85894580	85894971	+	0.000	0.000	30.0	3.5	8.58	2.69e-18
Merged-chr2-85912376-2	chr2	85912192	85912610	+	0.000	0.000	15.7	1.0	15.71	3.00e-13
Merged-chr2-85914066-2	chr2	85913909	85914253	+	0.000	0.000	13.9	2.0	6.93	2.07e-07
Merged-chr2-88858335-2	chr2	88858108	88858561	+	0.000	0.000	31.9	7.0	4.55	2.23e-11
Merged-chr2-95204129-1	chr2	95204044	95204214	+	0.000	0.000	8.3	1.0	8.31	1.02e-05
Merged-chr2-95299104-2	chr2	95298881	95299402	+	0.000	0.000	6.5	0.5	12.93	1.32e-05
Merged-chr2-96340277-2	chr2	96340179	96340375	+	0.000	0.000	14.8	1.0	14.78	4.52e-12
Merged-chr2-96486148-2	chr2	96485868	96486401	+	0.000	0.000	193.1	105.0	1.84	9.73e-15
Merged-chr2-96496198-2	chr2	96496032	96496419	+	0.000	0.000	16.6	5.0	3.33	6.90e-05
Merged-chr2-96501728-2	chr2	96501570	96501896	+	0.000	0.000	61.0	2.0	30.49	1.94e-65
Merged-chr2-96503135-2	chr2	96503008	96503235	+	0.000	0.000	15.7	0.5	31.41	1.42e-17
Merged-chr2-96505471-2	chr2	96505319	96505622	+	0.000	0.000	41.6	12.0	3.46	4.52e-11
Merged-chr2-96508206-2	chr2	96508046	96508369	+	0.000	0.000	44.3	23.0	1.93	6.37e-05
Merged-chr2-96528382-4	chr2	96528129	96528633	+	0.000	0.000	46.2	23.0	2.01	1.57e-05
Merged-chr2-96608673-2	chr2	96608428	96608877	+	0.000	0.000	31.4	6.0	5.24	4.91e-13
Merged-chr2-96638510-2	chr2	96638386	96638643	+	0.000	0.000	22.2	3.0	7.39	1.60e-12
Merged-chr2-97834806-2	chr2	97834649	97834976	+	0.000	0.000	20.3	6.0	3.39	5.18e-06
Merged-chr2-98294508-2	chr2	98294281	98294743	+	0.000	0.000	78.5	42.0	1.87	4.39e-07
Merged-chr2-98356984-1	chr2	98356816	98357153	+	0.000	0.000	6.5	0.5	12.93	1.32e-05
Merged-chr2-98454735-2	chr2	98454574	98454901	+	0.000	0.000	30.5	13.5	2.26	7.32e-05
Merged-chr2-98734343-2	chr2	98734225	98734465	+	0.000	0.000	20.8	1.0	20.79	1.59e-19
Merged-chr2-99698398-2	chr2	99698206	99698583	+	0.000	0.000	18.5	4.0	4.62	2.48e-07
Merged-chr2-99845481-2	chr2	99845341	99845587	+	0.000	0.000	9.2	1.0	9.24	1.13e-06
Merged-chr2-99867888-2	chr2	99867627	99868136	+	0.000	0.000	135.3	62.5	2.17	1.37e-15
Merged-chr2-99880626-4	chr2	99880209	99881036	+	0.000	0.000	362.6	185.0	1.96	9.19e-31
Merged-chr2-99936313-2	chr2	99936139	99936542	+	0.000	0.000	14.8	2.0	7.39	2.93e-08
Merged-chr2-100245079-2	chr2	100244934	100245212	+	0.000	0.000	14.3	2.5	5.73	4.20e-07
Merged-chr2-100258131-3	chr2	100257940	100258379	+	0.000	0.000	19.4	6.0	3.23	1.76e-05
Merged-chr2-100742506-2	chr2	100742352	100742628	+	0.000	0.000	12.0	1.0	12.01	8.32e-10
Merged-chr2-100743097-2	chr2	100742892	100743324	+	0.000	0.000	41.6	3.0	13.86	5.85e-32
Merged-chr2-100744786-2	chr2	100744677	100744892	+	0.000	0.000	9.2	1.0	9.24	1.13e-06
Merged-chr2-100768854-1	chr2	100768768	100768940	+	0.000	0.000	7.4	0.5	14.78	9.40e-07
Merged-chr2-100858126-2	chr2	100857872	100858375	+	0.000	0.000	85.9	47.0	1.83	4.01e-07
Merged-chr2-100896323-2	chr2	100896172	100896469	+	0.000	0.000	25.9	2.0	12.93	3.17e-19
Merged-chr2-101145646-2	chr2	101145494	101145770	+	0.000	0.000	10.2	2.0	5.08	4.65e-05
Merged-chr2-101175336-2	chr2	101175215	101175497	+	0.000	0.000	11.1	1.0	11.09	1.00e-08
Merged-chr2-101342232-3	chr2	101341932	101342521	+	0.000	0.000	35.6	8.5	4.18	8.71e-12
Merged-chr2-101465038-2	chr2	101464896	101465175	+	0.000	0.000	35.1	5.0	7.02	2.20e-18
Merged-chr2-101596524-2	chr2	101596339	101596672	+	0.000	0.000	14.8	1.0	14.78	4.52e-12
Merged-chr2-101630449-1	chr2	101630305	101630593	+	0.000	0.000	7.4	0.5	14.78	9.40e-07
Merged-chr2-101736966-2	chr2	101736651	101737202	+	0.000	0.000	43.9	21.0	2.09	1.69e-05
Merged-chr2-101787329-2	chr2	101787133	101787514	+	0.000	0.000	43.9	22.0	1.99	4.80e-05
Merged-chr2-101830304-1	chr2	101830202	101830407	+	0.000	0.000	13.4	1.0	13.40	6.36e-11
Merged-chr2-101830686-2	chr2	101830521	101830842	+	0.000	0.000	55.4	11.5	4.82	2.19e-20
Merged-chr2-101884087-2	chr2	101883923	101884269	+	0.000	0.000	25.9	10.0	2.59	4.69e-05
Merged-chr2-101900622-3	chr2	101900307	101900932	+	0.000	0.000	73.9	36.0	2.05	4.07e-08
Merged-chr2-101909928-1	chr2	101909813	101910044	+	0.000	0.000	7.4	0.5	14.78	9.40e-07
Merged-chr2-101973071-2	chr2	101972955	101973180	+	0.000	0.000	7.4	0.5	14.78	9.40e-07
Merged-chr2-102095131-2	chr2	102094945	102095298	+	0.000	0.000	24.0	9.0	2.67	2.45e-05
Merged-chr2-102104544-2	chr2	102104202	102104901	+	0.000	0.000	87.8	36.5	2.40	9.42e-13
Merged-chr2-102114603-2	chr2	102114486	102114722	+	0.000	0.000	12.9	2.0	6.47	1.36e-06
Merged-chr2-102128181-2	chr2	102128015	102128339	+	0.000	0.000	23.1	5.0	4.62	3.91e-09
Merged-chr2-102148077-2	chr2	102147805	102148336	+	0.000	0.000	74.4	24.0	3.10	2.29e-16
Merged-chr2-102150187-2	chr2	102149979	102150415	+	0.000	0.000	56.4	7.5	7.51	9.03e-30
Merged-chr2-102355811-2	chr2	102355565	102356068	+	0.000	0.000	113.6	55.0	2.07	5.12e-12
Merged-chr2-102361252-2	chr2	102361066	102361516	+	0.000	0.000	12.5	1.0	12.47	8.32e-10
Merged-chr2-102379583-2	chr2	102379450	102379750	+	0.000	0.000	11.1	0.5	22.17	7.42e-12
Merged-chr2-102388119-2	chr2	102388009	102388254	+	0.000	0.000	10.2	0.5	20.33	1.63e-10
Merged-chr2-102418584-2	chr2	102418410	102418735	+	0.000	0.000	9.2	1.0	9.24	1.13e-06
Merged-chr2-102436468-2	chr2	102436219	102436723	+	0.000	0.000	98.9	21.0	4.71	3.86e-34
Merged-chr2-102439520-2	chr2	102439397	102439649	+	0.000	0.000	24.0	7.0	3.43	3.89e-07
Merged-chr2-102482566-1	chr2	102482387	102482745	+	0.000	0.000	6.5	0.5	12.93	1.32e-05
Merged-chr2-102509954-2	chr2	102509808	102510130	+	0.000	0.000	38.8	14.0	2.77	8.79e-08
Merged-chr2-105575619-2	chr2	105575387	105575834	+	0.000	0.000	12.0	2.5	4.80	1.26e-05
Merged-chr2-105747665-2	chr2	105747587	105747746	+	0.000	0.000	9.2	0.5	18.48	3.26e-09
Merged-chr2-105749829-2	chr2	105749647	105749983	+	0.000	0.000	17.6	4.0	4.39	1.13e-06
Merged-chr2-105873955-2	chr2	105873753	105874145	+	0.000	0.000	48.0	11.0	4.37	1.68e-16
Merged-chr2-106106741-1	chr2	106106601	106106881	+	0.000	0.000	10.2	1.0	10.16	1.11e-07
Merged-chr2-106107732-2	chr2	106107556	106107915	+	0.000	0.000	42.5	2.0	21.25	4.44e-40
Merged-chr2-106192979-4	chr2	106192701	106193249	+	0.000	0.000	79.5	18.5	4.29	1.71e-25
Merged-chr2-108553969-2	chr2	108553574	108554340	+	0.000	0.000	24.0	5.0	4.80	8.07e-10
Merged-chr2-108617970-3	chr2	108617759	108618179	+	0.000	0.000	17.6	1.0	17.55	1.09e-15
Merged-chr2-109163884-1	chr2	109163791	109163978	+	0.000	0.000	7.4	1.0	7.39	8.32e-05
Merged-chr2-109217553-2	chr2	109217334	109217788	+	0.000	0.000	115.0	35.0	3.29	1.14e-26
Merged-chr2-109255838-2	chr2	109255632	109256005	+	0.000	0.000	10.2	1.0	10.16	1.11e-07
Merged-chr2-109257851-2	chr2	109257727	109257982	+	0.000	0.000	14.8	3.0	4.93	3.40e-06
Merged-chr2-109267347-4	chr2	109266977	109267734	+	0.000	0.000	141.8	57.5	2.47	1.22e-20
Merged-chr2-109279688-2	chr2	109279420	109279938	+	0.000	0.000	38.8	11.0	3.53	1.66e-10
Merged-chr2-109322297-2	chr2	109322083	109322510	+	0.000	0.000	77.6	21.0	3.70	4.62e-21
Merged-chr2-109420147-2	chr2	109419961	109420379	+	0.000	0.000	31.4	10.0	3.14	7.98e-08
Merged-chr2-109424249-2	chr2	109424068	109424435	+	0.000	0.000	47.1	1.0	47.12	1.45e-60
Merged-chr2-109508830-2	chr2	109508661	109509062	+	0.000	0.000	10.2	2.0	5.08	4.65e-05
Merged-chr2-109514278-2	chr2	109514102	109514459	+	0.000	0.000	23.1	2.0	11.55	4.79e-17
Merged-chr2-110102133-2	chr2	110101976	110102286	+	0.000	0.000	50.8	23.0	2.21	7.41e-07
Merged-chr2-110805114-2	chr2	110804935	110805327	+	0.000	0.000	23.1	1.0	23.10	1.48e-23
Merged-chr2-111037354-2	chr2	111037195	111037520	+	0.000	0.000	20.3	6.0	3.39	5.18e-06
Merged-chr2-111071904-2	chr2	111071646	111072146	+	0.000	0.000	154.8	73.0	2.12	1.08e-16
Merged-chr2-111906613-1	chr2	111906495	111906731	+	0.000	0.000	7.4	1.0	7.39	8.32e-05
Merged-chr2-112075630-2	chr2	112075486	112075773	+	0.000	0.000	24.0	6.0	4.00	2.48e-08
Merged-chr2-112092700-4	chr2	112092338	112093052	+	0.000	0.000	83.1	40.0	2.08	1.91e-09
Merged-chr2-112481679-1	chr2	112481549	112481809	+	0.000	0.000	14.8	2.0	7.39	2.93e-08
Merged-chr2-112674429-2	chr2	112674248	112674612	+	0.000	0.000	100.7	67.0	1.50	9.96e-05
Merged-chr2-112768135-3	chr2	112767916	112768410	+	0.000	0.000	45.3	12.5	3.62	9.79e-13
Merged-chr2-112793752-2	chr2	112793537	112793955	+	0.000	0.000	24.0	9.5	2.53	5.61e-05
Merged-chr2-112795079-2	chr2	112794961	112795211	+	0.000	0.000	16.2	0.5	32.34	4.42e-19
Merged-chr2-112799514-3	chr2	112799202	112799773	+	0.000	0.000	56.4	2.0	28.18	1.42e-59
Merged-chr2-112811537-1	chr2	112811449	112811625	+	0.000	0.000	12.5	1.0	12.47	8.32e-10
Merged-chr2-112812868-3	chr2	112812630	112813090	+	0.000	0.000	73.0	22.0	3.32	2.94e-17
Merged-chr2-112824434-2	chr2	112824221	112824640	+	0.000	0.000	56.4	19.0	2.97	4.80e-12
Merged-chr2-112836982-2	chr2	112836803	112837167	+	0.000	0.000	58.2	26.5	2.20	8.37e-08
Merged-chr2-112839676-3	chr2	112839317	112840018	+	0.000	0.000	186.6	34.5	5.41	1.80e-72
Merged-chr2-113211434-2	chr2	113211214	113211648	+	0.000	0.000	11.1	2.0	5.54	8.31e-06
Merged-chr2-113284026-2	chr2	113283794	113284225	+	0.000	0.000	25.9	3.5	7.39	8.98e-14
Merged-chr2-113890988-2	chr2	113890817	113891169	+	0.000	0.000	41.6	20.0	2.08	2.54e-05
Merged-chr2-119644398-2	chr2	119644278	119644516	+	0.000	0.000	29.6	7.0	4.22	4.32e-10
Merged-chr2-120054071-2	chr2	120053957	120054187	+	0.000	0.000	10.2	0.5	20.33	1.63e-10
Merged-chr2-120104123-3	chr2	120103820	120104432	+	0.000	0.000	70.2	29.0	2.42	8.32e-11
Merged-chr2-120210543-2	chr2	120210309	120210748	+	0.000	0.000	23.1	1.0	23.10	1.48e-23
Merged-chr2-120254368-2	chr2	120254235	120254484	+	0.000	0.000	26.8	5.5	4.87	2.25e-10
Merged-chr2-120703611-2	chr2	120703465	120703765	+	0.000	0.000	24.9	8.5	2.93	9.96e-06
Merged-chr2-120911705-2	chr2	120911569	120911834	+	0.000	0.000	22.2	8.0	2.77	3.34e-05
Merged-chr2-120921729-1	chr2	120921574	120921885	+	0.000	0.000	6.9	0.5	13.86	1.32e-05
Merged-chr2-121372893-2	chr2	121372669	121373200	+	0.000	0.000	13.9	0.5	27.72	1.19e-14
Merged-chr2-121546089-2	chr2	121545939	121546211	+	0.000	0.000	9.2	1.0	9.24	1.13e-06
Merged-chr2-121746350-2	chr2	121746109	121746597	+	0.000	0.000	39.3	17.0	2.31	3.39e-06
Merged-chr2-126990313-2	chr2	126990197	126990456	+	0.000	0.000	7.4	0.5	14.78	9.40e-07
Merged-chr2-127061601-2	chr2	127061405	127061798	+	0.000	0.000	130.3	85.0	1.53	3.49e-06
Merged-chr2-127107280-2	chr2	127106965	127107582	+	0.000	0.000	135.8	89.5	1.52	4.49e-06
Merged-chr2-127115005-2	chr2	127114825	127115160	+	0.000	0.000	21.2	7.0	3.04	1.45e-05
Merged-chr2-127226868-2	chr2	127226560	127227226	+	0.000	0.000	103.9	66.5	1.56	2.02e-05
Merged-chr2-127241326-2	chr2	127241131	127241498	+	0.000	0.000	10.2	0.5	20.33	1.63e-10
Merged-chr2-127277167-2	chr2	127277059	127277273	+	0.000	0.000	7.4	0.5	14.78	9.40e-07
Merged-chr2-127623798-2	chr2	127623532	127624069	+	0.000	0.000	83.6	46.5	1.80	8.93e-07
Merged-chr2-127625696-1	chr2	127625537	127625855	+	0.000	0.000	27.3	11.5	2.37	6.77e-05
Merged-chr2-127647220-2	chr2	127646967	127647478	+	0.000	0.000	56.4	27.0	2.09	7.11e-07
Merged-chr2-127675715-2	chr2	127675384	127676053	+	0.000	0.000	158.0	50.5	3.13	3.82e-33
Merged-chr2-127945491-2	chr2	127945326	127945625	+	0.000	0.000	19.4	6.0	3.23	1.76e-05
Merged-chr2-130338069-1	chr2	130337967	130338171	+	0.000	0.000	22.2	8.0	2.77	3.34e-05
Merged-chr2-130824593-2	chr2	130824290	130824855	+	0.000	0.000	68.4	32.0	2.14	2.11e-08
Merged-chr2-132461037-2	chr2	132460927	132461181	+	0.000	0.000	7.4	0.5	14.78	9.40e-07
Merged-chr2-132757875-1	chr2	132757733	132758018	+	0.000	0.000	8.3	1.0	8.31	1.02e-05
Merged-chr2-133435320-3	chr2	133435021	133435634	+	0.000	0.000	33.3	14.0	2.38	1.07e-05
Merged-chr2-133607876-2	chr2	133607694	133608071	+	0.000	0.000	63.7	24.0	2.66	2.72e-11
Merged-chr2-133718939-2	chr2	133718715	133719156	+	0.000	0.000	25.9	10.0	2.59	4.69e-05
Merged-chr2-134348399-2	chr2	134348249	134348537	+	0.000	0.000	7.4	1.0	7.39	8.32e-05
Merged-chr2-134461674-2	chr2	134461531	134461805	+	0.000	0.000	12.9	0.5	25.87	3.09e-13
Merged-chr2-134712072-1	chr2	134711962	134712182	+	0.000	0.000	6.5	0.5	12.93	1.32e-05
Merged-chr2-134774184-2	chr2	134774012	134774367	+	0.000	0.000	52.2	20.0	2.61	1.84e-09
Merged-chr2-134912618-2	chr2	134912478	134912770	+	0.000	0.000	16.6	4.0	4.16	4.89e-06
Merged-chr2-135985391-3	chr2	135985007	135985875	+	0.000	0.000	61.9	35.0	1.77	4.30e-05
Merged-chr2-136117009-2	chr2	136116908	136117121	+	0.000	0.000	6.5	0.5	12.93	1.32e-05
Merged-chr2-138028690-2	chr2	138028528	138028863	+	0.000	0.000	23.1	4.0	5.77	5.97e-11
Merged-chr2-138615456-2	chr2	138615270	138615689	+	0.000	0.000	15.7	2.0	7.85	3.87e-09
Merged-chr2-142165953-2	chr2	142165780	142166132	+	0.000	0.000	37.0	14.0	2.64	6.49e-07
Merged-chr2-143730355-1	chr2	143730235	143730476	+	0.000	0.000	7.4	0.5	14.78	9.40e-07
Merged-chr2-144230639-2	chr2	144230510	144230761	+	0.000	0.000	9.2	0.5	18.48	3.26e-09
Merged-chr2-144358178-2	chr2	144357969	144358389	+	0.000	0.000	98.9	42.0	2.35	1.26e-13
Merged-chr2-144359190-4	chr2	144358940	144359435	+	0.000	0.000	40.7	6.0	6.78	4.75e-20
Merged-chr2-144365106-2	chr2	144364919	144365269	+	0.000	0.000	25.9	1.0	25.87	2.47e-26
Merged-chr2-144455016-2	chr2	144454845	144455166	+	0.000	0.000	16.6	0.5	33.26	4.42e-19
Merged-chr2-145007629-4	chr2	145007134	145008144	+	0.000	0.000	207.9	115.0	1.81	8.00e-15
Merged-chr2-145323721-1	chr2	145323599	145323844	+	0.000	0.000	6.5	0.5	12.93	1.32e-05
Merged-chr2-145598626-2	chr2	145598452	145598791	+	0.000	0.000	74.8	43.0	1.74	1.10e-05
Merged-chr2-145638879-2	chr2	145638721	145639036	+	0.000	0.000	33.3	0.5	66.52	8.13e-48
Merged-chr2-145693350-2	chr2	145693235	145693468	+	0.000	0.000	7.4	0.5	14.78	9.40e-07
Merged-chr2-147026955-2	chr2	147026752	147027107	+	0.000	0.000	12.0	0.5	24.02	3.09e-13
Merged-chr2-147045320-2	chr2	147045128	147045488	+	0.000	0.000	26.8	5.0	5.36	3.05e-11
Merged-chr2-150521440-2	chr2	150521281	150521600	+	0.000	0.000	26.8	1.5	17.86	2.22e-23
Merged-chr2-150681698-3	chr2	150681391	150682001	+	0.000	0.000	82.2	43.0	1.91	8.02e-08
Merged-chr2-151238558-2	chr2	151238362	151238742	+	0.000	0.000	12.9	2.0	6.47	1.36e-06
Merged-chr2-151363854-2	chr2	151363735	151363981	+	0.000	0.000	12.0	1.0	12.01	8.32e-10
Merged-chr2-151818099-2	chr2	151817951	151818268	+	0.000	0.000	12.0	3.0	4.00	7.14e-05
Merged-chr2-152166881-2	chr2	152166750	152167009	+	0.000	0.000	8.3	1.0	8.31	1.02e-05
Merged-chr2-152348576-2	chr2	152348441	152348737	+	0.000	0.000	9.2	1.0	9.24	1.13e-06
Merged-chr2-152407438-2	chr2	152407301	152407607	+	0.000	0.000	29.6	9.5	3.11	2.78e-07
Merged-chr2-152445986-2	chr2	152445701	152446266	+	0.000	0.000	135.8	31.0	4.38	3.57e-43
Merged-chr2-152694438-2	chr2	152694140	152694720	+	0.000	0.000	33.7	13.0	2.59	2.40e-06
Merged-chr2-152768115-2	chr2	152767865	152768397	+	0.000	0.000	16.6	2.0	8.31	4.80e-10
Merged-chr2-153478721-3	chr2	153478334	153479033	+	0.000	0.000	55.0	23.0	2.39	2.59e-08
Merged-chr2-156333234-2	chr2	156333086	156333376	+	0.000	0.000	34.2	13.0	2.63	9.03e-07
Merged-chr2-157692931-2	chr2	157692818	157693063	+	0.000	0.000	8.3	1.0	8.31	1.02e-05
Merged-chr2-158717958-1	chr2	158717883	158718034	+	0.000	0.000	8.8	1.0	8.78	1.02e-05
Merged-chr2-158781803-2	chr2	158781650	158781962	+	0.000	0.000	24.9	8.0	3.12	3.73e-06
Merged-chr2-158926857-2	chr2	158926712	158926996	+	0.000	0.000	37.9	18.0	2.10	5.75e-05
Merged-chr2-158969012-1	chr2	158968877	158969148	+	0.000	0.000	14.3	3.5	4.09	1.86e-05
Merged-chr2-158994105-2	chr2	158993963	158994262	+	0.000	0.000	30.0	11.0	2.73	1.69e-06
Merged-chr2-159059753-2	chr2	159059515	159059951	+	0.000	0.000	20.3	4.0	5.08	1.02e-08
Merged-chr2-159099378-2	chr2	159099092	159099657	+	0.000	0.000	101.2	55.0	1.84	1.77e-08
Merged-chr2-159107684-2	chr2	159107584	159107787	+	0.000	0.000	7.4	0.5	14.78	9.40e-07
Merged-chr2-159119251-1	chr2	159119139	159119363	+	0.000	0.000	12.5	3.0	4.16	7.14e-05
Merged-chr2-159132052-2	chr2	159131876	159132234	+	0.000	0.000	120.1	65.0	1.85	6.69e-10
Merged-chr2-159136249-2	chr2	159136007	159136511	+	0.000	0.000	197.2	122.5	1.61	3.76e-10
Merged-chr2-159157525-2	chr2	159157291	159157744	+	0.000	0.000	61.0	26.0	2.35	8.40e-09
Merged-chr2-159200292-2	chr2	159200128	159200440	+	0.000	0.000	15.2	0.5	30.49	1.42e-17
Merged-chr2-159201521-2	chr2	159201413	159201630	+	0.000	0.000	12.9	0.5	25.87	3.09e-13
Merged-chr2-159714387-2	chr2	159714241	159714564	+	0.000	0.000	52.7	27.0	1.95	1.26e-05
Merged-chr2-159891151-2	chr2	159891008	159891292	+	0.000	0.000	9.2	0.5	18.48	3.26e-09
Merged-chr2-159895623-2	chr2	159895498	159895732	+	0.000	0.000	10.2	2.0	5.08	4.65e-05
Merged-chr2-159955899-2	chr2	159955768	159956050	+	0.000	0.000	10.2	0.5	20.33	1.63e-10
Merged-chr2-159961184-2	chr2	159960994	159961353	+	0.000	0.000	17.6	2.0	8.78	5.61e-11
Merged-chr2-159982929-2	chr2	159982809	159983040	+	0.000	0.000	6.9	0.5	13.86	1.32e-05
Merged-chr2-160075367-2	chr2	160075134	160075599	+	0.000	0.000	76.7	44.0	1.74	7.54e-06
Merged-chr2-160209726-2	chr2	160209527	160209898	+	0.000	0.000	80.4	8.0	10.05	9.19e-51
Merged-chr2-160228747-2	chr2	160228610	160228882	+	0.000	0.000	55.4	25.5	2.17	2.76e-07
Merged-chr2-160381685-4	chr2	160381350	160382105	+	0.000	0.000	53.6	18.0	2.98	1.80e-11
Merged-chr2-160407096-2	chr2	160406841	160407381	+	0.000	0.000	30.5	7.0	4.36	9.98e-11
Merged-chr2-160416188-2	chr2	160416002	160416364	+	0.000	0.000	74.8	23.0	3.25	2.62e-17
Merged-chr2-160432872-2	chr2	160432608	160433104	+	0.000	0.000	105.8	45.0	2.35	1.77e-14
Merged-chr2-160916510-2	chr2	160916287	160916752	+	0.000	0.000	55.4	28.0	1.98	4.21e-06
Merged-chr2-161136941-2	chr2	161136729	161137188	+	0.000	0.000	54.5	2.0	27.25	1.10e-56
Merged-chr2-162196792-2	chr2	162196605	162196969	+	0.000	0.000	30.5	13.0	2.35	3.79e-05
Merged-chr2-162318845-4	chr2	162318503	162319163	+	0.000	0.000	127.0	50.5	2.52	1.33e-19
Merged-chr2-162380184-3	chr2	162379859	162380473	+	0.000	0.000	17.6	5.0	3.51	1.99e-05
Merged-chr2-164655559-1	chr2	164655366	164655752	+	0.000	0.000	8.3	0.5	16.63	5.88e-08
Merged-chr2-164740134-2	chr2	164739945	164740315	+	0.000	0.000	48.0	18.0	2.67	3.45e-09
Merged-chr2-164779348-2	chr2	164779215	164779455	+	0.000	0.000	8.3	0.5	16.63	5.88e-08
Merged-chr2-164785643-2	chr2	164785420	164785844	+	0.000	0.000	119.6	70.5	1.70	8.88e-08
Merged-chr2-164920624-2	chr2	164920471	164920775	+	0.000	0.000	24.0	4.0	6.01	9.88e-12
Merged-chr2-165903118-2	chr2	165902958	165903258	+	0.000	0.000	8.3	1.0	8.31	1.02e-05
Merged-chr2-165952942-1	chr2	165952830	165953054	+	0.000	0.000	13.9	3.0	4.62	1.61e-05
Merged-chr2-168156814-2	chr2	168156654	168156962	+	0.000	0.000	38.8	12.0	3.23	1.72e-09
Merged-chr2-168350527-2	chr2	168350291	168350697	+	0.000	0.000	10.2	2.0	5.08	4.65e-05
Merged-chr2-168404955-2	chr2	168404840	168405079	+	0.000	0.000	7.4	1.0	7.39	8.32e-05
Merged-chr2-168490435-4	chr2	168490057	168490780	+	0.000	0.000	95.2	27.0	3.52	2.41e-24
Merged-chr2-168998856-2	chr2	168998635	168999028	+	0.000	0.000	11.1	1.0	11.09	1.00e-08
Merged-chr2-169038509-2	chr2	169038338	169038757	+	0.000	0.000	17.1	4.0	4.27	1.13e-06
Merged-chr2-169222867-2	chr2	169222707	169223030	+	0.000	0.000	20.3	4.0	5.08	1.02e-08
Merged-chr2-170077989-2	chr2	170077861	170078117	+	0.000	0.000	9.2	1.0	9.24	1.13e-06
Merged-chr2-170229937-2	chr2	170229833	170230034	+	0.000	0.000	7.4	0.5	14.78	9.40e-07
Merged-chr2-171174318-2	chr2	171174093	171174572	+	0.000	0.000	13.9	3.5	3.96	7.60e-05
Merged-chr2-171724605-2	chr2	171724398	171724754	+	0.000	0.000	11.1	1.0	11.09	1.00e-08
Merged-chr2-172177825-2	chr2	172177720	172177925	+	0.000	0.000	8.3	1.0	8.31	1.02e-05
Merged-chr2-172270608-2	chr2	172270503	172270717	+	0.000	0.000	6.5	0.5	12.93	1.32e-05
Merged-chr2-172308494-2	chr2	172308329	172308629	+	0.000	0.000	21.2	8.0	2.66	9.40e-05
Merged-chr2-172856786-2	chr2	172856656	172856928	+	0.000	0.000	10.2	2.0	5.08	4.65e-05
Merged-chr2-172931499-3	chr2	172931139	172931827	+	0.000	0.000	97.0	63.5	1.53	5.61e-05
Merged-chr2-173101973-2	chr2	173101799	173102102	+	0.000	0.000	10.2	1.0	10.16	1.11e-07
Merged-chr2-173151978-3	chr2	173151689	173152364	+	0.000	0.000	49.9	27.0	1.85	8.99e-05
Merged-chr2-173401934-2	chr2	173401797	173402087	+	0.000	0.000	16.6	0.5	33.26	4.42e-19
Merged-chr2-173436278-2	chr2	173436160	173436418	+	0.000	0.000	12.0	0.5	24.02	3.09e-13
Merged-chr2-173590569-2	chr2	173590307	173590847	+	0.000	0.000	194.9	106.5	1.83	1.86e-14
Merged-chr2-173652488-1	chr2	173652385	173652591	+	0.000	0.000	7.4	1.0	7.39	8.32e-05
Merged-chr2-174118808-2	chr2	174118652	174118955	+	0.000	0.000	21.2	5.0	4.25	8.11e-08
Merged-chr2-174177117-1	chr2	174177000	174177235	+	0.000	0.000	7.4	1.0	7.39	8.32e-05
Merged-chr2-174345156-2	chr2	174344990	174345317	+	0.000	0.000	17.6	4.0	4.39	1.13e-06
Merged-chr2-174791771-2	chr2	174791632	174791885	+	0.000	0.000	19.4	0.5	38.80	9.51e-24
Merged-chr2-174796528-2	chr2	174796320	174796858	+	0.000	0.000	13.9	2.0	6.93	2.07e-07
Merged-chr2-176522101-1	chr2	176522002	176522200	+	0.000	0.000	10.2	1.0	10.16	1.11e-07
Merged-chr2-176553779-2	chr2	176553618	176553937	+	0.000	0.000	25.9	9.5	2.72	2.09e-05
Merged-chr2-176568453-2	chr2	176568214	176568647	+	0.000	0.000	9.7	0.5	19.40	3.26e-09
Merged-chr2-176584479-2	chr2	176584348	176584609	+	0.000	0.000	22.2	6.0	3.70	3.91e-07
Merged-chr2-177166253-5	chr2	177165839	177166621	+	0.000	0.000	63.7	34.0	1.87	5.51e-06
Merged-chr2-177171732-2	chr2	177171584	177171866	+	0.000	0.000	15.7	0.5	31.41	1.42e-17
Merged-chr2-178163654-2	chr2	178163521	178163787	+	0.000	0.000	12.0	3.0	4.00	7.14e-05
Merged-chr2-178493616-1	chr2	178493499	178493733	+	0.000	0.000	8.3	0.5	16.63	5.88e-08
Merged-chr2-178828240-1	chr2	178828123	178828358	+	0.000	0.000	11.1	1.0	11.09	1.00e-08
Merged-chr2-178863910-3	chr2	178863509	178864222	+	0.000	0.000	183.9	119.0	1.54	3.20e-08
Merged-chr2-179147311-2	chr2	179147129	179147484	+	0.000	0.000	20.3	5.0	4.07	3.45e-07
Merged-chr2-181072690-2	chr2	181072540	181072835	+	0.000	0.000	47.1	25.0	1.88	5.54e-05
Merged-chr2-183124325-2	chr2	183124127	183124513	+	0.000	0.000	47.6	24.0	1.98	2.12e-05
Merged-chr2-186533093-2	chr2	186532802	186533370	+	0.000	0.000	92.4	33.0	2.80	2.92e-17
Merged-chr2-186554658-2	chr2	186554540	186554801	+	0.000	0.000	7.4	0.5	14.78	9.40e-07
Merged-chr2-186570855-2	chr2	186570713	186570990	+	0.000	0.000	20.3	2.0	10.16	6.44e-14
Merged-chr2-186828236-2	chr2	186827988	186828472	+	0.000	0.000	24.9	7.0	3.56	3.89e-07
Merged-chr2-189105138-2	chr2	189104925	189105335	+	0.000	0.000	39.7	7.0	5.68	4.92e-17
Merged-chr2-189286488-2	chr2	189286303	189286659	+	0.000	0.000	61.0	27.0	2.26	3.06e-08
Merged-chr2-189347672-2	chr2	189347522	189347834	+	0.000	0.000	16.6	3.0	5.54	1.24e-07
Merged-chr2-189874758-2	chr2	189874596	189874945	+	0.000	0.000	18.5	1.0	18.48	6.06e-17
Merged-chr2-190718979-2	chr2	190718773	190719184	+	0.000	0.000	134.9	61.0	2.21	5.03e-16
Merged-chr2-190723908-2	chr2	190723792	190724039	+	0.000	0.000	25.9	7.0	3.70	1.07e-07
Merged-chr2-190794676-1	chr2	190794598	190794755	+	0.000	0.000	10.2	2.0	5.08	4.65e-05
Merged-chr2-191021029-2	chr2	191020844	191021202	+	0.000	0.000	16.6	5.0	3.33	6.90e-05
Merged-chr2-191203145-4	chr2	191202876	191203405	+	0.000	0.000	16.6	2.0	8.31	4.80e-10
Merged-chr2-191204621-2	chr2	191204497	191204752	+	0.000	0.000	9.2	1.0	9.24	1.13e-06
Merged-chr2-191230379-2	chr2	191230217	191230541	+	0.000	0.000	16.6	4.5	3.70	2.03e-05
Merged-chr2-191487133-2	chr2	191486991	191487263	+	0.000	0.000	20.3	7.0	2.90	4.44e-05
Merged-chr2-191666850-2	chr2	191666660	191667037	+	0.000	0.000	26.3	3.0	8.78	3.53e-16
Merged-chr2-191865125-2	chr2	191864941	191865356	+	0.000	0.000	37.0	15.0	2.46	2.99e-06
Merged-chr2-191933498-2	chr2	191933329	191933631	+	0.000	0.000	23.1	0.5	46.19	2.80e-30
Merged-chr2-195576298-2	chr2	195576175	195576425	+	0.000	0.000	15.7	2.0	7.85	3.87e-09
Merged-chr2-196046288-2	chr2	196046149	196046406	+	0.000	0.000	9.2	0.5	18.48	3.26e-09
Merged-chr2-196077394-1	chr2	196077278	196077511	+	0.000	0.000	6.5	0.5	12.93	1.32e-05
Merged-chr2-196201859-2	chr2	196201728	196202000	+	0.000	0.000	16.6	3.0	5.54	1.24e-07
Merged-chr2-196205346-2	chr2	196205042	196205627	+	0.000	0.000	28.6	6.5	4.41	3.66e-10
Merged-chr2-196242551-2	chr2	196242416	196242683	+	0.000	0.000	23.1	7.0	3.30	1.35e-06
Merged-chr2-196268200-2	chr2	196268068	196268360	+	0.000	0.000	14.8	4.0	3.70	7.63e-05
Merged-chr2-196332072-2	chr2	196331831	196332306	+	0.000	0.000	86.8	38.0	2.29	1.66e-11
Merged-chr2-196335421-2	chr2	196335242	196335596	+	0.000	0.000	90.5	35.0	2.59	6.35e-15
Merged-chr2-196364534-1	chr2	196364457	196364611	+	0.000	0.000	7.4	1.0	7.39	8.32e-05
Merged-chr2-196968972-1	chr2	196968870	196969075	+	0.000	0.000	7.4	1.0	7.39	8.32e-05
Merged-chr2-196970339-2	chr2	196970183	196970495	+	0.000	0.000	28.6	10.0	2.86	2.25e-06
Merged-chr2-196992639-1	chr2	196992515	196992764	+	0.000	0.000	11.1	2.0	5.54	8.31e-06
Merged-chr2-197159121-2	chr2	197158955	197159242	+	0.000	0.000	18.5	2.5	7.39	2.15e-10
Merged-chr2-197516625-1	chr2	197516551	197516700	+	0.000	0.000	7.4	1.0	7.39	8.32e-05
Merged-chr2-197628269-2	chr2	197627987	197628566	+	0.000	0.000	47.1	7.0	6.73	2.16e-23
Merged-chr2-197909536-2	chr2	197909336	197909720	+	0.000	0.000	44.3	16.0	2.77	6.25e-09
Merged-chr2-199229312-2	chr2	199229066	199229537	+	0.000	0.000	39.7	16.0	2.48	8.32e-07
Merged-chr2-199811652-2	chr2	199811442	199811880	+	0.000	0.000	27.7	0.5	55.43	4.15e-37
Merged-chr2-200253835-1	chr2	200253712	200253958	+	0.000	0.000	6.5	0.5	12.93	1.32e-05
Merged-chr2-200259109-2	chr2	200258969	200259217	+	0.000	0.000	7.4	1.0	7.39	8.32e-05
Merged-chr2-200303099-2	chr2	200302883	200303297	+	0.000	0.000	63.7	35.0	1.82	1.30e-05
Merged-chr2-200383940-2	chr2	200383804	200384095	+	0.000	0.000	27.7	11.0	2.52	3.27e-05
Merged-chr2-200611652-2	chr2	200611547	200611748	+	0.000	0.000	8.3	1.0	8.31	1.02e-05
Merged-chr2-201022153-2	chr2	201022030	201022279	+	0.000	0.000	10.2	2.0	5.08	4.65e-05
Merged-chr2-201116710-5	chr2	201116088	201117236	+	0.000	0.000	191.7	100.0	1.92	4.17e-16
Merged-chr2-201126921-2	chr2	201126761	201127094	+	0.000	0.000	54.0	20.0	2.70	2.51e-10
Merged-chr2-201129361-2	chr2	201129169	201129536	+	0.000	0.000	94.7	37.0	2.56	3.30e-15
Merged-chr2-201173107-1	chr2	201172997	201173217	+	0.000	0.000	7.4	1.0	7.39	8.32e-05
Merged-chr2-201227433-2	chr2	201227293	201227590	+	0.000	0.000	12.9	1.0	12.93	8.32e-10
Merged-chr2-201415422-2	chr2	201415232	201415581	+	0.000	0.000	13.9	3.0	4.62	1.61e-05
Merged-chr2-201517264-2	chr2	201517089	201517451	+	0.000	0.000	14.8	3.0	4.93	3.40e-06
Merged-chr2-202064518-2	chr2	202064247	202064816	+	0.000	0.000	28.6	11.5	2.49	2.72e-05
Merged-chr2-202173062-2	chr2	202172889	202173224	+	0.000	0.000	25.9	2.5	10.35	5.20e-17
Merged-chr2-202687485-2	chr2	202687358	202687610	+	0.000	0.000	19.4	4.0	4.85	5.16e-08
Merged-chr2-203542010-2	chr2	203541860	203542136	+	0.000	0.000	10.2	0.5	20.33	1.63e-10
Merged-chr2-203605440-2	chr2	203605284	203605604	+	0.000	0.000	33.3	4.0	8.31	1.76e-19
Merged-chr2-203684008-3	chr2	203683671	203684336	+	0.000	0.000	225.4	86.0	2.62	1.05e-35
Merged-chr2-203824842-2	chr2	203824684	203825006	+	0.000	0.000	13.9	2.0	6.93	2.07e-07
Merged-chr2-204479797-2	chr2	204479655	204479937	+	0.000	0.000	11.1	1.0	11.09	1.00e-08
Merged-chr2-205287994-2	chr2	205287886	205288121	+	0.000	0.000	8.3	1.0	8.31	1.02e-05
Merged-chr2-205712685-2	chr2	205712472	205712893	+	0.000	0.000	99.8	24.0	4.16	2.33e-30
Merged-chr2-205714494-2	chr2	205714338	205714651	+	0.000	0.000	24.0	2.0	12.01	3.98e-18
Merged-chr2-205751821-3	chr2	205751574	205752065	+	0.000	0.000	43.4	21.5	2.02	2.88e-05
Merged-chr2-205755215-2	chr2	205754991	205755477	+	0.000	0.000	25.9	7.0	3.70	1.07e-07
Merged-chr2-205948247-2	chr2	205948102	205948395	+	0.000	0.000	16.6	4.0	4.16	4.89e-06
Merged-chr2-206084586-2	chr2	206084417	206084756	+	0.000	0.000	47.6	22.0	2.16	2.44e-06
Merged-chr2-206176337-2	chr2	206176174	206176488	+	0.000	0.000	10.2	0.5	20.33	1.63e-10
Merged-chr2-206615007-2	chr2	206614860	206615158	+	0.000	0.000	17.6	5.0	3.51	1.99e-05
Merged-chr2-207040789-2	chr2	207040676	207040895	+	0.000	0.000	8.3	0.5	16.63	5.88e-08
Merged-chr2-207071917-1	chr2	207071763	207072072	+	0.000	0.000	8.3	0.5	16.63	5.88e-08
Merged-chr2-207164453-3	chr2	207164248	207164665	+	0.000	0.000	64.2	30.5	2.11	8.24e-08
Merged-chr2-207176411-2	chr2	207176263	207176554	+	0.000	0.000	13.9	2.0	6.93	2.07e-07
Merged-chr2-207239455-4	chr2	207239124	207239772	+	0.000	0.000	166.8	81.0	2.06	9.17e-17
Merged-chr2-207288856-2	chr2	207288691	207289032	+	0.000	0.000	32.3	0.5	64.67	5.37e-46
Merged-chr2-207810921-2	chr2	207810636	207811142	+	0.000	0.000	23.1	9.0	2.57	6.68e-05
Merged-chr2-207828620-2	chr2	207828514	207828775	+	0.000	0.000	7.4	1.0	7.39	8.32e-05
Merged-chr2-207926446-2	chr2	207926184	207926650	+	0.000	0.000	35.1	17.0	2.07	8.66e-05
Merged-chr2-207938042-1	chr2	207937931	207938153	+	0.000	0.000	6.5	0.5	12.93	1.32e-05
Merged-chr2-209872906-2	chr2	209872716	209873043	+	0.000	0.000	12.9	2.0	6.47	1.36e-06
Merged-chr2-211611420-2	chr2	211611273	211611560	+	0.000	0.000	20.3	2.5	8.13	3.48e-12
Merged-chr2-212035365-2	chr2	212035212	212035543	+	0.000	0.000	21.7	3.0	7.24	1.18e-11
Merged-chr2-212843030-2	chr2	212842845	212843229	+	0.000	0.000	56.4	20.5	2.75	7.85e-11
Merged-chr2-213119498-3	chr2	213119199	213119784	+	0.000	0.000	56.4	22.0	2.56	9.51e-10
Merged-chr2-214774285-2	chr2	214774146	214774420	+	0.000	0.000	24.0	8.0	3.00	3.73e-06
Merged-chr2-215530414-2	chr2	215530261	215530560	+	0.000	0.000	29.6	13.0	2.27	8.94e-05
Merged-chr2-215613000-2	chr2	215612861	215613113	+	0.000	0.000	9.2	1.0	9.24	1.13e-06
Merged-chr2-215869104-2	chr2	215868945	215869263	+	0.000	0.000	16.6	5.0	3.33	6.90e-05
Merged-chr2-215880227-2	chr2	215880108	215880348	+	0.000	0.000	8.3	1.0	8.31	1.02e-05
Merged-chr2-215885835-2	chr2	215885713	215885959	+	0.000	0.000	10.2	1.0	10.16	1.11e-07
Merged-chr2-216012652-2	chr2	216012519	216012758	+	0.000	0.000	10.2	2.0	5.08	4.65e-05
Merged-chr2-216223083-2	chr2	216222837	216223327	+	0.000	0.000	50.8	18.0	2.82	4.47e-10
Merged-chr2-216316930-2	chr2	216316780	216317081	+	0.000	0.000	79.5	18.0	4.41	3.22e-26
Merged-chr2-216507839-2	chr2	216507573	216508110	+	0.000	0.000	53.6	14.0	3.83	1.46e-15
Merged-chr2-216754123-2	chr2	216753955	216754283	+	0.000	0.000	46.2	24.5	1.89	6.78e-05
Merged-chr2-216858522-2	chr2	216858321	216858733	+	0.000	0.000	35.1	15.0	2.34	7.30e-06
Merged-chr2-217077808-2	chr2	217077646	217078007	+	0.000	0.000	18.5	1.0	18.48	6.06e-17
Merged-chr2-217103548-2	chr2	217103429	217103671	+	0.000	0.000	11.1	2.0	5.54	8.31e-06
Merged-chr2-217161528-2	chr2	217161094	217161814	+	0.000	0.000	49.9	22.0	2.27	4.87e-07
Merged-chr2-217451855-2	chr2	217451621	217452003	+	0.000	0.000	16.6	5.0	3.33	6.90e-05
Merged-chr2-217820301-2	chr2	217820128	217820475	+	0.000	0.000	53.6	25.0	2.14	7.36e-07
Merged-chr2-217836723-2	chr2	217836505	217837010	+	0.000	0.000	16.6	4.0	4.16	4.89e-06
Merged-chr2-217921493-1	chr2	217921392	217921595	+	0.000	0.000	8.3	0.5	16.63	5.88e-08
Merged-chr2-217993388-3	chr2	217993082	217993697	+	0.000	0.000	137.2	79.0	1.74	2.13e-09
Merged-chr2-218069096-4	chr2	218068803	218069384	+	0.000	0.000	38.8	19.0	2.04	8.02e-05
Merged-chr2-218129981-2	chr2	218129803	218130172	+	0.000	0.000	17.6	2.0	8.78	5.61e-11
Merged-chr2-218217728-2	chr2	218217508	218217968	+	0.000	0.000	47.1	15.5	3.04	9.31e-11
Merged-chr2-218224368-2	chr2	218224221	218224512	+	0.000	0.000	24.9	7.0	3.56	3.89e-07
Merged-chr2-218241793-1	chr2	218241663	218241923	+	0.000	0.000	6.5	0.5	12.93	1.32e-05
Merged-chr2-218264337-2	chr2	218264105	218264602	+	0.000	0.000	13.9	3.0	4.62	1.61e-05
Merged-chr2-218324364-2	chr2	218324213	218324513	+	0.000	0.000	12.9	1.5	8.62	6.82e-08
Merged-chr2-218645419-2	chr2	218645236	218645631	+	0.000	0.000	113.6	59.5	1.91	4.44e-10
Merged-chr2-218733913-2	chr2	218733782	218734057	+	0.000	0.000	17.6	2.0	8.78	5.61e-11
Merged-chr2-218744826-2	chr2	218744678	218744984	+	0.000	0.000	16.6	1.0	16.63	1.87e-14
Merged-chr2-218896763-2	chr2	218896581	218897035	+	0.000	0.000	21.2	2.0	10.62	6.11e-15
Merged-chr2-218908994-2	chr2	218908826	218909179	+	0.000	0.000	20.3	5.0	4.07	3.45e-07
Merged-chr2-221080543-2	chr2	221080395	221080722	+	0.000	0.000	9.2	1.0	9.24	1.13e-06
Merged-chr2-221767507-3	chr2	221767162	221767856	+	0.000	0.000	48.0	16.0	3.00	8.41e-11
Merged-chr2-222423894-2	chr2	222423680	222424066	+	0.000	0.000	12.0	1.0	12.01	8.32e-10
Merged-chr2-222576845-2	chr2	222576666	222576976	+	0.000	0.000	12.0	3.0	4.00	7.14e-05
Merged-chr2-222707876-2	chr2	222707769	222707986	+	0.000	0.000	26.3	10.0	2.63	1.77e-05
Merged-chr2-222731455-2	chr2	222731185	222731743	+	0.000	0.000	100.7	8.0	12.59	7.95e-72
Merged-chr2-222789604-2	chr2	222789378	222789861	+	0.000	0.000	12.9	1.0	12.93	8.32e-10
Merged-chr2-222892510-2	chr2	222892338	222892675	+	0.000	0.000	31.9	13.0	2.45	1.56e-05
Merged-chr2-222960301-2	chr2	222960187	222960400	+	0.000	0.000	6.5	0.5	12.93	1.32e-05
Merged-chr2-223889360-2	chr2	223889165	223889547	+	0.000	0.000	29.6	3.0	9.85	4.29e-19
Merged-chr2-223937003-2	chr2	223936767	223937207	+	0.000	0.000	60.5	31.0	1.95	2.51e-06
Merged-chr2-223939632-1	chr2	223939514	223939751	+	0.000	0.000	20.8	3.0	6.93	8.31e-11
Merged-chr2-224023333-2	chr2	224023072	224023607	+	0.000	0.000	22.2	0.5	44.35	1.29e-28
Merged-chr2-224754344-2	chr2	224754136	224754506	+	0.000	0.000	11.1	0.5	22.17	7.42e-12
Merged-chr2-224802621-2	chr2	224802337	224802917	+	0.000	0.000	146.9	52.0	2.82	1.18e-26
Merged-chr2-224968336-2	chr2	224968214	224968467	+	0.000	0.000	8.3	1.0	8.31	1.02e-05
Merged-chr2-225041428-2	chr2	225041216	225041651	+	0.000	0.000	24.9	4.0	6.24	9.88e-12
Merged-chr2-225995028-3	chr2	225994830	225995307	+	0.000	0.000	44.3	14.0	3.17	1.22e-10
Merged-chr2-225995996-2	chr2	225995854	225996136	+	0.000	0.000	38.3	14.0	2.74	8.79e-08
Merged-chr2-226995808-2	chr2	226995557	226996097	+	0.000	0.000	42.0	11.0	3.82	8.73e-13
Merged-chr2-227371030-4	chr2	227370727	227371327	+	0.000	0.000	36.0	13.0	2.77	1.18e-07
Merged-chr2-227456984-2	chr2	227456830	227457124	+	0.000	0.000	11.1	0.5	22.17	7.42e-12
Merged-chr2-227462500-2	chr2	227462329	227462670	+	0.000	0.000	23.1	3.0	7.70	2.07e-13
Merged-chr2-227657418-2	chr2	227657209	227657668	+	0.000	0.000	19.4	6.0	3.23	1.76e-05
Merged-chr2-227717990-4	chr2	227717591	227718429	+	0.000	0.000	75.8	38.0	1.99	7.62e-08
Merged-chr2-227813871-1	chr2	227813745	227813997	+	0.000	0.000	13.4	2.0	6.70	2.07e-07
Merged-chr2-229407436-2	chr2	229407261	229407630	+	0.000	0.000	16.6	5.0	3.33	6.90e-05
Merged-chr2-229835778-2	chr2	229835645	229835897	+	0.000	0.000	6.5	0.5	12.93	1.32e-05
Merged-chr2-230406026-2	chr2	230405845	230406226	+	0.000	0.000	36.0	9.0	4.00	9.85e-12
Merged-chr2-230409564-2	chr2	230409357	230409777	+	0.000	0.000	80.4	30.5	2.64	7.02e-14
Merged-chr2-230411849-3	chr2	230411581	230412068	+	0.000	0.000	61.0	33.0	1.85	1.54e-05
Merged-chr2-230446733-2	chr2	230446586	230446856	+	0.000	0.000	13.9	0.5	27.72	1.19e-14
Merged-chr2-230522107-2	chr2	230521943	230522271	+	0.000	0.000	10.2	0.5	20.33	1.63e-10
Merged-chr2-230765953-4	chr2	230765616	230766269	+	0.000	0.000	68.4	39.0	1.75	1.63e-05
Merged-chr2-230779380-1	chr2	230779251	230779510	+	0.000	0.000	18.5	2.0	9.24	6.19e-12
Merged-chr2-230877935-2	chr2	230877574	230878292	+	0.000	0.000	27.3	10.0	2.73	6.42e-06
Merged-chr2-230953942-2	chr2	230953750	230954083	+	0.000	0.000	14.8	0.5	29.56	4.25e-16
Merged-chr2-230969329-2	chr2	230969152	230969492	+	0.000	0.000	10.2	2.0	5.08	4.65e-05
Merged-chr2-231000672-2	chr2	231000558	231000810	+	0.000	0.000	8.3	0.5	16.63	5.88e-08
Merged-chr2-231149068-2	chr2	231148936	231149228	+	0.000	0.000	6.5	0.5	12.93	1.32e-05
Merged-chr2-231182014-2	chr2	231181823	231182199	+	0.000	0.000	94.2	50.5	1.87	2.92e-08
Merged-chr2-231185222-2	chr2	231185027	231185417	+	0.000	0.000	61.0	14.5	4.21	3.82e-19
Merged-chr2-231394590-2	chr2	231394412	231394798	+	0.000	0.000	27.7	4.0	6.93	3.53e-14
Merged-chr2-231621747-2	chr2	231621544	231621911	+	0.000	0.000	8.3	1.0	8.31	1.02e-05
Merged-chr2-231628289-2	chr2	231627932	231628524	+	0.000	0.000	35.1	10.0	3.51	6.06e-10
Merged-chr2-231706551-2	chr2	231706407	231706725	+	0.000	0.000	64.7	36.0	1.80	1.61e-05
Merged-chr2-232133281-2	chr2	232133144	232133404	+	0.000	0.000	18.5	2.0	9.24	6.19e-12
Merged-chr2-232229503-2	chr2	232229334	232229674	+	0.000	0.000	40.7	3.0	13.55	8.00e-31
Merged-chr2-232624587-1	chr2	232624361	232624813	+	0.000	0.000	12.0	2.0	6.01	1.36e-06
Merged-chr2-232781930-2	chr2	232781739	232782120	+	0.000	0.000	28.2	6.0	4.70	6.28e-11
Merged-chr2-233011827-2	chr2	233011637	233012020	+	0.000	0.000	14.8	2.0	7.39	2.93e-08
Merged-chr2-233288891-2	chr2	233288747	233289004	+	0.000	0.000	7.4	0.5	14.78	9.40e-07
Merged-chr2-234246153-2	chr2	234245949	234246356	+	0.000	0.000	103.9	57.0	1.82	2.78e-08
Merged-chr2-234296297-2	chr2	234296195	234296416	+	0.000	0.000	14.8	2.0	7.39	2.93e-08
Merged-chr2-234334339-2	chr2	234334203	234334468	+	0.000	0.000	28.6	12.0	2.39	5.58e-05
Merged-chr2-234405163-2	chr2	234405003	234405332	+	0.000	0.000	56.4	20.0	2.82	3.20e-11
Merged-chr2-234405711-2	chr2	234405519	234405899	+	0.000	0.000	37.0	13.0	2.84	1.18e-07
Merged-chr2-235084018-2	chr2	235083874	235084150	+	0.000	0.000	15.7	0.5	31.41	1.42e-17
Merged-chr2-235162425-3	chr2	235162094	235162851	+	0.000	0.000	18.5	5.0	3.70	5.42e-06
Merged-chr2-235568078-1	chr2	235567944	235568213	+	0.000	0.000	11.1	1.0	11.09	1.00e-08
Merged-chr2-235639414-2	chr2	235639161	235639657	+	0.000	0.000	30.5	12.0	2.54	8.87e-06
Merged-chr2-235863889-1	chr2	235863787	235863991	+	0.000	0.000	6.5	0.5	12.93	1.32e-05
Merged-chr2-236215364-1	chr2	236215253	236215476	+	0.000	0.000	9.2	1.5	6.16	2.77e-05
Merged-chr2-236642818-2	chr2	236642557	236643054	+	0.000	0.000	85.9	20.0	4.30	3.68e-27
Merged-chr2-236827019-2	chr2	236826832	236827231	+	0.000	0.000	42.5	3.0	14.17	4.17e-33
Merged-chr2-236828066-2	chr2	236827748	236828373	+	0.000	0.000	79.9	34.0	2.35	3.21e-11
Merged-chr2-236833773-4	chr2	236833284	236834242	+	0.000	0.000	292.9	109.0	2.69	1.21e-47
Merged-chr2-236852663-3	chr2	236852266	236853006	+	0.000	0.000	58.2	4.0	14.55	6.94e-46
Merged-chr2-236871734-2	chr2	236871417	236872053	+	0.000	0.000	254.5	144.0	1.77	8.42e-17
Merged-chr2-236889393-2	chr2	236889097	236889655	+	0.000	0.000	87.3	46.0	1.90	4.72e-08
Merged-chr2-236928978-2	chr2	236928823	236929118	+	0.000	0.000	11.1	2.0	5.54	8.31e-06
Merged-chr2-236972933-2	chr2	236972726	236973165	+	0.000	0.000	37.9	0.5	75.76	3.21e-55
Merged-chr2-236986202-2	chr2	236985994	236986401	+	0.000	0.000	22.2	2.0	11.09	5.53e-16
Merged-chr2-237025321-2	chr2	237025106	237025529	+	0.000	0.000	88.2	36.0	2.45	1.88e-13
Merged-chr2-237191907-2	chr2	237191750	237192071	+	0.000	0.000	21.2	4.0	5.31	1.92e-09
Merged-chr2-237223452-2	chr2	237223291	237223630	+	0.000	0.000	42.5	14.0	3.04	1.20e-09
Merged-chr2-237438648-2	chr2	237438496	237438803	+	0.000	0.000	21.2	1.0	21.25	7.54e-21
Merged-chr2-237440955-1	chr2	237440838	237441072	+	0.000	0.000	8.3	1.0	8.31	1.02e-05
Merged-chr2-237637907-2	chr2	237637765	237638040	+	0.000	0.000	9.2	1.0	9.24	1.13e-06
Merged-chr2-237700937-2	chr2	237700693	237701173	+	0.000	0.000	75.8	41.0	1.85	1.22e-06
Merged-chr2-238179177-2	chr2	238179059	238179294	+	0.000	0.000	10.2	2.0	5.08	4.65e-05
Merged-chr2-238234531-2	chr2	238234308	238234742	+	0.000	0.000	58.2	31.0	1.88	9.56e-06
Merged-chr2-238379673-2	chr2	238379568	238379776	+	0.000	0.000	12.0	2.0	6.01	1.36e-06
Merged-chr2-238426261-3	chr2	238426078	238426463	+	0.000	0.000	25.9	10.0	2.59	4.69e-05
Merged-chr2-238509623-2	chr2	238509483	238509753	+	0.000	0.000	9.2	0.5	18.48	3.26e-09
Merged-chr2-238972957-2	chr2	238972704	238973178	+	0.000	0.000	43.4	0.5	86.85	1.14e-66
Merged-chr2-238973568-2	chr2	238973448	238973699	+	0.000	0.000	12.9	3.0	4.31	7.14e-05
Merged-chr2-239966572-2	chr2	239966453	239966724	+	0.000	0.000	8.8	0.5	17.55	5.88e-08
Merged-chr2-240144589-2	chr2	240144432	240144741	+	0.000	0.000	34.2	9.0	3.80	1.56e-10
Merged-chr2-240205530-2	chr2	240205372	240205680	+	0.000	0.000	23.1	5.0	4.62	3.91e-09
Merged-chr2-240374334-4	chr2	240374042	240374631	+	0.000	0.000	60.1	20.0	3.00	4.23e-13
Merged-chr2-240776151-1	chr2	240776020	240776282	+	0.000	0.000	6.5	0.5	12.93	1.32e-05
Merged-chr2-241358655-2	chr2	241358460	241358842	+	0.000	0.000	93.3	61.0	1.53	8.35e-05
Merged-chr2-241561067-2	chr2	241560934	241561224	+	0.000	0.000	39.7	8.5	4.67	2.23e-14
Merged-chr2-241863741-2	chr2	241863522	241863948	+	0.000	0.000	83.1	34.0	2.45	9.41e-13
Merged-chr2-242038512-2	chr2	242038393	242038708	+	0.000	0.000	10.2	1.0	10.16	1.11e-07
Merged-chr3-3150503-2	chr3	3150375	3150636	+	0.000	0.000	9.2	0.5	18.48	3.26e-09
Merged-chr3-3172847-1	chr3	3172724	3172971	+	0.000	0.000	12.0	3.0	4.00	7.14e-05
Merged-chr3-4410818-2	chr3	4410645	4410969	+	0.000	0.000	14.3	3.0	4.77	3.40e-06
Merged-chr3-4703294-3	chr3	4702978	4703598	+	0.000	0.000	43.4	3.0	14.47	2.90e-34
Merged-chr3-4741072-2	chr3	4740953	4741173	+	0.000	0.000	24.0	5.0	4.80	8.07e-10
Merged-chr3-4744621-3	chr3	4744350	4744894	+	0.000	0.000	65.6	23.0	2.85	6.19e-13
Merged-chr3-4751718-3	chr3	4751511	4751928	+	0.000	0.000	50.8	18.0	2.82	4.47e-10
Merged-chr3-4867033-2	chr3	4866871	4867224	+	0.000	0.000	50.8	25.0	2.03	6.95e-06
Merged-chr3-4977204-2	chr3	4977014	4977396	+	0.000	0.000	53.1	28.5	1.86	2.60e-05
Merged-chr3-4995107-2	chr3	4994872	4995307	+	0.000	0.000	91.5	56.0	1.63	1.07e-05
Merged-chr3-4995782-2	chr3	4995579	4995978	+	0.000	0.000	117.3	54.0	2.17	7.99e-14
Merged-chr3-5006881-2	chr3	5006690	5007073	+	0.000	0.000	50.8	11.0	4.62	8.21e-18
Merged-chr3-5016278-1	chr3	5016143	5016414	+	0.000	0.000	16.6	2.0	8.31	4.80e-10
Merged-chr3-5022424-1	chr3	5022311	5022537	+	0.000	0.000	34.6	8.0	4.33	7.45e-12
Merged-chr3-5026755-5	chr3	5026330	5027174	+	0.000	0.000	231.0	150.0	1.54	8.24e-10
Merged-chr3-5122864-3	chr3	5122468	5123152	+	0.000	0.000	40.7	18.5	2.20	9.89e-06
Merged-chr3-5139805-2	chr3	5139589	5140019	+	0.000	0.000	76.7	39.0	1.97	1.02e-07
Merged-chr3-5301988-4	chr3	5301713	5302277	+	0.000	0.000	73.9	20.0	3.70	5.96e-20
Merged-chr3-7630971-4	chr3	7630542	7631402	+	0.000	0.000	41.6	18.0	2.31	2.30e-06
Merged-chr3-8539629-2	chr3	8539449	8539795	+	0.000	0.000	29.6	6.0	4.93	1.29e-11
Merged-chr3-8768509-1	chr3	8768404	8768614	+	0.000	0.000	10.2	0.5	20.33	1.63e-10
Merged-chr3-8768838-1	chr3	8768753	8768924	+	0.000	0.000	7.4	0.5	14.78	9.40e-07
Merged-chr3-8769514-2	chr3	8769359	8769670	+	0.000	0.000	59.1	34.0	1.74	6.33e-05
Merged-chr3-9065063-2	chr3	9064856	9065255	+	0.000	0.000	46.2	12.0	3.85	6.56e-14
Merged-chr3-9080368-2	chr3	9080235	9080502	+	0.000	0.000	15.7	1.0	15.71	3.00e-13
Merged-chr3-9398809-2	chr3	9398693	9398927	+	0.000	0.000	43.0	4.0	10.74	2.78e-28
Merged-chr3-9498712-2	chr3	9498441	9499037	+	0.000	0.000	35.1	3.0	11.70	2.63e-25
Merged-chr3-9650310-2	chr3	9650136	9650504	+	0.000	0.000	31.0	4.5	6.88	1.93e-15
Merged-chr3-9890998-2	chr3	9890794	9891180	+	0.000	0.000	23.1	8.0	2.89	1.14e-05
Merged-chr3-10024131-1	chr3	10024018	10024244	+	0.000	0.000	10.2	1.0	10.16	1.11e-07
Merged-chr3-10174063-2	chr3	10173720	10174378	+	0.000	0.000	291.9	181.0	1.61	3.54e-14
Merged-chr3-10187555-2	chr3	10187390	10187708	+	0.000	0.000	46.2	2.0	23.10	1.81e-45
Merged-chr3-10192193-2	chr3	10191909	10192486	+	0.000	0.000	188.5	102.0	1.85	1.67e-14
Merged-chr3-10196860-2	chr3	10196701	10197000	+	0.000	0.000	64.2	24.5	2.62	2.32e-11
Merged-chr3-10199193-2	chr3	10198962	10199418	+	0.000	0.000	191.2	53.0	3.61	1.56e-48
Merged-chr3-10205664-4	chr3	10205314	10206014	+	0.000	0.000	157.1	100.0	1.57	8.49e-08
Merged-chr3-10249499-2	chr3	10249354	10249610	+	0.000	0.000	19.9	5.5	3.61	5.37e-06
Merged-chr3-10299949-2	chr3	10299726	10300141	+	0.000	0.000	24.0	9.5	2.53	5.61e-05
Merged-chr3-10352719-2	chr3	10352540	10352880	+	0.000	0.000	37.0	15.0	2.46	2.99e-06
Merged-chr3-10365880-2	chr3	10365793	10365977	+	0.000	0.000	10.2	1.0	10.16	1.11e-07
Merged-chr3-10848540-2	chr3	10848337	10848773	+	0.000	0.000	15.7	1.0	15.71	3.00e-13
Merged-chr3-11195454-2	chr3	11195352	11195562	+	0.000	0.000	17.6	3.0	5.85	2.16e-08
Merged-chr3-11201659-4	chr3	11201271	11202045	+	0.000	0.000	228.7	145.5	1.57	1.61e-10
Merged-chr3-11386100-2	chr3	11385933	11386268	+	0.000	0.000	71.1	10.0	7.11	6.20e-36
Merged-chr3-12319156-2	chr3	12318952	12319362	+	0.000	0.000	18.5	2.0	9.24	6.19e-12
Merged-chr3-12682814-2	chr3	12682652	12682973	+	0.000	0.000	16.6	5.0	3.33	6.90e-05
Merged-chr3-13264157-2	chr3	13263996	13264316	+	0.000	0.000	16.6	5.0	3.33	6.90e-05
Merged-chr3-14160604-2	chr3	14160462	14160712	+	0.000	0.000	6.5	0.5	12.93	1.32e-05
Merged-chr3-14170828-4	chr3	14170413	14171237	+	0.000	0.000	124.7	82.0	1.52	9.44e-06
Merged-chr3-14318820-1	chr3	14318704	14318937	+	0.000	0.000	7.4	0.5	14.78	9.40e-07
Merged-chr3-14364129-2	chr3	14363961	14364278	+	0.000	0.000	21.2	1.5	14.17	2.34e-17
Merged-chr3-14366489-2	chr3	14366361	14366642	+	0.000	0.000	12.9	2.0	6.47	1.36e-06
Merged-chr3-14410822-2	chr3	14410612	14411021	+	0.000	0.000	128.4	77.0	1.67	6.79e-08
Merged-chr3-14833170-2	chr3	14832933	14833377	+	0.000	0.000	23.1	4.0	5.77	5.97e-11
Merged-chr3-14836368-2	chr3	14836136	14836561	+	0.000	0.000	14.8	2.0	7.39	2.93e-08
Merged-chr3-15044667-2	chr3	15044388	15044817	+	0.000	0.000	10.2	1.0	10.16	1.11e-07
Merged-chr3-15360912-2	chr3	15360750	15361110	+	0.000	0.000	15.7	2.0	7.85	3.87e-09
Merged-chr3-15367225-2	chr3	15367027	15367399	+	0.000	0.000	28.6	12.0	2.39	5.58e-05
Merged-chr3-15631592-2	chr3	15631462	15631748	+	0.000	0.000	25.9	8.0	3.23	1.17e-06
Merged-chr3-15807332-2	chr3	15807243	15807446	+	0.000	0.000	9.2	0.5	18.48	3.26e-09
Merged-chr3-16379083-2	chr3	16378927	16379235	+	0.000	0.000	14.8	3.0	4.93	3.40e-06
Merged-chr3-16399656-1	chr3	16399533	16399779	+	0.000	0.000	6.5	0.5	12.93	1.32e-05
Merged-chr3-16476850-2	chr3	16476663	16477080	+	0.000	0.000	45.3	22.0	2.06	1.13e-05
Merged-chr3-16477307-2	chr3	16477222	16477405	+	0.000	0.000	11.1	0.5	22.17	7.42e-12
Merged-chr3-16523976-2	chr3	16523837	16524126	+	0.000	0.000	14.8	0.5	29.56	4.25e-16
Merged-chr3-16807661-2	chr3	16807539	16807797	+	0.000	0.000	11.1	2.0	5.54	8.31e-06
Merged-chr3-17023193-2	chr3	17022957	17023417	+	0.000	0.000	42.5	11.0	3.86	8.73e-13
Merged-chr3-17431168-2	chr3	17431044	17431282	+	0.000	0.000	6.5	0.5	12.93	1.32e-05
Merged-chr3-17478868-2	chr3	17478745	17478983	+	0.000	0.000	7.4	1.0	7.39	8.32e-05
Merged-chr3-17739614-1	chr3	17739443	17739785	+	0.000	0.000	23.1	4.0	5.77	5.97e-11
Merged-chr3-21718375-2	chr3	21718172	21718572	+	0.000	0.000	100.7	67.0	1.50	9.96e-05
Merged-chr3-21740648-2	chr3	21740549	21740758	+	0.000	0.000	7.4	1.0	7.39	8.32e-05
Merged-chr3-22316115-2	chr3	22315937	22316281	+	0.000	0.000	9.2	1.0	9.24	1.13e-06
Merged-chr3-22959820-2	chr3	22959650	22959951	+	0.000	0.000	10.2	1.0	10.16	1.11e-07
Merged-chr3-23051785-1	chr3	23051610	23051960	+	0.000	0.000	9.2	1.0	9.24	1.13e-06
Merged-chr3-23170519-2	chr3	23170386	23170642	+	0.000	0.000	11.1	2.0	5.54	8.31e-06
Merged-chr3-23329766-2	chr3	23329673	23329889	+	0.000	0.000	9.2	0.5	18.48	3.26e-09
Merged-chr3-23668617-3	chr3	23668347	23668911	+	0.000	0.000	123.8	50.0	2.48	2.49e-18
Merged-chr3-23748900-2	chr3	23748707	23749121	+	0.000	0.000	13.9	0.5	27.72	1.19e-14
Merged-chr3-23986119-2	chr3	23985848	23986283	+	0.000	0.000	12.9	1.0	12.93	8.32e-10
Merged-chr3-25474216-2	chr3	25474102	25474319	+	0.000	0.000	10.2	2.0	5.08	4.65e-05
Merged-chr3-26962568-2	chr3	26962435	26962705	+	0.000	0.000	14.8	1.0	14.78	4.52e-12
Merged-chr3-27524181-2	chr3	27524035	27524338	+	0.000	0.000	15.7	3.0	5.24	6.70e-07
Merged-chr3-27623288-3	chr3	27622998	27623675	+	0.000	0.000	90.5	54.0	1.68	4.71e-06
Merged-chr3-27662031-2	chr3	27661865	27662258	+	0.000	0.000	16.2	1.0	16.17	1.87e-14
Merged-chr3-27728493-2	chr3	27728264	27728731	+	0.000	0.000	9.7	1.0	9.70	1.13e-06
Merged-chr3-28912641-2	chr3	28912433	28912851	+	0.000	0.000	24.9	6.0	4.16	2.48e-08
Merged-chr3-29282144-2	chr3	29282006	29282296	+	0.000	0.000	31.4	5.0	6.28	4.52e-15
Merged-chr3-30099214-2	chr3	30098961	30099351	+	0.000	0.000	7.4	1.0	7.39	8.32e-05
Merged-chr3-30162732-2	chr3	30162384	30163085	+	0.000	0.000	78.5	37.0	2.12	2.93e-09
Merged-chr3-30198335-2	chr3	30198030	30198566	+	0.000	0.000	33.3	11.0	3.02	6.56e-08
Merged-chr3-30539984-2	chr3	30539812	30540165	+	0.000	0.000	86.8	55.0	1.58	6.64e-05
Merged-chr3-30626977-2	chr3	30626861	30627102	+	0.000	0.000	9.2	1.0	9.24	1.13e-06
Merged-chr3-30644851-2	chr3	30644675	30644992	+	0.000	0.000	22.2	5.0	4.43	1.82e-08
Merged-chr3-30749432-2	chr3	30749246	30749589	+	0.000	0.000	17.6	4.0	4.39	1.13e-06
Merged-chr3-31107111-1	chr3	31106994	31107228	+	0.000	0.000	8.3	1.0	8.31	1.02e-05
Merged-chr3-31278378-2	chr3	31278231	31278535	+	0.000	0.000	24.0	0.5	48.04	5.83e-32
Merged-chr3-31433544-4	chr3	31433250	31433841	+	0.000	0.000	26.8	6.0	4.47	1.34e-09
Merged-chr3-31473023-1	chr3	31472909	31473137	+	0.000	0.000	6.5	0.5	12.93	1.32e-05
Merged-chr3-31704880-4	chr3	31704557	31705211	+	0.000	0.000	87.8	41.0	2.14	2.83e-10
Merged-chr3-32138705-2	chr3	32138540	32138868	+	0.000	0.000	40.7	15.0	2.71	6.49e-08
Merged-chr3-32458088-2	chr3	32457873	32458414	+	0.000	0.000	10.2	2.0	5.08	4.65e-05
Merged-chr3-32494267-2	chr3	32494116	32494418	+	0.000	0.000	37.9	10.5	3.61	1.68e-10
Merged-chr3-32577639-2	chr3	32577463	32577841	+	0.000	0.000	24.5	3.5	7.00	6.46e-13
Merged-chr3-32951573-2	chr3	32951408	32951737	+	0.000	0.000	51.7	28.0	1.85	6.03e-05
Merged-chr3-32992933-3	chr3	32992656	32993201	+	0.000	0.000	15.7	4.0	3.93	1.99e-05
Merged-chr3-33130322-2	chr3	33130179	33130470	+	0.000	0.000	9.2	0.5	18.48	3.26e-09
Merged-chr3-33185116-2	chr3	33185003	33185237	+	0.000	0.000	13.9	1.0	13.86	6.36e-11
Merged-chr3-33438591-2	chr3	33438470	33438697	+	0.000	0.000	38.3	7.0	5.48	2.76e-16
Merged-chr3-33804293-2	chr3	33804133	33804502	+	0.000	0.000	31.0	11.0	2.81	1.69e-06
Merged-chr3-36784452-3	chr3	36784074	36784828	+	0.000	0.000	32.3	3.0	10.78	3.86e-22
Merged-chr3-36912414-1	chr3	36912313	36912516	+	0.000	0.000	9.2	0.5	18.48	3.26e-09
Merged-chr3-36958137-2	chr3	36957957	36958337	+	0.000	0.000	75.8	13.0	5.83	3.86e-32
Merged-chr3-38092061-2	chr3	38091918	38092223	+	0.000	0.000	9.2	1.0	9.24	1.13e-06
Merged-chr3-38455714-4	chr3	38455344	38456192	+	0.000	0.000	37.0	16.0	2.31	1.17e-05
Merged-chr3-38580049-2	chr3	38579846	38580327	+	0.000	0.000	12.9	2.0	6.47	1.36e-06
Merged-chr3-39013534-2	chr3	39013388	39013664	+	0.000	0.000	12.0	3.0	4.00	7.14e-05
Merged-chr3-39158673-2	chr3	39158557	39158779	+	0.000	0.000	6.5	0.5	12.93	1.32e-05
Merged-chr3-39192856-2	chr3	39192668	39193053	+	0.000	0.000	12.0	0.5	24.02	3.09e-13
Merged-chr3-39267747-2	chr3	39267573	39267921	+	0.000	0.000	12.0	2.0	6.01	1.36e-06
Merged-chr3-39290520-2	chr3	39290335	39290712	+	0.000	0.000	40.2	14.0	2.87	1.08e-08
Merged-chr3-39427713-2	chr3	39427539	39427866	+	0.000	0.000	33.3	1.0	33.26	4.36e-38
Merged-chr3-39435317-2	chr3	39435100	39435605	+	0.000	0.000	30.5	10.5	2.90	6.73e-07
Merged-chr3-39506516-2	chr3	39506246	39506759	+	0.000	0.000	67.4	17.0	3.97	4.16e-20
Merged-chr3-39593632-2	chr3	39593426	39593905	+	0.000	0.000	19.9	5.0	3.97	1.40e-06
Merged-chr3-40506068-3	chr3	40505781	40506462	+	0.000	0.000	40.2	10.0	4.02	7.34e-13
Merged-chr3-40745633-2	chr3	40745306	40745925	+	0.000	0.000	21.2	6.0	3.54	1.46e-06
Merged-chr3-41224264-2	chr3	41224104	41224410	+	0.000	0.000	13.9	2.5	5.54	2.38e-06
Merged-chr3-41275063-2	chr3	41274909	41275271	+	0.000	0.000	12.0	0.5	24.02	3.09e-13
Merged-chr3-42129178-2	chr3	42129017	42129344	+	0.000	0.000	20.3	6.0	3.39	5.18e-06
Merged-chr3-42264818-2	chr3	42264642	42264962	+	0.000	0.000	7.4	1.0	7.39	8.32e-05
Merged-chr3-42451914-4	chr3	42451616	42452203	+	0.000	0.000	61.0	22.0	2.77	1.83e-11
Merged-chr3-42773176-2	chr3	42772908	42773446	+	0.000	0.000	103.9	60.0	1.73	2.90e-07
Merged-chr3-43288586-2	chr3	43288476	43288688	+	0.000	0.000	15.7	4.0	3.93	1.99e-05
Merged-chr3-43498107-2	chr3	43497871	43498380	+	0.000	0.000	43.4	20.0	2.17	5.43e-06
Merged-chr3-43907214-3	chr3	43906903	43907534	+	0.000	0.000	31.4	1.0	31.41	4.62e-35
Merged-chr3-44893351-2	chr3	44893182	44893519	+	0.000	0.000	17.6	1.0	17.55	1.09e-15
Merged-chr3-45012086-4	chr3	45011663	45012503	+	0.000	0.000	125.6	76.0	1.65	1.64e-07
Merged-chr3-45055190-2	chr3	45055059	45055343	+	0.000	0.000	12.0	3.0	4.00	7.14e-05
Merged-chr3-45062211-2	chr3	45062046	45062371	+	0.000	0.000	39.7	10.0	3.97	2.96e-12
Merged-chr3-45123297-2	chr3	45123153	45123438	+	0.000	0.000	32.8	14.5	2.26	4.91e-05
Merged-chr3-45154980-4	chr3	45154571	45155316	+	0.000	0.000	57.7	22.0	2.62	3.63e-10
Merged-chr3-45204332-2	chr3	45204188	45204486	+	0.000	0.000	33.3	1.0	33.26	4.36e-38
Merged-chr3-45226262-2	chr3	45225957	45226561	+	0.000	0.000	67.0	32.0	2.09	9.63e-08
Merged-chr3-45509813-2	chr3	45509649	45509963	+	0.000	0.000	32.3	2.0	16.17	2.35e-27
Merged-chr3-45551702-2	chr3	45551441	45551970	+	0.000	0.000	142.3	62.0	2.29	2.56e-18
Merged-chr3-45608979-2	chr3	45608791	45609148	+	0.000	0.000	24.9	4.0	6.24	9.88e-12
Merged-chr3-45826496-2	chr3	45826378	45826600	+	0.000	0.000	8.3	0.5	16.63	5.88e-08
Merged-chr3-46405421-2	chr3	46405171	46405715	+	0.000	0.000	82.7	11.0	7.52	1.00e-42
Merged-chr3-46406668-2	chr3	46406521	46406814	+	0.000	0.000	48.0	11.5	4.18	8.72e-16
Merged-chr3-46423856-2	chr3	46423733	46423973	+	0.000	0.000	10.2	2.0	5.08	4.65e-05
Merged-chr3-46693063-4	chr3	46692684	46693420	+	0.000	0.000	66.5	24.5	2.72	3.20e-12
Merged-chr3-46693934-2	chr3	46693726	46694153	+	0.000	0.000	29.1	13.0	2.24	8.94e-05
Merged-chr3-46931848-2	chr3	46931685	46931998	+	0.000	0.000	46.2	16.0	2.89	7.56e-10
Merged-chr3-47097155-1	chr3	47097020	47097290	+	0.000	0.000	11.1	1.0	11.09	1.00e-08
Merged-chr3-47802429-3	chr3	47802191	47802726	+	0.000	0.000	94.2	55.5	1.70	1.57e-06
Merged-chr3-48042576-2	chr3	48042490	48042682	+	0.000	0.000	7.4	0.5	14.78	9.40e-07
Merged-chr3-48112573-2	chr3	48112460	48112669	+	0.000	0.000	6.5	0.5	12.93	1.32e-05
Merged-chr3-48125398-3	chr3	48125122	48125667	+	0.000	0.000	22.2	8.0	2.77	3.34e-05
Merged-chr3-48130588-2	chr3	48130307	48130868	+	0.000	0.000	140.4	65.0	2.16	5.20e-16
Merged-chr3-48144210-2	chr3	48144048	48144382	+	0.000	0.000	11.1	1.0	11.09	1.00e-08
Merged-chr3-48219757-1	chr3	48219617	48219898	+	0.000	0.000	7.4	1.0	7.39	8.32e-05
Merged-chr3-48473163-2	chr3	48472918	48473429	+	0.000	0.000	85.5	52.5	1.63	2.30e-05
Merged-chr3-49357863-2	chr3	49357682	49358026	+	0.000	0.000	49.9	22.5	2.22	9.03e-07
Merged-chr3-49388665-2	chr3	49388515	49388845	+	0.000	0.000	16.6	2.5	6.65	1.07e-08
Merged-chr3-49421358-2	chr3	49421150	49421573	+	0.000	0.000	93.3	52.0	1.79	1.93e-07
Merged-chr3-49462241-4	chr3	49461893	49462589	+	0.000	0.000	47.1	2.0	23.56	7.68e-47
Merged-chr3-49735747-2	chr3	49735609	49735935	+	0.000	0.000	12.0	3.0	4.00	7.14e-05
Merged-chr3-49991519-2	chr3	49991316	49991698	+	0.000	0.000	31.0	6.0	5.16	2.56e-12
Merged-chr3-50167516-2	chr3	50167332	50167709	+	0.000	0.000	56.8	28.0	2.03	2.07e-06
Merged-chr3-50243414-2	chr3	50243207	50243615	+	0.000	0.000	170.9	85.0	2.01	3.32e-16
Merged-chr3-50334888-2	chr3	50334767	50335008	+	0.000	0.000	33.3	6.0	5.54	1.65e-14
Merged-chr3-50567699-3	chr3	50567416	50567968	+	0.000	0.000	136.7	84.5	1.62	1.59e-07
Merged-chr3-52061315-1	chr3	52061241	52061390	+	0.000	0.000	14.8	1.0	14.78	4.52e-12
Merged-chr3-52088560-2	chr3	52088405	52088714	+	0.000	0.000	61.0	23.0	2.65	9.95e-11
Merged-chr3-52096191-2	chr3	52096084	52096311	+	0.000	0.000	12.9	2.0	6.47	1.36e-06
Merged-chr3-52300276-2	chr3	52300046	52300504	+	0.000	0.000	108.1	55.5	1.95	2.91e-10
Merged-chr3-52368490-2	chr3	52368311	52368755	+	0.000	0.000	17.6	5.0	3.51	1.99e-05
Merged-chr3-53102845-2	chr3	53102743	53102959	+	0.000	0.000	7.4	0.5	14.78	9.40e-07
Merged-chr3-53544546-2	chr3	53544363	53544689	+	0.000	0.000	12.9	1.0	12.93	8.32e-10
Merged-chr3-53837543-1	chr3	53837436	53837651	+	0.000	0.000	6.5	0.5	12.93	1.32e-05
Merged-chr3-53843000-2	chr3	53842857	53843141	+	0.000	0.000	14.8	3.0	4.93	3.40e-06
Merged-chr3-53885434-2	chr3	53885299	53885539	+	0.000	0.000	18.5	1.0	18.48	6.06e-17
Merged-chr3-56922412-2	chr3	56922268	56922537	+	0.000	0.000	18.5	4.5	4.11	1.30e-06
Merged-chr3-57046563-2	chr3	57046386	57046723	+	0.000	0.000	20.3	0.5	40.65	2.38e-25
Merged-chr3-57136124-2	chr3	57135994	57136258	+	0.000	0.000	14.8	3.0	4.93	3.40e-06
Merged-chr3-57275038-2	chr3	57274923	57275168	+	0.000	0.000	12.9	0.5	25.87	3.09e-13
Merged-chr3-57706671-2	chr3	57706430	57706905	+	0.000	0.000	61.0	31.0	1.97	2.51e-06
Merged-chr3-57856884-1	chr3	57856746	57857022	+	0.000	0.000	7.4	1.0	7.39	8.32e-05
Merged-chr3-57959281-2	chr3	57959078	57959495	+	0.000	0.000	89.2	42.0	2.12	1.91e-10
Merged-chr3-57960009-3	chr3	57959631	57960402	+	0.000	0.000	107.2	53.0	2.02	4.80e-11
Merged-chr3-58009443-1	chr3	58009309	58009577	+	0.000	0.000	14.3	3.0	4.77	3.40e-06
Merged-chr3-58041348-2	chr3	58041164	58041531	+	0.000	0.000	50.8	22.0	2.31	2.11e-07
Merged-chr3-58048490-2	chr3	58048366	58048615	+	0.000	0.000	45.3	22.0	2.06	1.13e-05
Merged-chr3-58292532-2	chr3	58292344	58292719	+	0.000	0.000	36.0	5.0	7.21	3.05e-19
Merged-chr3-58404630-2	chr3	58404473	58404796	+	0.000	0.000	28.2	11.0	2.56	1.26e-05
Merged-chr3-58591918-2	chr3	58591758	58592073	+	0.000	0.000	22.2	1.0	22.17	3.42e-22
Merged-chr3-58633799-2	chr3	58633653	58633931	+	0.000	0.000	22.2	7.0	3.17	4.53e-06
Merged-chr3-59125027-1	chr3	59124917	59125137	+	0.000	0.000	6.5	0.5	12.93	1.32e-05
Merged-chr3-61590079-2	chr3	61589915	61590239	+	0.000	0.000	21.2	8.0	2.66	9.40e-05
Merged-chr3-62109752-2	chr3	62109522	62109980	+	0.000	0.000	58.2	30.0	1.94	3.75e-06
Merged-chr3-62144289-2	chr3	62144170	62144419	+	0.000	0.000	8.8	0.5	17.55	5.88e-08
Merged-chr3-62160412-1	chr3	62160313	62160511	+	0.000	0.000	6.5	0.5	12.93	1.32e-05
Merged-chr3-62575813-2	chr3	62575618	62576014	+	0.000	0.000	24.0	1.0	24.02	6.18e-25
Merged-chr3-62587663-4	chr3	62587224	62588118	+	0.000	0.000	149.7	90.0	1.66	8.07e-09
Merged-chr3-62592649-2	chr3	62592475	62592882	+	0.000	0.000	25.9	2.0	12.93	3.17e-19
Merged-chr3-62604509-2	chr3	62604349	62604667	+	0.000	0.000	51.7	19.0	2.72	9.31e-10
Merged-chr3-64098879-2	chr3	64098700	64099073	+	0.000	0.000	34.2	14.0	2.44	4.32e-06
Merged-chr3-64512055-3	chr3	64511755	64512349	+	0.000	0.000	16.6	3.0	5.54	1.24e-07
Merged-chr3-64567126-2	chr3	64567017	64567226	+	0.000	0.000	7.4	0.5	14.78	9.40e-07
Merged-chr3-64595553-2	chr3	64595241	64595842	+	0.000	0.000	114.1	59.0	1.93	1.44e-10
Merged-chr3-64675929-1	chr3	64675739	64676120	+	0.000	0.000	7.4	1.0	7.39	8.32e-05
Merged-chr3-64688116-2	chr3	64687861	64688339	+	0.000	0.000	115.5	75.5	1.53	1.43e-05
Merged-chr3-64691241-2	chr3	64690995	64691471	+	0.000	0.000	101.6	63.0	1.61	6.40e-06
Merged-chr3-64766170-2	chr3	64766070	64766278	+	0.000	0.000	6.5	0.5	12.93	1.32e-05
Merged-chr3-64909247-4	chr3	64908992	64909485	+	0.000	0.000	53.1	26.5	2.00	3.79e-06
Merged-chr3-64919265-1	chr3	64919190	64919341	+	0.000	0.000	9.2	0.5	18.48	3.26e-09
Merged-chr3-64927341-2	chr3	64927256	64927424	+	0.000	0.000	11.1	0.5	22.17	7.42e-12
Merged-chr3-64977469-2	chr3	64977283	64977667	+	0.000	0.000	18.5	2.0	9.24	6.19e-12
Merged-chr3-65233791-2	chr3	65233591	65233925	+	0.000	0.000	9.2	1.0	9.24	1.13e-06
Merged-chr3-66038193-1	chr3	66038101	66038285	+	0.000	0.000	10.6	2.0	5.31	4.65e-05
Merged-chr3-66435868-2	chr3	66435690	66436048	+	0.000	0.000	15.7	0.5	31.41	1.42e-17
Merged-chr3-66722853-2	chr3	66722658	66723037	+	0.000	0.000	86.4	51.0	1.69	4.92e-06
Merged-chr3-67386692-2	chr3	67386509	67386927	+	0.000	0.000	17.6	2.0	8.78	5.61e-11
Merged-chr3-69012366-2	chr3	69012103	69012668	+	0.000	0.000	113.2	56.0	2.02	1.47e-11
Merged-chr3-69083005-2	chr3	69082853	69083156	+	0.000	0.000	71.6	35.0	2.05	6.07e-08
Merged-chr3-69095038-2	chr3	69094866	69095229	+	0.000	0.000	25.4	3.0	8.47	3.07e-15
Merged-chr3-69179050-2	chr3	69178846	69179210	+	0.000	0.000	31.4	7.0	4.49	2.23e-11
Merged-chr3-69240819-3	chr3	69240583	69241100	+	0.000	0.000	43.4	22.0	1.97	4.80e-05
Merged-chr3-69243135-2	chr3	69242957	69243312	+	0.000	0.000	77.6	34.0	2.28	1.74e-10
Merged-chr3-69244259-2	chr3	69244102	69244392	+	0.000	0.000	17.6	2.0	8.78	5.61e-11
Merged-chr3-69294537-1	chr3	69294356	69294718	+	0.000	0.000	11.1	2.0	5.54	8.31e-06
Merged-chr3-69357425-2	chr3	69357309	69357517	+	0.000	0.000	9.2	1.0	9.24	1.13e-06
Merged-chr3-69436025-2	chr3	69435721	69436236	+	0.000	0.000	15.7	3.0	5.24	6.70e-07
Merged-chr3-69463744-2	chr3	69463535	69463946	+	0.000	0.000	73.9	32.0	2.31	3.72e-10
Merged-chr3-69474528-3	chr3	69474235	69474820	+	0.000	0.000	49.0	26.0	1.88	7.11e-05
Merged-chr3-69526369-2	chr3	69526242	69526538	+	0.000	0.000	10.2	2.0	5.08	4.65e-05
Merged-chr3-69649324-2	chr3	69649106	69649540	+	0.000	0.000	86.4	52.5	1.65	1.38e-05
Merged-chr3-69684810-2	chr3	69684673	69684962	+	0.000	0.000	9.7	1.0	9.70	1.13e-06
Merged-chr3-69873236-2	chr3	69872901	69873460	+	0.000	0.000	12.9	3.0	4.31	7.14e-05
Merged-chr3-70361186-2	chr3	70361070	70361305	+	0.000	0.000	7.4	1.0	7.39	8.32e-05
Merged-chr3-70832663-2	chr3	70832469	70832831	+	0.000	0.000	19.4	6.0	3.23	1.76e-05
Merged-chr3-71063967-3	chr3	71063602	71064258	+	0.000	0.000	42.5	17.0	2.50	2.31e-07
Merged-chr3-71096055-2	chr3	71095908	71096202	+	0.000	0.000	24.0	0.5	48.04	5.83e-32
Merged-chr3-71101219-2	chr3	71101044	71101377	+	0.000	0.000	42.0	19.0	2.21	3.60e-06
Merged-chr3-71102389-2	chr3	71102111	71102650	+	0.000	0.000	85.9	41.0	2.10	1.28e-09
Merged-chr3-71189696-2	chr3	71189530	71189883	+	0.000	0.000	15.7	2.0	7.85	3.87e-09
Merged-chr3-71390336-2	chr3	71389979	71390612	+	0.000	0.000	61.9	34.0	1.82	1.93e-05
Merged-chr3-71586059-1	chr3	71585955	71586164	+	0.000	0.000	10.2	2.0	5.08	4.65e-05
Merged-chr3-71694575-2	chr3	71694354	71694825	+	0.000	0.000	18.5	4.0	4.62	2.48e-07
Merged-chr3-71715503-2	chr3	71715312	71715627	+	0.000	0.000	9.2	0.5	18.48	3.26e-09
Merged-chr3-72082587-2	chr3	72082404	72082767	+	0.000	0.000	22.2	3.0	7.39	1.60e-12
Merged-chr3-72100976-2	chr3	72100815	72101115	+	0.000	0.000	12.0	1.0	12.01	8.32e-10
Merged-chr3-72124190-2	chr3	72123933	72124416	+	0.000	0.000	31.4	13.0	2.42	1.56e-05
Merged-chr3-72260280-2	chr3	72260093	72260462	+	0.000	0.000	37.0	8.5	4.35	2.04e-12
Merged-chr3-72269588-2	chr3	72269459	72269742	+	0.000	0.000	11.1	2.0	5.54	8.31e-06
Merged-chr3-72279963-4	chr3	72279569	72280361	+	0.000	0.000	41.1	10.0	4.11	1.78e-13
Merged-chr3-72300004-2	chr3	72299896	72300156	+	0.000	0.000	30.5	12.0	2.54	8.87e-06
Merged-chr3-72339043-6	chr3	72338506	72339592	+	0.000	0.000	108.6	70.0	1.55	1.52e-05
Merged-chr3-72820619-2	chr3	72820447	72820794	+	0.000	0.000	43.4	12.0	3.62	3.54e-12
Merged-chr3-72973386-2	chr3	72973106	72973693	+	0.000	0.000	70.2	5.0	14.04	5.13e-54
Merged-chr3-73029576-2	chr3	73029278	73029867	+	0.000	0.000	84.1	34.0	2.47	3.78e-13
Merged-chr3-75285777-1	chr3	75285585	75285969	+	0.000	0.000	7.4	1.0	7.39	8.32e-05
Merged-chr3-81444085-2	chr3	81443991	81444202	+	0.000	0.000	7.4	0.5	14.78	9.40e-07
Merged-chr3-81545791-1	chr3	81545629	81545953	+	0.000	0.000	6.5	0.5	12.93	1.32e-05
Merged-chr3-87333517-2	chr3	87333255	87333767	+	0.000	0.000	107.2	66.0	1.62	2.19e-06
Merged-chr3-93992369-2	chr3	93992161	93992558	+	0.000	0.000	22.2	2.0	11.09	5.53e-16
Merged-chr3-97958596-2	chr3	97958459	97958731	+	0.000	0.000	12.9	3.0	4.31	7.14e-05
Merged-chr3-97982064-2	chr3	97981868	97982276	+	0.000	0.000	28.6	7.5	3.82	7.74e-09
Merged-chr3-98972371-2	chr3	98972220	98972538	+	0.000	0.000	49.0	25.0	1.96	2.83e-05
Merged-chr3-99236787-1	chr3	99236618	99236956	+	0.000	0.000	7.4	0.5	14.78	9.40e-07
Merged-chr3-99517132-2	chr3	99517028	99517241	+	0.000	0.000	10.2	0.5	20.33	1.63e-10
Merged-chr3-99666424-2	chr3	99666263	99666536	+	0.000	0.000	6.5	0.5	12.93	1.32e-05
Merged-chr3-99872824-2	chr3	99872725	99872942	+	0.000	0.000	8.8	1.0	8.78	1.02e-05
Merged-chr3-100048045-2	chr3	100047923	100048145	+	0.000	0.000	8.3	0.5	16.63	5.88e-08
Merged-chr3-100335586-1	chr3	100335463	100335709	+	0.000	0.000	12.0	1.0	12.01	8.32e-10
Merged-chr3-100400529-2	chr3	100400389	100400670	+	0.000	0.000	20.3	2.5	8.13	3.48e-12
Merged-chr3-100710824-2	chr3	100710696	100710972	+	0.000	0.000	30.5	13.0	2.35	3.79e-05
Merged-chr3-101009580-2	chr3	101009409	101009754	+	0.000	0.000	37.0	4.0	9.24	2.61e-22
Merged-chr3-101088576-2	chr3	101088428	101088715	+	0.000	0.000	12.0	0.5	24.02	3.09e-13
Merged-chr3-101827912-2	chr3	101827672	101828174	+	0.000	0.000	121.0	51.0	2.37	6.20e-17
Merged-chr3-101902227-2	chr3	101901983	101902475	+	0.000	0.000	66.5	29.0	2.29	2.70e-09
Merged-chr3-102082017-3	chr3	102081677	102082365	+	0.000	0.000	72.1	43.0	1.68	3.34e-05
Merged-chr3-105352033-2	chr3	105351858	105352182	+	0.000	0.000	15.7	3.0	5.24	6.70e-07
Merged-chr3-105359411-4	chr3	105359055	105359766	+	0.000	0.000	92.4	44.0	2.10	1.86e-10
Merged-chr3-105368277-4	chr3	105368108	105368461	+	0.000	0.000	57.3	13.0	4.41	2.24e-19
Merged-chr3-105473676-2	chr3	105473563	105473808	+	0.000	0.000	7.4	1.0	7.39	8.32e-05
Merged-chr3-105528123-2	chr3	105527944	105528280	+	0.000	0.000	10.2	1.0	10.16	1.11e-07
Merged-chr3-105780271-2	chr3	105780130	105780403	+	0.000	0.000	12.9	3.0	4.31	7.14e-05
Merged-chr3-105986102-2	chr3	105985874	105986287	+	0.000	0.000	11.1	1.0	11.09	1.00e-08
Merged-chr3-106004370-3	chr3	106004126	106004616	+	0.000	0.000	84.1	50.0	1.68	7.15e-06
Merged-chr3-106014146-2	chr3	106013972	106014324	+	0.000	0.000	12.9	3.0	4.31	7.14e-05
Merged-chr3-106729600-1	chr3	106729518	106729682	+	0.000	0.000	9.2	0.5	18.48	3.26e-09
Merged-chr3-107497658-1	chr3	107497548	107497769	+	0.000	0.000	6.5	0.5	12.93	1.32e-05
Merged-chr3-107942454-2	chr3	107942260	107942646	+	0.000	0.000	77.6	38.0	2.04	1.83e-08
Merged-chr3-107958327-2	chr3	107958144	107958487	+	0.000	0.000	52.7	20.0	2.63	1.84e-09
Merged-chr3-107959894-2	chr3	107959622	107960185	+	0.000	0.000	171.4	98.5	1.74	2.35e-11
Merged-chr3-107970344-2	chr3	107969995	107970720	+	0.000	0.000	80.4	20.0	4.02	4.62e-24
Merged-chr3-107987303-4	chr3	107986993	107987616	+	0.000	0.000	101.6	54.0	1.88	7.38e-09
Merged-chr3-107993500-2	chr3	107993375	107993628	+	0.000	0.000	15.7	3.0	5.24	6.70e-07
Merged-chr3-108009095-2	chr3	108008847	108009369	+	0.000	0.000	109.5	15.0	7.30	3.83e-55
Merged-chr3-108032075-2	chr3	108031945	108032202	+	0.000	0.000	11.1	0.5	22.17	7.42e-12
Merged-chr3-108086111-2	chr3	108085950	108086282	+	0.000	0.000	21.2	3.0	7.08	1.18e-11
Merged-chr3-108088956-2	chr3	108088832	108089075	+	0.000	0.000	20.3	6.0	3.39	5.18e-06
Merged-chr3-108124999-2	chr3	108124854	108125163	+	0.000	0.000	15.7	1.0	15.71	3.00e-13
Merged-chr3-108130853-2	chr3	108130747	108130965	+	0.000	0.000	13.9	3.0	4.62	1.61e-05
Merged-chr3-108132950-3	chr3	108132737	108133220	+	0.000	0.000	26.8	3.0	8.93	3.53e-16
Merged-chr3-108863545-2	chr3	108863390	108863710	+	0.000	0.000	12.0	2.0	6.01	1.36e-06
Merged-chr3-109023861-2	chr3	109023743	109023996	+	0.000	0.000	7.4	1.0	7.39	8.32e-05
Merged-chr3-109082092-2	chr3	109081938	109082247	+	0.000	0.000	33.3	11.0	3.02	6.56e-08
Merged-chr3-110568598-2	chr3	110568412	110568785	+	0.000	0.000	14.8	4.0	3.70	7.63e-05
Merged-chr3-111846914-2	chr3	111846664	111847173	+	0.000	0.000	108.6	67.0	1.62	2.52e-06
Merged-chr3-111923522-2	chr3	111923273	111923726	+	0.000	0.000	40.7	6.5	6.25	7.19e-19
Merged-chr3-111967166-2	chr3	111967001	111967362	+	0.000	0.000	47.1	17.5	2.69	4.02e-09
Merged-chr3-112355523-2	chr3	112355301	112355715	+	0.000	0.000	29.6	5.0	5.91	1.70e-13
Merged-chr3-112358637-2	chr3	112358500	112358782	+	0.000	0.000	16.6	4.0	4.16	4.89e-06
Merged-chr3-112374568-3	chr3	112374280	112374817	+	0.000	0.000	109.9	60.0	1.83	8.68e-09
Merged-chr3-112635904-2	chr3	112635693	112636098	+	0.000	0.000	50.8	11.0	4.62	8.21e-18
Merged-chr3-112682166-2	chr3	112681993	112682384	+	0.000	0.000	21.2	8.0	2.66	9.40e-05
Merged-chr3-112822226-1	chr3	112822078	112822374	+	0.000	0.000	7.4	0.5	14.78	9.40e-07
Merged-chr3-113788826-2	chr3	113788646	113788997	+	0.000	0.000	61.9	25.0	2.48	8.56e-10
Merged-chr3-113825258-2	chr3	113825109	113825394	+	0.000	0.000	11.1	2.0	5.54	8.31e-06
Merged-chr3-113941284-2	chr3	113940982	113941511	+	0.000	0.000	23.1	7.0	3.30	1.35e-06
Merged-chr3-114218236-2	chr3	114218049	114218436	+	0.000	0.000	75.8	40.0	1.89	5.08e-07
Merged-chr3-114464767-2	chr3	114464649	114464861	+	0.000	0.000	7.4	0.5	14.78	9.40e-07
Merged-chr3-114569351-1	chr3	114569208	114569494	+	0.000	0.000	6.5	0.5	12.93	1.32e-05
Merged-chr3-115469838-2	chr3	115469616	115470078	+	0.000	0.000	30.5	9.0	3.39	2.77e-08
Merged-chr3-119323164-4	chr3	119322853	119323472	+	0.000	0.000	225.9	140.5	1.61	3.36e-11
Merged-chr3-119463243-1	chr3	119463115	119463372	+	0.000	0.000	7.4	1.0	7.39	8.32e-05
Merged-chr3-119469295-6	chr3	119468758	119469785	+	0.000	0.000	98.9	48.5	2.04	2.84e-10
Merged-chr3-119483293-2	chr3	119483149	119483437	+	0.000	0.000	6.5	0.5	12.93	1.32e-05
Merged-chr3-119562657-3	chr3	119562292	119562932	+	0.000	0.000	33.3	5.0	6.65	1.06e-16
Merged-chr3-119571901-2	chr3	119571684	119572134	+	0.000	0.000	26.8	2.0	13.40	2.43e-20
Merged-chr3-119582403-2	chr3	119582276	119582506	+	0.000	0.000	11.1	1.0	11.09	1.00e-08
Merged-chr3-119627617-2	chr3	119627455	119627810	+	0.000	0.000	34.2	15.0	2.28	1.74e-05
Merged-chr3-119638135-2	chr3	119637841	119638433	+	0.000	0.000	139.5	69.0	2.02	8.77e-14
Merged-chr3-119647354-2	chr3	119647116	119647616	+	0.000	0.000	79.9	43.0	1.86	5.57e-07
Merged-chr3-119665194-2	chr3	119665027	119665367	+	0.000	0.000	7.4	0.5	14.78	9.40e-07
Merged-chr3-119690234-2	chr3	119690104	119690400	+	0.000	0.000	10.2	2.0	5.08	4.65e-05
Merged-chr3-119700667-2	chr3	119700548	119700789	+	0.000	0.000	25.4	6.0	4.23	5.89e-09
Merged-chr3-119702920-2	chr3	119702626	119703179	+	0.000	0.000	74.8	42.0	1.78	5.11e-06
Merged-chr3-119821205-2	chr3	119821103	119821296	+	0.000	0.000	6.5	0.5	12.93	1.32e-05
Merged-chr3-120153467-2	chr3	120153146	120153774	+	0.000	0.000	69.8	39.0	1.79	9.07e-06
Merged-chr3-120274958-1	chr3	120274825	120275091	+	0.000	0.000	9.2	1.0	9.24	1.13e-06
Merged-chr3-120323953-2	chr3	120323820	120324091	+	0.000	0.000	17.6	0.5	35.11	1.30e-20
Merged-chr3-120499198-2	chr3	120499017	120499383	+	0.000	0.000	66.5	31.0	2.15	3.13e-08
Merged-chr3-120569722-2	chr3	120569480	120569946	+	0.000	0.000	102.6	44.0	2.33	6.03e-14
Merged-chr3-121432325-2	chr3	121432195	121432453	+	0.000	0.000	14.8	4.0	3.70	7.63e-05
Merged-chr3-122146685-2	chr3	122146472	122146816	+	0.000	0.000	6.5	0.5	12.93	1.32e-05
Merged-chr3-122564319-2	chr3	122564150	122564495	+	0.000	0.000	86.8	50.5	1.72	3.43e-06
Merged-chr3-122669505-2	chr3	122669333	122669700	+	0.000	0.000	28.6	10.0	2.86	2.25e-06
Merged-chr3-122680774-2	chr3	122680546	122680948	+	0.000	0.000	37.4	14.5	2.58	5.49e-07
Merged-chr3-122681423-2	chr3	122681279	122681577	+	0.000	0.000	18.9	3.0	6.31	3.57e-09
Merged-chr3-122682209-2	chr3	122682044	122682366	+	0.000	0.000	36.0	9.5	3.79	4.26e-11
Merged-chr3-122698440-2	chr3	122698302	122698567	+	0.000	0.000	12.9	0.5	25.87	3.09e-13
Merged-chr3-122714448-2	chr3	122714260	122714629	+	0.000	0.000	22.2	4.0	5.54	3.46e-10
Merged-chr3-122948069-2	chr3	122947943	122948196	+	0.000	0.000	13.9	2.0	6.93	2.07e-07
Merged-chr3-123011563-2	chr3	123011455	123011676	+	0.000	0.000	8.3	0.5	16.63	5.88e-08
Merged-chr3-123068286-1	chr3	123068180	123068393	+	0.000	0.000	13.9	2.0	6.93	2.07e-07
Merged-chr3-123076611-2	chr3	123076346	123076813	+	0.000	0.000	68.4	17.0	4.02	1.04e-20
Merged-chr3-123099757-2	chr3	123099658	123099866	+	0.000	0.000	7.4	0.5	14.78	9.40e-07
Merged-chr3-123104733-2	chr3	123104548	123104904	+	0.000	0.000	66.5	37.0	1.80	1.09e-05
Merged-chr3-123126622-2	chr3	123126462	123126780	+	0.000	0.000	21.2	3.0	7.08	1.18e-11
Merged-chr3-123365587-1	chr3	123365487	123365688	+	0.000	0.000	6.5	0.5	12.93	1.32e-05
Merged-chr3-123365942-1	chr3	123365820	123366064	+	0.000	0.000	7.4	1.0	7.39	8.32e-05
Merged-chr3-123369608-2	chr3	123369430	123369802	+	0.000	0.000	13.9	1.0	13.86	6.36e-11
Merged-chr3-123540583-2	chr3	123540388	123540759	+	0.000	0.000	27.7	11.0	2.52	3.27e-05
Merged-chr3-123694577-2	chr3	123694420	123694756	+	0.000	0.000	37.0	9.0	4.11	9.85e-12
Merged-chr3-123739956-2	chr3	123739700	123740210	+	0.000	0.000	75.8	39.0	1.94	2.02e-07
Merged-chr3-123809816-2	chr3	123809610	123810025	+	0.000	0.000	124.7	67.5	1.85	4.72e-10
Merged-chr3-124054109-2	chr3	124053914	124054276	+	0.000	0.000	22.2	8.0	2.77	3.34e-05
Merged-chr3-124056486-2	chr3	124056354	124056590	+	0.000	0.000	7.4	0.5	14.78	9.40e-07
Merged-chr3-124168512-2	chr3	124168328	124168720	+	0.000	0.000	22.2	3.0	7.39	1.60e-12
Merged-chr3-124363667-2	chr3	124363484	124363844	+	0.000	0.000	21.7	4.0	5.43	1.92e-09
Merged-chr3-124484293-2	chr3	124484116	124484442	+	0.000	0.000	12.9	2.0	6.47	1.36e-06
Merged-chr3-124722264-2	chr3	124722072	124722424	+	0.000	0.000	6.9	0.5	13.86	1.32e-05
Merged-chr3-124787696-2	chr3	124787581	124787818	+	0.000	0.000	10.2	2.0	5.08	4.65e-05
Merged-chr3-124788303-2	chr3	124788182	124788423	+	0.000	0.000	10.2	2.0	5.08	4.65e-05
Merged-chr3-124999844-2	chr3	124999518	125000170	+	0.000	0.000	34.2	12.0	2.85	1.55e-07
Merged-chr3-125005884-2	chr3	125005662	125006093	+	0.000	0.000	58.7	15.5	3.78	1.17e-16
Merged-chr3-125040336-2	chr3	125040091	125040556	+	0.000	0.000	16.6	5.0	3.33	6.90e-05
Merged-chr3-125054666-2	chr3	125054542	125054822	+	0.000	0.000	39.3	14.0	2.80	3.12e-08
Merged-chr3-125121801-1	chr3	125121727	125121876	+	0.000	0.000	9.2	1.0	9.24	1.13e-06
Merged-chr3-125213141-2	chr3	125212970	125213333	+	0.000	0.000	10.2	2.0	5.08	4.65e-05
Merged-chr3-125682910-2	chr3	125682811	125683015	+	0.000	0.000	7.4	1.0	7.39	8.32e-05
Merged-chr3-125935400-2	chr3	125935253	125935556	+	0.000	0.000	6.5	0.5	12.93	1.32e-05
Merged-chr3-125949080-2	chr3	125948874	125949266	+	0.000	0.000	13.9	3.0	4.62	1.61e-05
Merged-chr3-126081791-2	chr3	126081616	126081975	+	0.000	0.000	26.8	9.0	2.98	2.94e-06
Merged-chr3-126932456-2	chr3	126932205	126932694	+	0.000	0.000	93.8	49.0	1.91	1.44e-08
Merged-chr3-127286747-2	chr3	127286573	127286934	+	0.000	0.000	41.6	3.0	13.86	5.85e-32
Merged-chr3-127591892-1	chr3	127591804	127591980	+	0.000	0.000	11.1	0.5	22.17	7.42e-12
Merged-chr3-127750745-4	chr3	127750492	127750977	+	0.000	0.000	56.8	7.5	7.58	9.03e-30
Merged-chr3-127775775-4	chr3	127775437	127776139	+	0.000	0.000	72.1	17.0	4.24	3.44e-23
Merged-chr3-127821242-2	chr3	127821075	127821421	+	0.000	0.000	32.3	10.0	3.23	2.46e-08
Merged-chr3-128222913-2	chr3	128222778	128223046	+	0.000	0.000	7.4	0.5	14.78	9.40e-07
Merged-chr3-128548418-2	chr3	128548170	128548577	+	0.000	0.000	24.9	3.0	8.31	2.57e-14
Merged-chr3-128554288-2	chr3	128554119	128554457	+	0.000	0.000	85.9	51.0	1.68	8.43e-06
Merged-chr3-128702063-2	chr3	128701888	128702214	+	0.000	0.000	13.4	0.5	26.79	1.19e-14
Merged-chr3-128706435-2	chr3	128706285	128706562	+	0.000	0.000	12.0	1.0	12.01	8.32e-10
Merged-chr3-128804350-2	chr3	128804179	128804519	+	0.000	0.000	77.6	34.0	2.28	1.74e-10
Merged-chr3-129179490-2	chr3	129179358	129179616	+	0.000	0.000	11.5	1.0	11.55	1.00e-08
Merged-chr3-129413909-2	chr3	129413729	129414106	+	0.000	0.000	52.7	26.0	2.03	4.64e-06
Merged-chr3-129414364-2	chr3	129414236	129414504	+	0.000	0.000	21.2	4.0	5.31	1.92e-09
Merged-chr3-129534554-1	chr3	129534479	129534629	+	0.000	0.000	7.4	1.0	7.39	8.32e-05
Merged-chr3-129534863-2	chr3	129534711	129535035	+	0.000	0.000	34.2	6.0	5.70	2.90e-15
Merged-chr3-129556204-2	chr3	129556050	129556345	+	0.000	0.000	12.0	1.0	12.01	8.32e-10
Merged-chr3-129563377-1	chr3	129563301	129563454	+	0.000	0.000	6.0	0.5	12.01	1.32e-05
Merged-chr3-129616910-2	chr3	129616717	129617140	+	0.000	0.000	68.8	11.0	6.26	5.23e-31
Merged-chr3-129742703-2	chr3	129742583	129742805	+	0.000	0.000	8.3	0.5	16.63	5.88e-08
Merged-chr3-130700727-2	chr3	130700518	130700941	+	0.000	0.000	118.3	49.0	2.41	5.26e-17
Merged-chr3-130841500-2	chr3	130841386	130841666	+	0.000	0.000	8.3	1.0	8.31	1.02e-05
Merged-chr3-130850250-2	chr3	130850112	130850391	+	0.000	0.000	9.2	0.5	18.48	3.26e-09
Merged-chr3-131162522-1	chr3	131162397	131162647	+	0.000	0.000	11.1	2.0	5.54	8.31e-06
Merged-chr3-131250642-2	chr3	131250452	131250817	+	0.000	0.000	12.9	0.5	25.87	3.09e-13
Merged-chr3-131388585-2	chr3	131388337	131388797	+	0.000	0.000	51.3	28.0	1.83	6.03e-05
Merged-chr3-131503008-2	chr3	131502708	131503457	+	0.000	0.000	38.8	19.0	2.04	8.02e-05
Merged-chr3-132255220-2	chr3	132255067	132255395	+	0.000	0.000	14.8	2.0	7.39	2.93e-08
Merged-chr3-133258574-2	chr3	133258334	133258824	+	0.000	0.000	22.2	6.0	3.70	3.91e-07
Merged-chr3-133506537-2	chr3	133506402	133506661	+	0.000	0.000	18.0	6.0	3.00	5.69e-05
Merged-chr3-133541417-2	chr3	133541159	133541676	+	0.000	0.000	237.0	138.0	1.72	2.27e-14
Merged-chr3-134317589-2	chr3	134317440	134317751	+	0.000	0.000	30.0	3.5	8.58	2.69e-18
Merged-chr3-134378961-2	chr3	134378826	134379074	+	0.000	0.000	16.6	4.0	4.16	4.89e-06
Merged-chr3-134464312-3	chr3	134464038	134464594	+	0.000	0.000	53.6	28.0	1.91	1.65e-05
Merged-chr3-134471919-3	chr3	134471602	134472238	+	0.000	0.000	86.8	37.5	2.32	8.68e-12
Merged-chr3-134708328-2	chr3	134707974	134708549	+	0.000	0.000	26.8	8.0	3.35	3.55e-07
Merged-chr3-135970819-1	chr3	135970641	135970997	+	0.000	0.000	14.8	3.5	4.22	1.86e-05
Merged-chr3-136786743-3	chr3	136786290	136787083	+	0.000	0.000	38.8	19.0	2.04	8.02e-05
Merged-chr3-136819023-2	chr3	136818843	136819204	+	0.000	0.000	82.7	47.0	1.76	2.39e-06
Merged-chr3-138043716-3	chr3	138043342	138043981	+	0.000	0.000	22.2	3.0	7.39	1.60e-12
Merged-chr3-138452532-2	chr3	138452308	138452801	+	0.000	0.000	26.8	4.0	6.70	2.40e-13
Merged-chr3-138723861-2	chr3	138723667	138724079	+	0.000	0.000	12.9	1.0	12.93	8.32e-10
Merged-chr3-138726320-2	chr3	138726187	138726470	+	0.000	0.000	17.6	0.5	35.11	1.30e-20
Merged-chr3-138881383-1	chr3	138881251	138881515	+	0.000	0.000	6.5	0.5	12.93	1.32e-05
Merged-chr3-141045377-2	chr3	141045176	141045527	+	0.000	0.000	13.9	1.0	13.86	6.36e-11
Merged-chr3-141250489-2	chr3	141250361	141250661	+	0.000	0.000	11.1	1.0	11.09	1.00e-08
Merged-chr3-141366781-2	chr3	141366566	141367016	+	0.000	0.000	114.1	66.5	1.72	7.66e-08
Merged-chr3-141369610-2	chr3	141369500	141369727	+	0.000	0.000	41.1	16.5	2.49	2.75e-07
Merged-chr3-141400222-1	chr3	141400114	141400330	+	0.000	0.000	6.5	0.5	12.93	1.32e-05
Merged-chr3-141414936-2	chr3	141414779	141415098	+	0.000	0.000	38.8	9.0	4.31	5.59e-13
Merged-chr3-141451022-2	chr3	141450869	141451243	+	0.000	0.000	9.2	1.0	9.24	1.13e-06
Merged-chr3-141660315-6	chr3	141659802	141660860	+	0.000	0.000	57.3	32.0	1.79	4.24e-05
Merged-chr3-141842895-1	chr3	141842817	141842974	+	0.000	0.000	7.4	1.0	7.39	8.32e-05
Merged-chr3-141888733-2	chr3	141888610	141888884	+	0.000	0.000	8.3	0.5	16.63	5.88e-08
Merged-chr3-142498688-2	chr3	142498530	142498825	+	0.000	0.000	9.2	0.5	18.48	3.26e-09
Merged-chr3-142645595-2	chr3	142645386	142645784	+	0.000	0.000	64.2	37.0	1.74	3.53e-05
Merged-chr3-142779780-2	chr3	142779630	142779925	+	0.000	0.000	12.0	1.0	12.01	8.32e-10
Merged-chr3-142987783-2	chr3	142987629	142987924	+	0.000	0.000	11.1	1.0	11.09	1.00e-08
Merged-chr3-143099256-2	chr3	143099028	143099478	+	0.000	0.000	15.7	0.5	31.41	1.42e-17
Merged-chr3-143158664-2	chr3	143158348	143158919	+	0.000	0.000	51.7	14.0	3.70	2.07e-14
Merged-chr3-143307884-3	chr3	143307603	143308167	+	0.000	0.000	202.8	72.5	2.80	9.72e-36
Merged-chr3-143445250-2	chr3	143445030	143445458	+	0.000	0.000	38.3	5.0	7.67	5.37e-21
Merged-chr3-143727546-2	chr3	143727448	143727689	+	0.000	0.000	7.4	0.5	14.78	9.40e-07
Merged-chr3-143832636-2	chr3	143832427	143832835	+	0.000	0.000	55.0	3.0	18.32	1.33e-47
Merged-chr3-143998469-2	chr3	143998292	143998635	+	0.000	0.000	29.6	12.0	2.46	2.26e-05
Merged-chr3-146153045-2	chr3	146152911	146153184	+	0.000	0.000	8.3	1.0	8.31	1.02e-05
Merged-chr3-146163738-2	chr3	146163563	146163928	+	0.000	0.000	77.1	36.0	2.14	2.01e-09
Merged-chr3-146504675-1	chr3	146504577	146504773	+	0.000	0.000	8.3	0.5	16.63	5.88e-08
Merged-chr3-149225318-2	chr3	149224986	149225648	+	0.000	0.000	177.4	65.5	2.71	4.81e-30
Merged-chr3-149245942-2	chr3	149245809	149246091	+	0.000	0.000	13.9	2.0	6.93	2.07e-07
Merged-chr3-149253963-2	chr3	149253820	149254107	+	0.000	0.000	19.4	5.0	3.88	1.40e-06
Merged-chr3-149343151-1	chr3	149343077	149343226	+	0.000	0.000	14.8	2.5	5.91	4.20e-07
Merged-chr3-149363253-2	chr3	149363063	149363424	+	0.000	0.000	93.3	23.0	4.06	5.13e-28
Merged-chr3-149376859-1	chr3	149376768	149376951	+	0.000	0.000	14.3	3.5	4.09	1.86e-05
Merged-chr3-149448706-1	chr3	149448596	149448816	+	0.000	0.000	8.3	0.5	16.63	5.88e-08
Merged-chr3-149472215-2	chr3	149472086	149472358	+	0.000	0.000	8.3	1.0	8.31	1.02e-05
Merged-chr3-149551655-2	chr3	149551470	149551822	+	0.000	0.000	27.7	0.5	55.43	4.15e-37
Merged-chr3-149579899-1	chr3	149579809	149579990	+	0.000	0.000	20.8	5.0	4.16	3.45e-07
Merged-chr3-149600763-2	chr3	149600580	149600939	+	0.000	0.000	33.7	9.5	3.55	2.19e-09
Merged-chr3-149616378-2	chr3	149616286	149616483	+	0.000	0.000	28.6	6.5	4.41	3.66e-10
Merged-chr3-150314898-2	chr3	150314746	150315053	+	0.000	0.000	16.6	4.0	4.16	4.89e-06
Merged-chr3-150599859-2	chr3	150599534	150600161	+	0.000	0.000	153.4	96.0	1.60	5.13e-08
Merged-chr3-151003640-1	chr3	151003533	151003748	+	0.000	0.000	7.4	1.0	7.39	8.32e-05
Merged-chr3-151230831-1	chr3	151230755	151230907	+	0.000	0.000	10.2	1.0	10.16	1.11e-07
Merged-chr3-151346036-1	chr3	151345901	151346171	+	0.000	0.000	7.4	1.0	7.39	8.32e-05
Merged-chr3-152383152-1	chr3	152383017	152383287	+	0.000	0.000	6.5	0.5	12.93	1.32e-05
Merged-chr3-154886647-2	chr3	154886452	154886833	+	0.000	0.000	30.5	10.0	3.05	2.51e-07
Merged-chr3-154936359-2	chr3	154936141	154936551	+	0.000	0.000	38.8	18.0	2.16	2.67e-05
Merged-chr3-156136139-2	chr3	156135993	156136246	+	0.000	0.000	8.3	1.0	8.31	1.02e-05
Merged-chr3-156136462-2	chr3	156136356	156136589	+	0.000	0.000	7.4	1.0	7.39	8.32e-05
Merged-chr3-156291824-2	chr3	156291639	156292025	+	0.000	0.000	15.2	2.5	6.10	6.92e-08
Merged-chr3-156648288-2	chr3	156648105	156648439	+	0.000	0.000	16.6	2.0	8.31	4.80e-10
Merged-chr3-156687176-1	chr3	156687066	156687287	+	0.000	0.000	7.4	1.0	7.39	8.32e-05
Merged-chr3-157066931-2	chr3	157066729	157067103	+	0.000	0.000	17.6	4.0	4.39	1.13e-06
Merged-chr3-157089978-2	chr3	157089746	157090216	+	0.000	0.000	130.3	48.0	2.71	1.26e-22
Merged-chr3-157100050-2	chr3	157099734	157100353	+	0.000	0.000	110.9	21.0	5.28	1.64e-42
Merged-chr3-157122295-2	chr3	157122074	157122545	+	0.000	0.000	70.2	34.0	2.07	4.34e-08
Merged-chr3-157127992-2	chr3	157127862	157128118	+	0.000	0.000	46.2	14.0	3.30	1.13e-11
Merged-chr3-157128472-2	chr3	157128238	157128703	+	0.000	0.000	153.8	81.5	1.89	1.08e-12
Merged-chr3-157160886-2	chr3	157160627	157161142	+	0.000	0.000	75.3	36.0	2.09	9.29e-09
Merged-chr3-157369891-2	chr3	157369780	157370026	+	0.000	0.000	7.4	1.0	7.39	8.32e-05
Merged-chr3-157429871-2	chr3	157429735	157430001	+	0.000	0.000	26.8	9.0	2.98	2.94e-06
Merged-chr3-157436782-2	chr3	157436519	157437039	+	0.000	0.000	55.4	22.0	2.52	2.45e-09
Merged-chr3-157444276-4	chr3	157443845	157444633	+	0.000	0.000	43.0	18.0	2.39	9.71e-07
Merged-chr3-157446088-1	chr3	157445989	157446188	+	0.000	0.000	10.2	2.0	5.08	4.65e-05
Merged-chr3-157488375-2	chr3	157488247	157488501	+	0.000	0.000	7.4	1.0	7.39	8.32e-05
Merged-chr3-157786850-2	chr3	157786766	157786938	+	0.000	0.000	7.4	1.0	7.39	8.32e-05
Merged-chr3-158099223-2	chr3	158099102	158099335	+	0.000	0.000	9.2	1.0	9.24	1.13e-06
Merged-chr3-158421146-2	chr3	158420981	158421316	+	0.000	0.000	23.1	0.5	46.19	2.80e-30
Merged-chr3-158712032-2	chr3	158711889	158712177	+	0.000	0.000	46.2	21.0	2.20	1.63e-06
Merged-chr3-158738350-4	chr3	158738037	158738681	+	0.000	0.000	47.1	18.0	2.62	9.31e-09
Merged-chr3-158830561-1	chr3	158830404	158830718	+	0.000	0.000	12.0	3.0	4.00	7.14e-05
Merged-chr3-159861785-2	chr3	159861602	159861968	+	0.000	0.000	58.2	13.0	4.48	5.00e-20
Merged-chr3-159883681-2	chr3	159883511	159883852	+	0.000	0.000	50.8	27.5	1.85	7.36e-05
Merged-chr3-159987635-2	chr3	159987492	159987799	+	0.000	0.000	20.3	7.0	2.90	4.44e-05
Merged-chr3-160169246-2	chr3	160169144	160169373	+	0.000	0.000	7.4	0.5	14.78	9.40e-07
Merged-chr3-160841226-2	chr3	160841065	160841373	+	0.000	0.000	10.2	0.5	20.33	1.63e-10
Merged-chr3-168214105-2	chr3	168213953	168214261	+	0.000	0.000	12.9	1.0	12.93	8.32e-10
Merged-chr3-169337845-2	chr3	169337621	169338031	+	0.000	0.000	17.6	4.0	4.39	1.13e-06
Merged-chr3-170440583-2	chr3	170440416	170440783	+	0.000	0.000	29.1	5.0	5.82	1.70e-13
Merged-chr3-170448669-2	chr3	170448560	170448798	+	0.000	0.000	9.2	1.0	9.24	1.13e-06
Merged-chr3-170454758-2	chr3	170454451	170455071	+	0.000	0.000	33.3	8.0	4.16	3.19e-11
Merged-chr3-170726780-2	chr3	170726573	170726966	+	0.000	0.000	74.8	35.0	2.14	6.46e-09
Merged-chr3-170810311-4	chr3	170810000	170810630	+	0.000	0.000	54.5	22.0	2.48	6.19e-09
Merged-chr3-171614734-2	chr3	171614598	171614860	+	0.000	0.000	9.2	1.0	9.24	1.13e-06
Merged-chr3-171802037-3	chr3	171801702	171802302	+	0.000	0.000	74.8	35.0	2.14	6.46e-09
Merged-chr3-171825689-2	chr3	171825550	171825837	+	0.000	0.000	21.2	0.5	42.50	5.66e-27
Merged-chr3-171865329-2	chr3	171865175	171865470	+	0.000	0.000	31.9	10.0	3.19	7.98e-08
Merged-chr3-171874461-2	chr3	171874183	171874743	+	0.000	0.000	165.4	102.0	1.62	6.23e-09
Merged-chr3-171961134-2	chr3	171960975	171961293	+	0.000	0.000	14.3	4.0	3.58	7.63e-05
Merged-chr3-172046732-2	chr3	172046577	172046982	+	0.000	0.000	7.4	1.0	7.39	8.32e-05
Merged-chr3-172087399-2	chr3	172087282	172087518	+	0.000	0.000	9.2	1.0	9.24	1.13e-06
Merged-chr3-172140725-2	chr3	172140450	172140999	+	0.000	0.000	188.0	69.0	2.72	3.19e-32
Merged-chr3-172202123-2	chr3	172201969	172202289	+	0.000	0.000	17.6	4.0	4.39	1.13e-06
Merged-chr3-172247860-2	chr3	172247696	172247971	+	0.000	0.000	12.5	0.5	24.94	3.09e-13
Merged-chr3-172290052-2	chr3	172289959	172290144	+	0.000	0.000	6.5	0.5	12.93	1.32e-05
Merged-chr3-172513673-2	chr3	172513505	172513831	+	0.000	0.000	17.6	5.0	3.51	1.99e-05
Merged-chr3-172516947-2	chr3	172516736	172517191	+	0.000	0.000	55.4	25.0	2.22	1.51e-07
Merged-chr3-172607671-4	chr3	172607318	172608048	+	0.000	0.000	41.6	20.0	2.08	2.54e-05
Merged-chr3-172635745-2	chr3	172635559	172635936	+	0.000	0.000	87.3	42.0	2.08	8.64e-10
Merged-chr3-172691511-2	chr3	172691374	172691656	+	0.000	0.000	12.9	2.0	6.47	1.36e-06
Merged-chr3-172708112-2	chr3	172707996	172708253	+	0.000	0.000	24.0	7.0	3.43	3.89e-07
Merged-chr3-173892761-2	chr3	173892551	173892945	+	0.000	0.000	76.7	41.0	1.87	6.51e-07
Merged-chr3-173909330-2	chr3	173909076	173909552	+	0.000	0.000	37.0	0.5	73.91	2.37e-53
Merged-chr3-174016328-2	chr3	174016005	174016586	+	0.000	0.000	40.7	18.0	2.26	5.34e-06
Merged-chr3-174359864-2	chr3	174359706	174360056	+	0.000	0.000	10.2	0.5	20.33	1.63e-10
Merged-chr3-175351855-2	chr3	175351698	175352032	+	0.000	0.000	21.2	6.0	3.54	1.46e-06
Merged-chr3-177195529-2	chr3	177195420	177195641	+	0.000	0.000	18.5	3.0	6.16	3.57e-09
Merged-chr3-177197170-1	chr3	177197084	177197256	+	0.000	0.000	12.9	3.0	4.31	7.14e-05
Merged-chr3-177199110-2	chr3	177198930	177199315	+	0.000	0.000	66.5	18.0	3.70	2.69e-18
Merged-chr3-177338028-2	chr3	177337859	177338201	+	0.000	0.000	10.2	0.5	20.33	1.63e-10
Merged-chr3-177704075-2	chr3	177703934	177704238	+	0.000	0.000	22.6	8.0	2.83	3.34e-05
Merged-chr3-177827703-2	chr3	177827576	177827821	+	0.000	0.000	7.4	1.0	7.39	8.32e-05
Merged-chr3-178117864-2	chr3	178117735	178117990	+	0.000	0.000	10.2	2.0	5.08	4.65e-05
Merged-chr3-179589320-2	chr3	179589114	179589499	+	0.000	0.000	34.2	0.5	68.37	1.20e-49
Merged-chr3-180870163-2	chr3	180870051	180870262	+	0.000	0.000	7.4	1.0	7.39	8.32e-05
Merged-chr3-182969445-2	chr3	182969309	182969588	+	0.000	0.000	12.9	3.0	4.31	7.14e-05
Merged-chr3-183124072-2	chr3	183123840	183124321	+	0.000	0.000	68.4	12.0	5.70	7.26e-29
Merged-chr3-183189083-2	chr3	183188954	183189212	+	0.000	0.000	12.9	2.5	5.17	1.26e-05
Merged-chr3-183278653-2	chr3	183278478	183278916	+	0.000	0.000	12.0	2.0	6.01	1.36e-06
Merged-chr3-183391072-2	chr3	183390931	183391243	+	0.000	0.000	12.9	0.5	25.87	3.09e-13
Merged-chr3-183554592-2	chr3	183554410	183554779	+	0.000	0.000	32.3	9.0	3.59	2.21e-09
Merged-chr3-184373699-1	chr3	184373598	184373800	+	0.000	0.000	10.2	1.0	10.16	1.11e-07
Merged-chr3-184399635-2	chr3	184399529	184399746	+	0.000	0.000	8.3	1.0	8.31	1.02e-05
Merged-chr3-184441383-2	chr3	184441248	184441534	+	0.000	0.000	6.5	0.5	12.93	1.32e-05
Merged-chr3-184603055-2	chr3	184602911	184603181	+	0.000	0.000	11.1	2.0	5.54	8.31e-06
Merged-chr3-184607510-2	chr3	184607402	184607617	+	0.000	0.000	18.5	4.0	4.62	2.48e-07
Merged-chr3-185216688-2	chr3	185216519	185216869	+	0.000	0.000	20.3	7.0	2.90	4.44e-05
Merged-chr3-185290474-2	chr3	185290319	185290621	+	0.000	0.000	11.1	0.5	22.17	7.42e-12
Merged-chr3-185351994-2	chr3	185351661	185352235	+	0.000	0.000	25.9	8.0	3.23	1.17e-06
Merged-chr3-185605805-2	chr3	185605649	185605966	+	0.000	0.000	17.6	2.0	8.78	5.61e-11
Merged-chr3-185764791-2	chr3	185764576	185764970	+	0.000	0.000	51.7	28.0	1.85	6.03e-05
Merged-chr3-186225812-2	chr3	186225600	186226043	+	0.000	0.000	38.8	3.0	12.93	1.39e-28
Merged-chr3-186965280-2	chr3	186965158	186965391	+	0.000	0.000	8.3	0.5	16.63	5.88e-08
Merged-chr3-187012855-2	chr3	187012654	187013048	+	0.000	0.000	95.2	25.5	3.73	4.64e-26
Merged-chr3-187041000-2	chr3	187040857	187041098	+	0.000	0.000	12.0	1.0	12.01	8.32e-10
Merged-chr3-187132873-2	chr3	187132731	187133045	+	0.000	0.000	11.1	0.5	22.17	7.42e-12
Merged-chr3-187986705-2	chr3	187986427	187986983	+	0.000	0.000	240.2	136.0	1.77	5.42e-16
Merged-chr3-188153799-7	chr3	188153186	188154465	+	0.000	0.000	182.5	121.0	1.51	1.44e-07
Merged-chr3-188286288-2	chr3	188286041	188286530	+	0.000	0.000	167.2	96.0	1.74	3.42e-11
Merged-chr3-188297110-3	chr3	188296753	188297487	+	0.000	0.000	75.8	42.0	1.80	2.82e-06
Merged-chr3-188344158-1	chr3	188344054	188344263	+	0.000	0.000	6.5	0.5	12.93	1.32e-05
Merged-chr3-188438189-2	chr3	188438016	188438369	+	0.000	0.000	46.2	16.0	2.89	7.56e-10
Merged-chr3-188507406-2	chr3	188507144	188507676	+	0.000	0.000	134.4	50.0	2.69	7.04e-23
Merged-chr3-188579219-2	chr3	188579013	188579416	+	0.000	0.000	17.6	2.0	8.78	5.61e-11
Merged-chr3-188683287-2	chr3	188683006	188683551	+	0.000	0.000	49.9	11.0	4.54	3.75e-17
Merged-chr3-189041721-2	chr3	189041529	189041900	+	0.000	0.000	16.6	5.0	3.33	6.90e-05
Merged-chr3-189186297-1	chr3	189186177	189186417	+	0.000	0.000	6.5	0.5	12.93	1.32e-05
Merged-chr3-189710817-2	chr3	189710609	189711027	+	0.000	0.000	130.3	65.0	2.00	8.58e-13
Merged-chr3-190004859-1	chr3	190004764	190004954	+	0.000	0.000	10.2	0.5	20.33	1.63e-10
Merged-chr3-190012567-4	chr3	190012264	190012886	+	0.000	0.000	82.7	37.0	2.23	1.26e-10
Merged-chr3-190180514-2	chr3	190180355	190180696	+	0.000	0.000	39.7	7.0	5.68	4.92e-17
Merged-chr3-190230105-3	chr3	190229843	190230442	+	0.000	0.000	41.6	6.0	6.93	6.93e-21
Merged-chr3-190232061-3	chr3	190231783	190232315	+	0.000	0.000	89.6	53.0	1.69	4.00e-06
Merged-chr3-190345307-2	chr3	190345043	190345575	+	0.000	0.000	96.1	42.5	2.26	1.32e-12
Merged-chr3-190585988-2	chr3	190585820	190586175	+	0.000	0.000	73.9	39.0	1.90	7.56e-07
Merged-chr3-190858941-2	chr3	190858835	190859044	+	0.000	0.000	12.0	3.0	4.00	7.14e-05
Merged-chr3-191334179-1	chr3	191334083	191334275	+	0.000	0.000	9.2	0.5	18.48	3.26e-09
Merged-chr3-192409533-2	chr3	192409345	192409716	+	0.000	0.000	39.7	14.0	2.84	3.12e-08
Merged-chr3-192819211-4	chr3	192818897	192819505	+	0.000	0.000	83.1	32.0	2.60	4.37e-14
Merged-chr3-193392135-2	chr3	193391908	193392366	+	0.000	0.000	48.0	20.0	2.40	7.83e-08
Merged-chr3-193620823-2	chr3	193620705	193620952	+	0.000	0.000	7.4	1.0	7.39	8.32e-05
Merged-chr3-193832303-1	chr3	193832175	193832431	+	0.000	0.000	6.5	0.5	12.93	1.32e-05
Merged-chr3-194134070-4	chr3	194133636	194134507	+	0.000	0.000	186.6	100.5	1.86	1.60e-14
Merged-chr3-194137708-1	chr3	194137616	194137800	+	0.000	0.000	25.9	9.5	2.72	2.09e-05
Merged-chr3-194346793-2	chr3	194346515	194346971	+	0.000	0.000	23.1	6.0	3.85	1.01e-07
Merged-chr3-194518832-1	chr3	194518727	194518938	+	0.000	0.000	8.3	0.5	16.63	5.88e-08
Merged-chr3-194572508-2	chr3	194572205	194572788	+	0.000	0.000	121.5	79.0	1.54	6.88e-06
Merged-chr3-194573356-2	chr3	194573227	194573500	+	0.000	0.000	44.3	2.0	22.17	9.37e-43
Merged-chr3-194808859-2	chr3	194808575	194809139	+	0.000	0.000	143.7	53.5	2.69	3.42e-24
Merged-chr3-194833722-2	chr3	194833533	194833909	+	0.000	0.000	101.6	58.0	1.75	2.00e-07
Merged-chr3-195029114-2	chr3	195028851	195029369	+	0.000	0.000	133.5	68.5	1.95	3.41e-12
Merged-chr3-195031101-2	chr3	195030796	195031395	+	0.000	0.000	228.7	145.0	1.58	1.21e-10
Merged-chr3-195080268-2	chr3	195080079	195080465	+	0.000	0.000	27.7	6.5	4.26	1.59e-09
Merged-chr3-195129816-2	chr3	195129548	195130117	+	0.000	0.000	44.3	6.0	7.39	1.86e-23
Merged-chr3-195166081-2	chr3	195165936	195166240	+	0.000	0.000	27.7	4.0	6.93	3.53e-14
Merged-chr3-195248547-1	chr3	195248405	195248689	+	0.000	0.000	6.5	0.5	12.93	1.32e-05
Merged-chr3-195757570-3	chr3	195757177	195758006	+	0.000	0.000	53.6	18.5	2.90	4.73e-11
Merged-chr3-195804592-1	chr3	195804448	195804736	+	0.000	0.000	7.4	0.5	14.78	9.40e-07
Merged-chr3-196232675-1	chr3	196232549	196232801	+	0.000	0.000	6.5	0.5	12.93	1.32e-05
Merged-chr3-196238953-2	chr3	196238808	196239052	+	0.000	0.000	8.3	0.5	16.63	5.88e-08
Merged-chr3-196775229-2	chr3	196775056	196775400	+	0.000	0.000	41.6	17.0	2.45	5.78e-07
Merged-chr3-197204922-2	chr3	197204776	197205081	+	0.000	0.000	17.6	5.0	3.51	1.99e-05
Merged-chr3-197210023-2	chr3	197209801	197210199	+	0.000	0.000	12.0	1.0	12.01	8.32e-10
Merged-chr3-197240134-3	chr3	197239832	197240437	+	0.000	0.000	174.6	52.0	3.36	2.22e-40
Merged-chr3-197309931-4	chr3	197309550	197310292	+	0.000	0.000	62.8	22.0	2.86	2.30e-12
Merged-chr3-197466582-4	chr3	197466282	197466903	+	0.000	0.000	36.0	10.5	3.43	5.96e-10
Merged-chr3-197525860-2	chr3	197525709	197525995	+	0.000	0.000	10.2	1.0	10.16	1.11e-07
Merged-chr3-197791470-4	chr3	197791074	197791980	+	0.000	0.000	104.4	66.0	1.58	9.46e-06
Merged-chr3-197896642-1	chr3	197896510	197896774	+	0.000	0.000	7.4	0.5	14.78	9.40e-07
Merged-chr3-197913073-2	chr3	197912854	197913314	+	0.000	0.000	33.3	11.0	3.02	6.56e-08
Merged-chr3-197957250-2	chr3	197957109	197957349	+	0.000	0.000	17.6	5.5	3.19	6.32e-05
Merged-chr4-699577-2	chr4	699388	699755	+	0.000	0.000	61.0	31.0	1.97	2.51e-06
Merged-chr4-726533-2	chr4	726313	726740	+	0.000	0.000	46.2	20.0	2.31	4.54e-07
Merged-chr4-879886-2	chr4	879733	880068	+	0.000	0.000	16.6	0.5	33.26	4.42e-19
Merged-chr4-924255-2	chr4	924134	924386	+	0.000	0.000	22.2	3.0	7.39	1.60e-12
Merged-chr4-924906-3	chr4	924622	925183	+	0.000	0.000	88.7	13.0	6.82	1.52e-42
Merged-chr4-992750-2	chr4	992549	992957	+	0.000	0.000	49.9	19.5	2.56	1.48e-08
Merged-chr4-1026403-2	chr4	1026237	1026548	+	0.000	0.000	30.5	6.0	5.08	2.56e-12
Merged-chr4-1047754-1	chr4	1047660	1047848	+	0.000	0.000	17.6	3.0	5.85	2.16e-08
Merged-chr4-1048885-2	chr4	1048681	1049065	+	0.000	0.000	85.9	49.0	1.75	1.97e-06
Merged-chr4-1187395-1	chr4	1187287	1187503	+	0.000	0.000	7.4	1.0	7.39	8.32e-05
Merged-chr4-2282221-2	chr4	2282114	2282354	+	0.000	0.000	12.9	3.0	4.31	7.14e-05
Merged-chr4-2285565-2	chr4	2285371	2285759	+	0.000	0.000	90.1	42.5	2.12	1.57e-10
Merged-chr4-2487781-1	chr4	2487690	2487873	+	0.000	0.000	11.1	0.5	22.17	7.42e-12
Merged-chr4-2746357-2	chr4	2746074	2746651	+	0.000	0.000	220.8	59.0	3.74	5.50e-58
Merged-chr4-3010137-2	chr4	3009908	3010278	+	0.000	0.000	13.9	2.0	6.93	2.07e-07
Merged-chr4-3010791-2	chr4	3010613	3011022	+	0.000	0.000	17.6	4.0	4.39	1.13e-06
Merged-chr4-3116087-1	chr4	3116000	3116174	+	0.000	0.000	7.4	0.5	14.78	9.40e-07
Merged-chr4-3355394-2	chr4	3355160	3355617	+	0.000	0.000	33.3	7.0	4.75	1.02e-12
Merged-chr4-3385122-1	chr4	3385010	3385235	+	0.000	0.000	7.4	0.5	14.78	9.40e-07
Merged-chr4-3389038-2	chr4	3388890	3389186	+	0.000	0.000	35.1	14.0	2.51	1.70e-06
Merged-chr4-4492592-2	chr4	4492334	4492853	+	0.000	0.000	70.2	25.0	2.81	1.28e-13
Merged-chr4-4861216-4	chr4	4860925	4861489	+	0.000	0.000	73.0	31.0	2.35	2.32e-10
Merged-chr4-4875718-1	chr4	4875583	4875853	+	0.000	0.000	7.4	0.5	14.78	9.40e-07
Merged-chr4-5186855-3	chr4	5186551	5187156	+	0.000	0.000	41.6	15.0	2.77	2.34e-08
Merged-chr4-6523596-1	chr4	6523334	6523859	+	0.000	0.000	14.8	2.0	7.39	2.93e-08
Merged-chr4-6944400-2	chr4	6944180	6944605	+	0.000	0.000	39.7	16.0	2.48	8.32e-07
Merged-chr4-6985249-2	chr4	6985147	6985358	+	0.000	0.000	12.0	1.0	12.01	8.32e-10
Merged-chr4-7037605-2	chr4	7037497	7037711	+	0.000	0.000	8.3	1.0	8.31	1.02e-05
Merged-chr4-7557663-2	chr4	7557466	7557851	+	0.000	0.000	17.6	4.0	4.39	1.13e-06
Merged-chr4-7699210-2	chr4	7698977	7699376	+	0.000	0.000	18.5	3.0	6.16	3.57e-09
Merged-chr4-7700216-2	chr4	7700091	7700345	+	0.000	0.000	9.2	0.5	18.48	3.26e-09
Merged-chr4-7829033-2	chr4	7828910	7829218	+	0.000	0.000	18.0	6.0	3.00	5.69e-05
Merged-chr4-7852996-2	chr4	7852873	7853089	+	0.000	0.000	12.9	2.0	6.47	1.36e-06
Merged-chr4-7910300-2	chr4	7910143	7910471	+	0.000	0.000	28.6	4.5	6.36	8.40e-14
Merged-chr4-7934204-4	chr4	7933944	7934491	+	0.000	0.000	33.3	14.0	2.38	1.07e-05
Merged-chr4-7958562-1	chr4	7958488	7958637	+	0.000	0.000	10.2	0.5	20.33	1.63e-10
Merged-chr4-7965477-2	chr4	7965255	7965700	+	0.000	0.000	105.3	39.5	2.67	4.52e-18
Merged-chr4-7968113-2	chr4	7967895	7968325	+	0.000	0.000	115.0	44.5	2.58	9.50e-19
Merged-chr4-7978110-4	chr4	7977844	7978378	+	0.000	0.000	29.6	7.0	4.22	4.32e-10
Merged-chr4-7980249-2	chr4	7980128	7980404	+	0.000	0.000	11.1	2.0	5.54	8.31e-06
Merged-chr4-8100108-2	chr4	8099883	8100325	+	0.000	0.000	20.3	6.0	3.39	5.18e-06
Merged-chr4-8185418-2	chr4	8185289	8185550	+	0.000	0.000	37.0	15.0	2.46	2.99e-06
Merged-chr4-8200146-2	chr4	8199991	8200298	+	0.000	0.000	49.4	12.0	4.12	1.01e-15
Merged-chr4-8201662-1	chr4	8201578	8201746	+	0.000	0.000	15.7	3.0	5.24	6.70e-07
Merged-chr4-8228706-2	chr4	8228401	8228994	+	0.000	0.000	47.6	19.5	2.44	9.39e-08
Merged-chr4-8238744-2	chr4	8238606	8239000	+	0.000	0.000	27.7	9.0	3.08	9.64e-07
Merged-chr4-8260871-2	chr4	8260648	8261153	+	0.000	0.000	23.1	8.0	2.89	1.14e-05
Merged-chr4-8419755-2	chr4	8419536	8419941	+	0.000	0.000	9.2	1.0	9.24	1.13e-06
Merged-chr4-8534342-2	chr4	8534206	8534496	+	0.000	0.000	27.3	1.5	18.17	1.23e-24
Merged-chr4-8660723-2	chr4	8660521	8660907	+	0.000	0.000	21.2	5.0	4.25	8.11e-08
Merged-chr4-10096584-4	chr4	10096154	10097011	+	0.000	0.000	247.6	123.5	2.00	9.62e-23
Merged-chr4-10584265-2	chr4	10584045	10584523	+	0.000	0.000	56.4	17.5	3.22	2.07e-13
Merged-chr4-10647927-2	chr4	10647735	10648086	+	0.000	0.000	10.6	0.5	21.25	1.63e-10
Merged-chr4-10987287-2	chr4	10987122	10987420	+	0.000	0.000	7.4	0.5	14.78	9.40e-07
Merged-chr4-11913110-2	chr4	11912943	11913297	+	0.000	0.000	49.9	22.0	2.27	4.87e-07
Merged-chr4-11977013-2	chr4	11976886	11977152	+	0.000	0.000	9.2	0.5	18.48	3.26e-09
Merged-chr4-12054169-2	chr4	12053958	12054367	+	0.000	0.000	19.4	3.0	6.47	5.59e-10
Merged-chr4-12270822-2	chr4	12270556	12271080	+	0.000	0.000	45.3	18.5	2.45	1.35e-07
Merged-chr4-13525168-2	chr4	13525001	13525354	+	0.000	0.000	12.0	2.0	6.01	1.36e-06
Merged-chr4-14727256-2	chr4	14727097	14727401	+	0.000	0.000	10.2	2.0	5.08	4.65e-05
Merged-chr4-14856460-4	chr4	14856090	14856818	+	0.000	0.000	176.9	66.0	2.68	3.03e-29
Merged-chr4-15046597-2	chr4	15046432	15046757	+	0.000	0.000	25.9	9.0	2.87	8.65e-06
Merged-chr4-15057903-1	chr4	15057777	15058029	+	0.000	0.000	11.1	0.5	22.17	7.42e-12
Merged-chr4-15717283-2	chr4	15717092	15717473	+	0.000	0.000	42.5	22.0	1.93	9.58e-05
Merged-chr4-15779591-2	chr4	15779451	15779773	+	0.000	0.000	12.9	2.0	6.47	1.36e-06
Merged-chr4-15920937-2	chr4	15920780	15921100	+	0.000	0.000	25.9	8.0	3.23	1.17e-06
Merged-chr4-16706460-2	chr4	16706343	16706593	+	0.000	0.000	13.9	2.0	6.93	2.07e-07
Merged-chr4-17189550-2	chr4	17189423	17189657	+	0.000	0.000	9.2	0.5	18.48	3.26e-09
Merged-chr4-17494393-2	chr4	17494201	17494609	+	0.000	0.000	50.8	27.0	1.88	4.76e-05
Merged-chr4-17580455-2	chr4	17580282	17580621	+	0.000	0.000	41.6	11.0	3.78	3.36e-12
Merged-chr4-19539362-2	chr4	19539236	19539499	+	0.000	0.000	7.4	1.0	7.39	8.32e-05
Merged-chr4-19983058-4	chr4	19982601	19983554	+	0.000	0.000	116.9	77.0	1.52	2.07e-05
Merged-chr4-19987952-2	chr4	19987797	19988107	+	0.000	0.000	40.7	10.0	4.07	7.34e-13
Merged-chr4-20193321-2	chr4	20193136	20193493	+	0.000	0.000	33.3	8.0	4.16	3.19e-11
Merged-chr4-20248277-2	chr4	20248128	20248433	+	0.000	0.000	35.1	16.0	2.19	2.69e-05
Merged-chr4-20279431-2	chr4	20279222	20279630	+	0.000	0.000	16.6	1.0	16.63	1.87e-14
Merged-chr4-20438694-2	chr4	20438541	20438859	+	0.000	0.000	18.5	2.0	9.24	6.19e-12
Merged-chr4-20456626-3	chr4	20456376	20456884	+	0.000	0.000	47.1	23.0	2.05	7.52e-06
Merged-chr4-20992446-4	chr4	20992015	20992819	+	0.000	0.000	28.6	5.0	5.73	9.93e-13
Merged-chr4-22475201-2	chr4	22475046	22475350	+	0.000	0.000	22.2	6.0	3.70	3.91e-07
Merged-chr4-22501562-2	chr4	22501379	22501750	+	0.000	0.000	122.9	77.0	1.60	1.36e-06
Merged-chr4-22690858-2	chr4	22690758	22690957	+	0.000	0.000	8.3	1.0	8.31	1.02e-05
Merged-chr4-24593873-2	chr4	24593730	24594054	+	0.000	0.000	11.1	0.5	22.17	7.42e-12
Merged-chr4-25652540-2	chr4	25652264	25652964	+	0.000	0.000	41.6	6.0	6.93	6.93e-21
Merged-chr4-25657954-2	chr4	25657851	25658058	+	0.000	0.000	7.4	1.0	7.39	8.32e-05
Merged-chr4-26346330-2	chr4	26346127	26346522	+	0.000	0.000	24.9	0.5	49.89	5.83e-32
Merged-chr4-30767320-2	chr4	30767198	30767439	+	0.000	0.000	11.1	2.0	5.54	8.31e-06
Merged-chr4-30975357-2	chr4	30975240	30975488	+	0.000	0.000	8.3	1.0	8.31	1.02e-05
Merged-chr4-37665789-2	chr4	37665535	37666041	+	0.000	0.000	70.2	43.0	1.63	9.58e-05
Merged-chr4-37890122-2	chr4	37889954	37890285	+	0.000	0.000	21.2	4.0	5.31	1.92e-09
Merged-chr4-38035212-2	chr4	38034954	38035565	+	0.000	0.000	41.6	8.0	5.20	1.32e-16
Merged-chr4-38075546-2	chr4	38075286	38075800	+	0.000	0.000	113.6	17.0	6.68	2.39e-53
Merged-chr4-38079181-2	chr4	38079032	38079331	+	0.000	0.000	55.4	23.0	2.41	1.07e-08
Merged-chr4-38082990-4	chr4	38082584	38083360	+	0.000	0.000	156.1	31.0	5.04	2.58e-57
Merged-chr4-38089197-2	chr4	38089032	38089367	+	0.000	0.000	24.0	9.0	2.67	2.45e-05
Merged-chr4-38100065-4	chr4	38099744	38100391	+	0.000	0.000	71.1	17.0	4.18	1.46e-22
Merged-chr4-38145943-2	chr4	38145727	38146188	+	0.000	0.000	49.9	18.0	2.77	1.25e-09
Merged-chr4-38562946-2	chr4	38562679	38563216	+	0.000	0.000	103.0	45.0	2.29	9.68e-14
Merged-chr4-38577623-2	chr4	38577460	38577804	+	0.000	0.000	16.6	3.0	5.54	1.24e-07
Merged-chr4-38673105-3	chr4	38672719	38673427	+	0.000	0.000	46.7	21.0	2.22	1.63e-06
Merged-chr4-38752524-2	chr4	38752334	38752803	+	0.000	0.000	16.6	4.0	4.16	4.89e-06
Merged-chr4-38788514-2	chr4	38788329	38788678	+	0.000	0.000	21.2	1.0	21.25	7.54e-21
Merged-chr4-38867628-2	chr4	38867349	38867919	+	0.000	0.000	108.6	72.0	1.51	4.54e-05
Merged-chr4-39044700-5	chr4	39044357	39045103	+	0.000	0.000	93.8	58.0	1.62	1.42e-05
Merged-chr4-39228098-2	chr4	39227964	39228232	+	0.000	0.000	18.5	5.0	3.70	5.42e-06
Merged-chr4-39259731-1	chr4	39259619	39259843	+	0.000	0.000	12.9	2.0	6.47	1.36e-06
Merged-chr4-39614961-2	chr4	39614826	39615110	+	0.000	0.000	24.0	9.0	2.67	2.45e-05
Merged-chr4-39808471-1	chr4	39808329	39808613	+	0.000	0.000	6.5	0.5	12.93	1.32e-05
Merged-chr4-39822639-2	chr4	39822504	39822786	+	0.000	0.000	17.6	1.0	17.55	1.09e-15
Merged-chr4-40039144-2	chr4	40038863	40039419	+	0.000	0.000	73.0	40.0	1.82	3.36e-06
Merged-chr4-40150078-2	chr4	40149938	40150226	+	0.000	0.000	18.5	6.0	3.08	5.69e-05
Merged-chr4-40173689-2	chr4	40173379	40173913	+	0.000	0.000	12.0	3.0	4.00	7.14e-05
Merged-chr4-41064562-2	chr4	41064251	41064817	+	0.000	0.000	20.3	3.0	6.78	8.31e-11
Merged-chr4-41072154-1	chr4	41072020	41072288	+	0.000	0.000	7.4	0.5	14.78	9.40e-07
Merged-chr4-41156785-2	chr4	41156638	41156959	+	0.000	0.000	51.7	28.0	1.85	6.03e-05
Merged-chr4-48322904-2	chr4	48322713	48323145	+	0.000	0.000	17.6	4.0	4.39	1.13e-06
Merged-chr4-52052587-2	chr4	52052459	52052717	+	0.000	0.000	17.6	3.0	5.85	2.16e-08
Merged-chr4-52933974-2	chr4	52933838	52934156	+	0.000	0.000	12.9	0.5	25.87	3.09e-13
Merged-chr4-53705563-2	chr4	53705378	53705761	+	0.000	0.000	39.7	9.0	4.41	1.28e-13
Merged-chr4-53914461-2	chr4	53914222	53914728	+	0.000	0.000	73.0	44.0	1.66	6.63e-05
Merged-chr4-54063441-2	chr4	54063257	54063623	+	0.000	0.000	68.4	28.0	2.44	1.19e-10
Merged-chr4-54064763-2	chr4	54064483	54065085	+	0.000	0.000	82.7	41.5	1.99	1.89e-08
Merged-chr4-54277298-4	chr4	54277023	54277569	+	0.000	0.000	67.4	22.0	3.07	9.87e-15
Merged-chr4-54319107-1	chr4	54318978	54319237	+	0.000	0.000	8.3	0.5	16.63	5.88e-08
Merged-chr4-55075949-2	chr4	55075840	55076074	+	0.000	0.000	22.6	6.5	3.48	1.42e-06
Merged-chr4-55247674-2	chr4	55247486	55247832	+	0.000	0.000	8.3	1.0	8.31	1.02e-05
Merged-chr4-55338178-2	chr4	55338007	55338327	+	0.000	0.000	22.2	6.0	3.70	3.91e-07
Merged-chr4-55398256-1	chr4	55398159	55398353	+	0.000	0.000	14.8	1.0	14.78	4.52e-12
Merged-chr4-55525023-2	chr4	55524901	55525155	+	0.000	0.000	9.2	1.0	9.24	1.13e-06
Merged-chr4-55948174-2	chr4	55947893	55948472	+	0.000	0.000	124.7	75.0	1.66	1.41e-07
Merged-chr4-56370619-2	chr4	56370464	56370799	+	0.000	0.000	13.9	2.0	6.93	2.07e-07
Merged-chr4-56372956-2	chr4	56372756	56373109	+	0.000	0.000	10.6	2.0	5.31	4.65e-05
Merged-chr4-56613637-2	chr4	56613477	56613803	+	0.000	0.000	11.1	0.5	22.17	7.42e-12
Merged-chr4-56674515-2	chr4	56674361	56674647	+	0.000	0.000	10.2	1.0	10.16	1.11e-07
Merged-chr4-56768520-2	chr4	56768354	56768629	+	0.000	0.000	11.1	1.0	11.09	1.00e-08
Merged-chr4-57051306-2	chr4	57051175	57051442	+	0.000	0.000	28.6	6.0	4.77	6.28e-11
Merged-chr4-57053768-2	chr4	57053534	57054024	+	0.000	0.000	66.5	31.0	2.15	3.13e-08
Merged-chr4-57071494-2	chr4	57071359	57071660	+	0.000	0.000	7.4	0.5	14.78	9.40e-07
Merged-chr4-57104890-2	chr4	57104774	57105011	+	0.000	0.000	12.0	1.0	12.01	8.32e-10
Merged-chr4-69095513-2	chr4	69095242	69095744	+	0.000	0.000	30.5	13.0	2.35	3.79e-05
Merged-chr4-69788153-2	chr4	69787914	69788410	+	0.000	0.000	59.1	29.0	2.04	6.70e-07
Merged-chr4-70183846-2	chr4	70183727	70183940	+	0.000	0.000	7.4	1.0	7.39	8.32e-05
Merged-chr4-70715239-1	chr4	70715107	70715372	+	0.000	0.000	6.5	0.5	12.93	1.32e-05
Merged-chr4-72418609-2	chr4	72418410	72418821	+	0.000	0.000	66.5	39.0	1.71	5.07e-05
Merged-chr4-72569938-2	chr4	72569709	72570200	+	0.000	0.000	38.8	8.0	4.85	1.67e-14
Merged-chr4-72768072-2	chr4	72767936	72768250	+	0.000	0.000	14.8	3.0	4.93	3.40e-06
Merged-chr4-73500571-2	chr4	73500401	73500736	+	0.000	0.000	12.9	1.0	12.93	8.32e-10
Merged-chr4-73722120-2	chr4	73721943	73722290	+	0.000	0.000	99.3	31.0	3.20	2.35e-22
Merged-chr4-73723222-2	chr4	73723059	73723402	+	0.000	0.000	75.3	15.0	5.02	2.47e-28
Merged-chr4-73726159-2	chr4	73725956	73726361	+	0.000	0.000	139.5	64.0	2.18	3.50e-16
Merged-chr4-73727863-2	chr4	73727683	73728020	+	0.000	0.000	47.1	18.0	2.62	9.31e-09
Merged-chr4-73734833-2	chr4	73734708	73734970	+	0.000	0.000	19.4	0.5	38.80	9.51e-24
Merged-chr4-73735371-2	chr4	73735194	73735550	+	0.000	0.000	47.1	20.0	2.36	1.90e-07
Merged-chr4-73742968-2	chr4	73742859	73743104	+	0.000	0.000	16.2	2.0	8.08	4.80e-10
Merged-chr4-73743470-2	chr4	73743251	73743624	+	0.000	0.000	31.0	0.5	61.90	2.13e-42
Merged-chr4-73744294-5	chr4	73743860	73744707	+	0.000	0.000	90.5	6.0	15.09	1.93e-71
Merged-chr4-73862491-2	chr4	73862384	73862599	+	0.000	0.000	7.4	1.0	7.39	8.32e-05
Merged-chr4-73869305-2	chr4	73868989	73869598	+	0.000	0.000	130.7	43.5	3.01	2.99e-26
Merged-chr4-73872436-6	chr4	73871701	73873204	+	0.000	0.000	310.9	78.5	3.96	1.28e-86
Merged-chr4-74032225-2	chr4	74032072	74032375	+	0.000	0.000	27.7	4.0	6.93	3.53e-14
Merged-chr4-74035740-1	chr4	74035595	74035886	+	0.000	0.000	21.2	3.5	6.07	1.87e-10
Merged-chr4-74038750-2	chr4	74038453	74039064	+	0.000	0.000	110.4	39.0	2.83	1.16e-20
Merged-chr4-74039515-1	chr4	74039399	74039631	+	0.000	0.000	14.8	3.0	4.93	3.40e-06
Merged-chr4-74044868-2	chr4	74044701	74045037	+	0.000	0.000	24.0	8.0	3.00	3.73e-06
Merged-chr4-74087664-2	chr4	74087506	74087858	+	0.000	0.000	12.9	0.5	25.87	3.09e-13
Merged-chr4-74096628-4	chr4	74096270	74096966	+	0.000	0.000	114.1	7.0	16.30	8.37e-94
Merged-chr4-74097919-3	chr4	74097622	74098256	+	0.000	0.000	72.1	6.0	12.01	4.69e-51
Merged-chr4-74099242-4	chr4	74098929	74099567	+	0.000	0.000	121.0	60.5	2.00	5.05e-12
Merged-chr4-74104339-2	chr4	74104199	74104467	+	0.000	0.000	22.2	3.0	7.39	1.60e-12
Merged-chr4-74108934-2	chr4	74108854	74109025	+	0.000	0.000	16.2	3.0	5.39	1.24e-07
Merged-chr4-74109629-6	chr4	74109096	74110166	+	0.000	0.000	180.2	101.0	1.78	9.16e-13
Merged-chr4-74117182-2	chr4	74116955	74117437	+	0.000	0.000	122.4	42.0	2.91	9.59e-24
Merged-chr4-74224011-2	chr4	74223862	74224166	+	0.000	0.000	21.2	6.0	3.54	1.46e-06
Merged-chr4-74398228-1	chr4	74398109	74398347	+	0.000	0.000	6.5	0.5	12.93	1.32e-05
Merged-chr4-74535689-2	chr4	74535579	74535808	+	0.000	0.000	12.0	3.0	4.00	7.14e-05
Merged-chr4-74539602-2	chr4	74539436	74539767	+	0.000	0.000	61.0	27.0	2.26	3.06e-08
Merged-chr4-74546238-2	chr4	74546018	74546462	+	0.000	0.000	95.2	45.0	2.11	5.88e-11
Merged-chr4-74578530-2	chr4	74578414	74578642	+	0.000	0.000	8.3	0.5	16.63	5.88e-08
Merged-chr4-75710387-2	chr4	75710172	75710534	+	0.000	0.000	8.3	0.5	16.63	5.88e-08
Merged-chr4-75881944-2	chr4	75881807	75882095	+	0.000	0.000	14.8	3.0	4.93	3.40e-06
Merged-chr4-76011896-2	chr4	76011689	76012089	+	0.000	0.000	15.7	2.0	7.85	3.87e-09
Merged-chr4-76023581-2	chr4	76023403	76023775	+	0.000	0.000	38.8	3.0	12.93	1.39e-28
Merged-chr4-76028542-2	chr4	76028320	76028782	+	0.000	0.000	22.6	2.0	11.32	5.53e-16
Merged-chr4-76036167-2	chr4	76035931	76036404	+	0.000	0.000	74.8	32.0	2.34	1.59e-10
Merged-chr4-76256991-2	chr4	76256836	76257148	+	0.000	0.000	7.9	0.5	15.71	9.40e-07
Merged-chr4-76988931-1	chr4	76988830	76989032	+	0.000	0.000	6.5	0.5	12.93	1.32e-05
Merged-chr4-77007519-2	chr4	77007251	77007758	+	0.000	0.000	158.9	83.5	1.90	2.60e-13
Merged-chr4-79650943-2	chr4	79650729	79651158	+	0.000	0.000	146.9	50.0	2.94	2.78e-28
Merged-chr4-79652380-2	chr4	79652231	79652537	+	0.000	0.000	27.7	11.0	2.52	3.27e-05
Merged-chr4-80076853-1	chr4	80076776	80076931	+	0.000	0.000	10.2	0.5	20.33	1.63e-10
Merged-chr4-80173591-2	chr4	80173411	80173787	+	0.000	0.000	90.5	49.0	1.85	9.89e-08
Merged-chr4-80184784-2	chr4	80184679	80184915	+	0.000	0.000	12.5	1.0	12.47	8.32e-10
Merged-chr4-80238757-1	chr4	80238680	80238834	+	0.000	0.000	12.9	2.0	6.47	1.36e-06
Merged-chr4-80265762-2	chr4	80265485	80266034	+	0.000	0.000	100.2	66.0	1.52	5.86e-05
Merged-chr4-80471901-2	chr4	80471804	80472028	+	0.000	0.000	8.3	1.0	8.31	1.02e-05
Merged-chr4-82353200-1	chr4	82353095	82353306	+	0.000	0.000	6.5	0.5	12.93	1.32e-05
Merged-chr4-82989687-2	chr4	82989474	82989819	+	0.000	0.000	9.2	1.5	6.16	2.77e-05
Merged-chr4-85475183-4	chr4	85474830	85475572	+	0.000	0.000	98.9	32.5	3.04	1.77e-20
Merged-chr4-85478752-2	chr4	85478626	85478901	+	0.000	0.000	23.1	6.0	3.85	1.01e-07
Merged-chr4-85498445-2	chr4	85498153	85498659	+	0.000	0.000	15.7	4.0	3.93	1.99e-05
Merged-chr4-85514341-1	chr4	85514228	85514455	+	0.000	0.000	6.5	0.5	12.93	1.32e-05
Merged-chr4-85557402-2	chr4	85557255	85557550	+	0.000	0.000	6.5	0.5	12.93	1.32e-05
Merged-chr4-87120339-1	chr4	87120204	87120474	+	0.000	0.000	9.2	1.0	9.24	1.13e-06
Merged-chr4-88010575-1	chr4	88010488	88010663	+	0.000	0.000	8.3	1.0	8.31	1.02e-05
Merged-chr4-88705973-2	chr4	88705864	88706098	+	0.000	0.000	8.3	0.5	16.63	5.88e-08
Merged-chr4-88792649-2	chr4	88792330	88792831	+	0.000	0.000	20.8	1.0	20.79	1.59e-19
Merged-chr4-89101499-2	chr4	89101382	89101636	+	0.000	0.000	8.3	0.5	16.63	5.88e-08
Merged-chr4-98483215-4	chr4	98482869	98483563	+	0.000	0.000	98.9	59.0	1.68	2.14e-06
Merged-chr4-98569023-2	chr4	98568841	98569216	+	0.000	0.000	25.9	2.0	12.93	3.17e-19
Merged-chr4-98646277-2	chr4	98646087	98646430	+	0.000	0.000	6.5	0.5	12.93	1.32e-05
Merged-chr4-99053156-2	chr4	99053046	99053284	+	0.000	0.000	10.2	2.0	5.08	4.65e-05
Merged-chr4-99983365-1	chr4	99983239	99983492	+	0.000	0.000	6.5	0.5	12.93	1.32e-05
Merged-chr4-101230960-2	chr4	101230851	101231052	+	0.000	0.000	8.3	1.0	8.31	1.02e-05
Merged-chr4-101232255-2	chr4	101232097	101232411	+	0.000	0.000	63.7	33.0	1.93	2.21e-06
Merged-chr4-102345947-1	chr4	102345825	102346070	+	0.000	0.000	8.3	0.5	16.63	5.88e-08
Merged-chr4-102501160-4	chr4	102500825	102501506	+	0.000	0.000	108.6	32.5	3.34	1.58e-25
Merged-chr4-102502269-2	chr4	102502109	102502483	+	0.000	0.000	20.3	5.0	4.07	3.45e-07
Merged-chr4-102522187-3	chr4	102521941	102522418	+	0.000	0.000	19.4	1.0	19.40	3.18e-18
Merged-chr4-102525314-2	chr4	102525188	102525451	+	0.000	0.000	9.7	1.0	9.70	1.13e-06
Merged-chr4-102553034-2	chr4	102552838	102553238	+	0.000	0.000	48.0	6.5	7.39	1.46e-25
Merged-chr4-102564510-2	chr4	102564295	102564699	+	0.000	0.000	34.2	0.5	68.37	1.20e-49
Merged-chr4-102599091-2	chr4	102598873	102599301	+	0.000	0.000	14.8	1.0	14.78	4.52e-12
Merged-chr4-102608367-2	chr4	102608225	102608527	+	0.000	0.000	22.2	2.0	11.09	5.53e-16
Merged-chr4-102608989-2	chr4	102608875	102609141	+	0.000	0.000	7.4	1.0	7.39	8.32e-05
Merged-chr4-103068059-2	chr4	103067849	103068271	+	0.000	0.000	22.2	4.0	5.54	3.46e-10
Merged-chr4-105197969-2	chr4	105197848	105198093	+	0.000	0.000	12.0	2.0	6.01	1.36e-06
Merged-chr4-105280590-3	chr4	105280280	105280882	+	0.000	0.000	26.3	7.0	3.76	2.85e-08
Merged-chr4-107741637-2	chr4	107741413	107741823	+	0.000	0.000	23.1	4.0	5.77	5.97e-11
Merged-chr4-109184764-3	chr4	109184358	109185135	+	0.000	0.000	47.1	21.0	2.24	7.18e-07
Merged-chr4-109302969-3	chr4	109302436	109303477	+	0.000	0.000	33.3	10.0	3.33	7.37e-09
Merged-chr4-109366103-4	chr4	109365822	109366417	+	0.000	0.000	72.1	43.0	1.68	3.34e-05
Merged-chr4-109846876-2	chr4	109846706	109847067	+	0.000	0.000	26.8	3.5	7.66	1.20e-14
Merged-chr4-110515803-2	chr4	110515628	110515997	+	0.000	0.000	29.1	13.0	2.24	8.94e-05
Merged-chr4-112170587-2	chr4	112170426	112170752	+	0.000	0.000	60.1	32.0	1.88	6.41e-06
Merged-chr4-112270865-2	chr4	112270748	112270982	+	0.000	0.000	8.3	0.5	16.63	5.88e-08
Merged-chr4-112273496-2	chr4	112273316	112273680	+	0.000	0.000	37.0	16.5	2.24	2.20e-05
Merged-chr4-112285103-2	chr4	112284917	112285321	+	0.000	0.000	88.7	10.0	8.87	2.76e-51
Merged-chr4-112747242-2	chr4	112747011	112747372	+	0.000	0.000	12.0	3.0	4.00	7.14e-05
Merged-chr4-112968989-1	chr4	112968872	112969106	+	0.000	0.000	6.5	0.5	12.93	1.32e-05
Merged-chr4-113916654-2	chr4	113916514	113916823	+	0.000	0.000	14.8	2.0	7.39	2.93e-08
Merged-chr4-114043289-3	chr4	114043001	114043593	+	0.000	0.000	52.7	16.0	3.29	8.19e-13
Merged-chr4-114386840-1	chr4	114386701	114386979	+	0.000	0.000	8.3	1.0	8.31	1.02e-05
Merged-chr4-118346005-2	chr4	118345800	118346187	+	0.000	0.000	12.0	1.0	12.01	8.32e-10
Merged-chr4-118870200-2	chr4	118869949	118870404	+	0.000	0.000	43.4	21.0	2.07	1.69e-05
Merged-chr4-119025625-2	chr4	119025492	119025732	+	0.000	0.000	8.3	0.5	16.63	5.88e-08
Merged-chr4-119518135-2	chr4	119517802	119518504	+	0.000	0.000	40.7	16.0	2.54	3.28e-07
Merged-chr4-120446112-1	chr4	120445990	120446235	+	0.000	0.000	6.5	0.5	12.93	1.32e-05
Merged-chr4-120693175-2	chr4	120692964	120693369	+	0.000	0.000	37.9	15.5	2.44	2.48e-06
Merged-chr4-121164488-2	chr4	121164231	121164737	+	0.000	0.000	125.6	38.0	3.31	7.08e-29
Merged-chr4-121668643-1	chr4	121668431	121668856	+	0.000	0.000	7.9	1.0	7.85	8.32e-05
Merged-chr4-121690157-2	chr4	121690040	121690272	+	0.000	0.000	29.6	8.5	3.48	2.87e-08
Merged-chr4-121696293-2	chr4	121696140	121696449	+	0.000	0.000	51.3	24.0	2.14	1.10e-06
Merged-chr4-122666965-2	chr4	122666717	122667219	+	0.000	0.000	49.9	25.0	2.00	1.42e-05
Merged-chr4-122700422-2	chr4	122700187	122700663	+	0.000	0.000	37.9	15.0	2.53	1.19e-06
Merged-chr4-122710753-4	chr4	122710342	122711157	+	0.000	0.000	241.1	70.0	3.44	2.66e-57
Merged-chr4-122718415-2	chr4	122718246	122718583	+	0.000	0.000	22.2	7.0	3.17	4.53e-06
Merged-chr4-122798321-2	chr4	122798135	122798497	+	0.000	0.000	35.1	13.0	2.70	3.30e-07
Merged-chr4-122828184-2	chr4	122827998	122828372	+	0.000	0.000	57.3	15.0	3.82	1.11e-16
Merged-chr4-122837255-2	chr4	122837088	122837424	+	0.000	0.000	14.8	1.0	14.78	4.52e-12
Merged-chr4-123343791-2	chr4	123343532	123344058	+	0.000	0.000	65.6	38.5	1.70	6.13e-05
Merged-chr4-123399488-2	chr4	123399331	123399635	+	0.000	0.000	34.2	15.0	2.28	1.74e-05
Merged-chr4-123640381-2	chr4	123640212	123640527	+	0.000	0.000	15.7	3.0	5.24	6.70e-07
Merged-chr4-124946867-2	chr4	124946669	124947031	+	0.000	0.000	24.9	4.0	6.24	9.88e-12
Merged-chr4-125011839-2	chr4	125011583	125012030	+	0.000	0.000	12.0	2.0	6.01	1.36e-06
Merged-chr4-127844977-1	chr4	127844874	127845080	+	0.000	0.000	6.5	0.5	12.93	1.32e-05
Merged-chr4-128862767-2	chr4	128862606	128862915	+	0.000	0.000	22.2	0.5	44.35	1.29e-28
Merged-chr4-128872209-2	chr4	128871989	128872398	+	0.000	0.000	19.4	4.0	4.85	5.16e-08
Merged-chr4-129578526-2	chr4	129578384	129578689	+	0.000	0.000	17.6	2.0	8.78	5.61e-11
Merged-chr4-138056638-1	chr4	138056563	138056714	+	0.000	0.000	7.4	1.0	7.39	8.32e-05
Merged-chr4-138768758-2	chr4	138768538	138768999	+	0.000	0.000	36.0	12.0	3.00	1.72e-08
Merged-chr4-138876101-2	chr4	138875910	138876302	+	0.000	0.000	62.8	27.0	2.33	5.76e-09
Merged-chr4-138954261-2	chr4	138954071	138954462	+	0.000	0.000	16.6	0.5	33.26	4.42e-19
Merged-chr4-139808605-2	chr4	139808410	139808788	+	0.000	0.000	18.5	6.0	3.08	5.69e-05
Merged-chr4-139846971-2	chr4	139846806	139847114	+	0.000	0.000	12.0	0.5	24.02	3.09e-13
Merged-chr4-139947170-2	chr4	139946958	139947491	+	0.000	0.000	10.2	2.0	5.08	4.65e-05
Merged-chr4-140165187-2	chr4	140165092	140165284	+	0.000	0.000	6.5	0.5	12.93	1.32e-05
Merged-chr4-140199677-2	chr4	140199542	140199897	+	0.000	0.000	10.2	0.5	20.33	1.63e-10
Merged-chr4-140251790-2	chr4	140251683	140251897	+	0.000	0.000	17.6	0.5	35.11	1.30e-20
Merged-chr4-140267761-2	chr4	140267433	140268045	+	0.000	0.000	137.2	38.0	3.61	2.33e-35
Merged-chr4-140277793-2	chr4	140277655	140277933	+	0.000	0.000	15.7	2.0	7.85	3.87e-09
Merged-chr4-140611970-3	chr4	140611739	140612193	+	0.000	0.000	16.6	2.0	8.31	4.80e-10
Merged-chr4-140660549-2	chr4	140660415	140660711	+	0.000	0.000	19.4	1.0	19.40	3.18e-18
Merged-chr4-140718496-2	chr4	140718228	140718730	+	0.000	0.000	24.0	7.0	3.43	3.89e-07
Merged-chr4-141636599-2	chr4	141636478	141636720	+	0.000	0.000	13.9	1.0	13.86	6.36e-11
Merged-chr4-143539206-2	chr4	143539056	143539346	+	0.000	0.000	20.3	0.5	40.65	2.38e-25
Merged-chr4-144599836-2	chr4	144599690	144599991	+	0.000	0.000	13.9	3.0	4.62	1.61e-05
Merged-chr4-144634375-2	chr4	144634266	144634516	+	0.000	0.000	8.3	1.0	8.31	1.02e-05
Merged-chr4-145103707-2	chr4	145103576	145103866	+	0.000	0.000	7.4	0.5	14.78	9.40e-07
Merged-chr4-145308807-2	chr4	145308611	145309028	+	0.000	0.000	12.0	2.0	6.01	1.36e-06
Merged-chr4-145326703-2	chr4	145326430	145326977	+	0.000	0.000	27.3	6.0	4.54	2.96e-10
Merged-chr4-145767298-2	chr4	145767193	145767407	+	0.000	0.000	9.2	1.0	9.24	1.13e-06
Merged-chr4-145894695-2	chr4	145894536	145894909	+	0.000	0.000	12.9	2.0	6.47	1.36e-06
Merged-chr4-146132548-2	chr4	146132400	146132715	+	0.000	0.000	12.0	2.0	6.01	1.36e-06
Merged-chr4-146256096-2	chr4	146255864	146256310	+	0.000	0.000	38.8	16.0	2.43	2.06e-06
Merged-chr4-147340696-2	chr4	147340573	147340857	+	0.000	0.000	10.2	2.0	5.08	4.65e-05
Merged-chr4-150051744-1	chr4	150051591	150051897	+	0.000	0.000	6.5	0.5	12.93	1.32e-05
Merged-chr4-150127026-2	chr4	150126812	150127179	+	0.000	0.000	16.6	5.0	3.33	6.90e-05
Merged-chr4-150171146-2	chr4	150171024	150171291	+	0.000	0.000	14.8	4.0	3.70	7.63e-05
Merged-chr4-150185182-2	chr4	150185048	150185350	+	0.000	0.000	11.1	0.5	22.17	7.42e-12
Merged-chr4-150208102-2	chr4	150207938	150208240	+	0.000	0.000	8.3	1.0	8.31	1.02e-05
Merged-chr4-150962512-2	chr4	150962262	150962751	+	0.000	0.000	51.7	19.0	2.72	9.31e-10
Merged-chr4-151196008-2	chr4	151195729	151196282	+	0.000	0.000	111.8	62.0	1.80	1.34e-08
Merged-chr4-151854912-2	chr4	151854777	151855044	+	0.000	0.000	11.1	0.5	22.17	7.42e-12
Merged-chr4-152102338-2	chr4	152102182	152102479	+	0.000	0.000	24.9	3.5	7.13	6.46e-13
Merged-chr4-152193295-2	chr4	152193117	152193429	+	0.000	0.000	8.3	1.0	8.31	1.02e-05
Merged-chr4-152394961-2	chr4	152394685	152395159	+	0.000	0.000	16.6	5.0	3.33	6.90e-05
Merged-chr4-152485895-1	chr4	152485749	152486041	+	0.000	0.000	7.9	0.5	15.71	9.40e-07
Merged-chr4-153038801-1	chr4	153038640	153038962	+	0.000	0.000	12.9	3.0	4.31	7.14e-05
Merged-chr4-153085410-2	chr4	153085240	153085580	+	0.000	0.000	32.8	8.0	4.10	1.33e-10
Merged-chr4-153115882-4	chr4	153115619	153116141	+	0.000	0.000	39.7	10.0	3.97	2.96e-12
Merged-chr4-153152238-2	chr4	153152128	153152369	+	0.000	0.000	8.3	1.0	8.31	1.02e-05
Merged-chr4-153471913-2	chr4	153471758	153472078	+	0.000	0.000	21.2	5.0	4.25	8.11e-08
Merged-chr4-153483934-2	chr4	153483791	153484064	+	0.000	0.000	26.8	11.0	2.44	8.21e-05
Merged-chr4-153488470-3	chr4	153488200	153488716	+	0.000	0.000	52.7	9.0	5.85	7.69e-23
Merged-chr4-153522956-1	chr4	153522851	153523061	+	0.000	0.000	6.5	0.5	12.93	1.32e-05
Merged-chr4-153574061-2	chr4	153573919	153574195	+	0.000	0.000	18.5	1.5	12.32	5.59e-14
Merged-chr4-153677183-2	chr4	153676957	153677412	+	0.000	0.000	118.3	57.0	2.07	1.12e-12
Merged-chr4-153736130-2	chr4	153736007	153736254	+	0.000	0.000	8.3	1.0	8.31	1.02e-05
Merged-chr4-156993184-2	chr4	156993023	156993346	+	0.000	0.000	17.6	1.0	17.55	1.09e-15
Merged-chr4-158159253-2	chr4	158159137	158159378	+	0.000	0.000	24.9	4.0	6.24	9.88e-12
Merged-chr4-158535500-2	chr4	158535327	158535688	+	0.000	0.000	18.5	6.0	3.08	5.69e-05
Merged-chr4-158543432-1	chr4	158543297	158543568	+	0.000	0.000	8.3	0.5	16.63	5.88e-08
Merged-chr4-158723285-4	chr4	158722964	158723589	+	0.000	0.000	59.1	22.0	2.69	5.04e-11
Merged-chr4-158949287-2	chr4	158949122	158949449	+	0.000	0.000	43.4	17.0	2.55	8.99e-08
Merged-chr4-159206703-2	chr4	159206433	159206931	+	0.000	0.000	45.7	14.0	3.27	3.75e-11
Merged-chr4-163395323-2	chr4	163395155	163395516	+	0.000	0.000	12.9	1.5	8.62	6.82e-08
Merged-chr4-163495088-2	chr4	163494874	163495268	+	0.000	0.000	37.9	17.0	2.23	1.80e-05
Merged-chr4-165249052-2	chr4	165248889	165249215	+	0.000	0.000	13.4	1.0	13.40	6.36e-11
Merged-chr4-165741114-2	chr4	165740821	165741431	+	0.000	0.000	66.5	25.0	2.66	7.44e-12
Merged-chr4-168386198-2	chr4	168386103	168386301	+	0.000	0.000	9.2	1.0	9.24	1.13e-06
Merged-chr4-168440656-2	chr4	168440455	168440876	+	0.000	0.000	62.8	35.0	1.79	2.38e-05
Merged-chr4-168536494-2	chr4	168536384	168536665	+	0.000	0.000	7.4	1.0	7.39	8.32e-05
Merged-chr4-168569425-2	chr4	168569088	168569763	+	0.000	0.000	96.1	54.0	1.78	1.62e-07
Merged-chr4-168587935-2	chr4	168587708	168588181	+	0.000	0.000	102.1	37.0	2.76	1.25e-18
Merged-chr4-168729549-2	chr4	168729436	168729655	+	0.000	0.000	10.2	0.5	20.33	1.63e-10
Merged-chr4-173528121-1	chr4	173527979	173528264	+	0.000	0.000	14.8	1.0	14.78	4.52e-12
Merged-chr4-174154662-2	chr4	174154514	174154813	+	0.000	0.000	24.9	9.0	2.77	2.45e-05
Merged-chr4-174256510-2	chr4	174256374	174256640	+	0.000	0.000	6.5	0.5	12.93	1.32e-05
Merged-chr4-176436808-2	chr4	176436564	176437042	+	0.000	0.000	24.9	5.0	4.99	8.07e-10
Merged-chr4-176437963-2	chr4	176437779	176438142	+	0.000	0.000	16.6	1.0	16.63	1.87e-14
Merged-chr4-176839332-2	chr4	176839117	176839530	+	0.000	0.000	54.0	21.5	2.51	2.91e-09
Merged-chr4-182591876-1	chr4	182591764	182591988	+	0.000	0.000	7.4	0.5	14.78	9.40e-07
Merged-chr4-182764267-3	chr4	182763988	182764507	+	0.000	0.000	27.7	10.0	2.77	6.42e-06
Merged-chr4-182978727-2	chr4	182978529	182978883	+	0.000	0.000	56.4	17.0	3.32	6.65e-14
Merged-chr4-183187016-2	chr4	183186906	183187108	+	0.000	0.000	9.2	0.5	18.48	3.26e-09
Merged-chr4-183335576-2	chr4	183335316	183335832	+	0.000	0.000	92.4	55.0	1.68	3.25e-06
Merged-chr4-183729997-2	chr4	183729821	183730206	+	0.000	0.000	34.2	2.0	17.09	8.35e-30
Merged-chr4-184252661-2	chr4	184252525	184252817	+	0.000	0.000	7.4	0.5	14.78	9.40e-07
Merged-chr4-184266196-2	chr4	184265993	184266405	+	0.000	0.000	92.4	45.0	2.05	5.51e-10
Merged-chr4-184268372-4	chr4	184268056	184268672	+	0.000	0.000	65.6	20.0	3.28	1.32e-15
Merged-chr4-184276007-2	chr4	184275842	184276192	+	0.000	0.000	21.2	1.0	21.25	7.54e-21
Merged-chr4-184317730-2	chr4	184317566	184317889	+	0.000	0.000	54.5	1.0	54.51	1.62e-72
Merged-chr4-184328646-2	chr4	184328534	184328770	+	0.000	0.000	11.1	1.0	11.09	1.00e-08
Merged-chr4-184355384-2	chr4	184355138	184355644	+	0.000	0.000	106.2	70.5	1.51	4.84e-05
Merged-chr4-184444767-1	chr4	184444621	184444913	+	0.000	0.000	12.0	1.0	12.01	8.32e-10
Merged-chr4-184824649-2	chr4	184824521	184824778	+	0.000	0.000	31.4	2.0	15.71	3.77e-26
Merged-chr4-185128535-2	chr4	185128330	185128810	+	0.000	0.000	35.1	9.0	3.90	3.97e-11
Merged-chr4-185707843-1	chr4	185707733	185707953	+	0.000	0.000	18.5	6.0	3.08	5.69e-05
Merged-chr4-185711986-2	chr4	185711808	185712160	+	0.000	0.000	45.3	13.5	3.35	1.18e-11
Merged-chr4-185874935-2	chr4	185874672	185875179	+	0.000	0.000	32.3	13.5	2.40	1.29e-05
Merged-chr4-186724698-2	chr4	186724562	186724845	+	0.000	0.000	22.6	8.0	2.83	3.34e-05
Merged-chr4-186904319-2	chr4	186904155	186904465	+	0.000	0.000	27.7	1.0	27.72	3.50e-29
Merged-chr4-187612387-2	chr4	187612250	187612509	+	0.000	0.000	9.2	0.5	18.48	3.26e-09
Merged-chr4-188127623-2	chr4	188127347	188127813	+	0.000	0.000	57.7	32.0	1.80	4.24e-05
Merged-chr5-379589-1	chr5	379505	379674	+	0.000	0.000	6.5	0.5	12.93	1.32e-05
Merged-chr5-392644-2	chr5	392474	392801	+	0.000	0.000	37.0	10.0	3.70	1.67e-10
Merged-chr5-459015-2	chr5	458781	459330	+	0.000	0.000	124.7	33.0	3.78	8.30e-34
Merged-chr5-990405-2	chr5	990222	990603	+	0.000	0.000	41.6	14.0	2.97	3.63e-09
Merged-chr5-1047972-2	chr5	1047839	1048104	+	0.000	0.000	9.2	0.5	18.48	3.26e-09
Merged-chr5-1049451-2	chr5	1049181	1049649	+	0.000	0.000	14.8	4.0	3.70	7.63e-05
Merged-chr5-1064504-1	chr5	1064355	1064653	+	0.000	0.000	7.4	1.0	7.39	8.32e-05
Merged-chr5-1068665-1	chr5	1068477	1068854	+	0.000	0.000	8.3	1.0	8.31	1.02e-05
Merged-chr5-1080712-2	chr5	1080530	1080842	+	0.000	0.000	12.5	0.5	24.94	3.09e-13
Merged-chr5-1081967-1	chr5	1081870	1082064	+	0.000	0.000	10.2	2.0	5.08	4.65e-05
Merged-chr5-1083457-2	chr5	1083253	1083700	+	0.000	0.000	23.1	0.5	46.19	2.80e-30
Merged-chr5-1100080-2	chr5	1099865	1100268	+	0.000	0.000	24.9	3.0	8.31	2.57e-14
Merged-chr5-1118282-2	chr5	1118102	1118485	+	0.000	0.000	30.5	13.0	2.35	3.79e-05
Merged-chr5-1139845-2	chr5	1139740	1139958	+	0.000	0.000	9.2	1.0	9.24	1.13e-06
Merged-chr5-1167429-1	chr5	1167355	1167504	+	0.000	0.000	6.5	0.5	12.93	1.32e-05
Merged-chr5-1470065-2	chr5	1469821	1470270	+	0.000	0.000	61.9	36.0	1.72	9.13e-05
Merged-chr5-1522301-4	chr5	1522000	1522611	+	0.000	0.000	109.9	60.0	1.83	8.68e-09
Merged-chr5-6400198-2	chr5	6400021	6400352	+	0.000	0.000	14.8	3.0	4.93	3.40e-06
Merged-chr5-9060079-2	chr5	9059858	9060320	+	0.000	0.000	125.6	66.5	1.89	1.05e-10
Merged-chr5-10392884-2	chr5	10392648	10393123	+	0.000	0.000	123.8	73.0	1.70	6.03e-08
Merged-chr5-10467611-4	chr5	10467323	10467885	+	0.000	0.000	43.4	18.0	2.41	4.00e-07
Merged-chr5-10551529-2	chr5	10551236	10551830	+	0.000	0.000	253.6	150.0	1.69	1.20e-14
Merged-chr5-10563840-5	chr5	10563301	10564428	+	0.000	0.000	109.9	59.0	1.86	3.71e-09
Merged-chr5-10578200-2	chr5	10578017	10578378	+	0.000	0.000	44.3	3.0	14.78	1.98e-35
Merged-chr5-10632280-2	chr5	10632117	10632437	+	0.000	0.000	38.8	7.0	5.54	2.76e-16
Merged-chr5-10634932-1	chr5	10634845	10635020	+	0.000	0.000	9.7	1.0	9.70	1.13e-06
Merged-chr5-14071610-2	chr5	14071478	14071717	+	0.000	0.000	11.1	1.0	11.09	1.00e-08
Merged-chr5-14149101-1	chr5	14149022	14149181	+	0.000	0.000	7.9	1.0	7.85	8.32e-05
Merged-chr5-14157166-2	chr5	14157028	14157306	+	0.000	0.000	29.6	13.0	2.27	8.94e-05
Merged-chr5-14342460-2	chr5	14342230	14342673	+	0.000	0.000	134.0	51.5	2.60	2.19e-21
Merged-chr5-14671659-2	chr5	14671518	14671810	+	0.000	0.000	17.6	1.0	17.55	1.09e-15
Merged-chr5-15502319-1	chr5	15502237	15502402	+	0.000	0.000	10.2	2.0	5.08	4.65e-05
Merged-chr5-15571284-2	chr5	15571083	15571463	+	0.000	0.000	22.2	4.0	5.54	3.46e-10
Merged-chr5-15573826-2	chr5	15573602	15574044	+	0.000	0.000	35.1	16.0	2.19	2.69e-05
Merged-chr5-15821722-2	chr5	15821458	15821982	+	0.000	0.000	51.3	19.0	2.70	9.31e-10
Merged-chr5-16536326-2	chr5	16536026	16536611	+	0.000	0.000	78.5	35.0	2.24	2.72e-10
Merged-chr5-16539338-2	chr5	16539163	16539495	+	0.000	0.000	32.3	8.5	3.80	5.72e-10
Merged-chr5-16540583-2	chr5	16540453	16540710	+	0.000	0.000	20.3	6.0	3.39	5.18e-06
Merged-chr5-16656681-2	chr5	16656513	16656899	+	0.000	0.000	22.2	8.0	2.77	3.34e-05
Merged-chr5-16743164-2	chr5	16742998	16743328	+	0.000	0.000	86.8	39.0	2.23	5.82e-11
Merged-chr5-16992451-4	chr5	16992071	16992862	+	0.000	0.000	79.5	31.0	2.56	4.11e-13
Merged-chr5-17056309-2	chr5	17056080	17056571	+	0.000	0.000	12.0	3.0	4.00	7.14e-05
Merged-chr5-17112250-2	chr5	17112142	17112400	+	0.000	0.000	7.4	1.0	7.39	8.32e-05
Merged-chr5-17181322-4	chr5	17180921	17181704	+	0.000	0.000	134.0	88.0	1.52	4.78e-06
Merged-chr5-17182667-2	chr5	17182541	17182789	+	0.000	0.000	39.7	18.0	2.21	1.21e-05
Merged-chr5-17188028-1	chr5	17187948	17188109	+	0.000	0.000	8.3	0.5	16.63	5.88e-08
Merged-chr5-17212346-2	chr5	17212200	17212485	+	0.000	0.000	7.4	0.5	14.78	9.40e-07
Merged-chr5-17225159-2	chr5	17225034	17225285	+	0.000	0.000	17.6	4.0	4.39	1.13e-06
Merged-chr5-17228920-2	chr5	17228740	17229081	+	0.000	0.000	21.2	7.0	3.04	1.45e-05
Merged-chr5-17257961-2	chr5	17257730	17258178	+	0.000	0.000	42.0	6.0	7.01	9.86e-22
Merged-chr5-17374334-1	chr5	17374204	17374465	+	0.000	0.000	8.3	1.0	8.31	1.02e-05
Merged-chr5-31854457-2	chr5	31854167	31854816	+	0.000	0.000	28.6	5.5	5.21	8.87e-12
Merged-chr5-32098475-2	chr5	32098217	32098740	+	0.000	0.000	194.9	94.0	2.07	1.33e-19
Merged-chr5-32531759-2	chr5	32531572	32531931	+	0.000	0.000	49.9	13.0	3.84	1.92e-14
Merged-chr5-33050036-2	chr5	33049824	33050271	+	0.000	0.000	34.2	16.0	2.14	6.01e-05
Merged-chr5-34416028-2	chr5	34415907	34416180	+	0.000	0.000	10.2	1.0	10.16	1.11e-07
Merged-chr5-34487509-2	chr5	34487336	34487684	+	0.000	0.000	27.7	11.0	2.52	3.27e-05
Merged-chr5-34525942-2	chr5	34525727	34526157	+	0.000	0.000	68.4	6.0	11.39	8.98e-47
Merged-chr5-34571507-2	chr5	34571274	34571703	+	0.000	0.000	52.7	23.0	2.29	1.44e-07
Merged-chr5-34599664-2	chr5	34599468	34599885	+	0.000	0.000	33.3	3.0	11.09	3.49e-23
Merged-chr5-34618818-2	chr5	34618651	34618997	+	0.000	0.000	43.9	2.0	21.94	2.06e-41
Merged-chr5-34620499-2	chr5	34620241	34620761	+	0.000	0.000	114.6	74.0	1.55	9.69e-06
Merged-chr5-34626249-2	chr5	34626053	34626425	+	0.000	0.000	77.6	48.0	1.62	7.08e-05
Merged-chr5-34673915-2	chr5	34673754	34674051	+	0.000	0.000	12.9	1.5	8.62	6.82e-08
Merged-chr5-34935418-2	chr5	34935250	34935561	+	0.000	0.000	17.6	1.0	17.55	1.09e-15
Merged-chr5-34970843-2	chr5	34970680	34971032	+	0.000	0.000	12.0	0.5	24.02	3.09e-13
Merged-chr5-36740122-2	chr5	36739975	36740289	+	0.000	0.000	19.4	1.0	19.40	3.18e-18
Merged-chr5-37814892-2	chr5	37814751	37815078	+	0.000	0.000	14.8	4.0	3.70	7.63e-05
Merged-chr5-38403645-2	chr5	38403467	38403830	+	0.000	0.000	91.5	54.0	1.69	2.76e-06
Merged-chr5-38582821-2	chr5	38582678	38582989	+	0.000	0.000	19.4	4.0	4.85	5.16e-08
Merged-chr5-38809999-2	chr5	38809780	38810191	+	0.000	0.000	58.2	33.0	1.76	5.21e-05
Merged-chr5-39058358-2	chr5	39058237	39058465	+	0.000	0.000	6.5	0.5	12.93	1.32e-05
Merged-chr5-39074547-2	chr5	39074320	39074791	+	0.000	0.000	95.6	62.0	1.54	5.95e-05
Merged-chr5-39077168-2	chr5	39077053	39077315	+	0.000	0.000	20.3	5.0	4.07	3.45e-07
Merged-chr5-39101019-2	chr5	39100806	39101229	+	0.000	0.000	61.9	28.0	2.21	4.65e-08
Merged-chr5-39256684-2	chr5	39256440	39256880	+	0.000	0.000	37.9	9.0	4.21	2.38e-12
Merged-chr5-39274976-1	chr5	39274839	39275113	+	0.000	0.000	8.3	1.0	8.31	1.02e-05
Merged-chr5-39340682-2	chr5	39340542	39340828	+	0.000	0.000	10.2	1.0	10.16	1.11e-07
Merged-chr5-39361127-2	chr5	39360976	39361267	+	0.000	0.000	13.9	3.0	4.62	1.61e-05
Merged-chr5-39500407-1	chr5	39500323	39500492	+	0.000	0.000	6.5	0.5	12.93	1.32e-05
Merged-chr5-39780542-2	chr5	39780359	39780739	+	0.000	0.000	44.3	23.0	1.93	6.37e-05
Merged-chr5-40142094-2	chr5	40141971	40142227	+	0.000	0.000	8.3	0.5	16.63	5.88e-08
Merged-chr5-40221961-2	chr5	40221851	40222069	+	0.000	0.000	12.9	1.0	12.93	8.32e-10
Merged-chr5-40406167-2	chr5	40406039	40406277	+	0.000	0.000	11.1	0.5	22.17	7.42e-12
Merged-chr5-40447127-2	chr5	40446945	40447311	+	0.000	0.000	41.6	14.0	2.97	3.63e-09
Merged-chr5-41764783-2	chr5	41764597	41764919	+	0.000	0.000	7.9	1.0	7.85	8.32e-05
Merged-chr5-43038101-1	chr5	43038013	43038190	+	0.000	0.000	12.0	2.0	6.01	1.36e-06
Merged-chr5-43191822-2	chr5	43191688	43191961	+	0.000	0.000	12.0	2.0	6.01	1.36e-06
Merged-chr5-43227953-2	chr5	43227770	43228159	+	0.000	0.000	14.8	0.5	29.56	4.25e-16
Merged-chr5-43302693-1	chr5	43302568	43302819	+	0.000	0.000	6.5	0.5	12.93	1.32e-05
Merged-chr5-43658722-2	chr5	43658540	43658905	+	0.000	0.000	24.9	3.0	8.31	2.57e-14
Merged-chr5-44875821-2	chr5	44875687	44876020	+	0.000	0.000	12.9	2.5	5.17	1.26e-05
Merged-chr5-53031940-2	chr5	53031697	53032178	+	0.000	0.000	147.8	79.0	1.87	5.40e-12
Merged-chr5-53194001-2	chr5	53193875	53194105	+	0.000	0.000	6.5	0.5	12.93	1.32e-05
Merged-chr5-53303325-2	chr5	53303093	53303589	+	0.000	0.000	53.6	28.0	1.91	1.65e-05
Merged-chr5-54986454-2	chr5	54986324	54986593	+	0.000	0.000	43.4	22.5	1.93	7.81e-05
Merged-chr5-54991073-2	chr5	54990819	54991327	+	0.000	0.000	120.1	66.0	1.82	1.56e-09
Merged-chr5-55169780-1	chr5	55169701	55169860	+	0.000	0.000	6.5	0.5	12.93	1.32e-05
Merged-chr5-55234479-2	chr5	55234250	55234674	+	0.000	0.000	38.8	10.0	3.88	1.16e-11
Merged-chr5-55311549-1	chr5	55311426	55311672	+	0.000	0.000	6.5	0.5	12.93	1.32e-05
Merged-chr5-55903553-2	chr5	55903395	55903722	+	0.000	0.000	79.5	49.0	1.62	4.94e-05
Merged-chr5-55904361-2	chr5	55904197	55904531	+	0.000	0.000	90.5	48.0	1.89	4.11e-08
Merged-chr5-55928273-1	chr5	55928164	55928382	+	0.000	0.000	8.3	1.0	8.31	1.02e-05
Merged-chr5-55933662-2	chr5	55933401	55934046	+	0.000	0.000	12.9	3.0	4.31	7.14e-05
Merged-chr5-56169579-2	chr5	56169318	56169829	+	0.000	0.000	68.4	19.0	3.60	2.81e-18
Merged-chr5-56170678-1	chr5	56170576	56170780	+	0.000	0.000	9.2	0.5	18.48	3.26e-09
Merged-chr5-56269751-2	chr5	56269624	56269876	+	0.000	0.000	23.1	4.0	5.77	5.97e-11
Merged-chr5-56319185-3	chr5	56318952	56319462	+	0.000	0.000	52.7	17.0	3.10	7.24e-12
Merged-chr5-56329096-2	chr5	56328844	56329363	+	0.000	0.000	64.7	10.0	6.47	4.23e-30
Merged-chr5-56339868-2	chr5	56339733	56340013	+	0.000	0.000	16.6	0.5	33.26	4.42e-19
Merged-chr5-56356176-3	chr5	56355859	56356471	+	0.000	0.000	34.6	7.0	4.95	2.09e-13
Merged-chr5-56409680-3	chr5	56409336	56410071	+	0.000	0.000	104.4	29.0	3.60	4.19e-27
Merged-chr5-56456226-2	chr5	56456111	56456370	+	0.000	0.000	8.3	0.5	16.63	5.88e-08
Merged-chr5-56818608-1	chr5	56818505	56818712	+	0.000	0.000	10.2	2.0	5.08	4.65e-05
Merged-chr5-57276437-2	chr5	57276304	57276632	+	0.000	0.000	6.5	0.5	12.93	1.32e-05
Merged-chr5-57837795-2	chr5	57837647	57837982	+	0.000	0.000	29.6	7.0	4.22	4.32e-10
Merged-chr5-58149411-2	chr5	58149222	58149583	+	0.000	0.000	10.2	1.0	10.16	1.11e-07
Merged-chr5-58157133-2	chr5	58156994	58157297	+	0.000	0.000	16.6	5.0	3.33	6.90e-05
Merged-chr5-58259919-2	chr5	58259592	58260213	+	0.000	0.000	194.0	78.0	2.49	1.94e-28
Merged-chr5-59020784-2	chr5	59020648	59020920	+	0.000	0.000	13.9	3.0	4.62	1.61e-05
Merged-chr5-59194103-2	chr5	59193862	59194352	+	0.000	0.000	112.7	48.0	2.35	2.49e-15
Merged-chr5-59313045-2	chr5	59312884	59313188	+	0.000	0.000	8.3	1.0	8.31	1.02e-05
Merged-chr5-59329071-2	chr5	59328670	59329452	+	0.000	0.000	110.9	36.0	3.08	3.37e-23
Merged-chr5-59484223-2	chr5	59483993	59484471	+	0.000	0.000	37.9	1.0	37.88	2.75e-44
Merged-chr5-59591361-2	chr5	59591202	59591496	+	0.000	0.000	34.2	6.0	5.70	2.90e-15
Merged-chr5-59746460-4	chr5	59746206	59746727	+	0.000	0.000	40.7	13.0	3.13	1.46e-09
Merged-chr5-59763717-2	chr5	59763592	59763838	+	0.000	0.000	17.6	4.0	4.39	1.13e-06
Merged-chr5-60795161-2	chr5	60795068	60795274	+	0.000	0.000	9.2	1.0	9.24	1.13e-06
Merged-chr5-60826845-2	chr5	60826713	60826981	+	0.000	0.000	11.1	0.5	22.17	7.42e-12
Merged-chr5-60844444-4	chr5	60843978	60844877	+	0.000	0.000	49.9	15.0	3.33	3.04e-12
Merged-chr5-61271045-1	chr5	61270945	61271146	+	0.000	0.000	6.5	0.5	12.93	1.32e-05
Merged-chr5-61298815-2	chr5	61298616	61299010	+	0.000	0.000	59.1	31.5	1.88	7.83e-06
Merged-chr5-61390018-2	chr5	61389858	61390167	+	0.000	0.000	10.2	1.0	10.16	1.11e-07
Merged-chr5-61394519-2	chr5	61394357	61394677	+	0.000	0.000	27.7	6.0	4.62	2.96e-10
Merged-chr5-62538788-2	chr5	62538591	62538986	+	0.000	0.000	60.1	29.0	2.07	3.19e-07
Merged-chr5-63131849-2	chr5	63131701	63131992	+	0.000	0.000	7.4	1.0	7.39	8.32e-05
Merged-chr5-64767143-2	chr5	64767012	64767259	+	0.000	0.000	10.2	2.0	5.08	4.65e-05
Merged-chr5-64923501-1	chr5	64923381	64923622	+	0.000	0.000	7.4	1.0	7.39	8.32e-05
Merged-chr5-65161504-2	chr5	65161366	65161633	+	0.000	0.000	11.1	0.5	22.17	7.42e-12
Merged-chr5-65359806-1	chr5	65359698	65359915	+	0.000	0.000	6.5	0.5	12.93	1.32e-05
Merged-chr5-65774583-1	chr5	65774469	65774697	+	0.000	0.000	10.2	1.0	10.16	1.11e-07
Merged-chr5-65790598-2	chr5	65790438	65790765	+	0.000	0.000	17.6	1.0	17.55	1.09e-15
Merged-chr5-66307119-2	chr5	66306869	66307347	+	0.000	0.000	23.1	8.0	2.89	1.14e-05
Merged-chr5-66710829-2	chr5	66710692	66710949	+	0.000	0.000	6.5	0.5	12.93	1.32e-05
Merged-chr5-66822271-2	chr5	66822034	66822562	+	0.000	0.000	20.8	0.5	41.57	2.38e-25
Merged-chr5-66946150-2	chr5	66945967	66946373	+	0.000	0.000	39.7	17.0	2.34	3.39e-06
Merged-chr5-67012434-2	chr5	67012315	67012538	+	0.000	0.000	32.8	9.0	3.64	2.21e-09
Merged-chr5-67031222-2	chr5	67031112	67031330	+	0.000	0.000	8.3	0.5	16.63	5.88e-08
Merged-chr5-67066991-2	chr5	67066906	67067073	+	0.000	0.000	7.4	1.0	7.39	8.32e-05
Merged-chr5-67174205-2	chr5	67174049	67174315	+	0.000	0.000	7.4	1.0	7.39	8.32e-05
Merged-chr5-67212154-2	chr5	67212017	67212273	+	0.000	0.000	12.9	2.0	6.47	1.36e-06
Merged-chr5-67315518-2	chr5	67315253	67315788	+	0.000	0.000	114.1	48.0	2.38	4.39e-16
Merged-chr5-67320141-2	chr5	67320012	67320257	+	0.000	0.000	15.7	4.0	3.93	1.99e-05
Merged-chr5-68242872-2	chr5	68242712	68243041	+	0.000	0.000	26.8	10.0	2.68	1.77e-05
Merged-chr5-68319906-1	chr5	68319784	68320028	+	0.000	0.000	7.4	0.5	14.78	9.40e-07
Merged-chr5-68484845-1	chr5	68484684	68485006	+	0.000	0.000	9.2	0.5	18.48	3.26e-09
Merged-chr5-68517651-2	chr5	68517453	68517866	+	0.000	0.000	26.8	6.0	4.47	1.34e-09
Merged-chr5-68711389-2	chr5	68711252	68711555	+	0.000	0.000	8.3	1.0	8.31	1.02e-05
Merged-chr5-69234943-4	chr5	69234673	69235212	+	0.000	0.000	70.7	37.5	1.88	1.37e-06
Merged-chr5-69288880-2	chr5	69288727	69289074	+	0.000	0.000	12.9	2.0	6.47	1.36e-06
Merged-chr5-72020421-2	chr5	72020258	72020569	+	0.000	0.000	9.2	0.5	18.48	3.26e-09
Merged-chr5-72126110-2	chr5	72125996	72126292	+	0.000	0.000	7.4	1.0	7.39	8.32e-05
Merged-chr5-72235998-2	chr5	72235865	72236156	+	0.000	0.000	20.3	6.0	3.39	5.18e-06
Merged-chr5-72402457-2	chr5	72402283	72402592	+	0.000	0.000	9.2	1.5	6.16	2.77e-05
Merged-chr5-72478923-2	chr5	72478732	72479157	+	0.000	0.000	16.6	5.0	3.33	6.90e-05
Merged-chr5-72505221-2	chr5	72505090	72505340	+	0.000	0.000	15.7	1.0	15.71	3.00e-13
Merged-chr5-72556061-1	chr5	72555940	72556182	+	0.000	0.000	21.2	7.0	3.04	1.45e-05
Merged-chr5-72557585-1	chr5	72557495	72557675	+	0.000	0.000	12.0	2.5	4.80	1.26e-05
Merged-chr5-72560021-2	chr5	72559792	72560264	+	0.000	0.000	53.1	30.0	1.77	9.31e-05
Merged-chr5-72661608-2	chr5	72661438	72661752	+	0.000	0.000	20.3	6.0	3.39	5.18e-06
Merged-chr5-72844409-2	chr5	72844279	72844549	+	0.000	0.000	37.9	13.0	2.91	4.08e-08
Merged-chr5-73123068-3	chr5	73122814	73123333	+	0.000	0.000	85.5	47.5	1.80	6.06e-07
Merged-chr5-73654396-4	chr5	73654035	73654766	+	0.000	0.000	55.4	11.0	5.04	3.09e-21
Merged-chr5-73707430-2	chr5	73707304	73707556	+	0.000	0.000	8.3	1.0	8.31	1.02e-05
Merged-chr5-73835888-1	chr5	73835748	73836028	+	0.000	0.000	10.2	2.0	5.08	4.65e-05
Merged-chr5-74141192-2	chr5	74140960	74141420	+	0.000	0.000	83.6	49.0	1.71	6.04e-06
Merged-chr5-74156968-2	chr5	74156735	74157185	+	0.000	0.000	14.8	4.0	3.70	7.63e-05
Merged-chr5-74193172-1	chr5	74193055	74193289	+	0.000	0.000	7.4	1.0	7.39	8.32e-05
Merged-chr5-74316326-4	chr5	74315978	74316674	+	0.000	0.000	238.4	114.0	2.09	2.90e-24
Merged-chr5-74331692-1	chr5	74331617	74331768	+	0.000	0.000	7.4	0.5	14.78	9.40e-07
Merged-chr5-74553686-2	chr5	74553579	74553816	+	0.000	0.000	7.4	1.0	7.39	8.32e-05
Merged-chr5-74577089-2	chr5	74576911	74577275	+	0.000	0.000	65.6	18.0	3.64	9.92e-18
Merged-chr5-74762788-2	chr5	74762624	74762990	+	0.000	0.000	41.6	20.0	2.08	2.54e-05
Merged-chr5-75037257-2	chr5	75037103	75037416	+	0.000	0.000	31.4	14.0	2.24	5.99e-05
Merged-chr5-75053080-2	chr5	75052774	75053433	+	0.000	0.000	95.2	31.0	3.07	2.35e-20
Merged-chr5-75566185-2	chr5	75566002	75566373	+	0.000	0.000	37.9	15.0	2.53	1.19e-06
Merged-chr5-76270385-2	chr5	76270224	76270531	+	0.000	0.000	10.2	0.5	20.33	1.63e-10
Merged-chr5-76368180-1	chr5	76368000	76368361	+	0.000	0.000	7.4	0.5	14.78	9.40e-07
Merged-chr5-76692020-2	chr5	76691886	76692156	+	0.000	0.000	18.5	5.0	3.70	5.42e-06
Merged-chr5-76705746-2	chr5	76705630	76705859	+	0.000	0.000	12.0	1.0	12.01	8.32e-10
Merged-chr5-76831201-2	chr5	76830878	76831548	+	0.000	0.000	124.3	14.0	8.88	8.19e-72
Merged-chr5-77722503-2	chr5	77722349	77722612	+	0.000	0.000	6.5	0.5	12.93	1.32e-05
Merged-chr5-77770642-3	chr5	77770343	77770925	+	0.000	0.000	31.4	3.0	10.47	4.13e-21
Merged-chr5-77880162-2	chr5	77879977	77880337	+	0.000	0.000	58.2	20.0	2.91	3.81e-12
Merged-chr5-78285472-2	chr5	78285318	78285613	+	0.000	0.000	13.9	1.0	13.86	6.36e-11
Merged-chr5-78406542-2	chr5	78406392	78406688	+	0.000	0.000	59.1	30.0	1.97	1.88e-06
Merged-chr5-78518726-2	chr5	78518496	78518970	+	0.000	0.000	100.7	64.0	1.57	1.90e-05
Merged-chr5-78530530-2	chr5	78530342	78530723	+	0.000	0.000	107.2	53.0	2.02	4.80e-11
Merged-chr5-78551118-2	chr5	78550940	78551296	+	0.000	0.000	15.7	1.0	15.71	3.00e-13
Merged-chr5-78591447-1	chr5	78591344	78591550	+	0.000	0.000	12.9	2.5	5.17	1.26e-05
Merged-chr5-78611517-2	chr5	78611319	78611709	+	0.000	0.000	24.9	1.0	24.94	6.18e-25
Merged-chr5-78640799-2	chr5	78640677	78640899	+	0.000	0.000	22.2	7.0	3.17	4.53e-06
Merged-chr5-80516998-2	chr5	80516785	80517204	+	0.000	0.000	120.1	58.0	2.07	7.54e-13
Merged-chr5-82105676-2	chr5	82105503	82105818	+	0.000	0.000	6.9	0.5	13.86	1.32e-05
Merged-chr5-82362867-2	chr5	82362728	82363006	+	0.000	0.000	24.9	4.5	5.54	1.04e-10
Merged-chr5-82422961-2	chr5	82422705	82423222	+	0.000	0.000	59.1	7.0	8.45	5.40e-34
Merged-chr5-84032681-2	chr5	84032506	84032835	+	0.000	0.000	11.1	0.5	22.17	7.42e-12
Merged-chr5-87030309-2	chr5	87030157	87030453	+	0.000	0.000	10.2	0.5	20.33	1.63e-10
Merged-chr5-88288032-2	chr5	88287894	88288160	+	0.000	0.000	8.3	1.0	8.31	1.02e-05
Merged-chr5-88836552-2	chr5	88836320	88836810	+	0.000	0.000	27.7	10.0	2.77	6.42e-06
Merged-chr5-89037252-2	chr5	89037100	89037376	+	0.000	0.000	9.2	1.0	9.24	1.13e-06
Merged-chr5-90940805-2	chr5	90940671	90940969	+	0.000	0.000	12.0	2.0	6.01	1.36e-06
Merged-chr5-91059630-2	chr5	91059477	91059782	+	0.000	0.000	26.8	9.0	2.98	2.94e-06
Merged-chr5-91132729-2	chr5	91132514	91132946	+	0.000	0.000	61.0	6.0	10.16	1.61e-38
Merged-chr5-91142644-2	chr5	91142468	91142822	+	0.000	0.000	12.0	1.0	12.01	8.32e-10
Merged-chr5-91216659-2	chr5	91216534	91216811	+	0.000	0.000	7.4	1.0	7.39	8.32e-05
Merged-chr5-91280084-2	chr5	91279960	91280217	+	0.000	0.000	28.6	11.0	2.60	1.26e-05
Merged-chr5-91306244-2	chr5	91306030	91306375	+	0.000	0.000	7.4	1.0	7.39	8.32e-05
Merged-chr5-91339355-4	chr5	91339045	91339693	+	0.000	0.000	19.4	1.0	19.40	3.18e-18
Merged-chr5-92505260-1	chr5	92505059	92505462	+	0.000	0.000	8.3	1.0	8.31	1.02e-05
Merged-chr5-93192758-1	chr5	93192639	93192878	+	0.000	0.000	7.9	0.5	15.71	9.40e-07
Merged-chr5-93274501-2	chr5	93274255	93274749	+	0.000	0.000	109.0	47.0	2.32	8.46e-15
Merged-chr5-93503864-2	chr5	93503583	93504083	+	0.000	0.000	47.1	21.0	2.24	7.18e-07
Merged-chr5-93887219-2	chr5	93887107	93887317	+	0.000	0.000	6.5	0.5	12.93	1.32e-05
Merged-chr5-95822891-2	chr5	95822659	95823138	+	0.000	0.000	63.7	36.0	1.77	2.91e-05
Merged-chr5-95842126-2	chr5	95841925	95842333	+	0.000	0.000	57.3	24.5	2.34	1.48e-08
Merged-chr5-95870298-2	chr5	95870032	95870567	+	0.000	0.000	151.5	66.0	2.30	2.50e-19
Merged-chr5-95974165-2	chr5	95973947	95974366	+	0.000	0.000	26.8	9.0	2.98	2.94e-06
Merged-chr5-95997679-2	chr5	95997597	95997767	+	0.000	0.000	6.5	0.5	12.93	1.32e-05
Merged-chr5-96079280-2	chr5	96079093	96079462	+	0.000	0.000	95.2	62.0	1.53	5.95e-05
Merged-chr5-96402456-2	chr5	96402168	96402765	+	0.000	0.000	28.2	8.0	3.52	2.93e-08
Merged-chr5-96407697-2	chr5	96407525	96407889	+	0.000	0.000	53.6	21.5	2.49	7.38e-09
Merged-chr5-96408526-4	chr5	96408191	96408856	+	0.000	0.000	101.6	58.0	1.75	2.00e-07
Merged-chr5-96788596-2	chr5	96788463	96788731	+	0.000	0.000	12.0	0.5	24.02	3.09e-13
Merged-chr5-96838978-2	chr5	96838880	96839078	+	0.000	0.000	8.3	0.5	16.63	5.88e-08
Merged-chr5-96879852-1	chr5	96879761	96879943	+	0.000	0.000	22.2	1.0	22.17	3.42e-22
Merged-chr5-96893523-2	chr5	96893353	96893696	+	0.000	0.000	48.0	19.0	2.53	1.76e-08
Merged-chr5-97172470-1	chr5	97172244	97172696	+	0.000	0.000	11.1	0.5	22.17	7.42e-12
Merged-chr5-97324383-3	chr5	97324053	97324741	+	0.000	0.000	15.2	1.0	15.24	3.00e-13
Merged-chr5-97544882-2	chr5	97544774	97544990	+	0.000	0.000	10.2	2.0	5.08	4.65e-05
Merged-chr5-97548178-2	chr5	97548056	97548308	+	0.000	0.000	12.9	2.0	6.47	1.36e-06
Merged-chr5-98095356-2	chr5	98095183	98095524	+	0.000	0.000	15.7	2.0	7.85	3.87e-09
Merged-chr5-98099939-2	chr5	98099766	98100111	+	0.000	0.000	39.7	19.0	2.09	3.82e-05
Merged-chr5-98109813-2	chr5	98109595	98110012	+	0.000	0.000	29.6	9.0	3.28	9.34e-08
Merged-chr5-99031064-1	chr5	99030914	99031214	+	0.000	0.000	11.1	2.0	5.54	8.31e-06
Merged-chr5-100840580-2	chr5	100840443	100840743	+	0.000	0.000	8.3	1.0	8.31	1.02e-05
Merged-chr5-103208674-2	chr5	103208509	103208867	+	0.000	0.000	26.8	9.0	2.98	2.94e-06
Merged-chr5-107247615-2	chr5	107247432	107247789	+	0.000	0.000	10.6	1.0	10.62	1.11e-07
Merged-chr5-107388489-3	chr5	107388213	107388789	+	0.000	0.000	28.6	12.0	2.39	5.58e-05
Merged-chr5-108003309-2	chr5	108003141	108003478	+	0.000	0.000	43.4	17.0	2.55	8.99e-08
Merged-chr5-109016512-2	chr5	109016373	109016649	+	0.000	0.000	10.2	2.0	5.08	4.65e-05
Merged-chr5-109316865-2	chr5	109316675	109317079	+	0.000	0.000	22.2	8.0	2.77	3.34e-05
Merged-chr5-110000866-2	chr5	110000636	110001104	+	0.000	0.000	47.1	22.0	2.14	2.44e-06
Merged-chr5-110817636-2	chr5	110817473	110817823	+	0.000	0.000	19.4	4.0	4.85	5.16e-08
Merged-chr5-111016997-2	chr5	111016777	111017227	+	0.000	0.000	45.7	11.0	4.16	1.33e-14
Merged-chr5-111063857-2	chr5	111063704	111063979	+	0.000	0.000	12.9	1.0	12.93	8.32e-10
Merged-chr5-111075663-2	chr5	111075448	111075863	+	0.000	0.000	71.1	27.0	2.63	1.49e-12
Merged-chr5-111254868-2	chr5	111254696	111255022	+	0.000	0.000	13.9	0.5	27.72	1.19e-14
Merged-chr5-111453893-2	chr5	111453760	111454027	+	0.000	0.000	14.8	4.0	3.70	7.63e-05
Merged-chr5-111671018-2	chr5	111670860	111671164	+	0.000	0.000	13.9	2.0	6.93	2.07e-07
Merged-chr5-111787212-1	chr5	111787110	111787315	+	0.000	0.000	6.5	0.5	12.93	1.32e-05
Merged-chr5-111984284-2	chr5	111984052	111984533	+	0.000	0.000	26.8	6.0	4.47	1.34e-09
Merged-chr5-112006943-2	chr5	112006755	112007134	+	0.000	0.000	24.0	9.0	2.67	2.45e-05
Merged-chr5-112209292-1	chr5	112209155	112209429	+	0.000	0.000	7.4	0.5	14.78	9.40e-07
Merged-chr5-112258205-1	chr5	112258111	112258300	+	0.000	0.000	7.9	1.0	7.85	8.32e-05
Merged-chr5-112367559-2	chr5	112367343	112367782	+	0.000	0.000	19.9	6.0	3.31	1.76e-05
Merged-chr5-112933755-2	chr5	112933606	112933885	+	0.000	0.000	9.2	0.5	18.48	3.26e-09
Merged-chr5-112959305-1	chr5	112959210	112959400	+	0.000	0.000	6.5	0.5	12.93	1.32e-05
Merged-chr5-113122245-2	chr5	113122133	113122370	+	0.000	0.000	6.5	0.5	12.93	1.32e-05
Merged-chr5-113167188-2	chr5	113166979	113167394	+	0.000	0.000	52.2	28.5	1.83	4.94e-05
Merged-chr5-113242630-2	chr5	113242516	113242782	+	0.000	0.000	10.2	2.0	5.08	4.65e-05
Merged-chr5-113266433-1	chr5	113266289	113266578	+	0.000	0.000	9.2	0.5	18.48	3.26e-09
Merged-chr5-113771584-2	chr5	113771464	113771695	+	0.000	0.000	8.3	0.5	16.63	5.88e-08
Merged-chr5-114055458-2	chr5	114055314	114055613	+	0.000	0.000	13.9	2.0	6.93	2.07e-07
Merged-chr5-114317938-2	chr5	114317793	114318074	+	0.000	0.000	35.1	16.0	2.19	2.69e-05
Merged-chr5-114325695-2	chr5	114325445	114325939	+	0.000	0.000	98.4	23.0	4.28	3.99e-31
Merged-chr5-114329802-1	chr5	114329690	114329914	+	0.000	0.000	11.1	0.5	22.17	7.42e-12
Merged-chr5-114450032-2	chr5	114449843	114450214	+	0.000	0.000	79.5	29.0	2.74	1.50e-14
Merged-chr5-115068941-2	chr5	115068739	115069172	+	0.000	0.000	13.4	3.0	4.47	1.61e-05
Merged-chr5-115450839-3	chr5	115450516	115451127	+	0.000	0.000	45.3	2.5	18.11	5.86e-40
Merged-chr5-115624360-2	chr5	115624258	115624460	+	0.000	0.000	13.9	1.0	13.86	6.36e-11
Merged-chr5-115638278-2	chr5	115638077	115638458	+	0.000	0.000	23.1	4.0	5.77	5.97e-11
Merged-chr5-115758579-2	chr5	115758426	115758733	+	0.000	0.000	15.7	3.0	5.24	6.70e-07
Merged-chr5-115941212-2	chr5	115941036	115941375	+	0.000	0.000	14.8	0.5	29.56	4.25e-16
Merged-chr5-115977293-2	chr5	115977191	115977400	+	0.000	0.000	6.5	0.5	12.93	1.32e-05
Merged-chr5-116583540-2	chr5	116583439	116583634	+	0.000	0.000	6.5	0.5	12.93	1.32e-05
Merged-chr5-119303138-2	chr5	119302942	119303349	+	0.000	0.000	73.9	37.5	1.97	1.86e-07
Merged-chr5-119324522-2	chr5	119324272	119324773	+	0.000	0.000	172.8	101.0	1.71	8.44e-11
Merged-chr5-119331891-2	chr5	119331709	119332083	+	0.000	0.000	12.0	0.5	24.02	3.09e-13
Merged-chr5-119362343-2	chr5	119362192	119362492	+	0.000	0.000	8.3	1.0	8.31	1.02e-05
Merged-chr5-119367670-2	chr5	119367385	119367871	+	0.000	0.000	56.4	21.0	2.68	1.86e-10
Merged-chr5-119397817-2	chr5	119397500	119398085	+	0.000	0.000	76.7	10.0	7.67	2.77e-40
Merged-chr5-119400439-1	chr5	119400365	119400514	+	0.000	0.000	7.4	1.0	7.39	8.32e-05
Merged-chr5-119411811-5	chr5	119411262	119412346	+	0.000	0.000	84.1	47.0	1.79	7.35e-07
Merged-chr5-120405469-2	chr5	120405271	120405630	+	0.000	0.000	30.5	13.0	2.35	3.79e-05
Merged-chr5-121963181-2	chr5	121963061	121963316	+	0.000	0.000	10.2	2.0	5.08	4.65e-05
Merged-chr5-122151834-2	chr5	122151697	122151984	+	0.000	0.000	19.4	4.0	4.85	5.16e-08
Merged-chr5-122163748-2	chr5	122163635	122163863	+	0.000	0.000	11.1	0.5	22.17	7.42e-12
Merged-chr5-122314007-1	chr5	122313834	122314180	+	0.000	0.000	10.2	0.5	20.33	1.63e-10
Merged-chr5-122517299-2	chr5	122517126	122517467	+	0.000	0.000	20.3	6.0	3.39	5.18e-06
Merged-chr5-122561665-2	chr5	122561382	122561869	+	0.000	0.000	18.5	2.0	9.24	6.19e-12
Merged-chr5-122943229-2	chr5	122943105	122943373	+	0.000	0.000	8.3	0.5	16.63	5.88e-08
Merged-chr5-123755855-2	chr5	123755668	123755994	+	0.000	0.000	9.2	1.0	9.24	1.13e-06
Merged-chr5-124936125-2	chr5	124935953	124936302	+	0.000	0.000	22.2	0.5	44.35	1.29e-28
Merged-chr5-125550464-2	chr5	125550249	125550637	+	0.000	0.000	12.0	3.0	4.00	7.14e-05
Merged-chr5-126423389-4	chr5	126422970	126423815	+	0.000	0.000	135.3	87.5	1.55	1.51e-06
Merged-chr5-126483368-2	chr5	126483225	126483511	+	0.000	0.000	10.2	0.5	20.33	1.63e-10
Merged-chr5-126998276-1	chr5	126998191	126998361	+	0.000	0.000	7.4	1.0	7.39	8.32e-05
Merged-chr5-127011328-2	chr5	127011180	127011472	+	0.000	0.000	48.0	26.0	1.85	7.11e-05
Merged-chr5-127101598-2	chr5	127101330	127101846	+	0.000	0.000	76.7	17.0	4.51	9.20e-26
Merged-chr5-127813006-2	chr5	127812904	127813105	+	0.000	0.000	7.4	1.0	7.39	8.32e-05
Merged-chr5-127923972-2	chr5	127923813	127924143	+	0.000	0.000	20.3	2.0	10.16	6.44e-14
Merged-chr5-127930470-2	chr5	127930262	127930684	+	0.000	0.000	46.2	24.0	1.92	4.24e-05
Merged-chr5-127960597-2	chr5	127960396	127960818	+	0.000	0.000	69.3	27.0	2.57	1.03e-11
Merged-chr5-127964014-1	chr5	127963806	127964223	+	0.000	0.000	14.8	3.0	4.93	3.40e-06
Merged-chr5-128217375-2	chr5	128217211	128217590	+	0.000	0.000	14.8	3.0	4.93	3.40e-06
Merged-chr5-128252901-2	chr5	128252657	128253093	+	0.000	0.000	14.8	3.0	4.93	3.40e-06
Merged-chr5-128437013-2	chr5	128436796	128437247	+	0.000	0.000	57.3	17.0	3.37	1.97e-14
Merged-chr5-128645081-2	chr5	128644833	128645309	+	0.000	0.000	27.7	11.0	2.52	3.27e-05
Merged-chr5-131243001-2	chr5	131242759	131243274	+	0.000	0.000	54.0	27.0	2.00	3.10e-06
Merged-chr5-131379357-2	chr5	131379250	131379483	+	0.000	0.000	11.1	1.0	11.09	1.00e-08
Merged-chr5-131394317-2	chr5	131394158	131394471	+	0.000	0.000	13.9	1.0	13.86	6.36e-11
Merged-chr5-132070819-2	chr5	132070460	132071202	+	0.000	0.000	157.5	86.5	1.82	6.55e-12
Merged-chr5-132073620-4	chr5	132073364	132073875	+	0.000	0.000	98.9	41.0	2.41	3.18e-14
Merged-chr5-132075964-1	chr5	132075890	132076039	+	0.000	0.000	16.6	0.5	33.26	4.42e-19
Merged-chr5-132076684-3	chr5	132076240	132077025	+	0.000	0.000	73.4	4.0	18.36	3.86e-64
Merged-chr5-132077357-1	chr5	132077280	132077434	+	0.000	0.000	12.0	0.5	24.02	3.09e-13
Merged-chr5-132094747-3	chr5	132094366	132095131	+	0.000	0.000	409.7	102.0	4.02	1.18e-115
Merged-chr5-132095620-2	chr5	132095442	132095793	+	0.000	0.000	99.3	3.0	33.11	9.45e-111
Merged-chr5-132138442-1	chr5	132138326	132138558	+	0.000	0.000	7.4	1.0	7.39	8.32e-05
Merged-chr5-132260263-2	chr5	132260115	132260425	+	0.000	0.000	56.4	22.0	2.56	9.51e-10
Merged-chr5-132263927-3	chr5	132263475	132264350	+	0.000	0.000	235.1	150.5	1.56	1.17e-10
Merged-chr5-132303418-1	chr5	132303295	132303542	+	0.000	0.000	7.4	0.5	14.78	9.40e-07
Merged-chr5-132437759-2	chr5	132437635	132437886	+	0.000	0.000	29.1	8.0	3.64	7.97e-09
Merged-chr5-132439651-2	chr5	132439402	132439880	+	0.000	0.000	182.0	48.0	3.79	2.82e-49
Merged-chr5-132446024-3	chr5	132445741	132446295	+	0.000	0.000	49.0	4.0	12.24	1.27e-34
Merged-chr5-132451650-2	chr5	132451523	132451776	+	0.000	0.000	14.8	4.0	3.70	7.63e-05
Merged-chr5-132475119-1	chr5	132474952	132475286	+	0.000	0.000	30.0	0.5	60.05	2.13e-42
Merged-chr5-132475640-2	chr5	132475397	132475889	+	0.000	0.000	77.6	2.0	38.80	1.45e-91
Merged-chr5-132476998-2	chr5	132476655	132477379	+	0.000	0.000	72.5	2.0	36.26	1.07e-83
Merged-chr5-132477912-1	chr5	132477838	132477987	+	0.000	0.000	18.0	0.5	36.03	3.61e-22
Merged-chr5-132479777-2	chr5	132479672	132479907	+	0.000	0.000	31.0	1.0	30.95	1.43e-33
Merged-chr5-132481108-3	chr5	132480822	132481412	+	0.000	0.000	74.8	4.0	18.71	2.09e-65
Merged-chr5-132495879-2	chr5	132495683	132496070	+	0.000	0.000	71.6	36.0	1.99	1.69e-07
Merged-chr5-132498390-2	chr5	132498221	132498545	+	0.000	0.000	110.4	14.5	7.61	2.06e-57
Merged-chr5-132520985-2	chr5	132520803	132521168	+	0.000	0.000	27.7	8.0	3.46	1.04e-07
Merged-chr5-132878172-2	chr5	132877965	132878368	+	0.000	0.000	23.1	6.0	3.85	1.01e-07
Merged-chr5-132952087-2	chr5	132951971	132952206	+	0.000	0.000	8.3	1.0	8.31	1.02e-05
Merged-chr5-133130890-2	chr5	133130585	133131090	+	0.000	0.000	22.2	4.0	5.54	3.46e-10
Merged-chr5-133322030-1	chr5	133321866	133322195	+	0.000	0.000	10.2	0.5	20.33	1.63e-10
Merged-chr5-133874449-2	chr5	133874214	133874663	+	0.000	0.000	25.9	10.0	2.59	4.69e-05
Merged-chr5-133967885-2	chr5	133967715	133968056	+	0.000	0.000	73.9	9.0	8.21	1.44e-40
Merged-chr5-133978030-2	chr5	133977878	133978193	+	0.000	0.000	18.5	1.0	18.48	6.06e-17
Merged-chr5-134094947-2	chr5	134094824	134095070	+	0.000	0.000	8.3	1.0	8.31	1.02e-05
Merged-chr5-134096144-2	chr5	134096003	134096267	+	0.000	0.000	11.1	1.0	11.09	1.00e-08
Merged-chr5-134100633-2	chr5	134100442	134100823	+	0.000	0.000	36.0	2.0	18.02	2.64e-32
Merged-chr5-134127641-2	chr5	134127415	134127865	+	0.000	0.000	104.4	20.0	5.22	5.01e-40
Merged-chr5-134252852-2	chr5	134252664	134253025	+	0.000	0.000	80.4	32.0	2.51	7.52e-13
Merged-chr5-134554820-4	chr5	134554510	134555130	+	0.000	0.000	110.9	37.0	3.00	2.56e-22
Merged-chr5-134577116-4	chr5	134576696	134577518	+	0.000	0.000	211.6	79.5	2.66	2.02e-34
Merged-chr5-134648502-5	chr5	134648090	134648908	+	0.000	0.000	97.0	57.0	1.70	8.97e-07
Merged-chr5-135030891-2	chr5	135030758	135031015	+	0.000	0.000	10.2	2.0	5.08	4.65e-05
Merged-chr5-135456458-2	chr5	135456205	135456698	+	0.000	0.000	48.0	25.0	1.92	2.83e-05
Merged-chr5-135797531-1	chr5	135797425	135797637	+	0.000	0.000	6.5	0.5	12.93	1.32e-05
Merged-chr5-136058530-2	chr5	136058187	136058885	+	0.000	0.000	238.8	119.0	2.01	5.57e-22
Merged-chr5-136071081-2	chr5	136070902	136071247	+	0.000	0.000	20.3	1.5	13.55	3.28e-16
Merged-chr5-136519041-2	chr5	136518896	136519179	+	0.000	0.000	10.2	0.5	20.33	1.63e-10
Merged-chr5-137115387-2	chr5	137115189	137115538	+	0.000	0.000	11.1	2.0	5.54	8.31e-06
Merged-chr5-137320598-2	chr5	137320439	137320803	+	0.000	0.000	14.8	4.0	3.70	7.63e-05
Merged-chr5-137486948-2	chr5	137486744	137487152	+	0.000	0.000	134.9	72.0	1.87	4.37e-11
Merged-chr5-137560655-2	chr5	137560430	137560883	+	0.000	0.000	119.2	53.0	2.25	4.74e-15
Merged-chr5-137576066-2	chr5	137575856	137576309	+	0.000	0.000	46.2	13.0	3.55	9.87e-13
Merged-chr5-138230485-2	chr5	138230242	138230731	+	0.000	0.000	61.0	16.0	3.81	3.23e-17
Merged-chr5-138458014-1	chr5	138457939	138458089	+	0.000	0.000	13.9	2.0	6.93	2.07e-07
Merged-chr5-138603720-2	chr5	138603551	138603868	+	0.000	0.000	25.4	6.0	4.23	5.89e-09
Merged-chr5-138737929-3	chr5	138737671	138738194	+	0.000	0.000	47.1	14.0	3.37	3.34e-12
Merged-chr5-138875344-2	chr5	138875159	138875518	+	0.000	0.000	20.3	7.0	2.90	4.44e-05
Merged-chr5-138938732-2	chr5	138938568	138938849	+	0.000	0.000	12.0	2.0	6.01	1.36e-06
Merged-chr5-138985414-2	chr5	138985223	138985604	+	0.000	0.000	33.3	15.0	2.22	4.02e-05
Merged-chr5-139197650-2	chr5	139197526	139197829	+	0.000	0.000	16.6	5.0	3.33	6.90e-05
Merged-chr5-139447547-2	chr5	139447348	139447747	+	0.000	0.000	38.3	12.0	3.20	1.72e-09
Merged-chr5-139484629-1	chr5	139484527	139484732	+	0.000	0.000	10.2	1.0	10.16	1.11e-07
Merged-chr5-139485165-1	chr5	139485053	139485277	+	0.000	0.000	10.6	0.5	21.25	1.63e-10
Merged-chr5-139492924-2	chr5	139492837	139493013	+	0.000	0.000	11.5	2.0	5.77	8.31e-06
Merged-chr5-139659244-2	chr5	139659060	139659438	+	0.000	0.000	67.0	36.0	1.86	4.70e-06
Merged-chr5-139668308-2	chr5	139668046	139668561	+	0.000	0.000	57.3	33.0	1.74	9.34e-05
Merged-chr5-139674210-2	chr5	139674071	139674359	+	0.000	0.000	20.3	4.5	4.52	6.72e-08
Merged-chr5-139745502-2	chr5	139745341	139745692	+	0.000	0.000	25.9	7.0	3.70	1.07e-07
Merged-chr5-139985869-2	chr5	139985608	139986114	+	0.000	0.000	164.0	94.0	1.74	7.23e-11
Merged-chr5-139987441-1	chr5	139987348	139987535	+	0.000	0.000	13.9	0.5	27.72	1.19e-14
Merged-chr5-140033247-2	chr5	140033053	140033464	+	0.000	0.000	30.5	0.5	60.98	2.13e-42
Merged-chr5-140181174-1	chr5	140181028	140181320	+	0.000	0.000	11.1	2.0	5.54	8.31e-06
Merged-chr5-140329969-2	chr5	140329750	140330187	+	0.000	0.000	108.1	24.0	4.50	4.22e-36
Merged-chr5-140498040-2	chr5	140497868	140498177	+	0.000	0.000	9.2	1.0	9.24	1.13e-06
Merged-chr5-140588914-2	chr5	140588804	140589073	+	0.000	0.000	9.7	0.5	19.40	3.26e-09
Merged-chr5-140596097-1	chr5	140595978	140596216	+	0.000	0.000	8.3	0.5	16.63	5.88e-08
Merged-chr5-140966578-1	chr5	140966347	140966809	+	0.000	0.000	8.3	1.0	8.31	1.02e-05
Merged-chr5-141150021-2	chr5	141149873	141150131	+	0.000	0.000	7.4	1.0	7.39	8.32e-05
Merged-chr5-141522483-1	chr5	141522386	141522581	+	0.000	0.000	21.2	4.5	4.72	1.42e-08
Merged-chr5-141713905-4	chr5	141713577	141714227	+	0.000	0.000	76.7	31.0	2.47	6.70e-12
Merged-chr5-141958975-2	chr5	141958689	141959256	+	0.000	0.000	170.0	71.0	2.39	4.28e-23
Merged-chr5-142006591-2	chr5	142006416	142006719	+	0.000	0.000	8.3	0.5	16.63	5.88e-08
Merged-chr5-142226998-2	chr5	142226806	142227121	+	0.000	0.000	6.5	0.5	12.93	1.32e-05
Merged-chr5-142245965-2	chr5	142245770	142246167	+	0.000	0.000	41.1	10.0	4.11	1.78e-13
Merged-chr5-142315280-2	chr5	142315107	142315439	+	0.000	0.000	23.1	5.0	4.62	3.91e-09
Merged-chr5-142545796-2	chr5	142545553	142546046	+	0.000	0.000	66.5	7.5	8.87	6.49e-39
Merged-chr5-142684713-2	chr5	142684441	142684988	+	0.000	0.000	100.7	37.0	2.72	9.51e-18
Merged-chr5-142803986-2	chr5	142803842	142804144	+	0.000	0.000	14.8	3.0	4.93	3.40e-06
Merged-chr5-142857665-2	chr5	142857451	142857868	+	0.000	0.000	54.5	8.0	6.81	9.94e-27
Merged-chr5-142872999-2	chr5	142872814	142873193	+	0.000	0.000	99.8	62.0	1.61	9.13e-06
Merged-chr5-143009275-2	chr5	143008965	143009562	+	0.000	0.000	86.8	50.5	1.72	3.43e-06
Merged-chr5-143034031-2	chr5	143033792	143034290	+	0.000	0.000	97.9	57.5	1.70	1.28e-06
Merged-chr5-143036380-2	chr5	143036214	143036554	+	0.000	0.000	53.6	8.0	6.70	6.73e-26
Merged-chr5-143145540-2	chr5	143145345	143145718	+	0.000	0.000	23.1	3.0	7.70	2.07e-13
Merged-chr5-143155181-2	chr5	143154995	143155354	+	0.000	0.000	17.6	2.0	8.78	5.61e-11
Merged-chr5-143262575-2	chr5	143262384	143262776	+	0.000	0.000	59.1	28.0	2.11	2.23e-07
Merged-chr5-143563160-2	chr5	143562946	143563361	+	0.000	0.000	48.0	19.0	2.53	1.76e-08
Merged-chr5-143576871-2	chr5	143576645	143577137	+	0.000	0.000	21.2	6.0	3.54	1.46e-06
Merged-chr5-143806754-2	chr5	143806563	143806939	+	0.000	0.000	19.4	2.0	9.70	6.48e-13
Merged-chr5-143833506-2	chr5	143833357	143833674	+	0.000	0.000	10.2	2.0	5.08	4.65e-05
Merged-chr5-146042796-2	chr5	146042582	146043025	+	0.000	0.000	41.6	17.0	2.45	5.78e-07
Merged-chr5-146052995-1	chr5	146052869	146053122	+	0.000	0.000	6.5	0.5	12.93	1.32e-05
Merged-chr5-147519536-2	chr5	147519393	147519694	+	0.000	0.000	15.7	2.0	7.85	3.87e-09
Merged-chr5-147547904-2	chr5	147547689	147548126	+	0.000	0.000	104.4	52.0	2.01	1.45e-10
Merged-chr5-147964165-3	chr5	147963751	147964596	+	0.000	0.000	96.5	52.0	1.86	3.05e-08
Merged-chr5-148746925-2	chr5	148746770	148747079	+	0.000	0.000	28.6	4.0	7.16	5.02e-15
Merged-chr5-148809519-2	chr5	148809414	148809622	+	0.000	0.000	11.1	0.5	22.17	7.42e-12
Merged-chr5-148963815-2	chr5	148963663	148963960	+	0.000	0.000	13.9	2.0	6.93	2.07e-07
Merged-chr5-149005271-2	chr5	149005100	149005475	+	0.000	0.000	41.6	2.0	20.79	9.34e-39
Merged-chr5-149015774-2	chr5	149015577	149015945	+	0.000	0.000	50.4	22.0	2.29	2.11e-07
Merged-chr5-149019952-2	chr5	149019850	149020060	+	0.000	0.000	14.8	2.0	7.39	2.93e-08
Merged-chr5-149135290-2	chr5	149135185	149135395	+	0.000	0.000	15.7	1.5	10.47	8.24e-11
Merged-chr5-149156505-2	chr5	149156345	149156682	+	0.000	0.000	30.5	4.0	7.62	9.13e-17
Merged-chr5-149173403-2	chr5	149173221	149173529	+	0.000	0.000	23.6	7.5	3.14	4.13e-06
Merged-chr5-149174341-4	chr5	149173987	149174698	+	0.000	0.000	142.7	79.0	1.81	1.17e-10
Merged-chr5-149296931-2	chr5	149296818	149297057	+	0.000	0.000	18.9	0.5	37.88	3.61e-22
Merged-chr5-149414704-3	chr5	149414356	149415049	+	0.000	0.000	74.8	15.0	4.99	1.24e-27
Merged-chr5-149539145-1	chr5	149539007	149539283	+	0.000	0.000	6.5	0.5	12.93	1.32e-05
Merged-chr5-149632777-2	chr5	149632329	149633184	+	0.000	0.000	213.9	128.0	1.67	4.31e-12
Merged-chr5-149793148-3	chr5	149792753	149793508	+	0.000	0.000	25.9	9.0	2.87	8.65e-06
Merged-chr5-149831749-2	chr5	149831604	149831893	+	0.000	0.000	35.1	11.0	3.19	6.51e-09
Merged-chr5-149860916-2	chr5	149860745	149861082	+	0.000	0.000	41.6	11.0	3.78	3.36e-12
Merged-chr5-150017772-2	chr5	150017588	150017979	+	0.000	0.000	51.7	23.0	2.25	3.29e-07
Merged-chr5-150112782-2	chr5	150112637	150112964	+	0.000	0.000	26.8	10.0	2.68	1.77e-05
Merged-chr5-150208958-4	chr5	150208629	150209268	+	0.000	0.000	45.7	6.0	7.62	2.48e-24
Merged-chr5-150245514-2	chr5	150245380	150245673	+	0.000	0.000	12.9	2.0	6.47	1.36e-06
Merged-chr5-150322414-2	chr5	150322277	150322542	+	0.000	0.000	29.6	11.0	2.69	4.68e-06
Merged-chr5-150394347-2	chr5	150394181	150394500	+	0.000	0.000	20.3	1.0	20.33	1.59e-19
Merged-chr5-150420046-2	chr5	150419871	150420198	+	0.000	0.000	12.5	0.5	24.94	3.09e-13
Merged-chr5-150466164-2	chr5	150465989	150466344	+	0.000	0.000	61.0	29.0	2.10	3.19e-07
Merged-chr5-150482288-2	chr5	150482076	150482484	+	0.000	0.000	22.6	7.0	3.23	4.53e-06
Merged-chr5-150559991-2	chr5	150559851	150560138	+	0.000	0.000	37.9	4.0	9.47	2.81e-23
Merged-chr5-150560533-2	chr5	150560366	150560700	+	0.000	0.000	23.6	8.0	2.94	1.14e-05
Merged-chr5-150600296-2	chr5	150600102	150600480	+	0.000	0.000	73.0	17.0	4.29	3.44e-23
Merged-chr5-150612033-1	chr5	150611923	150612144	+	0.000	0.000	14.3	2.0	7.16	2.93e-08
Merged-chr5-150626163-3	chr5	150625948	150626466	+	0.000	0.000	41.6	9.5	4.38	3.52e-14
Merged-chr5-150627131-3	chr5	150626868	150627354	+	0.000	0.000	63.3	33.5	1.89	3.52e-06
Merged-chr5-150674179-2	chr5	150673983	150674396	+	0.000	0.000	84.1	50.5	1.66	1.01e-05
Merged-chr5-151005703-2	chr5	151005604	151005816	+	0.000	0.000	7.4	0.5	14.78	9.40e-07
Merged-chr5-151026914-2	chr5	151026810	151027007	+	0.000	0.000	24.0	0.5	48.04	5.83e-32
Merged-chr5-151057104-1	chr5	151056945	151057263	+	0.000	0.000	9.7	0.5	19.40	3.26e-09
Merged-chr5-151068361-3	chr5	151068063	151068730	+	0.000	0.000	114.6	14.0	8.18	1.70e-62
Merged-chr5-151075933-2	chr5	151075714	151076149	+	0.000	0.000	52.7	14.0	3.76	5.55e-15
Merged-chr5-151079979-3	chr5	151079752	151080207	+	0.000	0.000	105.3	45.5	2.31	3.45e-14
Merged-chr5-151081240-2	chr5	151080927	151081557	+	0.000	0.000	227.3	85.0	2.67	2.85e-37
Merged-chr5-151085798-4	chr5	151085481	151086145	+	0.000	0.000	191.7	25.5	7.52	2.34e-97
Merged-chr5-151087197-2	chr5	151087088	151087303	+	0.000	0.000	26.8	0.5	53.59	2.24e-35
Merged-chr5-151093693-2	chr5	151093489	151093870	+	0.000	0.000	37.4	12.5	2.99	1.55e-08
Merged-chr5-151094234-2	chr5	151094067	151094410	+	0.000	0.000	61.0	17.0	3.59	4.62e-16
Merged-chr5-151094680-2	chr5	151094539	151094822	+	0.000	0.000	27.3	1.0	27.25	3.50e-29
Merged-chr5-151184084-2	chr5	151183931	151184237	+	0.000	0.000	38.8	8.0	4.85	1.67e-14
Merged-chr5-151270775-2	chr5	151270573	151270985	+	0.000	0.000	30.5	2.0	15.24	5.86e-25
Merged-chr5-151329051-1	chr5	151328821	151329282	+	0.000	0.000	7.4	0.5	14.78	9.40e-07
Merged-chr5-151384311-1	chr5	151384208	151384415	+	0.000	0.000	6.5	0.5	12.93	1.32e-05
Merged-chr5-151664098-2	chr5	151663963	151664220	+	0.000	0.000	12.0	1.0	12.01	8.32e-10
Merged-chr5-151749801-2	chr5	151749706	151749928	+	0.000	0.000	15.7	1.0	15.71	3.00e-13
Merged-chr5-151773065-1	chr5	151772991	151773140	+	0.000	0.000	23.6	5.5	4.28	2.18e-08
Merged-chr5-153480619-2	chr5	153480490	153480776	+	0.000	0.000	10.2	0.5	20.33	1.63e-10
Merged-chr5-153560095-2	chr5	153559942	153560225	+	0.000	0.000	8.8	1.0	8.78	1.02e-05
Merged-chr5-154203136-2	chr5	154203029	154203228	+	0.000	0.000	9.2	1.0	9.24	1.13e-06
Merged-chr5-154477832-2	chr5	154477640	154478034	+	0.000	0.000	21.7	4.0	5.43	1.92e-09
Merged-chr5-154683674-2	chr5	154683571	154683782	+	0.000	0.000	6.5	0.5	12.93	1.32e-05
Merged-chr5-154713769-2	chr5	154713656	154713881	+	0.000	0.000	8.3	1.0	8.31	1.02e-05
Merged-chr5-154739744-1	chr5	154739615	154739874	+	0.000	0.000	7.4	1.0	7.39	8.32e-05
Merged-chr5-154780123-2	chr5	154779978	154780244	+	0.000	0.000	11.1	0.5	22.17	7.42e-12
Merged-chr5-157871124-2	chr5	157870923	157871322	+	0.000	0.000	31.4	5.0	6.28	4.52e-15
Merged-chr5-157872126-1	chr5	157872049	157872203	+	0.000	0.000	6.5	0.5	12.93	1.32e-05
Merged-chr5-159902801-3	chr5	159902514	159903112	+	0.000	0.000	38.8	19.0	2.04	8.02e-05
Merged-chr5-160227004-4	chr5	160226652	160227344	+	0.000	0.000	42.5	18.0	2.36	9.71e-07
Merged-chr5-160289398-2	chr5	160289168	160289640	+	0.000	0.000	71.1	13.0	5.47	3.99e-29
Merged-chr5-160441700-2	chr5	160441587	160441868	+	0.000	0.000	20.3	3.0	6.78	8.31e-11
Merged-chr5-160456833-2	chr5	160456617	160457009	+	0.000	0.000	12.9	1.0	12.93	8.32e-10
Merged-chr5-160463922-2	chr5	160463751	160464094	+	0.000	0.000	80.4	43.0	1.87	2.95e-07
Merged-chr5-160467200-1	chr5	160467083	160467317	+	0.000	0.000	22.6	7.5	3.02	1.29e-05
Merged-chr5-160468008-4	chr5	160467653	160468347	+	0.000	0.000	198.2	93.0	2.13	2.21e-21
Merged-chr5-160477598-4	chr5	160477284	160477948	+	0.000	0.000	46.7	12.0	3.89	6.56e-14
Merged-chr5-163434628-2	chr5	163434414	163434876	+	0.000	0.000	109.0	33.5	3.25	4.77e-25
Merged-chr5-163504552-2	chr5	163504362	163504697	+	0.000	0.000	29.6	4.0	7.39	6.88e-16
Merged-chr5-163506942-2	chr5	163506811	163507063	+	0.000	0.000	28.6	11.5	2.49	2.72e-05
Merged-chr5-163767516-3	chr5	163767332	163767707	+	0.000	0.000	18.5	2.0	9.24	6.19e-12
Merged-chr5-169703362-2	chr5	169703158	169703570	+	0.000	0.000	25.9	6.0	4.31	5.89e-09
Merged-chr5-169716445-2	chr5	169716145	169716701	+	0.000	0.000	18.0	4.0	4.50	2.48e-07
Merged-chr5-170307775-2	chr5	170307601	170307951	+	0.000	0.000	36.5	12.0	3.04	1.72e-08
Merged-chr5-170312875-2	chr5	170312612	170313137	+	0.000	0.000	143.2	28.0	5.11	1.95e-53
Merged-chr5-170597705-2	chr5	170597584	170597833	+	0.000	0.000	12.0	3.0	4.00	7.14e-05
Merged-chr5-170892387-2	chr5	170892257	170892517	+	0.000	0.000	30.5	11.0	2.77	1.69e-06
Merged-chr5-171478251-2	chr5	171478143	171478379	+	0.000	0.000	9.2	1.0	9.24	1.13e-06
Merged-chr5-171479678-2	chr5	171479496	171479862	+	0.000	0.000	26.8	1.0	26.79	9.47e-28
Merged-chr5-171484000-2	chr5	171483882	171484141	+	0.000	0.000	13.9	3.5	3.96	7.60e-05
Merged-chr5-171563006-2	chr5	171562740	171563228	+	0.000	0.000	26.3	11.0	2.39	8.21e-05
Merged-chr5-171601545-2	chr5	171601388	171601664	+	0.000	0.000	12.5	2.5	4.99	1.26e-05
Merged-chr5-171675698-2	chr5	171675504	171675888	+	0.000	0.000	37.9	7.0	5.41	1.51e-15
Merged-chr5-171758138-2	chr5	171757862	171758411	+	0.000	0.000	134.0	82.0	1.63	1.43e-07
Merged-chr5-171842196-2	chr5	171841952	171842486	+	0.000	0.000	36.5	14.0	2.61	6.49e-07
Merged-chr5-171931353-1	chr5	171931249	171931457	+	0.000	0.000	8.3	0.5	16.63	5.88e-08
Merged-chr5-171961217-2	chr5	171961055	171961366	+	0.000	0.000	9.2	0.5	18.48	3.26e-09
Merged-chr5-172052628-2	chr5	172052439	172052809	+	0.000	0.000	87.8	47.0	1.87	1.16e-07
Merged-chr5-172111565-4	chr5	172111268	172111846	+	0.000	0.000	21.2	4.0	5.31	1.92e-09
Merged-chr5-172187229-2	chr5	172187069	172187382	+	0.000	0.000	87.8	54.5	1.61	3.03e-05
Merged-chr5-172275241-2	chr5	172275037	172275471	+	0.000	0.000	13.9	2.0	6.93	2.07e-07
Merged-chr5-172411964-1	chr5	172411861	172412067	+	0.000	0.000	9.2	1.0	9.24	1.13e-06
Merged-chr5-172413762-1	chr5	172413682	172413842	+	0.000	0.000	9.2	0.5	18.48	3.26e-09
Merged-chr5-172496324-2	chr5	172496147	172496567	+	0.000	0.000	14.8	1.0	14.78	4.52e-12
Merged-chr5-172509581-4	chr5	172509257	172509911	+	0.000	0.000	92.4	37.0	2.50	2.13e-14
Merged-chr5-172660135-3	chr5	172659818	172660491	+	0.000	0.000	74.4	44.5	1.67	3.26e-05
Merged-chr5-172697638-2	chr5	172697455	172697822	+	0.000	0.000	61.4	35.5	1.73	6.30e-05
Merged-chr5-172733568-4	chr5	172733131	172733984	+	0.000	0.000	207.0	121.0	1.71	1.36e-12
Merged-chr5-172777675-2	chr5	172777474	172777887	+	0.000	0.000	70.2	38.0	1.85	2.13e-06
Merged-chr5-172800305-2	chr5	172800143	172800456	+	0.000	0.000	33.3	11.0	3.02	6.56e-08
Merged-chr5-172820269-2	chr5	172820029	172820554	+	0.000	0.000	52.2	24.5	2.13	8.99e-07
Merged-chr5-172877645-1	chr5	172877571	172877720	+	0.000	0.000	22.2	2.0	11.09	5.53e-16
Merged-chr5-173035567-2	chr5	173035443	173035707	+	0.000	0.000	12.0	3.0	4.00	7.14e-05
Merged-chr5-173144431-2	chr5	173144234	173144628	+	0.000	0.000	48.0	26.0	1.85	7.11e-05
Merged-chr5-173292299-2	chr5	173292135	173292527	+	0.000	0.000	17.1	2.0	8.55	5.61e-11
Merged-chr5-173324257-2	chr5	173324089	173324458	+	0.000	0.000	58.2	21.5	2.71	5.85e-11
Merged-chr5-173324793-2	chr5	173324538	173325009	+	0.000	0.000	89.2	30.0	2.97	2.47e-18
Merged-chr5-173452340-1	chr5	173452233	173452448	+	0.000	0.000	18.0	5.5	3.28	1.89e-05
Merged-chr5-173477806-2	chr5	173477637	173477964	+	0.000	0.000	19.4	0.5	38.80	9.51e-24
Merged-chr5-174355395-2	chr5	174355146	174355644	+	0.000	0.000	44.3	18.0	2.46	1.61e-07
Merged-chr5-174533938-2	chr5	174533676	174534222	+	0.000	0.000	137.2	79.0	1.74	2.13e-09
Merged-chr5-176441179-2	chr5	176440979	176441387	+	0.000	0.000	71.1	7.0	10.16	1.19e-45
Merged-chr5-176659085-2	chr5	176658983	176659174	+	0.000	0.000	8.3	1.0	8.31	1.02e-05
Merged-chr5-176737556-2	chr5	176737361	176737754	+	0.000	0.000	11.1	1.0	11.09	1.00e-08
Merged-chr5-176901985-2	chr5	176901832	176902136	+	0.000	0.000	13.9	0.5	27.72	1.19e-14
Merged-chr5-177300501-2	chr5	177300233	177300776	+	0.000	0.000	162.6	104.0	1.56	8.64e-08
Merged-chr5-177310997-2	chr5	177310844	177311127	+	0.000	0.000	32.3	15.0	2.16	9.03e-05
Merged-chr5-177537912-2	chr5	177537781	177538050	+	0.000	0.000	15.7	3.0	5.24	6.70e-07
Merged-chr5-178074721-2	chr5	178074519	178074891	+	0.000	0.000	16.6	5.0	3.33	6.90e-05
Merged-chr5-178626447-3	chr5	178626140	178626743	+	0.000	0.000	82.2	35.0	2.35	9.36e-12
Merged-chr5-178696821-2	chr5	178696615	178697035	+	0.000	0.000	41.1	2.0	20.56	9.34e-39
Merged-chr5-179550319-2	chr5	179549997	179550610	+	0.000	0.000	70.2	31.5	2.23	2.37e-09
Merged-chr5-179619984-2	chr5	179619859	179620113	+	0.000	0.000	31.4	2.0	15.71	3.77e-26
Merged-chr5-179658618-1	chr5	179658487	179658750	+	0.000	0.000	10.2	1.0	10.16	1.11e-07
Merged-chr5-179819313-4	chr5	179818878	179819696	+	0.000	0.000	133.0	77.0	1.73	4.53e-09
Merged-chr5-179836887-2	chr5	179836596	179837159	+	0.000	0.000	28.6	12.0	2.39	5.58e-05
Merged-chr5-180296209-1	chr5	180296127	180296291	+	0.000	0.000	11.1	0.5	22.17	7.42e-12
Merged-chr5-180298220-1	chr5	180298122	180298318	+	0.000	0.000	11.1	2.0	5.54	8.31e-06
Merged-chr5-180299452-1	chr5	180299223	180299681	+	0.000	0.000	19.9	4.0	4.97	5.16e-08
Merged-chr5-180333847-2	chr5	180333612	180334108	+	0.000	0.000	158.9	89.0	1.79	2.73e-11
Merged-chr5-180413644-2	chr5	180413428	180413827	+	0.000	0.000	37.0	3.0	12.32	2.19e-26
Merged-chr5-180467233-2	chr5	180467050	180467430	+	0.000	0.000	55.4	9.0	6.16	3.52e-25
Merged-chr5-180800411-2	chr5	180800299	180800528	+	0.000	0.000	12.0	3.0	4.00	7.14e-05
Merged-chr5-180948426-2	chr5	180948051	180948707	+	0.000	0.000	41.6	15.0	2.77	2.34e-08
Merged-chr5-181160590-2	chr5	181160449	181160721	+	0.000	0.000	32.3	13.0	2.49	6.21e-06
Merged-chr6-236099-2	chr6	235939	236301	+	0.000	0.000	14.8	1.0	14.78	4.52e-12
Merged-chr6-291737-2	chr6	291618	291836	+	0.000	0.000	16.6	2.0	8.31	4.80e-10
Merged-chr6-298016-2	chr6	297926	298139	+	0.000	0.000	12.0	2.0	6.01	1.36e-06
Merged-chr6-387604-2	chr6	387392	387801	+	0.000	0.000	29.6	11.0	2.69	4.68e-06
Merged-chr6-446978-2	chr6	446780	447178	+	0.000	0.000	62.8	35.0	1.79	2.38e-05
Merged-chr6-506642-2	chr6	506269	506862	+	0.000	0.000	17.6	4.0	4.39	1.13e-06
Merged-chr6-629013-1	chr6	628921	629106	+	0.000	0.000	6.5	0.5	12.93	1.32e-05
Merged-chr6-1901751-2	chr6	1901600	1901915	+	0.000	0.000	8.3	1.0	8.31	1.02e-05
Merged-chr6-2110843-1	chr6	2110760	2110927	+	0.000	0.000	7.4	0.5	14.78	9.40e-07
Merged-chr6-2504457-2	chr6	2504346	2504594	+	0.000	0.000	7.4	0.5	14.78	9.40e-07
Merged-chr6-2652106-2	chr6	2651953	2652242	+	0.000	0.000	15.7	3.0	5.24	6.70e-07
Merged-chr6-2726028-2	chr6	2725859	2726199	+	0.000	0.000	66.5	15.0	4.43	3.03e-22
Merged-chr6-2866636-2	chr6	2866514	2866753	+	0.000	0.000	9.2	0.5	18.48	3.26e-09
Merged-chr6-2914454-2	chr6	2914317	2914585	+	0.000	0.000	9.2	1.0	9.24	1.13e-06
Merged-chr6-3209533-2	chr6	3209172	3209945	+	0.000	0.000	109.0	18.0	6.06	8.42e-48
Merged-chr6-3438905-1	chr6	3438761	3439050	+	0.000	0.000	10.2	1.0	10.16	1.11e-07
Merged-chr6-3585514-2	chr6	3585262	3585708	+	0.000	0.000	27.7	7.5	3.70	2.92e-08
Merged-chr6-3724641-2	chr6	3724451	3724832	+	0.000	0.000	29.6	6.0	4.93	1.29e-11
Merged-chr6-3797762-2	chr6	3797580	3797949	+	0.000	0.000	39.7	19.0	2.09	3.82e-05
Merged-chr6-4021811-2	chr6	4021582	4022041	+	0.000	0.000	27.3	11.0	2.48	3.27e-05
Merged-chr6-4224334-2	chr6	4224211	4224452	+	0.000	0.000	10.2	0.5	20.33	1.63e-10
Merged-chr6-4250852-2	chr6	4250644	4251074	+	0.000	0.000	34.2	9.0	3.80	1.56e-10
Merged-chr6-4282090-2	chr6	4281920	4282253	+	0.000	0.000	25.9	9.0	2.87	8.65e-06
Merged-chr6-4352070-2	chr6	4351858	4352292	+	0.000	0.000	70.2	39.0	1.80	4.97e-06
Merged-chr6-4603545-2	chr6	4603266	4603826	+	0.000	0.000	221.7	106.0	2.09	1.36e-22
Merged-chr6-4607507-3	chr6	4607239	4607745	+	0.000	0.000	91.0	54.5	1.67	3.92e-06
Merged-chr6-4620022-2	chr6	4619915	4620135	+	0.000	0.000	7.4	1.0	7.39	8.32e-05
Merged-chr6-4637975-2	chr6	4637803	4638162	+	0.000	0.000	61.0	35.0	1.74	7.64e-05
Merged-chr6-4640339-2	chr6	4640137	4640547	+	0.000	0.000	57.3	19.0	3.01	1.59e-12
Merged-chr6-4734430-2	chr6	4734271	4734595	+	0.000	0.000	59.1	32.0	1.85	1.22e-05
Merged-chr6-4748521-2	chr6	4748357	4748670	+	0.000	0.000	10.2	0.5	20.33	1.63e-10
Merged-chr6-4788720-2	chr6	4788598	4788868	+	0.000	0.000	6.5	0.5	12.93	1.32e-05
Merged-chr6-5084722-4	chr6	5084281	5085034	+	0.000	0.000	51.3	28.0	1.83	6.03e-05
Merged-chr6-5103452-1	chr6	5103328	5103577	+	0.000	0.000	7.4	1.0	7.39	8.32e-05
Merged-chr6-5152192-3	chr6	5151862	5152493	+	0.000	0.000	38.8	19.0	2.04	8.02e-05
Merged-chr6-5287795-2	chr6	5287567	5288019	+	0.000	0.000	21.2	4.0	5.31	1.92e-09
Merged-chr6-5865812-2	chr6	5865697	5865934	+	0.000	0.000	8.3	1.0	8.31	1.02e-05
Merged-chr6-6560164-2	chr6	6560052	6560303	+	0.000	0.000	8.3	1.0	8.31	1.02e-05
Merged-chr6-6688431-1	chr6	6688331	6688532	+	0.000	0.000	10.2	2.0	5.08	4.65e-05
Merged-chr6-6712698-2	chr6	6712536	6712811	+	0.000	0.000	6.5	0.5	12.93	1.32e-05
Merged-chr6-6718180-2	chr6	6717993	6718350	+	0.000	0.000	84.1	36.5	2.30	1.26e-11
Merged-chr6-6748765-2	chr6	6748604	6748920	+	0.000	0.000	24.9	4.0	6.24	9.88e-12
Merged-chr6-7086657-2	chr6	7086407	7086860	+	0.000	0.000	34.2	11.0	3.11	2.10e-08
Merged-chr6-9520935-6	chr6	9520413	9521467	+	0.000	0.000	118.3	59.0	2.00	9.13e-12
Merged-chr6-9526382-2	chr6	9526242	9526523	+	0.000	0.000	20.3	6.0	3.39	5.18e-06
Merged-chr6-10355512-2	chr6	10355325	10355697	+	0.000	0.000	15.7	3.0	5.24	6.70e-07
Merged-chr6-10412203-2	chr6	10411947	10412446	+	0.000	0.000	59.1	26.0	2.27	1.96e-08
Merged-chr6-10452002-2	chr6	10451710	10452234	+	0.000	0.000	22.2	8.5	2.61	7.94e-05
Merged-chr6-10962888-1	chr6	10962736	10963040	+	0.000	0.000	9.2	0.5	18.48	3.26e-09
Merged-chr6-11000178-2	chr6	10999944	11000419	+	0.000	0.000	52.7	20.0	2.63	1.84e-09
Merged-chr6-11083710-2	chr6	11083505	11083903	+	0.000	0.000	18.5	2.0	9.24	6.19e-12
Merged-chr6-11209999-3	chr6	11209790	11210208	+	0.000	0.000	47.1	3.0	15.71	5.46e-39
Merged-chr6-11236571-2	chr6	11236497	11236646	+	0.000	0.000	12.9	2.0	6.47	1.36e-06
Merged-chr6-11263628-2	chr6	11263417	11263829	+	0.000	0.000	27.7	11.0	2.52	3.27e-05
Merged-chr6-11427984-2	chr6	11427760	11428231	+	0.000	0.000	46.2	24.5	1.89	6.78e-05
Merged-chr6-11460088-2	chr6	11459955	11460242	+	0.000	0.000	10.2	1.0	10.16	1.11e-07
Merged-chr6-11494955-2	chr6	11494720	11495179	+	0.000	0.000	49.9	5.0	9.98	2.19e-31
Merged-chr6-11592513-2	chr6	11592350	11592701	+	0.000	0.000	25.9	4.0	6.47	1.57e-12
Merged-chr6-11745020-2	chr6	11744766	11745327	+	0.000	0.000	65.6	17.5	3.75	2.59e-18
Merged-chr6-11752612-3	chr6	11752354	11752866	+	0.000	0.000	83.1	39.0	2.13	6.20e-10
Merged-chr6-11754995-3	chr6	11754733	11755252	+	0.000	0.000	103.5	51.0	2.03	1.06e-10
Merged-chr6-11766228-2	chr6	11766129	11766319	+	0.000	0.000	27.3	9.0	3.03	9.64e-07
Merged-chr6-11772607-2	chr6	11772405	11772789	+	0.000	0.000	97.9	47.0	2.08	1.20e-10
Merged-chr6-11785729-2	chr6	11785520	11785920	+	0.000	0.000	31.4	2.0	15.71	3.77e-26
Merged-chr6-11825177-2	chr6	11825029	11825314	+	0.000	0.000	9.2	0.5	18.48	3.26e-09
Merged-chr6-11854954-3	chr6	11854708	11855196	+	0.000	0.000	26.8	9.0	2.98	2.94e-06
Merged-chr6-12009090-2	chr6	12008840	12009344	+	0.000	0.000	69.8	35.5	1.96	4.13e-07
Merged-chr6-12010446-1	chr6	12010363	12010530	+	0.000	0.000	17.6	4.0	4.39	1.13e-06
Merged-chr6-12301119-2	chr6	12300978	12301266	+	0.000	0.000	16.6	4.0	4.16	4.89e-06
Merged-chr6-12483902-2	chr6	12483686	12484154	+	0.000	0.000	91.5	57.0	1.60	2.03e-05
Merged-chr6-12592890-2	chr6	12592615	12593094	+	0.000	0.000	20.3	1.0	20.33	1.59e-19
Merged-chr6-12957395-2	chr6	12957214	12957581	+	0.000	0.000	41.1	13.0	3.16	4.57e-10
Merged-chr6-13383757-2	chr6	13383574	13383919	+	0.000	0.000	25.9	3.0	8.62	3.07e-15
Merged-chr6-13484286-2	chr6	13484165	13484415	+	0.000	0.000	20.8	5.0	4.16	3.45e-07
Merged-chr6-13653565-2	chr6	13653407	13653721	+	0.000	0.000	49.0	14.0	3.50	9.66e-13
Merged-chr6-13668774-2	chr6	13668660	13668911	+	0.000	0.000	10.2	2.0	5.08	4.65e-05
Merged-chr6-13767696-1	chr6	13767559	13767833	+	0.000	0.000	9.2	1.0	9.24	1.13e-06
Merged-chr6-13814112-5	chr6	13813576	13814653	+	0.000	0.000	141.4	90.5	1.56	5.46e-07
Merged-chr6-14053998-2	chr6	14053867	14054117	+	0.000	0.000	11.1	2.0	5.54	8.31e-06
Merged-chr6-14108725-2	chr6	14108615	14108836	+	0.000	0.000	7.4	0.5	14.78	9.40e-07
Merged-chr6-14109152-2	chr6	14108974	14109417	+	0.000	0.000	10.2	0.5	20.33	1.63e-10
Merged-chr6-14117796-2	chr6	14117582	14118017	+	0.000	0.000	34.2	16.0	2.14	6.01e-05
Merged-chr6-14123741-4	chr6	14123434	14124127	+	0.000	0.000	25.9	9.0	2.87	8.65e-06
Merged-chr6-14661337-2	chr6	14661162	14661494	+	0.000	0.000	23.1	0.5	46.19	2.80e-30
Merged-chr6-14666076-2	chr6	14665837	14666313	+	0.000	0.000	100.7	44.0	2.29	3.25e-13
Merged-chr6-14877391-3	chr6	14877112	14877671	+	0.000	0.000	140.0	90.0	1.56	1.02e-06
Merged-chr6-15132983-2	chr6	15132798	15133160	+	0.000	0.000	29.6	9.0	3.28	9.34e-08
Merged-chr6-15309049-2	chr6	15308857	15309280	+	0.000	0.000	47.1	22.0	2.14	2.44e-06
Merged-chr6-15612963-2	chr6	15612847	15613083	+	0.000	0.000	17.6	4.0	4.39	1.13e-06
Merged-chr6-15876604-2	chr6	15876417	15876802	+	0.000	0.000	21.7	6.0	3.62	1.46e-06
Merged-chr6-15897300-2	chr6	15897082	15897540	+	0.000	0.000	65.1	19.0	3.43	1.25e-16
Merged-chr6-15962033-2	chr6	15961890	15962169	+	0.000	0.000	16.6	2.0	8.31	4.80e-10
Merged-chr6-16130331-1	chr6	16130241	16130422	+	0.000	0.000	9.2	1.5	6.16	2.77e-05
Merged-chr6-16637817-2	chr6	16637678	16637971	+	0.000	0.000	19.4	6.0	3.23	1.76e-05
Merged-chr6-16640793-1	chr6	16640700	16640886	+	0.000	0.000	7.4	0.5	14.78	9.40e-07
Merged-chr6-16685420-2	chr6	16685278	16685568	+	0.000	0.000	25.9	3.0	8.62	3.07e-15
Merged-chr6-17043011-2	chr6	17042812	17043211	+	0.000	0.000	34.6	12.0	2.89	1.55e-07
Merged-chr6-17045897-2	chr6	17045770	17046034	+	0.000	0.000	8.3	0.5	16.63	5.88e-08
Merged-chr6-17085842-2	chr6	17085735	17085957	+	0.000	0.000	7.4	1.0	7.39	8.32e-05
Merged-chr6-17385844-2	chr6	17385630	17386059	+	0.000	0.000	81.3	46.5	1.75	2.89e-06
Merged-chr6-17706073-2	chr6	17705860	17706263	+	0.000	0.000	72.5	34.0	2.13	9.58e-09
Merged-chr6-17931052-2	chr6	17930944	17931214	+	0.000	0.000	12.0	2.0	6.01	1.36e-06
Merged-chr6-17957705-2	chr6	17957547	17957844	+	0.000	0.000	14.8	1.0	14.78	4.52e-12
Merged-chr6-17980435-2	chr6	17980248	17980568	+	0.000	0.000	10.2	2.0	5.08	4.65e-05
Merged-chr6-18156415-1	chr6	18156323	18156508	+	0.000	0.000	10.2	1.5	6.78	4.10e-06
Merged-chr6-18432426-2	chr6	18432180	18432692	+	0.000	0.000	57.3	25.0	2.29	2.87e-08
Merged-chr6-18501839-2	chr6	18501638	18502001	+	0.000	0.000	27.7	1.0	27.72	3.50e-29
Merged-chr6-20444879-2	chr6	20444723	20445041	+	0.000	0.000	25.9	9.0	2.87	8.65e-06
Merged-chr6-20543139-2	chr6	20542910	20543366	+	0.000	0.000	31.4	7.0	4.49	2.23e-11
Merged-chr6-20623428-2	chr6	20623305	20623562	+	0.000	0.000	9.2	1.0	9.24	1.13e-06
Merged-chr6-20876297-1	chr6	20876223	20876372	+	0.000	0.000	8.3	0.5	16.63	5.88e-08
Merged-chr6-20918994-2	chr6	20918702	20919279	+	0.000	0.000	84.1	22.0	3.82	6.58e-24
Merged-chr6-20952974-2	chr6	20952626	20953309	+	0.000	0.000	74.8	31.0	2.41	4.05e-11
Merged-chr6-21062166-2	chr6	21062031	21062319	+	0.000	0.000	7.9	1.0	7.85	8.32e-05
Merged-chr6-21149741-2	chr6	21149602	21149880	+	0.000	0.000	11.1	0.5	22.17	7.42e-12
Merged-chr6-21200675-2	chr6	21200547	21200799	+	0.000	0.000	10.2	1.0	10.16	1.11e-07
Merged-chr6-21666221-2	chr6	21665752	21666564	+	0.000	0.000	33.7	12.0	2.81	4.45e-07
Merged-chr6-21916068-2	chr6	21915717	21916318	+	0.000	0.000	17.6	5.0	3.51	1.99e-05
Merged-chr6-22888397-2	chr6	22888153	22888693	+	0.000	0.000	31.4	12.0	2.62	3.37e-06
Merged-chr6-24880200-2	chr6	24880054	24880343	+	0.000	0.000	12.0	1.0	12.01	8.32e-10
Merged-chr6-25122174-2	chr6	25121977	25122358	+	0.000	0.000	61.9	34.0	1.82	1.93e-05
Merged-chr6-26157385-3	chr6	26157047	26157669	+	0.000	0.000	62.8	34.0	1.85	1.04e-05
Merged-chr6-26175942-1	chr6	26175865	26176019	+	0.000	0.000	6.5	0.5	12.93	1.32e-05
Merged-chr6-26388662-2	chr6	26388504	26388824	+	0.000	0.000	32.3	5.0	6.47	7.02e-16
Merged-chr6-26426901-2	chr6	26426759	26427049	+	0.000	0.000	23.1	1.0	23.10	1.48e-23
Merged-chr6-26432862-2	chr6	26432630	26433100	+	0.000	0.000	17.6	5.0	3.51	1.99e-05
Merged-chr6-26446174-2	chr6	26446011	26446316	+	0.000	0.000	11.5	2.0	5.77	8.31e-06
Merged-chr6-26464214-2	chr6	26464070	26464357	+	0.000	0.000	23.1	0.5	46.19	2.80e-30
Merged-chr6-27031499-2	chr6	27031343	27031645	+	0.000	0.000	15.7	2.0	7.85	3.87e-09
Merged-chr6-27753205-2	chr6	27752910	27753533	+	0.000	0.000	29.1	8.0	3.64	7.97e-09
Merged-chr6-27792180-2	chr6	27791810	27792550	+	0.000	0.000	103.5	51.5	2.01	1.77e-10
Merged-chr6-28137742-2	chr6	28137627	28137851	+	0.000	0.000	20.8	4.0	5.20	1.02e-08
Merged-chr6-28222853-2	chr6	28222732	28222967	+	0.000	0.000	10.2	1.0	10.16	1.11e-07
Merged-chr6-29424827-2	chr6	29424700	29424981	+	0.000	0.000	11.1	1.0	11.09	1.00e-08
Merged-chr6-29559784-2	chr6	29559633	29559915	+	0.000	0.000	18.5	1.0	18.48	6.06e-17
Merged-chr6-29561267-3	chr6	29561019	29561524	+	0.000	0.000	40.7	2.0	20.33	1.92e-37
Merged-chr6-29621718-2	chr6	29621432	29621962	+	0.000	0.000	17.6	3.0	5.85	2.16e-08
Merged-chr6-29723299-2	chr6	29723004	29723533	+	0.000	0.000	138.1	86.0	1.61	1.52e-07
Merged-chr6-29724095-1	chr6	29723968	29724222	+	0.000	0.000	14.8	3.0	4.93	3.40e-06
Merged-chr6-29764969-2	chr6	29764812	29765133	+	0.000	0.000	25.9	3.0	8.62	3.07e-15
Merged-chr6-29941200-1	chr6	29941114	29941286	+	0.000	0.000	11.1	2.0	5.54	8.31e-06
Merged-chr6-30006388-2	chr6	30006180	30006545	+	0.000	0.000	12.0	3.0	4.00	7.14e-05
Merged-chr6-30259661-4	chr6	30259262	30259985	+	0.000	0.000	92.4	59.0	1.57	4.22e-05
Merged-chr6-30291901-1	chr6	30291786	30292017	+	0.000	0.000	6.5	0.5	12.93	1.32e-05
Merged-chr6-30683556-2	chr6	30683389	30683708	+	0.000	0.000	60.1	11.0	5.46	7.45e-25
Merged-chr6-30684849-1	chr6	30684763	30684936	+	0.000	0.000	30.5	7.0	4.36	9.98e-11
Merged-chr6-30742638-7	chr6	30741864	30743365	+	0.000	0.000	304.0	173.5	1.75	3.95e-19
Merged-chr6-30754761-1	chr6	30754678	30754844	+	0.000	0.000	22.2	7.5	2.96	1.29e-05
Merged-chr6-30769498-4	chr6	30768977	30769951	+	0.000	0.000	239.7	155.0	1.55	2.45e-10
Merged-chr6-30805181-2	chr6	30804992	30805392	+	0.000	0.000	31.9	2.5	12.75	2.35e-23
Merged-chr6-31010874-2	chr6	31010702	31011004	+	0.000	0.000	14.8	2.0	7.39	2.93e-08
Merged-chr6-31057583-1	chr6	31057454	31057713	+	0.000	0.000	10.2	0.5	20.33	1.63e-10
Merged-chr6-31126212-2	chr6	31126079	31126347	+	0.000	0.000	22.2	5.0	4.43	1.82e-08
Merged-chr6-31162947-2	chr6	31162815	31163074	+	0.000	0.000	21.2	4.0	5.31	1.92e-09
Merged-chr6-31204027-5	chr6	31203648	31204427	+	0.000	0.000	72.1	40.0	1.80	3.36e-06
Merged-chr6-31357319-2	chr6	31357065	31357628	+	0.000	0.000	103.5	45.0	2.30	9.68e-14
Merged-chr6-31575556-1	chr6	31575475	31575637	+	0.000	0.000	8.3	0.5	16.63	5.88e-08
Merged-chr6-31578654-2	chr6	31578393	31578902	+	0.000	0.000	41.6	0.5	83.15	8.25e-63
Merged-chr6-31690412-3	chr6	31690118	31690812	+	0.000	0.000	32.8	10.0	3.28	2.46e-08
Merged-chr6-31702361-2	chr6	31702263	31702472	+	0.000	0.000	12.9	2.0	6.47	1.36e-06
Merged-chr6-31925741-2	chr6	31925599	31925957	+	0.000	0.000	7.4	0.5	14.78	9.40e-07
Merged-chr6-31945757-4	chr6	31945405	31946112	+	0.000	0.000	170.9	71.0	2.41	1.78e-23
Merged-chr6-32086870-2	chr6	32086717	32087029	+	0.000	0.000	27.7	6.0	4.62	2.96e-10
Merged-chr6-32190358-2	chr6	32190149	32190547	+	0.000	0.000	55.4	30.0	1.85	2.71e-05
Merged-chr6-32235435-5	chr6	32235017	32235854	+	0.000	0.000	47.1	22.0	2.14	2.44e-06
Merged-chr6-32345904-2	chr6	32345747	32346085	+	0.000	0.000	21.7	8.0	2.71	9.40e-05
Merged-chr6-32815307-1	chr6	32815141	32815473	+	0.000	0.000	6.5	0.5	12.93	1.32e-05
Merged-chr6-32861325-2	chr6	32861171	32861471	+	0.000	0.000	14.8	2.0	7.39	2.93e-08
Merged-chr6-32883046-2	chr6	32882923	32883182	+	0.000	0.000	12.0	2.0	6.01	1.36e-06
Merged-chr6-33064866-2	chr6	33064641	33065098	+	0.000	0.000	22.2	2.0	11.09	5.53e-16
Merged-chr6-33161092-2	chr6	33160862	33161310	+	0.000	0.000	29.1	3.0	9.70	4.29e-19
Merged-chr6-33314391-4	chr6	33313982	33314818	+	0.000	0.000	164.9	80.5	2.05	2.30e-16
Merged-chr6-33411065-3	chr6	33410738	33411284	+	0.000	0.000	34.6	13.5	2.57	2.02e-06
Merged-chr6-33610307-2	chr6	33610089	33610510	+	0.000	0.000	85.9	38.5	2.23	7.06e-11
Merged-chr6-33833965-2	chr6	33833835	33834118	+	0.000	0.000	12.0	1.0	12.01	8.32e-10
Merged-chr6-33886797-2	chr6	33886655	33886934	+	0.000	0.000	16.6	5.0	3.33	6.90e-05
Merged-chr6-33898959-2	chr6	33898808	33899114	+	0.000	0.000	15.7	0.5	31.41	1.42e-17
Merged-chr6-34029084-1	chr6	34028950	34029218	+	0.000	0.000	6.5	0.5	12.93	1.32e-05
Merged-chr6-34247313-2	chr6	34247198	34247410	+	0.000	0.000	28.6	2.5	11.46	4.09e-20
Merged-chr6-34889252-1	chr6	34889127	34889378	+	0.000	0.000	8.3	1.0	8.31	1.02e-05
Merged-chr6-35195478-2	chr6	35195277	35195651	+	0.000	0.000	10.2	0.5	20.33	1.63e-10
Merged-chr6-35260142-2	chr6	35259997	35260274	+	0.000	0.000	13.9	3.0	4.62	1.61e-05
Merged-chr6-35368257-2	chr6	35368057	35368443	+	0.000	0.000	64.2	2.0	32.11	2.03e-71
Merged-chr6-35719876-2	chr6	35719556	35720190	+	0.000	0.000	57.3	12.0	4.77	6.23e-21
Merged-chr6-35720539-2	chr6	35720290	35720742	+	0.000	0.000	64.7	33.0	1.96	1.12e-06
Merged-chr6-35725911-2	chr6	35725783	35726050	+	0.000	0.000	18.5	6.0	3.08	5.69e-05
Merged-chr6-35727613-3	chr6	35727399	35727825	+	0.000	0.000	51.7	12.5	4.14	2.76e-16
Merged-chr6-35919986-2	chr6	35919817	35920169	+	0.000	0.000	73.9	34.0	2.17	4.41e-09
Merged-chr6-35952647-2	chr6	35952442	35952821	+	0.000	0.000	49.9	22.0	2.27	4.87e-07
Merged-chr6-36130085-2	chr6	36129928	36130279	+	0.000	0.000	38.8	13.0	2.98	1.38e-08
Merged-chr6-36248411-2	chr6	36248269	36248553	+	0.000	0.000	40.7	18.0	2.26	5.34e-06
Merged-chr6-36249213-2	chr6	36248986	36249473	+	0.000	0.000	107.2	67.5	1.59	5.60e-06
Merged-chr6-36269135-2	chr6	36268968	36269269	+	0.000	0.000	11.1	1.5	7.39	5.52e-07
Merged-chr6-36291022-4	chr6	36290623	36291446	+	0.000	0.000	61.0	15.0	4.07	1.79e-18
Merged-chr6-36325827-2	chr6	36325615	36325996	+	0.000	0.000	18.5	3.0	6.16	3.57e-09
Merged-chr6-36345939-1	chr6	36345865	36346014	+	0.000	0.000	12.5	0.5	24.94	3.09e-13
Merged-chr6-36358843-2	chr6	36358663	36359016	+	0.000	0.000	49.4	3.5	14.12	2.44e-38
Merged-chr6-36365039-2	chr6	36364853	36365218	+	0.000	0.000	73.9	20.0	3.70	5.96e-20
Merged-chr6-36386751-4	chr6	36386436	36387069	+	0.000	0.000	47.1	22.5	2.09	4.33e-06
Merged-chr6-36414441-4	chr6	36413988	36414826	+	0.000	0.000	47.1	3.0	15.71	5.46e-39
Merged-chr6-36628029-2	chr6	36627815	36628256	+	0.000	0.000	54.5	13.0	4.19	1.82e-17
Merged-chr6-36649759-2	chr6	36649576	36649941	+	0.000	0.000	50.8	13.0	3.91	4.96e-15
Merged-chr6-36735257-2	chr6	36735061	36735458	+	0.000	0.000	86.8	40.5	2.14	3.44e-10
Merged-chr6-36804736-3	chr6	36804483	36804987	+	0.000	0.000	28.6	0.5	57.28	7.41e-39
Merged-chr6-36945519-1	chr6	36945423	36945615	+	0.000	0.000	6.5	0.5	12.93	1.32e-05
Merged-chr6-36963108-2	chr6	36962961	36963257	+	0.000	0.000	41.6	4.0	10.39	2.93e-27
Merged-chr6-37033384-2	chr6	37033216	37033549	+	0.000	0.000	18.5	4.0	4.62	2.48e-07
Merged-chr6-37048943-2	chr6	37048765	37049132	+	0.000	0.000	47.6	17.0	2.80	1.67e-09
Merged-chr6-37144546-1	chr6	37144405	37144688	+	0.000	0.000	6.5	0.5	12.93	1.32e-05
Merged-chr6-37242737-4	chr6	37242411	37243069	+	0.000	0.000	142.7	88.0	1.62	7.51e-08
Merged-chr6-37258203-2	chr6	37258045	37258373	+	0.000	0.000	43.9	20.0	2.19	5.43e-06
Merged-chr6-37259416-2	chr6	37259248	37259582	+	0.000	0.000	84.1	18.5	4.54	9.86e-29
Merged-chr6-37312472-2	chr6	37312324	37312613	+	0.000	0.000	21.7	4.0	5.43	1.92e-09
Merged-chr6-37442999-1	chr6	37442796	37443203	+	0.000	0.000	9.2	1.0	9.24	1.13e-06
Merged-chr6-37450264-1	chr6	37450079	37450450	+	0.000	0.000	6.5	0.5	12.93	1.32e-05
Merged-chr6-37820427-2	chr6	37820262	37820610	+	0.000	0.000	67.9	37.0	1.84	5.91e-06
Merged-chr6-37934468-2	chr6	37934323	37934642	+	0.000	0.000	16.6	4.5	3.70	2.03e-05
Merged-chr6-37940633-2	chr6	37940438	37940789	+	0.000	0.000	24.0	5.0	4.80	8.07e-10
Merged-chr6-38131799-2	chr6	38131561	38132031	+	0.000	0.000	105.8	12.0	8.82	1.32e-60
Merged-chr6-38572382-2	chr6	38572186	38572616	+	0.000	0.000	62.8	34.0	1.85	1.04e-05
Merged-chr6-38589201-2	chr6	38589041	38589350	+	0.000	0.000	12.5	3.0	4.16	7.14e-05
Merged-chr6-38867905-1	chr6	38867744	38868066	+	0.000	0.000	10.2	0.5	20.33	1.63e-10
Merged-chr6-39961301-2	chr6	39961098	39961519	+	0.000	0.000	43.4	17.0	2.55	8.99e-08
Merged-chr6-40293942-2	chr6	40293810	40294062	+	0.000	0.000	7.4	1.0	7.39	8.32e-05
Merged-chr6-40345409-2	chr6	40345247	40345572	+	0.000	0.000	13.9	2.0	6.93	2.07e-07
Merged-chr6-40529230-2	chr6	40529001	40529463	+	0.000	0.000	18.5	1.0	18.48	6.06e-17
Merged-chr6-40843530-2	chr6	40843343	40843855	+	0.000	0.000	15.7	2.0	7.85	3.87e-09
Merged-chr6-41059796-2	chr6	41059654	41059942	+	0.000	0.000	10.2	2.0	5.08	4.65e-05
Merged-chr6-41698546-2	chr6	41698322	41698760	+	0.000	0.000	53.6	20.0	2.68	6.86e-10
Merged-chr6-42100567-2	chr6	42100301	42100825	+	0.000	0.000	130.3	83.0	1.57	1.12e-06
Merged-chr6-42137367-4	chr6	42136908	42137821	+	0.000	0.000	164.5	108.5	1.52	4.26e-07
Merged-chr6-42190970-2	chr6	42190697	42191198	+	0.000	0.000	26.8	4.0	6.70	2.40e-13
Merged-chr6-42704502-3	chr6	42704257	42704749	+	0.000	0.000	52.7	27.0	1.95	1.26e-05
Merged-chr6-42766387-4	chr6	42766075	42766674	+	0.000	0.000	65.6	27.0	2.43	4.19e-10
Merged-chr6-42819054-2	chr6	42818926	42819187	+	0.000	0.000	13.9	1.0	13.86	6.36e-11
Merged-chr6-43224551-2	chr6	43224363	43224759	+	0.000	0.000	63.7	33.5	1.90	3.52e-06
Merged-chr6-43376807-1	chr6	43376615	43376999	+	0.000	0.000	7.4	0.5	14.78	9.40e-07
Merged-chr6-43434353-2	chr6	43434236	43434471	+	0.000	0.000	8.3	0.5	16.63	5.88e-08
Merged-chr6-43579345-2	chr6	43579194	43579516	+	0.000	0.000	35.1	10.0	3.51	6.06e-10
Merged-chr6-43699790-2	chr6	43699577	43699976	+	0.000	0.000	84.1	52.0	1.62	2.76e-05
Merged-chr6-43723252-2	chr6	43723081	43723405	+	0.000	0.000	12.0	1.5	8.01	6.82e-08
Merged-chr6-43813300-2	chr6	43813136	43813424	+	0.000	0.000	9.2	1.5	6.16	2.77e-05
Merged-chr6-43953931-1	chr6	43953814	43954048	+	0.000	0.000	6.5	0.5	12.93	1.32e-05
Merged-chr6-43996468-2	chr6	43996241	43996709	+	0.000	0.000	39.3	11.0	3.57	4.63e-11
Merged-chr6-44035784-2	chr6	44035592	44035997	+	0.000	0.000	37.0	1.0	36.96	1.02e-42
Merged-chr6-44051250-2	chr6	44051112	44051392	+	0.000	0.000	25.9	5.0	5.17	1.60e-10
Merged-chr6-44064640-2	chr6	44064373	44064917	+	0.000	0.000	262.4	132.0	1.99	1.40e-23
Merged-chr6-44065928-2	chr6	44065721	44066113	+	0.000	0.000	71.1	39.0	1.82	2.69e-06
Merged-chr6-44067599-2	chr6	44067449	44067748	+	0.000	0.000	97.0	24.0	4.04	3.94e-29
Merged-chr6-44073007-2	chr6	44072813	44073191	+	0.000	0.000	40.7	3.0	13.55	8.00e-31
Merged-chr6-44126903-2	chr6	44126728	44127079	+	0.000	0.000	72.5	15.0	4.84	3.00e-26
Merged-chr6-44263548-2	chr6	44263284	44263765	+	0.000	0.000	47.1	11.5	4.10	3.66e-15
Merged-chr6-44735742-2	chr6	44735569	44735927	+	0.000	0.000	15.7	1.0	15.71	3.00e-13
Merged-chr6-45164572-2	chr6	45164431	45164696	+	0.000	0.000	10.2	2.0	5.08	4.65e-05
Merged-chr6-45590334-1	chr6	45590218	45590450	+	0.000	0.000	6.0	0.5	12.01	1.32e-05
Merged-chr6-46949931-1	chr6	46949851	46950012	+	0.000	0.000	9.2	0.5	18.48	3.26e-09
Merged-chr6-47138261-2	chr6	47138132	47138400	+	0.000	0.000	15.7	4.0	3.93	1.99e-05
Merged-chr6-47474142-2	chr6	47473869	47474342	+	0.000	0.000	37.0	8.0	4.62	3.73e-13
Merged-chr6-49553553-1	chr6	49553418	49553688	+	0.000	0.000	10.2	2.0	5.08	4.65e-05
Merged-chr6-52253748-2	chr6	52253577	52253960	+	0.000	0.000	19.4	4.0	4.85	5.16e-08
Merged-chr6-52649725-2	chr6	52649455	52649950	+	0.000	0.000	12.9	1.0	12.93	8.32e-10
Merged-chr6-52663255-2	chr6	52663159	52663373	+	0.000	0.000	12.0	3.0	4.00	7.14e-05
Merged-chr6-52672651-2	chr6	52672517	52672792	+	0.000	0.000	18.9	6.0	3.16	5.69e-05
Merged-chr6-53250337-1	chr6	53250190	53250484	+	0.000	0.000	8.3	1.0	8.31	1.02e-05
Merged-chr6-53297457-2	chr6	53297333	53297589	+	0.000	0.000	11.1	1.0	11.09	1.00e-08
Merged-chr6-56043945-1	chr6	56043798	56044092	+	0.000	0.000	7.4	1.0	7.39	8.32e-05
Merged-chr6-56073069-2	chr6	56072939	56073245	+	0.000	0.000	7.4	0.5	14.78	9.40e-07
Merged-chr6-56604418-2	chr6	56604275	56604565	+	0.000	0.000	9.2	0.5	18.48	3.26e-09
Merged-chr6-56790135-2	chr6	56789962	56790325	+	0.000	0.000	18.0	3.0	6.01	3.57e-09
Merged-chr6-56863574-2	chr6	56863415	56863748	+	0.000	0.000	44.3	9.0	4.93	5.62e-17
Merged-chr6-57216773-1	chr6	57216654	57216893	+	0.000	0.000	6.5	0.5	12.93	1.32e-05
Merged-chr6-57242704-2	chr6	57242483	57242918	+	0.000	0.000	60.1	28.0	2.14	1.03e-07
Merged-chr6-71333882-2	chr6	71333652	71334196	+	0.000	0.000	24.9	4.0	6.24	9.88e-12
Merged-chr6-71366504-3	chr6	71366235	71366774	+	0.000	0.000	12.0	3.0	4.00	7.14e-05
Merged-chr6-71407600-2	chr6	71407376	71407765	+	0.000	0.000	32.3	14.0	2.31	2.57e-05
Merged-chr6-71721816-2	chr6	71721664	71721953	+	0.000	0.000	9.2	0.5	18.48	3.26e-09
Merged-chr6-72788387-2	chr6	72788208	72788556	+	0.000	0.000	27.7	6.0	4.62	2.96e-10
Merged-chr6-73329385-1	chr6	73329264	73329507	+	0.000	0.000	6.5	0.5	12.93	1.32e-05
Merged-chr6-73452307-2	chr6	73452028	73452577	+	0.000	0.000	61.4	15.5	3.96	1.98e-18
Merged-chr6-73513756-2	chr6	73513580	73513894	+	0.000	0.000	15.7	3.0	5.24	6.70e-07
Merged-chr6-73514583-3	chr6	73514369	73514866	+	0.000	0.000	26.3	11.0	2.39	8.21e-05
Merged-chr6-73523652-1	chr6	73523451	73523854	+	0.000	0.000	32.8	11.0	2.98	2.00e-07
Merged-chr6-73560390-1	chr6	73560232	73560549	+	0.000	0.000	8.3	1.0	8.31	1.02e-05
Merged-chr6-73586184-2	chr6	73586015	73586393	+	0.000	0.000	21.2	4.0	5.31	1.92e-09
Merged-chr6-73703462-1	chr6	73703387	73703538	+	0.000	0.000	6.5	0.5	12.93	1.32e-05
Merged-chr6-73734994-2	chr6	73734901	73735080	+	0.000	0.000	7.4	1.0	7.39	8.32e-05
Merged-chr6-75268360-2	chr6	75268150	75268571	+	0.000	0.000	43.0	10.0	4.30	4.20e-14
Merged-chr6-75281864-2	chr6	75281780	75281946	+	0.000	0.000	14.8	2.0	7.39	2.93e-08
Merged-chr6-75317766-3	chr6	75317498	75318182	+	0.000	0.000	20.3	4.0	5.08	1.02e-08
Merged-chr6-75852907-2	chr6	75852712	75853096	+	0.000	0.000	37.9	18.0	2.10	5.75e-05
Merged-chr6-80165405-2	chr6	80165244	80165595	+	0.000	0.000	19.4	4.5	4.31	3.02e-07
Merged-chr6-81749178-2	chr6	81749035	81749311	+	0.000	0.000	27.7	1.5	18.48	1.23e-24
Merged-chr6-81772949-2	chr6	81772830	81773063	+	0.000	0.000	8.3	0.5	16.63	5.88e-08
Merged-chr6-82145151-2	chr6	82144994	82145310	+	0.000	0.000	47.6	20.0	2.38	1.90e-07
Merged-chr6-83183639-2	chr6	83183427	83183855	+	0.000	0.000	99.8	28.5	3.50	6.72e-25
Merged-chr6-83199994-2	chr6	83199804	83200183	+	0.000	0.000	91.5	24.0	3.81	1.50e-25
Merged-chr6-83824491-2	chr6	83824352	83824634	+	0.000	0.000	10.2	2.0	5.08	4.65e-05
Merged-chr6-84093520-2	chr6	84093362	84093667	+	0.000	0.000	6.0	0.5	12.01	1.32e-05
Merged-chr6-84492571-6	chr6	84492071	84493076	+	0.000	0.000	90.5	55.0	1.65	9.28e-06
Merged-chr6-84768618-1	chr6	84768535	84768702	+	0.000	0.000	14.8	1.0	14.78	4.52e-12
Merged-chr6-84804879-2	chr6	84804719	84805015	+	0.000	0.000	12.0	2.0	6.01	1.36e-06
Merged-chr6-85594655-2	chr6	85594474	85594794	+	0.000	0.000	26.8	8.5	3.15	1.07e-06
Merged-chr6-85865176-2	chr6	85865000	85865344	+	0.000	0.000	9.7	1.0	9.70	1.13e-06
Merged-chr6-87826055-2	chr6	87825874	87826260	+	0.000	0.000	22.6	3.5	6.47	2.95e-11
Merged-chr6-88868010-2	chr6	88867869	88868134	+	0.000	0.000	11.1	2.0	5.54	8.31e-06
Merged-chr6-89013573-2	chr6	89013301	89013799	+	0.000	0.000	18.5	1.0	18.48	6.06e-17
Merged-chr6-89030047-1	chr6	89029898	89030197	+	0.000	0.000	11.1	2.0	5.54	8.31e-06
Merged-chr6-89033687-2	chr6	89033578	89033791	+	0.000	0.000	20.3	0.5	40.65	2.38e-25
Merged-chr6-89035851-4	chr6	89035382	89036267	+	0.000	0.000	116.4	29.0	4.01	4.33e-34
Merged-chr6-89120596-2	chr6	89120478	89120728	+	0.000	0.000	9.2	1.0	9.24	1.13e-06
Merged-chr6-89251358-2	chr6	89251169	89251546	+	0.000	0.000	78.5	33.0	2.38	1.95e-11
Merged-chr6-89970801-2	chr6	89970696	89970934	+	0.000	0.000	7.4	1.0	7.39	8.32e-05
Merged-chr6-90176077-2	chr6	90175954	90176203	+	0.000	0.000	8.3	1.0	8.31	1.02e-05
Merged-chr6-90398199-2	chr6	90397915	90398489	+	0.000	0.000	158.0	83.0	1.90	3.16e-13
Merged-chr6-99501934-2	chr6	99501771	99502110	+	0.000	0.000	19.4	1.0	19.40	3.18e-18
Merged-chr6-100213071-2	chr6	100212877	100213294	+	0.000	0.000	8.3	1.0	8.31	1.02e-05
Merged-chr6-100231145-2	chr6	100230919	100231375	+	0.000	0.000	97.9	53.0	1.85	3.86e-08
Merged-chr6-100441152-2	chr6	100441000	100441297	+	0.000	0.000	13.9	3.0	4.62	1.61e-05
Merged-chr6-100795077-2	chr6	100794967	100795190	+	0.000	0.000	9.2	0.5	18.48	3.26e-09
Merged-chr6-104639870-2	chr6	104639740	104640013	+	0.000	0.000	10.2	1.0	10.16	1.11e-07
Merged-chr6-104688777-2	chr6	104688641	104688927	+	0.000	0.000	15.7	0.5	31.41	1.42e-17
Merged-chr6-105052078-2	chr6	105051886	105052298	+	0.000	0.000	28.6	8.0	3.58	2.93e-08
Merged-chr6-105264055-2	chr6	105263890	105264210	+	0.000	0.000	13.9	1.0	13.86	6.36e-11
Merged-chr6-105458736-2	chr6	105458604	105458831	+	0.000	0.000	16.6	2.0	8.31	4.80e-10
Merged-chr6-105459319-2	chr6	105459121	105459492	+	0.000	0.000	39.7	12.0	3.31	5.25e-10
Merged-chr6-105510896-2	chr6	105510737	105511031	+	0.000	0.000	7.4	0.5	14.78	9.40e-07
Merged-chr6-105599847-2	chr6	105599724	105600010	+	0.000	0.000	8.3	1.0	8.31	1.02e-05
Merged-chr6-105601699-2	chr6	105601541	105601894	+	0.000	0.000	11.1	1.0	11.09	1.00e-08
Merged-chr6-105760214-2	chr6	105759995	105760462	+	0.000	0.000	16.2	0.5	32.34	4.42e-19
Merged-chr6-105796278-2	chr6	105796019	105796456	+	0.000	0.000	7.4	1.0	7.39	8.32e-05
Merged-chr6-106098015-1	chr6	106097938	106098093	+	0.000	0.000	6.5	0.5	12.93	1.32e-05
Merged-chr6-106451654-3	chr6	106451412	106451884	+	0.000	0.000	26.8	0.5	53.59	2.24e-35
Merged-chr6-106476551-2	chr6	106476388	106476706	+	0.000	0.000	15.7	0.5	31.41	1.42e-17
Merged-chr6-107125235-1	chr6	107125110	107125361	+	0.000	0.000	6.5	0.5	12.93	1.32e-05
Merged-chr6-107238248-2	chr6	107238036	107238448	+	0.000	0.000	45.3	21.0	2.16	3.64e-06
Merged-chr6-107493422-1	chr6	107493234	107493610	+	0.000	0.000	20.3	6.0	3.39	5.18e-06
Merged-chr6-107671042-2	chr6	107670848	107671260	+	0.000	0.000	66.1	32.5	2.03	1.65e-07
Merged-chr6-107712321-2	chr6	107712140	107712488	+	0.000	0.000	17.6	1.0	17.55	1.09e-15
Merged-chr6-107713068-2	chr6	107712915	107713209	+	0.000	0.000	13.9	2.5	5.54	2.38e-06
Merged-chr6-107812096-2	chr6	107811820	107812353	+	0.000	0.000	41.6	3.0	13.86	5.85e-32
Merged-chr6-107870573-2	chr6	107870418	107870736	+	0.000	0.000	24.0	9.0	2.67	2.45e-05
Merged-chr6-108117809-3	chr6	108117562	108118030	+	0.000	0.000	40.2	15.0	2.68	6.49e-08
Merged-chr6-108433039-2	chr6	108432888	108433246	+	0.000	0.000	12.9	3.0	4.31	7.14e-05
Merged-chr6-108566019-2	chr6	108565832	108566201	+	0.000	0.000	54.5	23.5	2.32	5.09e-08
Merged-chr6-108589692-2	chr6	108589396	108589940	+	0.000	0.000	80.4	24.5	3.28	6.22e-19
Merged-chr6-108619585-2	chr6	108619461	108619706	+	0.000	0.000	14.8	1.5	9.85	8.30e-10
Merged-chr6-108732657-2	chr6	108732510	108732804	+	0.000	0.000	29.1	13.0	2.24	8.94e-05
Merged-chr6-108740159-2	chr6	108739988	108740334	+	0.000	0.000	47.6	19.0	2.50	4.49e-08
Merged-chr6-108832493-2	chr6	108832364	108832607	+	0.000	0.000	10.2	1.0	10.16	1.11e-07
Merged-chr6-108967196-2	chr6	108966969	108967408	+	0.000	0.000	30.5	10.0	3.05	2.51e-07
Merged-chr6-109790454-2	chr6	109790327	109790578	+	0.000	0.000	24.9	4.0	6.24	9.88e-12
Merged-chr6-110234166-1	chr6	110234062	110234271	+	0.000	0.000	7.4	1.0	7.39	8.32e-05
Merged-chr6-110399897-2	chr6	110399757	110400003	+	0.000	0.000	6.5	0.5	12.93	1.32e-05
Merged-chr6-110491945-4	chr6	110491587	110492328	+	0.000	0.000	41.6	11.5	3.62	1.28e-11
Merged-chr6-111602749-2	chr6	111602609	111602892	+	0.000	0.000	38.3	18.0	2.13	2.67e-05
Merged-chr6-111623503-4	chr6	111623240	111623768	+	0.000	0.000	32.3	8.5	3.80	5.72e-10
Merged-chr6-111971970-1	chr6	111971851	111972089	+	0.000	0.000	12.5	0.5	24.94	3.09e-13
Merged-chr6-111973420-4	chr6	111973080	111973763	+	0.000	0.000	137.7	86.0	1.60	2.47e-07
Merged-chr6-111993105-2	chr6	111992939	111993272	+	0.000	0.000	38.8	9.5	4.08	2.69e-12
Merged-chr6-112014614-2	chr6	112014450	112014739	+	0.000	0.000	23.1	3.5	6.60	4.46e-12
Merged-chr6-112015994-2	chr6	112015844	112016159	+	0.000	0.000	24.5	9.0	2.72	2.45e-05
Merged-chr6-112016514-2	chr6	112016194	112016765	+	0.000	0.000	142.3	83.0	1.71	2.53e-09
Merged-chr6-112038012-2	chr6	112037727	112038339	+	0.000	0.000	144.1	81.5	1.77	2.64e-10
Merged-chr6-112249693-2	chr6	112249535	112249846	+	0.000	0.000	47.1	20.5	2.30	3.75e-07
Merged-chr6-112288603-2	chr6	112288481	112288742	+	0.000	0.000	8.3	0.5	16.63	5.88e-08
Merged-chr6-112307852-2	chr6	112307655	112308055	+	0.000	0.000	51.7	25.0	2.07	3.35e-06
Merged-chr6-112358062-2	chr6	112357806	112358347	+	0.000	0.000	100.7	66.0	1.53	5.86e-05
Merged-chr6-112521633-2	chr6	112521497	112521805	+	0.000	0.000	12.9	0.5	25.87	3.09e-13
Merged-chr6-112641008-2	chr6	112640859	112641136	+	0.000	0.000	12.0	0.5	24.02	3.09e-13
Merged-chr6-112875038-2	chr6	112874872	112875159	+	0.000	0.000	11.1	0.5	22.17	7.42e-12
Merged-chr6-112877526-2	chr6	112877278	112877763	+	0.000	0.000	68.8	30.0	2.29	1.84e-09
Merged-chr6-113630536-2	chr6	113630415	113630653	+	0.000	0.000	31.4	1.0	31.41	4.62e-35
Merged-chr6-113631329-2	chr6	113631121	113631506	+	0.000	0.000	85.9	17.5	4.91	5.09e-31
Merged-chr6-113632455-2	chr6	113632187	113632720	+	0.000	0.000	188.5	113.0	1.67	7.31e-11
Merged-chr6-113635067-1	chr6	113634990	113635145	+	0.000	0.000	18.9	0.5	37.88	3.61e-22
Merged-chr6-113649525-2	chr6	113649295	113649711	+	0.000	0.000	26.3	1.0	26.33	9.47e-28
Merged-chr6-113672873-2	chr6	113672667	113673167	+	0.000	0.000	22.2	8.0	2.77	3.34e-05
Merged-chr6-113694507-2	chr6	113694264	113694736	+	0.000	0.000	21.7	3.0	7.24	1.18e-11
Merged-chr6-113758974-2	chr6	113758824	113759105	+	0.000	0.000	19.4	3.0	6.47	5.59e-10
Merged-chr6-113762852-2	chr6	113762699	113763030	+	0.000	0.000	18.5	2.0	9.24	6.19e-12
Merged-chr6-113763471-2	chr6	113763326	113763585	+	0.000	0.000	16.2	5.0	3.23	6.90e-05
Merged-chr6-113764121-2	chr6	113763875	113764346	+	0.000	0.000	83.1	43.0	1.93	4.11e-08
Merged-chr6-113833653-2	chr6	113833526	113833769	+	0.000	0.000	7.4	1.0	7.39	8.32e-05
Merged-chr6-113893890-3	chr6	113893505	113894289	+	0.000	0.000	88.7	21.0	4.22	1.21e-27
Merged-chr6-114002118-2	chr6	114001994	114002319	+	0.000	0.000	10.2	0.5	20.33	1.63e-10
Merged-chr6-116034488-1	chr6	116034346	116034631	+	0.000	0.000	7.4	0.5	14.78	9.40e-07
Merged-chr6-116315073-2	chr6	116314902	116315261	+	0.000	0.000	31.4	6.0	5.24	4.91e-13
Merged-chr6-116387572-2	chr6	116387411	116387739	+	0.000	0.000	48.0	7.0	6.86	3.14e-24
Merged-chr6-116392763-2	chr6	116392605	116392928	+	0.000	0.000	30.5	7.0	4.36	9.98e-11
Merged-chr6-116419282-2	chr6	116419014	116419477	+	0.000	0.000	8.3	1.0	8.31	1.02e-05
Merged-chr6-116447636-2	chr6	116447454	116447907	+	0.000	0.000	12.9	3.0	4.31	7.14e-05
Merged-chr6-116501136-2	chr6	116500931	116501420	+	0.000	0.000	24.0	0.5	48.04	5.83e-32
Merged-chr6-116695569-2	chr6	116695441	116695709	+	0.000	0.000	9.2	0.5	18.48	3.26e-09
Merged-chr6-118709231-3	chr6	118708816	118709558	+	0.000	0.000	125.6	65.5	1.92	4.21e-11
Merged-chr6-125723103-2	chr6	125722861	125723343	+	0.000	0.000	61.9	31.0	2.00	1.26e-06
Merged-chr6-125773650-2	chr6	125773406	125773897	+	0.000	0.000	54.5	4.0	13.63	2.78e-41
Merged-chr6-125904078-1	chr6	125904003	125904154	+	0.000	0.000	6.5	0.5	12.93	1.32e-05
Merged-chr6-125905037-1	chr6	125904945	125905129	+	0.000	0.000	9.7	0.5	19.40	3.26e-09
Merged-chr6-125906725-2	chr6	125906492	125906960	+	0.000	0.000	59.1	19.0	3.11	1.65e-13
Merged-chr6-125910016-2	chr6	125909775	125910274	+	0.000	0.000	24.0	8.0	3.00	3.73e-06
Merged-chr6-125919081-2	chr6	125918764	125919431	+	0.000	0.000	94.7	21.0	4.51	1.74e-31
Merged-chr6-125931300-2	chr6	125931080	125931448	+	0.000	0.000	10.2	1.0	10.16	1.11e-07
Merged-chr6-125932066-4	chr6	125931574	125932487	+	0.000	0.000	52.7	2.0	26.33	7.85e-54
Merged-chr6-125944616-2	chr6	125944384	125944822	+	0.000	0.000	101.2	35.0	2.89	9.07e-20
Merged-chr6-125946494-2	chr6	125946164	125946803	+	0.000	0.000	209.3	116.0	1.80	5.46e-15
Merged-chr6-127120871-2	chr6	127120735	127120991	+	0.000	0.000	18.5	5.0	3.70	5.42e-06
Merged-chr6-127366511-2	chr6	127366308	127366716	+	0.000	0.000	89.6	47.0	1.91	3.18e-08
Merged-chr6-127484435-3	chr6	127484179	127484756	+	0.000	0.000	27.7	8.0	3.46	1.04e-07
Merged-chr6-127571001-2	chr6	127570813	127571297	+	0.000	0.000	12.9	0.5	25.87	3.09e-13
Merged-chr6-128005180-2	chr6	128004947	128005351	+	0.000	0.000	15.2	3.0	5.08	6.70e-07
Merged-chr6-128208198-2	chr6	128208056	128208364	+	0.000	0.000	37.9	13.0	2.91	4.08e-08
Merged-chr6-128337783-2	chr6	128337622	128337908	+	0.000	0.000	10.2	1.0	10.16	1.11e-07
Merged-chr6-128491838-2	chr6	128491676	128492013	+	0.000	0.000	31.4	11.0	2.86	5.90e-07
Merged-chr6-128507985-2	chr6	128507755	128508214	+	0.000	0.000	37.0	5.0	7.39	3.05e-19
Merged-chr6-129469466-2	chr6	129469340	129469576	+	0.000	0.000	6.5	0.5	12.93	1.32e-05
Merged-chr6-129575699-4	chr6	129575334	129576083	+	0.000	0.000	63.7	21.0	3.04	1.13e-13
Merged-chr6-130396925-2	chr6	130396781	130397057	+	0.000	0.000	12.9	2.0	6.47	1.36e-06
Merged-chr6-130622324-2	chr6	130622208	130622429	+	0.000	0.000	8.3	0.5	16.63	5.88e-08
Merged-chr6-130993636-2	chr6	130993512	130993774	+	0.000	0.000	7.4	1.0	7.39	8.32e-05
Merged-chr6-131760458-2	chr6	131760342	131760564	+	0.000	0.000	8.3	0.5	16.63	5.88e-08
Merged-chr6-131819687-2	chr6	131819587	131819783	+	0.000	0.000	8.3	1.0	8.31	1.02e-05
Merged-chr6-131916623-2	chr6	131916483	131916803	+	0.000	0.000	8.3	0.5	16.63	5.88e-08
Merged-chr6-132138453-2	chr6	132138271	132138621	+	0.000	0.000	20.3	1.0	20.33	1.59e-19
Merged-chr6-133952024-2	chr6	133951805	133952242	+	0.000	0.000	37.9	18.0	2.10	5.75e-05
Merged-chr6-134111262-1	chr6	134111109	134111415	+	0.000	0.000	7.4	0.5	14.78	9.40e-07
Merged-chr6-134161259-2	chr6	134161103	134161420	+	0.000	0.000	26.3	7.0	3.76	2.85e-08
Merged-chr6-134236203-2	chr6	134236033	134236371	+	0.000	0.000	59.1	29.0	2.04	6.70e-07
Merged-chr6-134247287-2	chr6	134247178	134247410	+	0.000	0.000	9.2	1.0	9.24	1.13e-06
Merged-chr6-134447103-1	chr6	134446976	134447230	+	0.000	0.000	12.0	1.0	12.01	8.32e-10
Merged-chr6-134537286-2	chr6	134537085	134537514	+	0.000	0.000	41.6	18.0	2.31	2.30e-06
Merged-chr6-134642416-2	chr6	134642318	134642513	+	0.000	0.000	6.5	0.5	12.93	1.32e-05
Merged-chr6-134686230-2	chr6	134685978	134686457	+	0.000	0.000	16.6	5.0	3.33	6.90e-05
Merged-chr6-134939104-2	chr6	134938952	134939258	+	0.000	0.000	34.2	11.0	3.11	2.10e-08
Merged-chr6-135086056-4	chr6	135085770	135086351	+	0.000	0.000	21.2	3.0	7.08	1.18e-11
Merged-chr6-135182470-1	chr6	135182323	135182618	+	0.000	0.000	8.3	1.0	8.31	1.02e-05
Merged-chr6-135183896-2	chr6	135183662	135184067	+	0.000	0.000	14.8	4.0	3.70	7.63e-05
Merged-chr6-135262297-2	chr6	135262049	135262653	+	0.000	0.000	35.6	3.0	11.86	2.63e-25
Merged-chr6-136227349-2	chr6	136227140	136227610	+	0.000	0.000	8.3	1.0	8.31	1.02e-05
Merged-chr6-136372198-2	chr6	136372055	136372301	+	0.000	0.000	6.5	0.5	12.93	1.32e-05
Merged-chr6-136593473-2	chr6	136593300	136593643	+	0.000	0.000	82.2	31.0	2.65	2.25e-14
Merged-chr6-136594157-2	chr6	136593836	136594500	+	0.000	0.000	207.0	128.5	1.61	1.97e-10
Merged-chr6-136700384-2	chr6	136700224	136700613	+	0.000	0.000	9.2	1.0	9.24	1.13e-06
Merged-chr6-136737998-2	chr6	136737808	136738185	+	0.000	0.000	31.4	11.0	2.86	5.90e-07
Merged-chr6-137233989-2	chr6	137233679	137234271	+	0.000	0.000	112.7	36.0	3.13	3.48e-24
Merged-chr6-137237605-2	chr6	137237430	137237767	+	0.000	0.000	44.3	12.0	3.70	9.58e-13
Merged-chr6-137648175-2	chr6	137648031	137648333	+	0.000	0.000	7.9	0.5	15.71	9.40e-07
Merged-chr6-137681069-2	chr6	137680761	137681327	+	0.000	0.000	48.0	20.0	2.40	7.83e-08
Merged-chr6-137684828-3	chr6	137684565	137685032	+	0.000	0.000	27.7	0.5	55.43	4.15e-37
Merged-chr6-137693954-2	chr6	137693758	137694115	+	0.000	0.000	26.8	8.5	3.15	1.07e-06
Merged-chr6-137697747-2	chr6	137697509	137697959	+	0.000	0.000	109.5	60.0	1.82	8.68e-09
Merged-chr6-137699317-2	chr6	137698934	137699692	+	0.000	0.000	61.9	25.0	2.48	8.56e-10
Merged-chr6-137707950-4	chr6	137707680	137708205	+	0.000	0.000	34.2	5.0	6.84	1.55e-17
Merged-chr6-137710107-2	chr6	137709967	137710247	+	0.000	0.000	11.1	0.5	22.17	7.42e-12
Merged-chr6-137729057-3	chr6	137728746	137729403	+	0.000	0.000	93.3	10.0	9.33	4.39e-56
Merged-chr6-137738342-1	chr6	137738195	137738490	+	0.000	0.000	10.2	0.5	20.33	1.63e-10
Merged-chr6-137750092-2	chr6	137749854	137750416	+	0.000	0.000	40.7	19.5	2.08	3.12e-05
Merged-chr6-137764702-2	chr6	137764453	137764953	+	0.000	0.000	47.1	15.5	3.04	9.31e-11
Merged-chr6-137765323-2	chr6	137765124	137765514	+	0.000	0.000	19.4	2.0	9.70	6.48e-13
Merged-chr6-137790516-2	chr6	137790337	137790770	+	0.000	0.000	22.2	2.0	11.09	5.53e-16
Merged-chr6-137800023-2	chr6	137799709	137800279	+	0.000	0.000	27.7	8.0	3.46	1.04e-07
Merged-chr6-137805819-3	chr6	137805565	137806072	+	0.000	0.000	37.9	10.0	3.79	4.46e-11
Merged-chr6-137811574-2	chr6	137811356	137811790	+	0.000	0.000	91.5	31.0	2.95	1.98e-18
Merged-chr6-137819950-2	chr6	137819787	137820136	+	0.000	0.000	20.3	1.0	20.33	1.59e-19
Merged-chr6-137849798-3	chr6	137849455	137850100	+	0.000	0.000	65.6	6.0	10.93	1.26e-43
Merged-chr6-137853792-2	chr6	137853588	137853994	+	0.000	0.000	87.8	52.0	1.69	5.81e-06
Merged-chr6-137873484-2	chr6	137873210	137873735	+	0.000	0.000	115.5	30.0	3.85	3.19e-32
Merged-chr6-137882784-1	chr6	137882656	137882912	+	0.000	0.000	11.1	2.0	5.54	8.31e-06
Merged-chr6-137884046-6	chr6	137883338	137884739	+	0.000	0.000	111.8	28.0	3.99	2.25e-32
Merged-chr6-137927934-2	chr6	137927707	137928142	+	0.000	0.000	32.3	4.0	8.08	1.46e-18
Merged-chr6-138017393-2	chr6	138017158	138017622	+	0.000	0.000	109.0	17.0	6.41	4.46e-50
Merged-chr6-138142245-2	chr6	138142119	138142370	+	0.000	0.000	9.2	1.0	9.24	1.13e-06
Merged-chr6-138403636-2	chr6	138403498	138403850	+	0.000	0.000	16.6	5.0	3.33	6.90e-05
Merged-chr6-138523862-2	chr6	138523612	138524146	+	0.000	0.000	71.1	10.0	7.11	6.20e-36
Merged-chr6-138597575-2	chr6	138597401	138597734	+	0.000	0.000	62.4	33.5	1.86	6.72e-06
Merged-chr6-138691778-2	chr6	138691519	138692005	+	0.000	0.000	46.2	22.0	2.10	5.30e-06
Merged-chr6-138768739-2	chr6	138768559	138768904	+	0.000	0.000	48.0	6.0	8.01	5.11e-27
Merged-chr6-139538640-2	chr6	139538426	139538880	+	0.000	0.000	95.2	57.0	1.67	2.64e-06
Merged-chr6-139730739-1	chr6	139730601	139730878	+	0.000	0.000	6.5	0.5	12.93	1.32e-05
Merged-chr6-141381288-2	chr6	141381152	141381428	+	0.000	0.000	9.2	1.0	9.24	1.13e-06
Merged-chr6-142429392-2	chr6	142429220	142429576	+	0.000	0.000	18.5	3.0	6.16	3.57e-09
Merged-chr6-142542997-2	chr6	142542791	142543216	+	0.000	0.000	34.2	13.0	2.63	9.03e-07
Merged-chr6-142706414-2	chr6	142706302	142706531	+	0.000	0.000	12.9	2.0	6.47	1.36e-06
Merged-chr6-142802356-2	chr6	142802167	142802545	+	0.000	0.000	85.9	52.0	1.65	1.66e-05
Merged-chr6-142819934-4	chr6	142819544	142820352	+	0.000	0.000	122.9	42.0	2.93	9.59e-24
Merged-chr6-142833208-2	chr6	142832983	142833448	+	0.000	0.000	66.5	33.0	2.02	2.78e-07
Merged-chr6-142839101-2	chr6	142838917	142839352	+	0.000	0.000	43.4	21.0	2.07	1.69e-05
Merged-chr6-142842972-2	chr6	142842795	142843165	+	0.000	0.000	83.6	30.0	2.79	1.47e-15
Merged-chr6-142847100-2	chr6	142846919	142847284	+	0.000	0.000	106.2	63.5	1.67	6.92e-07
Merged-chr6-142853977-2	chr6	142853782	142854198	+	0.000	0.000	69.8	2.0	34.88	4.81e-79
Merged-chr6-142885460-2	chr6	142885166	142885758	+	0.000	0.000	155.2	80.0	1.94	7.32e-14
Merged-chr6-142930165-2	chr6	142929991	142930327	+	0.000	0.000	35.1	7.5	4.68	2.86e-13
Merged-chr6-142944687-2	chr6	142944526	142944792	+	0.000	0.000	34.6	14.0	2.47	4.32e-06
Merged-chr6-142947248-1	chr6	142947149	142947347	+	0.000	0.000	24.5	7.0	3.50	3.89e-07
Merged-chr6-142947669-2	chr6	142947443	142947889	+	0.000	0.000	89.2	26.5	3.36	1.24e-21
Merged-chr6-143004729-2	chr6	143004600	143004864	+	0.000	0.000	12.9	2.0	6.47	1.36e-06
Merged-chr6-143696184-2	chr6	143696069	143696312	+	0.000	0.000	12.9	0.5	25.87	3.09e-13
Merged-chr6-143872395-2	chr6	143872258	143872519	+	0.000	0.000	17.6	2.0	8.78	5.61e-11
Merged-chr6-144017860-2	chr6	144017688	144018000	+	0.000	0.000	10.2	2.0	5.08	4.65e-05
Merged-chr6-144150349-3	chr6	144150032	144150661	+	0.000	0.000	144.6	58.5	2.47	3.49e-21
Merged-chr6-144266246-1	chr6	144266153	144266339	+	0.000	0.000	7.4	1.0	7.39	8.32e-05
Merged-chr6-144365362-2	chr6	144365229	144365499	+	0.000	0.000	14.8	4.0	3.70	7.63e-05
Merged-chr6-144715514-2	chr6	144715358	144715667	+	0.000	0.000	35.1	15.0	2.34	7.30e-06
Merged-chr6-146850421-2	chr6	146850199	146850704	+	0.000	0.000	59.1	23.0	2.57	2.62e-10
Merged-chr6-146950520-2	chr6	146950341	146950695	+	0.000	0.000	29.6	3.0	9.85	4.29e-19
Merged-chr6-147117775-1	chr6	147117645	147117906	+	0.000	0.000	7.4	1.0	7.39	8.32e-05
Merged-chr6-148064818-3	chr6	148064488	148065148	+	0.000	0.000	118.3	45.5	2.60	2.64e-19
Merged-chr6-148341975-1	chr6	148341872	148342078	+	0.000	0.000	10.2	1.0	10.16	1.11e-07
Merged-chr6-148396660-2	chr6	148396541	148396780	+	0.000	0.000	12.0	3.0	4.00	7.14e-05
Merged-chr6-148521804-2	chr6	148521616	148521962	+	0.000	0.000	28.6	11.0	2.60	1.26e-05
Merged-chr6-148776784-2	chr6	148776562	148776962	+	0.000	0.000	12.0	3.0	4.00	7.14e-05
Merged-chr6-149319629-2	chr6	149319498	149319735	+	0.000	0.000	17.6	2.0	8.78	5.61e-11
Merged-chr6-149443893-2	chr6	149443715	149444065	+	0.000	0.000	30.5	7.5	4.07	4.90e-10
Merged-chr6-149445992-1	chr6	149445889	149446095	+	0.000	0.000	7.4	1.0	7.39	8.32e-05
Merged-chr6-149495143-2	chr6	149495003	149495266	+	0.000	0.000	12.0	2.0	6.01	1.36e-06
Merged-chr6-149496828-2	chr6	149496673	149496977	+	0.000	0.000	19.4	4.0	4.85	5.16e-08
Merged-chr6-149852339-2	chr6	149852197	149852495	+	0.000	0.000	32.8	9.0	3.64	2.21e-09
Merged-chr6-150403709-3	chr6	150403438	150403988	+	0.000	0.000	148.7	46.0	3.23	7.29e-33
Merged-chr6-150637010-2	chr6	150636827	150637166	+	0.000	0.000	10.2	0.5	20.33	1.63e-10
Merged-chr6-150813757-6	chr6	150813273	150814274	+	0.000	0.000	69.3	30.0	2.31	7.93e-10
Merged-chr6-150941147-2	chr6	150940930	150941334	+	0.000	0.000	16.6	2.0	8.31	4.80e-10
Merged-chr6-151070946-2	chr6	151070843	151071051	+	0.000	0.000	21.2	3.0	7.08	1.18e-11
Merged-chr6-151485800-2	chr6	151485639	151485953	+	0.000	0.000	29.6	12.0	2.46	2.26e-05
Merged-chr6-151488423-2	chr6	151488257	151488536	+	0.000	0.000	7.4	0.5	14.78	9.40e-07
Merged-chr6-151723341-1	chr6	151723200	151723483	+	0.000	0.000	6.5	0.5	12.93	1.32e-05
Merged-chr6-152112664-2	chr6	152112403	152112871	+	0.000	0.000	41.6	10.0	4.16	1.78e-13
Merged-chr6-152160492-2	chr6	152160348	152160654	+	0.000	0.000	15.7	0.5	31.41	1.42e-17
Merged-chr6-153092851-2	chr6	153092644	153093048	+	0.000	0.000	97.0	57.0	1.70	8.97e-07
Merged-chr6-153170714-2	chr6	153170581	153170846	+	0.000	0.000	11.1	1.0	11.09	1.00e-08
Merged-chr6-154377957-2	chr6	154377717	154378125	+	0.000	0.000	10.2	1.0	10.16	1.11e-07
Merged-chr6-154390208-1	chr6	154390113	154390303	+	0.000	0.000	8.3	1.0	8.31	1.02e-05
Merged-chr6-154457251-2	chr6	154457126	154457357	+	0.000	0.000	12.0	3.0	4.00	7.14e-05
Merged-chr6-154500440-2	chr6	154500230	154500646	+	0.000	0.000	95.6	37.0	2.58	1.28e-15
Merged-chr6-154606730-2	chr6	154606487	154606936	+	0.000	0.000	15.2	2.0	7.62	3.87e-09
Merged-chr6-154613456-2	chr6	154613215	154613665	+	0.000	0.000	96.1	55.0	1.75	3.54e-07
Merged-chr6-154614309-2	chr6	154614087	154614569	+	0.000	0.000	76.7	47.5	1.61	8.48e-05
Merged-chr6-154649934-2	chr6	154649802	154650074	+	0.000	0.000	23.1	1.0	23.10	1.48e-23
Merged-chr6-154926513-2	chr6	154926335	154926685	+	0.000	0.000	33.3	9.0	3.70	5.95e-10
Merged-chr6-154928550-2	chr6	154928417	154928684	+	0.000	0.000	23.1	8.0	2.89	1.14e-05
Merged-chr6-154962989-2	chr6	154962817	154963162	+	0.000	0.000	27.7	7.0	3.96	7.31e-09
Merged-chr6-155050540-2	chr6	155050336	155050774	+	0.000	0.000	23.1	6.0	3.85	1.01e-07
Merged-chr6-155059106-2	chr6	155058831	155059325	+	0.000	0.000	23.1	0.5	46.19	2.80e-30
Merged-chr6-155104117-2	chr6	155103836	155104344	+	0.000	0.000	58.2	7.0	8.31	4.56e-33
Merged-chr6-155108290-2	chr6	155108132	155108484	+	0.000	0.000	31.0	9.0	3.44	2.77e-08
Merged-chr6-155158223-2	chr6	155158017	155158420	+	0.000	0.000	31.4	11.0	2.86	5.90e-07
Merged-chr6-155162951-2	chr6	155162734	155163125	+	0.000	0.000	13.9	2.0	6.93	2.07e-07
Merged-chr6-155174319-2	chr6	155174224	155174440	+	0.000	0.000	23.1	9.0	2.57	6.68e-05
Merged-chr6-155188574-2	chr6	155188446	155188677	+	0.000	0.000	12.9	1.0	12.93	8.32e-10
Merged-chr6-155200263-2	chr6	155200122	155200422	+	0.000	0.000	17.6	2.0	8.78	5.61e-11
Merged-chr6-155274758-2	chr6	155274661	155274858	+	0.000	0.000	11.1	2.0	5.54	8.31e-06
Merged-chr6-155291529-2	chr6	155291291	155291783	+	0.000	0.000	34.6	5.0	6.93	1.55e-17
Merged-chr6-155782541-2	chr6	155782307	155782774	+	0.000	0.000	200.5	93.0	2.16	4.77e-22
Merged-chr6-156427569-2	chr6	156427413	156427759	+	0.000	0.000	16.6	4.0	4.16	4.89e-06
Merged-chr6-157521795-2	chr6	157521653	157521933	+	0.000	0.000	18.5	0.5	36.96	3.61e-22
Merged-chr6-157551177-2	chr6	157550857	157551369	+	0.000	0.000	19.4	6.0	3.23	1.76e-05
Merged-chr6-157579698-4	chr6	157579374	157580013	+	0.000	0.000	78.5	49.0	1.60	8.10e-05
Merged-chr6-157769439-2	chr6	157769316	157769560	+	0.000	0.000	44.3	10.0	4.43	2.19e-15
Merged-chr6-158689077-2	chr6	158688907	158689235	+	0.000	0.000	24.9	4.0	6.24	9.88e-12
Merged-chr6-159577741-1	chr6	159577575	159577907	+	0.000	0.000	6.5	0.5	12.93	1.32e-05
Merged-chr6-159666003-2	chr6	159665842	159666205	+	0.000	0.000	10.2	2.0	5.08	4.65e-05
Merged-chr6-159677235-2	chr6	159676943	159677528	+	0.000	0.000	22.6	0.5	45.27	1.29e-28
Merged-chr6-159677953-2	chr6	159677780	159678176	+	0.000	0.000	16.2	2.0	8.08	4.80e-10
Merged-chr6-159681278-2	chr6	159681073	159681483	+	0.000	0.000	62.8	24.0	2.62	7.21e-11
Merged-chr6-159693449-3	chr6	159693135	159693782	+	0.000	0.000	74.8	38.0	1.97	1.52e-07
Merged-chr6-159696158-1	chr6	159696084	159696233	+	0.000	0.000	12.0	3.0	4.00	7.14e-05
Merged-chr6-159701807-2	chr6	159701532	159702078	+	0.000	0.000	82.2	17.0	4.84	8.63e-30
Merged-chr6-159716370-2	chr6	159716202	159716553	+	0.000	0.000	36.0	0.5	72.06	2.37e-53
Merged-chr6-159716917-2	chr6	159716769	159717098	+	0.000	0.000	16.2	0.5	32.34	4.42e-19
Merged-chr6-159981876-4	chr6	159981520	159982212	+	0.000	0.000	126.6	83.0	1.52	6.79e-06
Merged-chr6-159989984-2	chr6	159989877	159990108	+	0.000	0.000	6.5	0.5	12.93	1.32e-05
Merged-chr6-160037105-2	chr6	160036937	160037359	+	0.000	0.000	13.9	3.0	4.62	1.61e-05
Merged-chr6-160134704-2	chr6	160134581	160134842	+	0.000	0.000	6.9	0.5	13.86	1.32e-05
Merged-chr6-161238310-2	chr6	161238115	161238465	+	0.000	0.000	14.8	0.5	29.56	4.25e-16
Merged-chr6-163328070-2	chr6	163327924	163328232	+	0.000	0.000	13.9	2.0	6.93	2.07e-07
Merged-chr6-163589610-2	chr6	163589481	163589740	+	0.000	0.000	24.0	9.0	2.67	2.45e-05
Merged-chr6-164096437-2	chr6	164096327	164096551	+	0.000	0.000	19.4	6.0	3.23	1.76e-05
Merged-chr6-165298541-1	chr6	165298305	165298778	+	0.000	0.000	7.4	0.5	14.78	9.40e-07
Merged-chr6-165349060-2	chr6	165348751	165349330	+	0.000	0.000	24.9	5.0	4.99	8.07e-10
Merged-chr6-165356206-2	chr6	165356042	165356369	+	0.000	0.000	9.2	0.5	18.48	3.26e-09
Merged-chr6-165574915-2	chr6	165574701	165575125	+	0.000	0.000	53.1	13.0	4.09	7.60e-17
Merged-chr6-165580298-2	chr6	165580178	165580427	+	0.000	0.000	16.6	2.0	8.31	4.80e-10
Merged-chr6-165615846-2	chr6	165615707	165615980	+	0.000	0.000	36.0	17.0	2.12	4.00e-05
Merged-chr6-165618431-2	chr6	165618289	165618569	+	0.000	0.000	24.9	0.5	49.89	5.83e-32
Merged-chr6-165691994-2	chr6	165691828	165692242	+	0.000	0.000	10.2	2.0	5.08	4.65e-05
Merged-chr6-165714165-2	chr6	165714065	165714280	+	0.000	0.000	7.4	0.5	14.78	9.40e-07
Merged-chr6-165718752-3	chr6	165718478	165718969	+	0.000	0.000	24.9	8.5	2.93	9.96e-06
Merged-chr6-165744798-2	chr6	165744640	165744991	+	0.000	0.000	8.3	1.0	8.31	1.02e-05
Merged-chr6-165839055-2	chr6	165838848	165839206	+	0.000	0.000	10.2	1.0	10.16	1.11e-07
Merged-chr6-166287016-2	chr6	166286792	166287204	+	0.000	0.000	19.9	4.0	4.97	5.16e-08
Merged-chr6-166307805-1	chr6	166307580	166308031	+	0.000	0.000	7.4	1.0	7.39	8.32e-05
Merged-chr6-166596887-2	chr6	166596757	166596984	+	0.000	0.000	13.4	3.0	4.47	1.61e-05
Merged-chr6-166629759-2	chr6	166629635	166629909	+	0.000	0.000	38.8	14.0	2.77	8.79e-08
Merged-chr6-166640110-2	chr6	166640003	166640248	+	0.000	0.000	24.0	2.0	12.01	3.98e-18
Merged-chr6-166640559-2	chr6	166640346	166640791	+	0.000	0.000	128.4	42.0	3.06	1.32e-26
Merged-chr6-166644371-2	chr6	166644204	166644557	+	0.000	0.000	57.3	23.0	2.49	1.73e-09
Merged-chr6-166664318-2	chr6	166664121	166664513	+	0.000	0.000	38.8	16.0	2.43	2.06e-06
Merged-chr6-166773256-2	chr6	166772998	166773434	+	0.000	0.000	11.5	1.0	11.55	1.00e-08
Merged-chr6-166784919-1	chr6	166784739	166785100	+	0.000	0.000	7.4	1.0	7.39	8.32e-05
Merged-chr6-167153628-2	chr6	167153348	167153906	+	0.000	0.000	41.6	18.0	2.31	2.30e-06
Merged-chr6-167683096-2	chr6	167682782	167683407	+	0.000	0.000	141.4	86.0	1.64	3.42e-08
Merged-chr6-167933535-2	chr6	167933405	167933676	+	0.000	0.000	12.9	2.0	6.47	1.36e-06
Merged-chr6-168963110-2	chr6	168962958	168963267	+	0.000	0.000	17.6	5.0	3.51	1.99e-05
Merged-chr6-169240732-2	chr6	169240554	169240923	+	0.000	0.000	35.1	11.0	3.19	6.51e-09
Merged-chr6-169265723-1	chr6	169265580	169265867	+	0.000	0.000	6.5	0.5	12.93	1.32e-05
Merged-chr6-169722835-4	chr6	169722546	169723135	+	0.000	0.000	91.5	42.0	2.18	4.04e-11
Merged-chr6-169976816-4	chr6	169976478	169977160	+	0.000	0.000	63.7	31.0	2.06	3.00e-07
Merged-chr6-170224899-1	chr6	170224781	170225017	+	0.000	0.000	6.0	0.5	12.01	1.32e-05
Merged-chr6-170259472-2	chr6	170259358	170259561	+	0.000	0.000	6.5	0.5	12.93	1.32e-05
Merged-chr6-170316269-2	chr6	170316150	170316386	+	0.000	0.000	24.9	6.0	4.16	2.48e-08
Merged-chr6-170459650-2	chr6	170459478	170459810	+	0.000	0.000	38.8	19.0	2.04	8.02e-05
Merged-chr7-90356-2	chr7	90208	90496	+	0.000	0.000	19.4	2.0	9.70	6.48e-13
Merged-chr7-101888-2	chr7	101703	102096	+	0.000	0.000	27.7	9.0	3.08	9.64e-07
Merged-chr7-381978-1	chr7	381764	382193	+	0.000	0.000	17.6	2.0	8.78	5.61e-11
Merged-chr7-474943-2	chr7	474842	475048	+	0.000	0.000	6.5	0.5	12.93	1.32e-05
Merged-chr7-560158-2	chr7	560022	560300	+	0.000	0.000	11.1	2.0	5.54	8.31e-06
Merged-chr7-941106-2	chr7	940895	941291	+	0.000	0.000	15.7	0.5	31.41	1.42e-17
Merged-chr7-1112217-2	chr7	1112041	1112401	+	0.000	0.000	40.7	8.0	5.08	6.78e-16
Merged-chr7-1124316-2	chr7	1124236	1124399	+	0.000	0.000	9.2	1.0	9.24	1.13e-06
Merged-chr7-1183629-2	chr7	1183458	1183780	+	0.000	0.000	16.6	4.0	4.16	4.89e-06
Merged-chr7-1520731-2	chr7	1520428	1521031	+	0.000	0.000	82.7	49.0	1.69	1.04e-05
Merged-chr7-1590682-2	chr7	1590553	1590806	+	0.000	0.000	11.1	0.5	22.17	7.42e-12
Merged-chr7-1611973-4	chr7	1611643	1612314	+	0.000	0.000	59.1	15.0	3.94	7.20e-18
Merged-chr7-1721306-2	chr7	1721142	1721450	+	0.000	0.000	14.8	2.0	7.39	2.93e-08
Merged-chr7-2410685-2	chr7	2410595	2410781	+	0.000	0.000	9.2	1.0	9.24	1.13e-06
Merged-chr7-2493365-2	chr7	2493114	2493583	+	0.000	0.000	23.1	7.0	3.30	1.35e-06
Merged-chr7-2632813-2	chr7	2632667	2632974	+	0.000	0.000	34.6	12.5	2.77	3.84e-07
Merged-chr7-2690178-2	chr7	2689964	2690522	+	0.000	0.000	23.1	9.0	2.57	6.68e-05
Merged-chr7-2803950-1	chr7	2803837	2804063	+	0.000	0.000	6.5	0.5	12.93	1.32e-05
Merged-chr7-2820716-2	chr7	2820519	2820952	+	0.000	0.000	106.2	67.0	1.59	6.67e-06
Merged-chr7-2821521-2	chr7	2821340	2821698	+	0.000	0.000	51.3	24.5	2.09	1.94e-06
Merged-chr7-3092664-2	chr7	3092494	3092840	+	0.000	0.000	10.2	2.0	5.08	4.65e-05
Merged-chr7-4684249-2	chr7	4683976	4684523	+	0.000	0.000	152.4	54.5	2.80	2.17e-27
Merged-chr7-4707478-3	chr7	4707177	4707751	+	0.000	0.000	74.4	33.0	2.25	5.85e-10
Merged-chr7-4748442-2	chr7	4748138	4748743	+	0.000	0.000	192.2	80.0	2.40	2.14e-26
Merged-chr7-4871268-1	chr7	4871138	4871398	+	0.000	0.000	6.5	0.5	12.93	1.32e-05
Merged-chr7-4952412-2	chr7	4952223	4952565	+	0.000	0.000	7.4	1.0	7.39	8.32e-05
Merged-chr7-5151749-2	chr7	5151531	5151969	+	0.000	0.000	13.9	2.0	6.93	2.07e-07
Merged-chr7-5559050-2	chr7	5558853	5559236	+	0.000	0.000	66.1	39.0	1.69	5.07e-05
Merged-chr7-5582799-1	chr7	5582650	5582949	+	0.000	0.000	8.3	1.0	8.31	1.02e-05
Merged-chr7-5591672-2	chr7	5591462	5591848	+	0.000	0.000	62.4	29.0	2.15	6.91e-08
Merged-chr7-5608447-2	chr7	5608174	5608640	+	0.000	0.000	14.8	3.5	4.22	1.86e-05
Merged-chr7-5626209-2	chr7	5626056	5626359	+	0.000	0.000	38.8	14.0	2.77	8.79e-08
Merged-chr7-5667589-2	chr7	5667352	5667901	+	0.000	0.000	137.2	60.0	2.29	1.24e-17
Merged-chr7-5693693-2	chr7	5693527	5693863	+	0.000	0.000	31.0	10.0	3.10	2.51e-07
Merged-chr7-5701318-2	chr7	5701179	5701472	+	0.000	0.000	31.4	6.0	5.24	4.91e-13
Merged-chr7-6113327-2	chr7	6113198	6113477	+	0.000	0.000	12.0	0.5	24.02	3.09e-13
Merged-chr7-6242755-2	chr7	6242610	6242905	+	0.000	0.000	19.4	5.0	3.88	1.40e-06
Merged-chr7-6368160-2	chr7	6367980	6368374	+	0.000	0.000	43.4	3.0	14.47	2.90e-34
Merged-chr7-6383062-2	chr7	6382873	6383323	+	0.000	0.000	48.0	11.0	4.37	1.68e-16
Merged-chr7-6530846-2	chr7	6530757	6530939	+	0.000	0.000	6.5	0.5	12.93	1.32e-05
Merged-chr7-6640597-2	chr7	6640334	6640852	+	0.000	0.000	61.0	35.0	1.74	7.64e-05
Merged-chr7-7780209-2	chr7	7780089	7780328	+	0.000	0.000	7.4	1.0	7.39	8.32e-05
Merged-chr7-11737939-2	chr7	11737803	11738060	+	0.000	0.000	7.4	1.0	7.39	8.32e-05
Merged-chr7-12257843-2	chr7	12257649	12258020	+	0.000	0.000	27.7	5.0	5.54	5.60e-12
Merged-chr7-12727573-2	chr7	12727324	12727780	+	0.000	0.000	24.9	8.0	3.12	3.73e-06
Merged-chr7-13057926-2	chr7	13057815	13058036	+	0.000	0.000	10.2	1.0	10.16	1.11e-07
Merged-chr7-15891339-2	chr7	15891238	15891432	+	0.000	0.000	7.4	1.0	7.39	8.32e-05
Merged-chr7-16026429-1	chr7	16026325	16026533	+	0.000	0.000	9.2	0.5	18.48	3.26e-09
Merged-chr7-16061886-1	chr7	16061775	16061997	+	0.000	0.000	6.5	0.5	12.93	1.32e-05
Merged-chr7-17142973-2	chr7	17142868	17143109	+	0.000	0.000	9.2	1.0	9.24	1.13e-06
Merged-chr7-17298632-3	chr7	17298365	17298947	+	0.000	0.000	46.2	19.0	2.43	1.13e-07
Merged-chr7-17439154-2	chr7	17439022	17439277	+	0.000	0.000	9.7	0.5	19.40	3.26e-09
Merged-chr7-17680265-2	chr7	17680035	17680494	+	0.000	0.000	40.7	12.0	3.39	1.56e-10
Merged-chr7-18509159-2	chr7	18508908	18509400	+	0.000	0.000	111.8	72.0	1.55	1.21e-05
Merged-chr7-18530677-2	chr7	18530522	18530807	+	0.000	0.000	11.1	0.5	22.17	7.42e-12
Merged-chr7-19928042-2	chr7	19927939	19928147	+	0.000	0.000	8.3	1.0	8.31	1.02e-05
Merged-chr7-20219852-2	chr7	20219505	20220204	+	0.000	0.000	258.7	81.0	3.19	4.16e-55
Merged-chr7-20353089-2	chr7	20352861	20353300	+	0.000	0.000	42.0	18.0	2.34	9.71e-07
Merged-chr7-20385263-4	chr7	20384980	20385525	+	0.000	0.000	38.8	19.0	2.04	8.02e-05
Merged-chr7-20561641-2	chr7	20561414	20561859	+	0.000	0.000	67.4	28.5	2.37	5.86e-10
Merged-chr7-20776461-2	chr7	20776309	20776616	+	0.000	0.000	12.0	0.5	24.02	3.09e-13
Merged-chr7-21604179-2	chr7	21604044	21604319	+	0.000	0.000	10.2	1.0	10.16	1.11e-07
Merged-chr7-21939498-6	chr7	21939036	21939929	+	0.000	0.000	74.8	42.0	1.78	5.11e-06
Merged-chr7-22115913-2	chr7	22115705	22116157	+	0.000	0.000	61.0	1.0	60.98	4.49e-83
Merged-chr7-22123353-2	chr7	22123182	22123538	+	0.000	0.000	57.7	25.0	2.31	2.87e-08
Merged-chr7-22129375-2	chr7	22129170	22129593	+	0.000	0.000	101.6	43.0	2.36	3.69e-14
Merged-chr7-22210197-2	chr7	22210077	22210317	+	0.000	0.000	20.3	1.0	20.33	1.59e-19
Merged-chr7-22214220-2	chr7	22213972	22214495	+	0.000	0.000	106.2	55.0	1.93	6.95e-10
Merged-chr7-22221148-3	chr7	22220916	22221381	+	0.000	0.000	74.4	37.5	1.98	9.30e-08
Merged-chr7-22445607-2	chr7	22445376	22445831	+	0.000	0.000	76.7	41.0	1.87	6.51e-07
Merged-chr7-22570195-2	chr7	22569923	22570451	+	0.000	0.000	58.2	20.0	2.91	3.81e-12
Merged-chr7-22576838-2	chr7	22576723	22576979	+	0.000	0.000	15.2	1.5	10.16	8.24e-11
Merged-chr7-22578575-2	chr7	22578452	22578704	+	0.000	0.000	38.8	11.0	3.53	1.66e-10
Merged-chr7-22610493-2	chr7	22610273	22610717	+	0.000	0.000	68.4	13.0	5.26	6.28e-27
Merged-chr7-22698457-2	chr7	22698317	22698600	+	0.000	0.000	35.1	10.0	3.51	6.06e-10
Merged-chr7-22731447-2	chr7	22731279	22731576	+	0.000	0.000	21.2	5.0	4.25	8.11e-08
Merged-chr7-22732792-2	chr7	22732492	22733052	+	0.000	0.000	48.5	9.0	5.39	7.74e-20
Merged-chr7-23093577-3	chr7	23093257	23093842	+	0.000	0.000	15.7	3.0	5.24	6.70e-07
Merged-chr7-23416481-1	chr7	23416280	23416682	+	0.000	0.000	9.2	1.0	9.24	1.13e-06
Merged-chr7-23418279-2	chr7	23418129	23418438	+	0.000	0.000	26.8	8.0	3.35	3.55e-07
Merged-chr7-23618371-2	chr7	23618133	23618589	+	0.000	0.000	21.2	6.5	3.27	4.89e-06
Merged-chr7-24572681-3	chr7	24572379	24572983	+	0.000	0.000	72.5	44.5	1.63	9.22e-05
Merged-chr7-24821055-2	chr7	24820872	24821245	+	0.000	0.000	50.8	22.0	2.31	2.11e-07
Merged-chr7-24842926-4	chr7	24842537	24843338	+	0.000	0.000	132.1	69.0	1.91	1.06e-11
Merged-chr7-24914686-2	chr7	24914540	24914844	+	0.000	0.000	12.9	2.0	6.47	1.36e-06
Merged-chr7-24967017-2	chr7	24966852	24967134	+	0.000	0.000	12.9	2.0	6.47	1.36e-06
Merged-chr7-26156562-2	chr7	26156391	26156733	+	0.000	0.000	96.1	43.0	2.23	2.48e-12
Merged-chr7-26185694-2	chr7	26185581	26185796	+	0.000	0.000	8.3	1.0	8.31	1.02e-05
Merged-chr7-27715025-2	chr7	27714798	27715252	+	0.000	0.000	85.5	23.0	3.72	2.77e-23
Merged-chr7-27783059-2	chr7	27782847	27783244	+	0.000	0.000	35.1	6.0	5.85	4.94e-16
Merged-chr7-27874276-2	chr7	27874027	27874532	+	0.000	0.000	62.8	34.0	1.85	1.04e-05
Merged-chr7-28405842-2	chr7	28405686	28405991	+	0.000	0.000	33.3	9.0	3.70	5.95e-10
Merged-chr7-28534082-2	chr7	28533792	28534351	+	0.000	0.000	19.4	4.0	4.85	5.16e-08
Merged-chr7-28666359-2	chr7	28666170	28666544	+	0.000	0.000	34.2	12.0	2.85	1.55e-07
Merged-chr7-28768759-2	chr7	28768641	28768878	+	0.000	0.000	7.4	0.5	14.78	9.40e-07
Merged-chr7-29244197-2	chr7	29243990	29244419	+	0.000	0.000	12.0	3.0	4.00	7.14e-05
Merged-chr7-29305034-3	chr7	29304726	29305344	+	0.000	0.000	150.6	91.0	1.65	9.40e-09
Merged-chr7-29859713-2	chr7	29859446	29860000	+	0.000	0.000	71.6	8.0	8.95	5.84e-42
Merged-chr7-29898547-2	chr7	29898387	29898712	+	0.000	0.000	14.8	1.0	14.78	4.52e-12
Merged-chr7-29947008-2	chr7	29946839	29947161	+	0.000	0.000	14.8	4.0	3.70	7.63e-05
Merged-chr7-30479519-1	chr7	30479410	30479628	+	0.000	0.000	17.6	3.0	5.85	2.16e-08
Merged-chr7-30627245-2	chr7	30627025	30627419	+	0.000	0.000	8.3	1.0	8.31	1.02e-05
Merged-chr7-30659491-2	chr7	30659307	30659657	+	0.000	0.000	10.2	1.0	10.16	1.11e-07
Merged-chr7-30789586-2	chr7	30789381	30789782	+	0.000	0.000	77.6	48.0	1.62	7.08e-05
Merged-chr7-30799802-3	chr7	30799519	30800082	+	0.000	0.000	61.4	33.5	1.83	1.27e-05
Merged-chr7-30974959-2	chr7	30974791	30975132	+	0.000	0.000	49.0	18.5	2.65	7.92e-09
Merged-chr7-31017420-2	chr7	31017168	31017651	+	0.000	0.000	19.4	1.0	19.40	3.18e-18
Merged-chr7-31027359-4	chr7	31027020	31027696	+	0.000	0.000	41.6	17.0	2.45	5.78e-07
Merged-chr7-32681002-2	chr7	32680815	32681156	+	0.000	0.000	10.2	1.0	10.16	1.11e-07
Merged-chr7-32776111-2	chr7	32775886	32776329	+	0.000	0.000	10.2	1.5	6.78	4.10e-06
Merged-chr7-32892384-3	chr7	32892112	32892649	+	0.000	0.000	105.8	54.5	1.94	8.47e-10
Merged-chr7-33107857-2	chr7	33107752	33107972	+	0.000	0.000	11.1	2.0	5.54	8.31e-06
Merged-chr7-33339529-2	chr7	33339424	33339665	+	0.000	0.000	7.4	1.0	7.39	8.32e-05
Merged-chr7-33765156-2	chr7	33764820	33765492	+	0.000	0.000	164.5	65.0	2.53	6.14e-25
Merged-chr7-33766637-1	chr7	33766512	33766763	+	0.000	0.000	12.5	2.0	6.24	1.36e-06
Merged-chr7-34091013-1	chr7	34090782	34091245	+	0.000	0.000	10.2	1.0	10.16	1.11e-07
Merged-chr7-34831943-2	chr7	34831759	34832100	+	0.000	0.000	15.7	1.0	15.71	3.00e-13
Merged-chr7-36034224-2	chr7	36034079	36034385	+	0.000	0.000	44.3	9.0	4.93	5.62e-17
Merged-chr7-36658748-2	chr7	36658540	36658881	+	0.000	0.000	9.2	0.5	18.48	3.26e-09
Merged-chr7-36864212-2	chr7	36863876	36864427	+	0.000	0.000	13.4	3.0	4.47	1.61e-05
Merged-chr7-37081604-2	chr7	37081458	37081753	+	0.000	0.000	11.1	2.0	5.54	8.31e-06
Merged-chr7-37687197-2	chr7	37687017	37687346	+	0.000	0.000	12.9	0.5	25.87	3.09e-13
Merged-chr7-38369966-2	chr7	38369782	38370151	+	0.000	0.000	97.0	61.0	1.59	1.30e-05
Merged-chr7-38385841-2	chr7	38385637	38386040	+	0.000	0.000	82.2	45.0	1.83	4.74e-07
Merged-chr7-39592750-2	chr7	39592607	39592899	+	0.000	0.000	29.6	10.5	2.82	1.96e-06
Merged-chr7-39614364-2	chr7	39614278	39614469	+	0.000	0.000	11.5	2.0	5.77	8.31e-06
Merged-chr7-39631928-2	chr7	39631816	39632059	+	0.000	0.000	9.2	1.0	9.24	1.13e-06
Merged-chr7-39644321-2	chr7	39644107	39644535	+	0.000	0.000	33.7	9.0	3.75	5.95e-10
Merged-chr7-39734517-1	chr7	39734397	39734638	+	0.000	0.000	11.5	2.5	4.62	6.16e-05
Merged-chr7-39895136-2	chr7	39894991	39895280	+	0.000	0.000	12.9	0.5	25.87	3.09e-13
Merged-chr7-39958904-1	chr7	39958802	39959007	+	0.000	0.000	7.4	0.5	14.78	9.40e-07
Merged-chr7-40709234-2	chr7	40709051	40709399	+	0.000	0.000	14.8	0.5	29.56	4.25e-16
Merged-chr7-41005435-2	chr7	41005222	41005623	+	0.000	0.000	17.6	2.0	8.78	5.61e-11
Merged-chr7-41029280-2	chr7	41029025	41029560	+	0.000	0.000	73.0	44.0	1.66	6.63e-05
Merged-chr7-41103664-1	chr7	41103504	41103825	+	0.000	0.000	6.5	0.5	12.93	1.32e-05
Merged-chr7-41108041-3	chr7	41107634	41108398	+	0.000	0.000	23.1	4.0	5.77	5.97e-11
Merged-chr7-41169485-2	chr7	41169247	41169720	+	0.000	0.000	74.8	25.0	2.99	1.76e-15
Merged-chr7-41205778-2	chr7	41205641	41205882	+	0.000	0.000	6.5	0.5	12.93	1.32e-05
Merged-chr7-41224558-2	chr7	41224242	41224817	+	0.000	0.000	89.6	39.0	2.30	4.94e-12
Merged-chr7-41630958-2	chr7	41630739	41631175	+	0.000	0.000	35.1	4.0	8.78	2.35e-21
Merged-chr7-41703226-2	chr7	41703093	41703359	+	0.000	0.000	28.6	11.0	2.60	1.26e-05
Merged-chr7-41874490-2	chr7	41874384	41874600	+	0.000	0.000	6.5	0.5	12.93	1.32e-05
Merged-chr7-42138134-2	chr7	42137988	42138273	+	0.000	0.000	6.5	0.5	12.93	1.32e-05
Merged-chr7-42228208-2	chr7	42228029	42228415	+	0.000	0.000	21.7	2.0	10.86	6.11e-15
Merged-chr7-42471955-2	chr7	42471820	42472107	+	0.000	0.000	9.2	1.0	9.24	1.13e-06
Merged-chr7-43078217-2	chr7	43078089	43078319	+	0.000	0.000	7.4	0.5	14.78	9.40e-07
Merged-chr7-43736119-2	chr7	43735765	43736455	+	0.000	0.000	39.7	8.0	4.97	3.41e-15
Merged-chr7-44386716-2	chr7	44386516	44386860	+	0.000	0.000	21.7	5.0	4.34	8.11e-08
Merged-chr7-44622943-2	chr7	44622810	44623067	+	0.000	0.000	15.7	2.0	7.85	3.87e-09
Merged-chr7-44639929-2	chr7	44639722	44640129	+	0.000	0.000	84.1	30.0	2.80	5.21e-16
Merged-chr7-44980480-2	chr7	44980297	44980706	+	0.000	0.000	10.2	1.0	10.16	1.11e-07
Merged-chr7-45153462-2	chr7	45153340	45153591	+	0.000	0.000	7.4	1.0	7.39	8.32e-05
Merged-chr7-45204335-2	chr7	45204193	45204455	+	0.000	0.000	12.0	2.0	6.01	1.36e-06
Merged-chr7-45246559-1	chr7	45246437	45246682	+	0.000	0.000	6.5	0.5	12.93	1.32e-05
Merged-chr7-45663487-2	chr7	45663364	45663621	+	0.000	0.000	14.8	4.0	3.70	7.63e-05
Merged-chr7-45915819-2	chr7	45915696	45915979	+	0.000	0.000	12.5	0.5	24.94	3.09e-13
Merged-chr7-45922381-2	chr7	45922238	45922520	+	0.000	0.000	17.6	5.0	3.51	1.99e-05
Merged-chr7-46849263-2	chr7	46849048	46849521	+	0.000	0.000	25.9	9.0	2.87	8.65e-06
Merged-chr7-47326957-2	chr7	47326830	47327087	+	0.000	0.000	34.2	9.0	3.80	1.56e-10
Merged-chr7-47443167-1	chr7	47443030	47443305	+	0.000	0.000	8.3	0.5	16.63	5.88e-08
Merged-chr7-47453854-2	chr7	47453690	47454018	+	0.000	0.000	56.4	30.0	1.88	1.43e-05
Merged-chr7-47539684-2	chr7	47539552	47539838	+	0.000	0.000	9.2	0.5	18.48	3.26e-09
Merged-chr7-47605120-2	chr7	47604977	47605261	+	0.000	0.000	18.5	4.0	4.62	2.48e-07
Merged-chr7-47725582-2	chr7	47725355	47725770	+	0.000	0.000	61.4	19.0	3.23	1.60e-14
Merged-chr7-47730341-2	chr7	47730129	47730568	+	0.000	0.000	50.8	16.0	3.18	8.63e-12
Merged-chr7-47763330-2	chr7	47763176	47763486	+	0.000	0.000	28.6	12.0	2.39	5.58e-05
Merged-chr7-47778273-3	chr7	47778001	47778549	+	0.000	0.000	37.0	12.0	3.08	1.72e-08
Merged-chr7-47932123-3	chr7	47931884	47932281	+	0.000	0.000	12.9	0.5	25.87	3.09e-13
Merged-chr7-47943872-1	chr7	47943790	47943954	+	0.000	0.000	16.2	3.0	5.39	1.24e-07
Merged-chr7-50136332-2	chr7	50136215	50136460	+	0.000	0.000	8.3	0.5	16.63	5.88e-08
Merged-chr7-50462518-1	chr7	50462370	50462667	+	0.000	0.000	7.4	1.0	7.39	8.32e-05
Merged-chr7-50475022-2	chr7	50474833	50475295	+	0.000	0.000	25.9	2.5	10.35	5.20e-17
Merged-chr7-50633132-2	chr7	50632718	50633468	+	0.000	0.000	61.0	24.0	2.54	4.83e-10
Merged-chr7-50635842-1	chr7	50635753	50635931	+	0.000	0.000	7.4	0.5	14.78	9.40e-07
Merged-chr7-50648755-3	chr7	50648511	50649005	+	0.000	0.000	29.6	8.0	3.70	7.97e-09
Merged-chr7-50654093-2	chr7	50653903	50654264	+	0.000	0.000	22.2	2.0	11.09	5.53e-16
Merged-chr7-50813044-2	chr7	50812867	50813224	+	0.000	0.000	77.6	35.5	2.19	1.12e-09
Merged-chr7-50821719-2	chr7	50821484	50821963	+	0.000	0.000	70.7	13.0	5.44	2.18e-28
Merged-chr7-50893061-2	chr7	50892871	50893227	+	0.000	0.000	12.9	0.5	25.87	3.09e-13
Merged-chr7-55065258-2	chr7	55065086	55065435	+	0.000	0.000	83.1	44.0	1.89	1.04e-07
Merged-chr7-55074236-3	chr7	55073956	55074516	+	0.000	0.000	107.2	71.0	1.51	4.11e-05
Merged-chr7-55075531-2	chr7	55075380	55075676	+	0.000	0.000	44.8	18.5	2.42	3.33e-07
Merged-chr7-55140901-2	chr7	55140788	55141020	+	0.000	0.000	8.3	0.5	16.63	5.88e-08
Merged-chr7-55533486-2	chr7	55533224	55533716	+	0.000	0.000	31.9	5.5	5.80	5.36e-14
Merged-chr7-55534610-3	chr7	55534276	55534924	+	0.000	0.000	62.8	8.0	7.85	1.20e-33
Merged-chr7-65325988-2	chr7	65325815	65326317	+	0.000	0.000	16.2	5.0	3.23	6.90e-05
Merged-chr7-66148692-2	chr7	66148467	66148917	+	0.000	0.000	92.4	57.0	1.62	1.24e-05
Merged-chr7-66183926-2	chr7	66183728	66184175	+	0.000	0.000	25.9	10.5	2.46	9.93e-05
Merged-chr7-66950473-2	chr7	66950268	66950684	+	0.000	0.000	28.6	12.0	2.39	5.58e-05
Merged-chr7-73900083-4	chr7	73899738	73900461	+	0.000	0.000	66.5	28.5	2.33	1.39e-09
Merged-chr7-74133849-2	chr7	74133663	74134065	+	0.000	0.000	34.2	13.0	2.63	9.03e-07
Merged-chr7-74134476-2	chr7	74134299	74134674	+	0.000	0.000	39.7	5.0	7.95	6.86e-22
Merged-chr7-74269847-1	chr7	74269773	74269922	+	0.000	0.000	13.9	2.0	6.93	2.07e-07
Merged-chr7-74274587-2	chr7	74274446	74274721	+	0.000	0.000	28.6	3.0	9.55	4.16e-18
Merged-chr7-74284938-2	chr7	74284758	74285145	+	0.000	0.000	46.7	1.0	46.66	6.83e-59
Merged-chr7-74334164-2	chr7	74333842	74334400	+	0.000	0.000	43.4	4.0	10.86	2.58e-29
Merged-chr7-74355249-2	chr7	74355050	74355440	+	0.000	0.000	60.5	34.5	1.75	5.22e-05
Merged-chr7-74357094-2	chr7	74356943	74357249	+	0.000	0.000	49.9	19.0	2.63	6.73e-09
Merged-chr7-74365518-2	chr7	74365212	74365802	+	0.000	0.000	75.3	39.0	1.93	2.02e-07
Merged-chr7-74380089-2	chr7	74379866	74380235	+	0.000	0.000	10.2	0.5	20.33	1.63e-10
Merged-chr7-74411097-1	chr7	74410989	74411205	+	0.000	0.000	9.2	0.5	18.48	3.26e-09
Merged-chr7-74412794-1	chr7	74412676	74412913	+	0.000	0.000	12.0	3.0	4.00	7.14e-05
Merged-chr7-74418000-5	chr7	74417291	74418609	+	0.000	0.000	73.9	28.0	2.64	1.09e-12
Merged-chr7-74452493-2	chr7	74452271	74452704	+	0.000	0.000	65.6	32.0	2.05	2.01e-07
Merged-chr7-74665808-2	chr7	74665712	74665932	+	0.000	0.000	6.5	0.5	12.93	1.32e-05
Merged-chr7-75649735-2	chr7	75649505	75649934	+	0.000	0.000	61.0	20.5	2.97	1.14e-12
Merged-chr7-75650892-2	chr7	75650702	75651098	+	0.000	0.000	31.4	14.0	2.24	5.99e-05
Merged-chr7-75722568-2	chr7	75722363	75722782	+	0.000	0.000	28.6	1.0	28.64	1.25e-30
Merged-chr7-75829928-2	chr7	75829715	75830209	+	0.000	0.000	36.0	13.0	2.77	1.18e-07
Merged-chr7-75878976-2	chr7	75878716	75879258	+	0.000	0.000	47.1	23.0	2.05	7.52e-06
Merged-chr7-75906005-2	chr7	75905803	75906395	+	0.000	0.000	11.1	2.0	5.54	8.31e-06
Merged-chr7-75962870-2	chr7	75962575	75963129	+	0.000	0.000	47.6	21.0	2.27	7.18e-07
Merged-chr7-76008446-1	chr7	76008354	76008538	+	0.000	0.000	6.5	0.5	12.93	1.32e-05
Merged-chr7-76009195-2	chr7	76008911	76009467	+	0.000	0.000	44.3	10.0	4.43	2.19e-15
Merged-chr7-76037513-1	chr7	76037335	76037691	+	0.000	0.000	11.1	1.0	11.09	1.00e-08
Merged-chr7-76327943-2	chr7	76327709	76328189	+	0.000	0.000	60.1	34.0	1.77	3.52e-05
Merged-chr7-76343497-2	chr7	76343352	76343659	+	0.000	0.000	12.0	3.0	4.00	7.14e-05
Merged-chr7-76580230-1	chr7	76580138	76580322	+	0.000	0.000	10.2	1.5	6.78	4.10e-06
Merged-chr7-76944694-2	chr7	76944523	76944883	+	0.000	0.000	12.0	1.0	12.01	8.32e-10
Merged-chr7-77244414-2	chr7	77244285	77244532	+	0.000	0.000	8.3	0.5	16.63	5.88e-08
Merged-chr7-77330696-2	chr7	77330552	77330835	+	0.000	0.000	49.0	16.0	3.06	8.41e-11
Merged-chr7-77410372-2	chr7	77410224	77410512	+	0.000	0.000	12.0	0.5	24.02	3.09e-13
Merged-chr7-77570024-2	chr7	77569892	77570166	+	0.000	0.000	16.6	5.0	3.33	6.90e-05
Merged-chr7-77627469-1	chr7	77627368	77627571	+	0.000	0.000	7.4	1.0	7.39	8.32e-05
Merged-chr7-77702630-2	chr7	77702444	77702844	+	0.000	0.000	11.1	1.0	11.09	1.00e-08
Merged-chr7-79387281-2	chr7	79387090	79387471	+	0.000	0.000	55.4	27.0	2.05	1.50e-06
Merged-chr7-79594809-2	chr7	79594590	79595026	+	0.000	0.000	18.5	6.0	3.08	5.69e-05
Merged-chr7-80078521-2	chr7	80078211	80078795	+	0.000	0.000	54.5	29.0	1.88	2.13e-05
Merged-chr7-80771674-2	chr7	80771552	80771791	+	0.000	0.000	9.2	0.5	18.48	3.26e-09
Merged-chr7-80942607-3	chr7	80942195	80943014	+	0.000	0.000	190.3	118.0	1.61	6.87e-10
Merged-chr7-81299412-2	chr7	81299123	81299663	+	0.000	0.000	105.3	43.0	2.45	1.07e-15
Merged-chr7-81617114-2	chr7	81616875	81617341	+	0.000	0.000	31.4	9.0	3.49	7.93e-09
Merged-chr7-81692578-4	chr7	81692222	81692940	+	0.000	0.000	45.3	14.0	3.23	3.75e-11
Merged-chr7-81990619-2	chr7	81990437	81990786	+	0.000	0.000	13.9	3.0	4.62	1.61e-05
Merged-chr7-82045491-2	chr7	82045383	82045601	+	0.000	0.000	7.4	0.5	14.78	9.40e-07
Merged-chr7-82054677-2	chr7	82054504	82054839	+	0.000	0.000	24.0	6.0	4.00	2.48e-08
Merged-chr7-82165021-2	chr7	82164885	82165146	+	0.000	0.000	10.2	0.5	20.33	1.63e-10
Merged-chr7-82700324-2	chr7	82700082	82700493	+	0.000	0.000	11.1	2.0	5.54	8.31e-06
Merged-chr7-83024004-1	chr7	83023873	83024135	+	0.000	0.000	6.0	0.5	12.01	1.32e-05
Merged-chr7-84674754-2	chr7	84674660	84674879	+	0.000	0.000	7.4	1.0	7.39	8.32e-05
Merged-chr7-84970863-1	chr7	84970709	84971018	+	0.000	0.000	8.3	1.0	8.31	1.02e-05
Merged-chr7-85160432-2	chr7	85160230	85160610	+	0.000	0.000	17.6	3.0	5.85	2.16e-08
Merged-chr7-90298299-2	chr7	90298030	90298497	+	0.000	0.000	49.0	20.0	2.45	7.83e-08
Merged-chr7-90383850-4	chr7	90383469	90384293	+	0.000	0.000	78.1	28.5	2.74	1.73e-14
Merged-chr7-90463430-3	chr7	90463084	90463670	+	0.000	0.000	21.2	5.0	4.25	8.11e-08
Merged-chr7-90900780-2	chr7	90900571	90901006	+	0.000	0.000	37.9	11.0	3.44	5.78e-10
Merged-chr7-91351548-2	chr7	91351391	91351711	+	0.000	0.000	52.2	29.0	1.80	7.54e-05
Merged-chr7-91580026-1	chr7	91579902	91580151	+	0.000	0.000	7.4	1.0	7.39	8.32e-05
Merged-chr7-92635137-2	chr7	92634912	92635350	+	0.000	0.000	62.8	26.0	2.42	1.47e-09
Merged-chr7-92642191-4	chr7	92641863	92642503	+	0.000	0.000	143.2	45.0	3.18	2.77e-31
Merged-chr7-92718359-4	chr7	92717932	92718683	+	0.000	0.000	134.4	78.0	1.72	5.43e-09
Merged-chr7-92769036-2	chr7	92768940	92769125	+	0.000	0.000	7.4	1.0	7.39	8.32e-05
Merged-chr7-92781477-3	chr7	92781178	92781795	+	0.000	0.000	51.7	24.0	2.16	1.10e-06
Merged-chr7-92797942-2	chr7	92797777	92798132	+	0.000	0.000	18.5	1.0	18.48	6.06e-17
Merged-chr7-92832248-2	chr7	92832105	92832408	+	0.000	0.000	45.3	15.0	3.02	3.17e-10
Merged-chr7-92837080-2	chr7	92836929	92837243	+	0.000	0.000	51.3	10.0	5.13	3.62e-20
Merged-chr7-93043863-2	chr7	93043661	93044053	+	0.000	0.000	39.7	3.0	13.24	1.07e-29
Merged-chr7-93889480-2	chr7	93889329	93889649	+	0.000	0.000	31.4	8.0	3.93	5.37e-10
Merged-chr7-93890881-2	chr7	93890618	93891101	+	0.000	0.000	67.4	23.0	2.93	7.29e-14
Merged-chr7-93981348-2	chr7	93981130	93981656	+	0.000	0.000	24.9	2.0	12.47	3.98e-18
Merged-chr7-94022792-2	chr7	94022566	94022976	+	0.000	0.000	11.1	1.0	11.09	1.00e-08
Merged-chr7-94297668-2	chr7	94297570	94297788	+	0.000	0.000	10.2	2.0	5.08	4.65e-05
Merged-chr7-94315192-2	chr7	94315074	94315325	+	0.000	0.000	10.2	2.0	5.08	4.65e-05
Merged-chr7-94620953-2	chr7	94620716	94621191	+	0.000	0.000	152.0	70.0	2.17	3.46e-17
Merged-chr7-95067310-1	chr7	95067183	95067437	+	0.000	0.000	7.4	0.5	14.78	9.40e-07
Merged-chr7-96075768-3	chr7	96075493	96076174	+	0.000	0.000	23.1	9.0	2.57	6.68e-05
Merged-chr7-97928507-2	chr7	97928416	97928602	+	0.000	0.000	8.3	1.0	8.31	1.02e-05
Merged-chr7-98164424-2	chr7	98164282	98164574	+	0.000	0.000	23.6	8.5	2.77	2.87e-05
Merged-chr7-98239791-2	chr7	98239668	98239911	+	0.000	0.000	13.9	0.5	27.72	1.19e-14
Merged-chr7-98620139-2	chr7	98619838	98620414	+	0.000	0.000	28.6	8.0	3.58	2.93e-08
Merged-chr7-98796344-2	chr7	98796200	98796534	+	0.000	0.000	10.2	2.0	5.08	4.65e-05
Merged-chr7-98854236-1	chr7	98854102	98854370	+	0.000	0.000	7.4	0.5	14.78	9.40e-07
Merged-chr7-98931117-2	chr7	98930979	98931242	+	0.000	0.000	10.2	1.0	10.16	1.11e-07
Merged-chr7-99004418-2	chr7	99004275	99004573	+	0.000	0.000	18.9	2.5	7.58	2.15e-10
Merged-chr7-99004941-2	chr7	99004765	99005125	+	0.000	0.000	41.6	21.0	1.98	7.22e-05
Merged-chr7-99123653-2	chr7	99123491	99123817	+	0.000	0.000	17.1	5.5	3.11	6.32e-05
Merged-chr7-99141957-2	chr7	99141773	99142151	+	0.000	0.000	67.0	7.0	9.57	1.12e-40
Merged-chr7-99751805-2	chr7	99751678	99751924	+	0.000	0.000	6.5	0.5	12.93	1.32e-05
Merged-chr7-100473016-2	chr7	100472828	100473187	+	0.000	0.000	41.6	17.5	2.38	1.17e-06
Merged-chr7-100607273-2	chr7	100607122	100607438	+	0.000	0.000	42.0	22.0	1.91	9.58e-05
Merged-chr7-100875656-2	chr7	100875530	100875769	+	0.000	0.000	7.9	1.0	7.85	8.32e-05
Merged-chr7-100895119-3	chr7	100894821	100895385	+	0.000	0.000	48.0	7.0	6.86	3.14e-24
Merged-chr7-100915291-2	chr7	100915141	100915430	+	0.000	0.000	19.4	5.0	3.88	1.40e-06
Merged-chr7-101104956-2	chr7	101104831	101105081	+	0.000	0.000	42.5	12.0	3.54	1.28e-11
Merged-chr7-101108507-2	chr7	101108249	101108787	+	0.000	0.000	174.6	73.0	2.39	8.71e-24
Merged-chr7-101122659-2	chr7	101122484	101122810	+	0.000	0.000	75.3	25.5	2.95	1.58e-15
Merged-chr7-101126472-2	chr7	101126238	101126689	+	0.000	0.000	107.6	40.5	2.66	3.33e-18
Merged-chr7-101134001-1	chr7	101133927	101134076	+	0.000	0.000	22.6	6.0	3.77	3.91e-07
Merged-chr7-101137254-2	chr7	101137099	101137399	+	0.000	0.000	54.5	27.0	2.02	3.10e-06
Merged-chr7-101138312-5	chr7	101137815	101138812	+	0.000	0.000	209.7	130.0	1.61	1.17e-10
Merged-chr7-101139192-2	chr7	101138987	101139360	+	0.000	0.000	66.1	29.0	2.28	2.70e-09
Merged-chr7-101139818-4	chr7	101139570	101140071	+	0.000	0.000	110.4	48.0	2.30	1.36e-14
Merged-chr7-101140465-1	chr7	101140354	101140577	+	0.000	0.000	37.4	10.5	3.56	1.68e-10
Merged-chr7-101678880-2	chr7	101678780	101678986	+	0.000	0.000	16.2	5.0	3.23	6.90e-05
Merged-chr7-101718212-2	chr7	101718078	101718349	+	0.000	0.000	12.9	3.0	4.31	7.14e-05
Merged-chr7-101810014-2	chr7	101809863	101810141	+	0.000	0.000	9.7	1.0	9.70	1.13e-06
Merged-chr7-101859398-2	chr7	101859125	101859728	+	0.000	0.000	46.7	21.0	2.22	1.63e-06
Merged-chr7-101936496-2	chr7	101935988	101937002	+	0.000	0.000	71.1	23.0	3.09	8.51e-16
Merged-chr7-102125440-2	chr7	102125325	102125557	+	0.000	0.000	12.0	2.0	6.01	1.36e-06
Merged-chr7-102169735-2	chr7	102169536	102169951	+	0.000	0.000	24.9	4.0	6.24	9.88e-12
Merged-chr7-102230815-2	chr7	102230658	102230978	+	0.000	0.000	25.9	8.0	3.23	1.17e-06
Merged-chr7-102473883-2	chr7	102473732	102474009	+	0.000	0.000	10.2	1.0	10.16	1.11e-07
Merged-chr7-102794748-2	chr7	102794577	102794915	+	0.000	0.000	11.1	1.0	11.09	1.00e-08
Merged-chr7-103993738-2	chr7	103993623	103993840	+	0.000	0.000	10.2	0.5	20.33	1.63e-10
Merged-chr7-104974129-2	chr7	104973760	104974504	+	0.000	0.000	153.8	88.5	1.74	3.25e-10
Merged-chr7-105478728-2	chr7	105478547	105478890	+	0.000	0.000	17.6	4.0	4.39	1.13e-06
Merged-chr7-105674823-2	chr7	105674714	105674945	+	0.000	0.000	8.8	0.5	17.55	5.88e-08
Merged-chr7-105769590-2	chr7	105769475	105769697	+	0.000	0.000	7.4	1.0	7.39	8.32e-05
Merged-chr7-105975887-2	chr7	105975713	105976042	+	0.000	0.000	23.1	7.0	3.30	1.35e-06
Merged-chr7-106330138-2	chr7	106329968	106330246	+	0.000	0.000	9.7	1.0	9.70	1.13e-06
Merged-chr7-106345647-2	chr7	106345471	106345811	+	0.000	0.000	51.7	17.0	3.04	2.24e-11
Merged-chr7-106358317-2	chr7	106358162	106358473	+	0.000	0.000	14.8	1.0	14.78	4.52e-12
Merged-chr7-106425230-2	chr7	106424926	106425562	+	0.000	0.000	65.6	6.0	10.93	1.26e-43
Merged-chr7-106609068-1	chr7	106608968	106609169	+	0.000	0.000	8.3	1.0	8.31	1.02e-05
Merged-chr7-106640624-2	chr7	106640459	106640787	+	0.000	0.000	10.2	0.5	20.33	1.63e-10
Merged-chr7-106657558-2	chr7	106657461	106657656	+	0.000	0.000	16.2	3.0	5.39	1.24e-07
Merged-chr7-106768227-2	chr7	106768079	106768369	+	0.000	0.000	12.9	0.5	25.87	3.09e-13
Merged-chr7-106818959-2	chr7	106818825	106819077	+	0.000	0.000	12.0	1.0	12.01	8.32e-10
Merged-chr7-107506951-2	chr7	107506630	107507274	+	0.000	0.000	89.6	47.0	1.91	3.18e-08
Merged-chr7-107565111-2	chr7	107564932	107565290	+	0.000	0.000	69.3	39.0	1.78	9.07e-06
Merged-chr7-108181271-2	chr7	108181104	108181399	+	0.000	0.000	12.0	2.0	6.01	1.36e-06
Merged-chr7-108211720-4	chr7	108211330	108212140	+	0.000	0.000	61.9	36.0	1.72	9.13e-05
Merged-chr7-108222648-2	chr7	108222447	108222847	+	0.000	0.000	60.1	33.0	1.82	1.54e-05
Merged-chr7-108235941-1	chr7	108235839	108236044	+	0.000	0.000	9.2	1.0	9.24	1.13e-06
Merged-chr7-108246393-2	chr7	108246080	108246699	+	0.000	0.000	225.0	143.0	1.57	2.38e-10
Merged-chr7-108309126-2	chr7	108308921	108309301	+	0.000	0.000	50.8	20.0	2.54	1.25e-08
Merged-chr7-108400890-2	chr7	108400770	108401014	+	0.000	0.000	10.2	1.0	10.16	1.11e-07
Merged-chr7-108499724-2	chr7	108499472	108499948	+	0.000	0.000	21.2	4.0	5.31	1.92e-09
Merged-chr7-108802869-2	chr7	108802754	108803001	+	0.000	0.000	11.1	0.5	22.17	7.42e-12
Merged-chr7-111113771-2	chr7	111113661	111113918	+	0.000	0.000	6.5	0.5	12.93	1.32e-05
Merged-chr7-111758686-2	chr7	111758490	111758929	+	0.000	0.000	20.3	0.5	40.65	2.38e-25
Merged-chr7-112084740-2	chr7	112084536	112084912	+	0.000	0.000	29.6	4.0	7.39	6.88e-16
Merged-chr7-112103439-2	chr7	112103272	112103607	+	0.000	0.000	55.4	10.0	5.54	4.35e-23
Merged-chr7-112163121-2	chr7	112162911	112163317	+	0.000	0.000	27.7	8.5	3.26	3.31e-07
Merged-chr7-114048503-2	chr7	114048343	114048715	+	0.000	0.000	11.1	2.0	5.54	8.31e-06
Merged-chr7-114856745-2	chr7	114856614	114856863	+	0.000	0.000	7.4	0.5	14.78	9.40e-07
Merged-chr7-115048148-2	chr7	115047957	115048341	+	0.000	0.000	44.3	19.0	2.33	6.65e-07
Merged-chr7-116230344-2	chr7	116230108	116230577	+	0.000	0.000	46.2	9.5	4.86	1.61e-17
Merged-chr7-116315489-2	chr7	116315343	116315637	+	0.000	0.000	69.3	41.0	1.69	4.12e-05
Merged-chr7-116322736-2	chr7	116322603	116322874	+	0.000	0.000	15.7	4.0	3.93	1.99e-05
Merged-chr7-116441770-3	chr7	116441499	116442035	+	0.000	0.000	55.4	23.0	2.41	1.07e-08
Merged-chr7-116552767-2	chr7	116552550	116552978	+	0.000	0.000	79.5	19.0	4.18	8.62e-25
Merged-chr7-116775115-2	chr7	116774984	116775259	+	0.000	0.000	24.0	4.0	6.01	9.88e-12
Merged-chr7-116776765-2	chr7	116776585	116776949	+	0.000	0.000	74.8	44.0	1.70	2.29e-05
Merged-chr7-116786982-2	chr7	116786775	116787213	+	0.000	0.000	38.8	17.0	2.28	7.91e-06
Merged-chr7-117098614-2	chr7	117098471	117098792	+	0.000	0.000	16.6	5.0	3.33	6.90e-05
Merged-chr7-117110798-2	chr7	117110565	117111094	+	0.000	0.000	73.0	30.0	2.43	5.81e-11
Merged-chr7-117195680-2	chr7	117195404	117195951	+	0.000	0.000	21.7	7.0	3.10	1.45e-05
Merged-chr7-117241260-1	chr7	117241146	117241375	+	0.000	0.000	6.5	0.5	12.93	1.32e-05
Merged-chr7-117435696-2	chr7	117435489	117435860	+	0.000	0.000	9.2	0.5	18.48	3.26e-09
Merged-chr7-118081151-2	chr7	118080990	118081310	+	0.000	0.000	12.5	3.0	4.16	7.14e-05
Merged-chr7-121385969-2	chr7	121385748	121386160	+	0.000	0.000	16.6	5.0	3.33	6.90e-05
Merged-chr7-121505157-2	chr7	121504995	121505346	+	0.000	0.000	24.0	6.0	4.00	2.48e-08
Merged-chr7-123220583-1	chr7	123220465	123220701	+	0.000	0.000	7.4	1.0	7.39	8.32e-05
Merged-chr7-123353155-2	chr7	123353036	123353284	+	0.000	0.000	9.2	1.0	9.24	1.13e-06
Merged-chr7-123961905-2	chr7	123961768	123962069	+	0.000	0.000	10.2	1.0	10.16	1.11e-07
Merged-chr7-128018135-2	chr7	128017928	128018339	+	0.000	0.000	101.2	19.0	5.32	1.04e-39
Merged-chr7-128126000-2	chr7	128125875	128126123	+	0.000	0.000	12.9	0.5	25.87	3.09e-13
Merged-chr7-128455780-2	chr7	128455527	128456091	+	0.000	0.000	125.6	72.0	1.75	9.66e-09
Merged-chr7-128476720-2	chr7	128476481	128476953	+	0.000	0.000	77.1	46.0	1.68	1.86e-05
Merged-chr7-128713927-2	chr7	128713787	128714056	+	0.000	0.000	8.3	1.0	8.31	1.02e-05
Merged-chr7-128963571-2	chr7	128963440	128963714	+	0.000	0.000	12.9	2.0	6.47	1.36e-06
Merged-chr7-129351445-2	chr7	129351319	129351614	+	0.000	0.000	12.9	2.0	6.47	1.36e-06
Merged-chr7-129494216-2	chr7	129494027	129494388	+	0.000	0.000	24.9	8.0	3.12	3.73e-06
Merged-chr7-130010322-4	chr7	130009961	130010674	+	0.000	0.000	156.1	96.0	1.63	1.18e-08
Merged-chr7-130838881-2	chr7	130838644	130839135	+	0.000	0.000	55.4	29.0	1.91	1.10e-05
Merged-chr7-130893621-2	chr7	130893422	130893842	+	0.000	0.000	28.6	6.0	4.77	6.28e-11
Merged-chr7-130905837-2	chr7	130905700	130906014	+	0.000	0.000	37.9	15.0	2.53	1.19e-06
Merged-chr7-130941015-1	chr7	130940931	130941099	+	0.000	0.000	8.3	1.0	8.31	1.02e-05
Merged-chr7-130960550-2	chr7	130960348	130960759	+	0.000	0.000	77.6	38.0	2.04	1.83e-08
Merged-chr7-131225791-2	chr7	131225550	131226059	+	0.000	0.000	36.5	9.0	4.05	9.85e-12
Merged-chr7-131522811-2	chr7	131522675	131522929	+	0.000	0.000	19.4	4.5	4.31	3.02e-07
Merged-chr7-131540852-2	chr7	131540714	131541023	+	0.000	0.000	35.1	3.0	11.70	2.63e-25
Merged-chr7-131546227-2	chr7	131546082	131546372	+	0.000	0.000	22.6	6.0	3.77	3.91e-07
Merged-chr7-131620774-1	chr7	131620695	131620854	+	0.000	0.000	16.6	0.5	33.26	4.42e-19
Merged-chr7-131724147-2	chr7	131723989	131724300	+	0.000	0.000	14.8	2.0	7.39	2.93e-08
Merged-chr7-131830209-2	chr7	131830016	131830434	+	0.000	0.000	28.6	12.0	2.39	5.58e-05
Merged-chr7-132240974-2	chr7	132240665	132241434	+	0.000	0.000	18.5	5.0	3.70	5.42e-06
Merged-chr7-132466556-1	chr7	132466462	132466651	+	0.000	0.000	16.6	1.0	16.63	1.87e-14
Merged-chr7-132650669-2	chr7	132650485	132650854	+	0.000	0.000	23.1	4.0	5.77	5.97e-11
Merged-chr7-132751556-2	chr7	132751432	132751688	+	0.000	0.000	11.1	2.0	5.54	8.31e-06
Merged-chr7-133255685-1	chr7	133255607	133255763	+	0.000	0.000	7.4	1.0	7.39	8.32e-05
Merged-chr7-133354967-2	chr7	133354797	133355132	+	0.000	0.000	19.4	1.0	19.40	3.18e-18
Merged-chr7-133355450-2	chr7	133355276	133355668	+	0.000	0.000	29.6	13.0	2.27	8.94e-05
Merged-chr7-133370902-1	chr7	133370811	133370994	+	0.000	0.000	6.5	0.5	12.93	1.32e-05
Merged-chr7-133678583-2	chr7	133678438	133678723	+	0.000	0.000	14.8	0.5	29.56	4.25e-16
Merged-chr7-133798227-2	chr7	133797954	133798448	+	0.000	0.000	29.6	2.5	11.83	3.51e-21
Merged-chr7-134422231-2	chr7	134421983	134422454	+	0.000	0.000	97.9	22.0	4.45	6.13e-32
Merged-chr7-134422774-2	chr7	134422541	134423055	+	0.000	0.000	61.0	10.5	5.81	7.46e-26
Merged-chr7-134460209-1	chr7	134460123	134460295	+	0.000	0.000	9.2	0.5	18.48	3.26e-09
Merged-chr7-134636230-2	chr7	134636095	134636355	+	0.000	0.000	11.1	0.5	22.17	7.42e-12
Merged-chr7-134646016-2	chr7	134645900	134646120	+	0.000	0.000	23.6	3.0	7.85	2.07e-13
Merged-chr7-134661151-3	chr7	134660908	134661392	+	0.000	0.000	35.1	4.5	7.80	8.95e-20
Merged-chr7-134795423-2	chr7	134795226	134795597	+	0.000	0.000	19.4	3.0	6.47	5.59e-10
Merged-chr7-135711678-2	chr7	135711541	135711800	+	0.000	0.000	14.8	0.5	29.56	4.25e-16
Merged-chr7-135749630-1	chr7	135749553	135749708	+	0.000	0.000	8.8	0.5	17.55	5.88e-08
Merged-chr7-137454382-2	chr7	137454269	137454546	+	0.000	0.000	7.4	1.0	7.39	8.32e-05
Merged-chr7-137771860-2	chr7	137771704	137772016	+	0.000	0.000	22.2	1.0	22.17	3.42e-22
Merged-chr7-137936730-1	chr7	137936626	137936835	+	0.000	0.000	8.3	1.0	8.31	1.02e-05
Merged-chr7-137953830-3	chr7	137953567	137954084	+	0.000	0.000	61.0	22.0	2.77	1.83e-11
Merged-chr7-138168001-1	chr7	138167894	138168109	+	0.000	0.000	6.5	0.5	12.93	1.32e-05
Merged-chr7-138257789-2	chr7	138257458	138258138	+	0.000	0.000	166.3	84.0	1.98	1.98e-15
Merged-chr7-138359200-2	chr7	138358978	138359424	+	0.000	0.000	24.9	1.0	24.94	6.18e-25
Merged-chr7-138371146-2	chr7	138371012	138371278	+	0.000	0.000	7.4	0.5	14.78	9.40e-07
Merged-chr7-139654548-1	chr7	139654347	139654749	+	0.000	0.000	8.3	1.0	8.31	1.02e-05
Merged-chr7-139682220-2	chr7	139682054	139682405	+	0.000	0.000	46.7	13.0	3.59	9.87e-13
Merged-chr7-139737574-4	chr7	139737287	139737897	+	0.000	0.000	37.9	15.0	2.53	1.19e-06
Merged-chr7-139752825-2	chr7	139752681	139752967	+	0.000	0.000	16.6	0.5	33.26	4.42e-19
Merged-chr7-139774532-2	chr7	139774408	139774663	+	0.000	0.000	26.8	10.0	2.68	1.77e-05
Merged-chr7-139931759-2	chr7	139931588	139931904	+	0.000	0.000	10.2	2.0	5.08	4.65e-05
Merged-chr7-140035562-2	chr7	140035378	140035752	+	0.000	0.000	87.3	46.0	1.90	4.72e-08
Merged-chr7-140212188-2	chr7	140211931	140212425	+	0.000	0.000	31.4	8.0	3.93	5.37e-10
Merged-chr7-140231306-2	chr7	140230943	140231564	+	0.000	0.000	40.7	15.0	2.71	6.49e-08
Merged-chr7-140251198-2	chr7	140251032	140251364	+	0.000	0.000	20.3	0.5	40.65	2.38e-25
Merged-chr7-140316428-4	chr7	140316093	140316747	+	0.000	0.000	89.2	49.0	1.82	1.84e-07
Merged-chr7-140403921-2	chr7	140403796	140404077	+	0.000	0.000	11.1	2.0	5.54	8.31e-06
Merged-chr7-140656733-2	chr7	140656593	140656886	+	0.000	0.000	36.0	14.0	2.57	6.49e-07
Merged-chr7-141564436-2	chr7	141564172	141564633	+	0.000	0.000	19.4	2.0	9.70	6.48e-13
Merged-chr7-141586189-2	chr7	141585922	141586506	+	0.000	0.000	18.0	6.0	3.00	5.69e-05
Merged-chr7-141676041-1	chr7	141675922	141676161	+	0.000	0.000	18.0	2.0	9.01	6.19e-12
Merged-chr7-142583687-2	chr7	142583460	142583910	+	0.000	0.000	95.2	44.0	2.16	1.85e-11
Merged-chr7-143390066-2	chr7	143389917	143390194	+	0.000	0.000	22.6	7.0	3.23	4.53e-06
Merged-chr7-143426624-2	chr7	143426503	143426743	+	0.000	0.000	7.4	0.5	14.78	9.40e-07
Merged-chr7-143492195-2	chr7	143491977	143492410	+	0.000	0.000	135.8	87.0	1.56	1.14e-06
Merged-chr7-143493412-1	chr7	143493315	143493509	+	0.000	0.000	16.6	2.0	8.31	4.80e-10
Merged-chr7-143496281-4	chr7	143495979	143496582	+	0.000	0.000	125.2	38.0	3.29	7.08e-29
Merged-chr7-143519688-2	chr7	143519491	143519917	+	0.000	0.000	88.7	41.0	2.16	1.30e-10
Merged-chr7-144842616-3	chr7	144842296	144842935	+	0.000	0.000	59.6	24.0	2.48	1.22e-09
Merged-chr7-148548217-2	chr7	148548102	148548349	+	0.000	0.000	12.9	0.5	25.87	3.09e-13
Merged-chr7-148856985-2	chr7	148856758	148857179	+	0.000	0.000	19.9	3.5	5.68	6.53e-09
Merged-chr7-149161521-2	chr7	149161331	149161718	+	0.000	0.000	28.6	8.0	3.58	2.93e-08
Merged-chr7-149233926-2	chr7	149233625	149234210	+	0.000	0.000	119.2	73.5	1.62	6.68e-07
Merged-chr7-150369319-2	chr7	150369137	150369476	+	0.000	0.000	42.5	11.0	3.86	8.73e-13
Merged-chr7-150440210-2	chr7	150440001	150440381	+	0.000	0.000	12.0	3.0	4.00	7.14e-05
Merged-chr7-150446473-1	chr7	150446372	150446575	+	0.000	0.000	6.5	0.5	12.93	1.32e-05
Merged-chr7-150754457-2	chr7	150754208	150754699	+	0.000	0.000	97.9	47.0	2.08	1.20e-10
Merged-chr7-151323103-2	chr7	151322989	151323256	+	0.000	0.000	8.3	0.5	16.63	5.88e-08
Merged-chr7-151342488-1	chr7	151342404	151342573	+	0.000	0.000	7.4	0.5	14.78	9.40e-07
Merged-chr7-151346492-2	chr7	151346351	151346657	+	0.000	0.000	27.3	4.0	6.81	3.53e-14
Merged-chr7-151381596-1	chr7	151381423	151381769	+	0.000	0.000	6.0	0.5	12.01	1.32e-05
Merged-chr7-151742873-2	chr7	151742668	151743183	+	0.000	0.000	11.1	1.0	11.09	1.00e-08
Merged-chr7-151796723-2	chr7	151796519	151796983	+	0.000	0.000	46.7	23.0	2.03	1.57e-05
Merged-chr7-151844640-2	chr7	151844471	151844780	+	0.000	0.000	12.0	3.0	4.00	7.14e-05
Merged-chr7-152336101-2	chr7	152335993	152336207	+	0.000	0.000	8.3	1.0	8.31	1.02e-05
Merged-chr7-155199144-2	chr7	155198984	155199301	+	0.000	0.000	12.5	2.0	6.24	1.36e-06
Merged-chr7-155491126-2	chr7	155491011	155491231	+	0.000	0.000	7.4	1.0	7.39	8.32e-05
Merged-chr7-155682787-2	chr7	155682648	155682926	+	0.000	0.000	11.1	0.5	22.17	7.42e-12
Merged-chr7-155799757-2	chr7	155799444	155800003	+	0.000	0.000	23.1	6.0	3.85	1.01e-07
Merged-chr7-155807548-1	chr7	155807460	155807637	+	0.000	0.000	10.6	0.5	21.25	1.63e-10
Merged-chr7-155906913-2	chr7	155906780	155907065	+	0.000	0.000	10.2	0.5	20.33	1.63e-10
Merged-chr7-156836592-1	chr7	156836447	156836738	+	0.000	0.000	8.3	1.0	8.31	1.02e-05
Merged-chr7-157272116-2	chr7	157271823	157272340	+	0.000	0.000	67.9	30.0	2.26	4.22e-09
Merged-chr7-157292899-1	chr7	157292813	157292985	+	0.000	0.000	7.4	0.5	14.78	9.40e-07
Merged-chr7-157297255-2	chr7	157297016	157297489	+	0.000	0.000	40.7	5.0	8.13	8.55e-23
Merged-chr7-157302538-2	chr7	157302305	157302786	+	0.000	0.000	51.3	24.0	2.14	1.10e-06
Merged-chr7-157318546-2	chr7	157318161	157318888	+	0.000	0.000	128.4	49.0	2.62	4.84e-21
Merged-chr7-157338806-2	chr7	157338601	157339003	+	0.000	0.000	32.3	3.0	10.78	3.86e-22
Merged-chr7-157495873-2	chr7	157495732	157496010	+	0.000	0.000	14.8	2.0	7.39	2.93e-08
Merged-chr7-157639577-2	chr7	157639437	157639715	+	0.000	0.000	10.2	1.0	10.16	1.11e-07
Merged-chr8-1745113-2	chr8	1744967	1745268	+	0.000	0.000	42.5	16.0	2.66	4.74e-08
Merged-chr8-1844391-2	chr8	1844264	1844502	+	0.000	0.000	6.5	0.5	12.93	1.32e-05
Merged-chr8-6405892-2	chr8	6405757	6406013	+	0.000	0.000	7.4	1.0	7.39	8.32e-05
Merged-chr8-6682060-2	chr8	6681960	6682173	+	0.000	0.000	6.5	0.5	12.93	1.32e-05
Merged-chr8-8286702-2	chr8	8286525	8286886	+	0.000	0.000	36.5	16.0	2.28	1.17e-05
Merged-chr8-8287163-2	chr8	8287029	8287311	+	0.000	0.000	16.6	3.0	5.54	1.24e-07
Merged-chr8-8779940-2	chr8	8779731	8780173	+	0.000	0.000	26.8	11.0	2.44	8.21e-05
Merged-chr8-8806437-2	chr8	8806241	8806628	+	0.000	0.000	58.2	33.0	1.76	5.21e-05
Merged-chr8-8870597-2	chr8	8870478	8870707	+	0.000	0.000	8.3	1.0	8.31	1.02e-05
Merged-chr8-8880569-2	chr8	8880390	8880733	+	0.000	0.000	18.5	5.0	3.70	5.42e-06
Merged-chr8-8908219-2	chr8	8908068	8908377	+	0.000	0.000	12.9	2.0	6.47	1.36e-06
Merged-chr8-8930252-2	chr8	8930052	8930450	+	0.000	0.000	20.3	0.5	40.65	2.38e-25
Merged-chr8-8995203-2	chr8	8995012	8995399	+	0.000	0.000	74.8	46.0	1.63	8.85e-05
Merged-chr8-9000047-1	chr8	8999938	9000156	+	0.000	0.000	17.6	3.0	5.85	2.16e-08
Merged-chr8-9995979-2	chr8	9995849	9996168	+	0.000	0.000	8.3	1.0	8.31	1.02e-05
Merged-chr8-10582724-2	chr8	10582563	10582865	+	0.000	0.000	21.2	2.0	10.62	6.11e-15
Merged-chr8-10594259-2	chr8	10594120	10594416	+	0.000	0.000	35.1	7.0	5.02	4.14e-14
Merged-chr8-10625974-2	chr8	10625743	10626174	+	0.000	0.000	68.4	25.5	2.68	2.37e-12
Merged-chr8-10631881-5	chr8	10631451	10632321	+	0.000	0.000	107.2	50.0	2.14	1.79e-12
Merged-chr8-11281048-2	chr8	11280825	11281200	+	0.000	0.000	21.2	1.0	21.25	7.54e-21
Merged-chr8-11457250-2	chr8	11457092	11457431	+	0.000	0.000	37.0	10.5	3.52	5.96e-10
Merged-chr8-11545875-1	chr8	11545756	11545995	+	0.000	0.000	7.4	1.0	7.39	8.32e-05
Merged-chr8-11702984-2	chr8	11702726	11703227	+	0.000	0.000	28.6	1.5	19.09	6.58e-26
Merged-chr8-11762537-3	chr8	11762270	11762858	+	0.000	0.000	70.2	38.0	1.85	2.13e-06
Merged-chr8-11768676-1	chr8	11768562	11768790	+	0.000	0.000	19.4	3.0	6.47	5.59e-10
Merged-chr8-11906520-4	chr8	11906216	11906842	+	0.000	0.000	77.6	15.0	5.17	9.44e-30
Merged-chr8-13120832-2	chr8	13120608	13121062	+	0.000	0.000	36.0	14.0	2.57	6.49e-07
Merged-chr8-13160418-1	chr8	13160342	13160495	+	0.000	0.000	9.2	1.0	9.24	1.13e-06
Merged-chr8-13169030-4	chr8	13168724	13169330	+	0.000	0.000	73.0	42.0	1.74	1.62e-05
Merged-chr8-13228277-2	chr8	13228081	13228532	+	0.000	0.000	23.1	0.5	46.19	2.80e-30
Merged-chr8-13231335-2	chr8	13231181	13231532	+	0.000	0.000	16.6	4.0	4.16	4.89e-06
Merged-chr8-13294085-1	chr8	13293989	13294182	+	0.000	0.000	7.9	1.0	7.85	8.32e-05
Merged-chr8-13448201-2	chr8	13448037	13448380	+	0.000	0.000	30.5	5.0	6.10	2.82e-14
Merged-chr8-13631311-2	chr8	13631181	13631455	+	0.000	0.000	10.2	1.0	10.16	1.11e-07
Merged-chr8-13641703-2	chr8	13641536	13641836	+	0.000	0.000	9.2	0.5	18.48	3.26e-09
Merged-chr8-17254278-2	chr8	17254091	17254481	+	0.000	0.000	59.1	30.0	1.97	1.88e-06
Merged-chr8-17269675-2	chr8	17269550	17269795	+	0.000	0.000	10.2	0.5	20.33	1.63e-10
Merged-chr8-17314772-2	chr8	17314441	17315086	+	0.000	0.000	39.3	19.0	2.07	3.82e-05
Merged-chr8-17348923-4	chr8	17348519	17349317	+	0.000	0.000	238.4	100.0	2.38	9.00e-32
Merged-chr8-17351206-2	chr8	17351050	17351349	+	0.000	0.000	26.8	1.0	26.79	9.47e-28
Merged-chr8-17422215-2	chr8	17422087	17422356	+	0.000	0.000	8.3	1.0	8.31	1.02e-05
Merged-chr8-17697596-2	chr8	17697388	17697813	+	0.000	0.000	55.4	27.0	2.05	1.50e-06
Merged-chr8-18604193-2	chr8	18604038	18604329	+	0.000	0.000	11.1	2.0	5.54	8.31e-06
Merged-chr8-18846882-2	chr8	18846684	18847110	+	0.000	0.000	18.5	0.5	36.96	3.61e-22
Merged-chr8-18853664-2	chr8	18853392	18853859	+	0.000	0.000	24.0	9.0	2.67	2.45e-05
Merged-chr8-18964202-2	chr8	18964080	18964327	+	0.000	0.000	9.2	0.5	18.48	3.26e-09
Merged-chr8-19013928-4	chr8	19013549	19014323	+	0.000	0.000	109.0	70.0	1.56	9.64e-06
Merged-chr8-19665562-2	chr8	19665458	19665658	+	0.000	0.000	6.5	0.5	12.93	1.32e-05
Merged-chr8-20145390-2	chr8	20145179	20145593	+	0.000	0.000	22.2	8.0	2.77	3.34e-05
Merged-chr8-20282246-1	chr8	20282127	20282365	+	0.000	0.000	8.3	1.0	8.31	1.02e-05
Merged-chr8-22010395-2	chr8	22010169	22010644	+	0.000	0.000	10.2	1.0	10.16	1.11e-07
Merged-chr8-22093030-1	chr8	22092925	22093135	+	0.000	0.000	9.7	1.0	9.70	1.13e-06
Merged-chr8-22140924-1	chr8	22140841	22141007	+	0.000	0.000	7.9	0.5	15.71	9.40e-07
Merged-chr8-22170154-2	chr8	22170058	22170249	+	0.000	0.000	7.9	1.0	7.85	8.32e-05
Merged-chr8-22246086-2	chr8	22245925	22246244	+	0.000	0.000	44.3	11.0	4.03	5.50e-14
Merged-chr8-22358855-2	chr8	22358680	22359054	+	0.000	0.000	47.1	17.0	2.77	1.67e-09
Merged-chr8-22383930-4	chr8	22383432	22384380	+	0.000	0.000	352.0	232.0	1.52	1.49e-13
Merged-chr8-22388744-2	chr8	22388603	22388882	+	0.000	0.000	61.9	33.0	1.88	8.21e-06
Merged-chr8-22392547-3	chr8	22392263	22392835	+	0.000	0.000	105.3	10.0	10.53	4.64e-68
Merged-chr8-22397741-2	chr8	22397544	22397969	+	0.000	0.000	116.4	76.0	1.53	1.21e-05
Merged-chr8-22443884-2	chr8	22443698	22444028	+	0.000	0.000	41.1	14.0	2.94	3.63e-09
Merged-chr8-22681336-2	chr8	22681164	22681499	+	0.000	0.000	28.2	8.0	3.52	2.93e-08
Merged-chr8-22710520-2	chr8	22710407	22710640	+	0.000	0.000	6.5	0.5	12.93	1.32e-05
Merged-chr8-22725934-2	chr8	22725737	22726126	+	0.000	0.000	16.6	0.5	33.26	4.42e-19
Merged-chr8-22775817-2	chr8	22775643	22775982	+	0.000	0.000	29.6	12.5	2.37	4.60e-05
Merged-chr8-22780887-2	chr8	22780799	22780981	+	0.000	0.000	10.2	0.5	20.33	1.63e-10
Merged-chr8-22781423-2	chr8	22781161	22781690	+	0.000	0.000	91.5	14.0	6.53	1.44e-42
Merged-chr8-22865399-4	chr8	22864969	22865750	+	0.000	0.000	88.7	42.5	2.09	7.09e-10
Merged-chr8-22999359-2	chr8	22999156	22999600	+	0.000	0.000	39.7	15.0	2.65	1.75e-07
Merged-chr8-23068528-1	chr8	23068432	23068624	+	0.000	0.000	22.2	1.0	22.17	3.42e-22
Merged-chr8-23069094-2	chr8	23068952	23069238	+	0.000	0.000	55.9	28.0	2.00	4.21e-06
Merged-chr8-23114625-2	chr8	23114441	23114800	+	0.000	0.000	49.9	19.0	2.63	6.73e-09
Merged-chr8-23120342-2	chr8	23120172	23120509	+	0.000	0.000	68.4	34.0	2.01	1.86e-07
Merged-chr8-23148581-2	chr8	23148424	23148750	+	0.000	0.000	54.5	21.0	2.60	1.33e-09
Merged-chr8-23283784-2	chr8	23283684	23283883	+	0.000	0.000	13.9	3.0	4.62	1.61e-05
Merged-chr8-23284723-1	chr8	23284649	23284798	+	0.000	0.000	6.0	0.5	12.01	1.32e-05
Merged-chr8-23290651-1	chr8	23290466	23290836	+	0.000	0.000	13.9	1.0	13.86	6.36e-11
Merged-chr8-23319380-2	chr8	23319218	23319574	+	0.000	0.000	93.3	53.0	1.76	4.27e-07
Merged-chr8-23391483-2	chr8	23391336	23391630	+	0.000	0.000	20.3	5.5	3.70	1.45e-06
Merged-chr8-23397090-2	chr8	23396940	23397341	+	0.000	0.000	7.9	0.5	15.71	9.40e-07
Merged-chr8-23532608-2	chr8	23532369	23532836	+	0.000	0.000	114.6	73.5	1.56	7.29e-06
Merged-chr8-23533591-1	chr8	23533509	23533674	+	0.000	0.000	19.4	5.0	3.88	1.40e-06
Merged-chr8-23539060-2	chr8	23538918	23539207	+	0.000	0.000	30.5	4.0	7.62	9.13e-17
Merged-chr8-23544518-2	chr8	23544406	23544638	+	0.000	0.000	21.2	2.0	10.62	6.11e-15
Merged-chr8-23606027-2	chr8	23605737	23606296	+	0.000	0.000	121.0	14.0	8.64	5.57e-69
Merged-chr8-23723694-2	chr8	23723593	23723809	+	0.000	0.000	7.4	1.0	7.39	8.32e-05
Merged-chr8-23763487-2	chr8	23763312	23763653	+	0.000	0.000	49.9	24.0	2.08	5.02e-06
Merged-chr8-23797158-2	chr8	23796977	23797344	+	0.000	0.000	84.1	41.5	2.03	4.56e-09
Merged-chr8-23799202-2	chr8	23799013	23799399	+	0.000	0.000	114.1	33.5	3.41	1.12e-27
Merged-chr8-23849039-4	chr8	23848702	23849377	+	0.000	0.000	159.4	105.5	1.51	7.38e-07
Merged-chr8-24229371-2	chr8	24229083	24229652	+	0.000	0.000	106.2	70.0	1.52	3.71e-05
Merged-chr8-25242542-2	chr8	25242446	25242671	+	0.000	0.000	6.5	0.5	12.93	1.32e-05
Merged-chr8-25438794-2	chr8	25438620	25438975	+	0.000	0.000	13.9	3.0	4.62	1.61e-05
Merged-chr8-26157735-2	chr8	26157574	26157865	+	0.000	0.000	6.5	0.5	12.93	1.32e-05
Merged-chr8-26587775-2	chr8	26587652	26587917	+	0.000	0.000	6.5	0.5	12.93	1.32e-05
Merged-chr8-26608854-2	chr8	26608661	26609045	+	0.000	0.000	56.4	29.5	1.91	9.02e-06
Merged-chr8-26628793-2	chr8	26628570	26629039	+	0.000	0.000	41.6	12.0	3.46	4.52e-11
Merged-chr8-27296585-3	chr8	27296287	27296892	+	0.000	0.000	92.4	48.0	1.92	1.11e-08
Merged-chr8-27309580-2	chr8	27309358	27309746	+	0.000	0.000	19.4	4.0	4.85	5.16e-08
Merged-chr8-27408390-2	chr8	27408242	27408543	+	0.000	0.000	49.9	15.0	3.33	3.04e-12
Merged-chr8-27423662-1	chr8	27423483	27423841	+	0.000	0.000	11.1	2.0	5.54	8.31e-06
Merged-chr8-27775037-1	chr8	27774962	27775113	+	0.000	0.000	10.6	1.0	10.62	1.11e-07
Merged-chr8-27965155-2	chr8	27964971	27965336	+	0.000	0.000	12.0	3.0	4.00	7.14e-05
Merged-chr8-28203176-2	chr8	28203059	28203291	+	0.000	0.000	7.4	1.0	7.39	8.32e-05
Merged-chr8-28347583-4	chr8	28347257	28347949	+	0.000	0.000	77.6	37.0	2.10	6.25e-09
Merged-chr8-28393738-2	chr8	28393606	28393858	+	0.000	0.000	6.5	0.5	12.93	1.32e-05
Merged-chr8-28883137-2	chr8	28882947	28883299	+	0.000	0.000	36.0	4.0	9.01	2.61e-22
Merged-chr8-29231448-2	chr8	29231233	29231656	+	0.000	0.000	74.4	39.0	1.91	3.93e-07
Merged-chr8-29252275-2	chr8	29252105	29252442	+	0.000	0.000	84.1	33.0	2.55	8.21e-14
Merged-chr8-29258666-1	chr8	29258435	29258898	+	0.000	0.000	7.4	1.0	7.39	8.32e-05
Merged-chr8-29417078-2	chr8	29416964	29417190	+	0.000	0.000	9.2	1.0	9.24	1.13e-06
Merged-chr8-29418877-2	chr8	29418716	29419027	+	0.000	0.000	27.7	6.0	4.62	2.96e-10
Merged-chr8-29444134-1	chr8	29444009	29444260	+	0.000	0.000	9.2	1.0	9.24	1.13e-06
Merged-chr8-29482489-2	chr8	29482373	29482597	+	0.000	0.000	7.4	1.0	7.39	8.32e-05
Merged-chr8-29500226-2	chr8	29500007	29500423	+	0.000	0.000	81.3	50.0	1.63	3.44e-05
Merged-chr8-30013580-2	chr8	30013446	30013708	+	0.000	0.000	9.2	1.0	9.24	1.13e-06
Merged-chr8-30076501-1	chr8	30076379	30076624	+	0.000	0.000	6.5	0.5	12.93	1.32e-05
Merged-chr8-30386279-1	chr8	30386169	30386389	+	0.000	0.000	10.2	2.0	5.08	4.65e-05
Merged-chr8-30416043-2	chr8	30415924	30416135	+	0.000	0.000	6.5	0.5	12.93	1.32e-05
Merged-chr8-30476548-2	chr8	30476294	30476806	+	0.000	0.000	44.8	23.0	1.95	6.37e-05
Merged-chr8-30479420-2	chr8	30479292	30479559	+	0.000	0.000	14.8	1.0	14.78	4.52e-12
Merged-chr8-32220757-2	chr8	32220582	32220926	+	0.000	0.000	55.4	15.0	3.70	1.59e-15
Merged-chr8-32331804-2	chr8	32331574	32332011	+	0.000	0.000	95.2	60.0	1.59	1.85e-05
Merged-chr8-32343619-2	chr8	32343462	32343776	+	0.000	0.000	28.6	11.0	2.60	1.26e-05
Merged-chr8-32556492-2	chr8	32556346	32556618	+	0.000	0.000	17.6	4.5	3.90	5.27e-06
Merged-chr8-32584029-2	chr8	32583883	32584289	+	0.000	0.000	8.3	1.0	8.31	1.02e-05
Merged-chr8-33243372-2	chr8	33243060	33243690	+	0.000	0.000	119.2	42.0	2.84	2.32e-22
Merged-chr8-33252830-2	chr8	33252622	33253027	+	0.000	0.000	15.2	3.0	5.08	6.70e-07
Merged-chr8-37144938-2	chr8	37144764	37145118	+	0.000	0.000	108.1	68.0	1.59	4.70e-06
Merged-chr8-37490805-2	chr8	37490621	37491042	+	0.000	0.000	11.1	2.5	4.43	6.16e-05
Merged-chr8-37519147-1	chr8	37519073	37519222	+	0.000	0.000	8.3	1.0	8.31	1.02e-05
Merged-chr8-37903581-2	chr8	37903446	37903700	+	0.000	0.000	15.7	3.0	5.24	6.70e-07
Merged-chr8-37962799-2	chr8	37962686	37962936	+	0.000	0.000	6.5	0.5	12.93	1.32e-05
Merged-chr8-38148839-1	chr8	38148699	38148980	+	0.000	0.000	7.4	1.0	7.39	8.32e-05
Merged-chr8-38154227-2	chr8	38154007	38154414	+	0.000	0.000	43.4	14.0	3.10	3.86e-10
Merged-chr8-38666562-2	chr8	38666315	38666843	+	0.000	0.000	74.4	12.0	6.20	1.60e-33
Merged-chr8-38851090-2	chr8	38850914	38851312	+	0.000	0.000	17.6	2.0	8.78	5.61e-11
Merged-chr8-38901759-2	chr8	38901512	38901993	+	0.000	0.000	12.9	2.0	6.47	1.36e-06
Merged-chr8-38937738-2	chr8	38937586	38937886	+	0.000	0.000	31.0	7.5	4.13	4.90e-10
Merged-chr8-38946432-2	chr8	38946214	38946630	+	0.000	0.000	13.4	2.0	6.70	2.07e-07
Merged-chr8-38985573-2	chr8	38985480	38985683	+	0.000	0.000	6.5	0.5	12.93	1.32e-05
Merged-chr8-39017371-2	chr8	39017217	39017519	+	0.000	0.000	24.9	9.0	2.77	2.45e-05
Merged-chr8-39912778-2	chr8	39912616	39912928	+	0.000	0.000	11.1	2.0	5.54	8.31e-06
Merged-chr8-40101628-4	chr8	40101170	40101928	+	0.000	0.000	44.8	15.0	2.99	9.61e-10
Merged-chr8-40159132-2	chr8	40158898	40159353	+	0.000	0.000	78.1	32.0	2.44	4.71e-12
Merged-chr8-40172901-2	chr8	40172643	40173159	+	0.000	0.000	204.2	126.0	1.62	1.10e-10
Merged-chr8-40323447-2	chr8	40323253	40323641	+	0.000	0.000	37.4	13.5	2.77	1.02e-07
Merged-chr8-40539913-2	chr8	40539748	40540064	+	0.000	0.000	17.6	5.0	3.51	1.99e-05
Merged-chr8-40992833-2	chr8	40992668	40993015	+	0.000	0.000	19.4	5.0	3.88	1.40e-06
Merged-chr8-41207156-2	chr8	41206998	41207314	+	0.000	0.000	19.4	4.0	4.85	5.16e-08
Merged-chr8-41343332-2	chr8	41343042	41343629	+	0.000	0.000	79.5	36.0	2.21	4.15e-10
Merged-chr8-41430274-2	chr8	41430148	41430416	+	0.000	0.000	9.2	1.0	9.24	1.13e-06
Merged-chr8-41545258-2	chr8	41545057	41545434	+	0.000	0.000	38.8	6.0	6.47	2.08e-18
Merged-chr8-41683900-4	chr8	41683483	41684331	+	0.000	0.000	229.1	136.0	1.68	2.36e-13
Merged-chr8-41685548-2	chr8	41685372	41685735	+	0.000	0.000	109.9	70.5	1.56	1.29e-05
Merged-chr8-41701857-2	chr8	41701601	41702178	+	0.000	0.000	84.1	43.0	1.96	2.08e-08
Merged-chr8-41704075-2	chr8	41703951	41704206	+	0.000	0.000	25.9	3.0	8.62	3.07e-15
Merged-chr8-41747940-2	chr8	41747808	41748055	+	0.000	0.000	6.5	0.5	12.93	1.32e-05
Merged-chr8-41855059-2	chr8	41854862	41855184	+	0.000	0.000	14.8	3.0	4.93	3.40e-06
Merged-chr8-42180499-2	chr8	42180290	42180756	+	0.000	0.000	12.9	2.0	6.47	1.36e-06
Merged-chr8-42217334-3	chr8	42217159	42217542	+	0.000	0.000	37.4	9.5	3.94	1.08e-11
Merged-chr8-42271222-8	chr8	42270482	42271910	+	0.000	0.000	99.3	48.0	2.07	8.08e-11
Merged-chr8-42854790-2	chr8	42854599	42854963	+	0.000	0.000	83.1	51.0	1.63	2.39e-05
Merged-chr8-47218449-2	chr8	47218301	47218599	+	0.000	0.000	19.4	0.5	38.80	9.51e-24
Merged-chr8-47305200-2	chr8	47305020	47305404	+	0.000	0.000	20.3	5.0	4.07	3.45e-07
Merged-chr8-47436371-2	chr8	47436219	47436529	+	0.000	0.000	15.7	2.0	7.85	3.87e-09
Merged-chr8-47480635-2	chr8	47480405	47480894	+	0.000	0.000	26.3	7.0	3.76	2.85e-08
Merged-chr8-47524595-2	chr8	47524438	47524734	+	0.000	0.000	32.3	15.0	2.16	9.03e-05
Merged-chr8-47525160-2	chr8	47524915	47525410	+	0.000	0.000	133.5	36.0	3.71	2.07e-35
Merged-chr8-47602905-1	chr8	47602822	47602989	+	0.000	0.000	7.4	1.0	7.39	8.32e-05
Merged-chr8-47660412-1	chr8	47660318	47660506	+	0.000	0.000	7.4	1.0	7.39	8.32e-05
Merged-chr8-47730129-2	chr8	47729967	47730315	+	0.000	0.000	30.5	0.5	60.98	2.13e-42
Merged-chr8-47735250-4	chr8	47734899	47735599	+	0.000	0.000	134.4	55.0	2.44	1.77e-19
Merged-chr8-47738309-4	chr8	47738023	47738625	+	0.000	0.000	96.1	48.5	1.98	1.17e-09
Merged-chr8-47855740-2	chr8	47855575	47855895	+	0.000	0.000	14.8	0.5	29.56	4.25e-16
Merged-chr8-48281923-4	chr8	48281500	48282368	+	0.000	0.000	147.8	74.0	2.00	5.01e-14
Merged-chr8-48380679-2	chr8	48380431	48381001	+	0.000	0.000	97.0	25.5	3.80	3.21e-27
Merged-chr8-48440422-2	chr8	48440272	48440585	+	0.000	0.000	34.2	12.0	2.85	1.55e-07
Merged-chr8-48501835-2	chr8	48501569	48502100	+	0.000	0.000	85.0	51.0	1.67	1.43e-05
Merged-chr8-48521994-2	chr8	48521821	48522112	+	0.000	0.000	7.4	0.5	14.78	9.40e-07
Merged-chr8-48590308-2	chr8	48590008	48590636	+	0.000	0.000	122.9	76.0	1.62	7.38e-07
Merged-chr8-48748620-2	chr8	48748470	48748769	+	0.000	0.000	12.9	2.0	6.47	1.36e-06
Merged-chr8-48873806-2	chr8	48873645	48873990	+	0.000	0.000	49.0	16.0	3.06	8.41e-11
Merged-chr8-51897283-2	chr8	51897178	51897388	+	0.000	0.000	16.6	2.0	8.31	4.80e-10
Merged-chr8-51962331-2	chr8	51962092	51962513	+	0.000	0.000	37.9	16.0	2.37	4.98e-06
Merged-chr8-52800757-1	chr8	52800612	52800902	+	0.000	0.000	6.5	0.5	12.93	1.32e-05
Merged-chr8-53619183-2	chr8	53619044	53619322	+	0.000	0.000	19.4	3.0	6.47	5.59e-10
Merged-chr8-53906953-2	chr8	53906790	53907101	+	0.000	0.000	13.9	2.0	6.93	2.07e-07
Merged-chr8-54313176-2	chr8	54313057	54313327	+	0.000	0.000	11.1	1.0	11.09	1.00e-08
Merged-chr8-54554556-2	chr8	54554258	54554870	+	0.000	0.000	160.8	43.0	3.74	1.38e-42
Merged-chr8-55948446-2	chr8	55948250	55948643	+	0.000	0.000	37.9	16.5	2.30	9.63e-06
Merged-chr8-58535280-2	chr8	58535107	58535465	+	0.000	0.000	19.4	2.0	9.70	6.48e-13
Merged-chr8-58559884-2	chr8	58559729	58560071	+	0.000	0.000	14.8	4.0	3.70	7.63e-05
Merged-chr8-58584929-1	chr8	58584777	58585082	+	0.000	0.000	7.4	0.5	14.78	9.40e-07
Merged-chr8-58595492-1	chr8	58595406	58595578	+	0.000	0.000	9.2	0.5	18.48	3.26e-09
Merged-chr8-58647610-1	chr8	58647493	58647727	+	0.000	0.000	6.5	0.5	12.93	1.32e-05
Merged-chr8-58703205-1	chr8	58703094	58703317	+	0.000	0.000	8.3	1.0	8.31	1.02e-05
Merged-chr8-58882120-2	chr8	58881947	58882293	+	0.000	0.000	28.6	9.0	3.18	3.05e-07
Merged-chr8-59972778-2	chr8	59972647	59972910	+	0.000	0.000	15.7	3.0	5.24	6.70e-07
Merged-chr8-60255077-2	chr8	60254916	60255240	+	0.000	0.000	24.0	2.0	12.01	3.98e-18
Merged-chr8-60903897-2	chr8	60903557	60904205	+	0.000	0.000	103.9	58.5	1.78	9.28e-08
Merged-chr8-60906877-2	chr8	60906643	60907057	+	0.000	0.000	55.0	20.0	2.75	2.51e-10
Merged-chr8-60909846-2	chr8	60909590	60910086	+	0.000	0.000	52.7	26.0	2.03	4.64e-06
Merged-chr8-60910493-2	chr8	60910364	60910648	+	0.000	0.000	34.2	14.0	2.44	4.32e-06
Merged-chr8-60982815-2	chr8	60982713	60982913	+	0.000	0.000	6.5	0.5	12.93	1.32e-05
Merged-chr8-61028973-2	chr8	61028828	61029109	+	0.000	0.000	15.7	1.0	15.71	3.00e-13
Merged-chr8-61054334-2	chr8	61054034	61054629	+	0.000	0.000	205.1	89.0	2.30	6.07e-26
Merged-chr8-61093378-1	chr8	61093225	61093532	+	0.000	0.000	6.0	0.5	12.01	1.32e-05
Merged-chr8-61095362-2	chr8	61095219	61095505	+	0.000	0.000	18.5	1.0	18.48	6.06e-17
Merged-chr8-61444641-2	chr8	61444494	61444775	+	0.000	0.000	9.2	0.5	18.48	3.26e-09
Merged-chr8-61670580-2	chr8	61670364	61670792	+	0.000	0.000	21.2	3.0	7.08	1.18e-11
Merged-chr8-63200235-2	chr8	63200098	63200379	+	0.000	0.000	17.6	3.0	5.85	2.16e-08
Merged-chr8-66456383-2	chr8	66456194	66456559	+	0.000	0.000	73.9	40.0	1.85	1.81e-06
Merged-chr8-66477803-2	chr8	66477580	66478039	+	0.000	0.000	51.7	12.0	4.31	5.61e-17
Merged-chr8-66512485-2	chr8	66512239	66512799	+	0.000	0.000	96.5	46.0	2.10	8.45e-11
Merged-chr8-66522764-2	chr8	66522533	66523006	+	0.000	0.000	144.6	29.0	4.99	2.20e-52
Merged-chr8-67964202-1	chr8	67964082	67964323	+	0.000	0.000	9.2	1.0	9.24	1.13e-06
Merged-chr8-68008702-1	chr8	68008613	68008791	+	0.000	0.000	6.5	0.5	12.93	1.32e-05
Merged-chr8-69834741-4	chr8	69834355	69835156	+	0.000	0.000	61.0	7.5	8.13	2.42e-33
Merged-chr8-71830912-2	chr8	71830803	71831026	+	0.000	0.000	7.4	0.5	14.78	9.40e-07
Merged-chr8-72677299-2	chr8	72677102	72677503	+	0.000	0.000	12.9	3.0	4.31	7.14e-05
Merged-chr8-73420026-2	chr8	73419861	73420147	+	0.000	0.000	8.8	0.5	17.55	5.88e-08
Merged-chr8-73463021-2	chr8	73462805	73463236	+	0.000	0.000	42.5	13.0	3.27	1.40e-10
Merged-chr8-78525182-2	chr8	78525055	78525326	+	0.000	0.000	22.2	6.0	3.70	3.91e-07
Merged-chr8-78804800-5	chr8	78804241	78805243	+	0.000	0.000	99.8	36.0	2.77	4.59e-18
Merged-chr8-78856532-2	chr8	78856340	78856723	+	0.000	0.000	31.4	2.0	15.71	3.77e-26
Merged-chr8-79964872-1	chr8	79964773	79964971	+	0.000	0.000	9.2	1.0	9.24	1.13e-06
Merged-chr8-80122230-1	chr8	80122106	80122355	+	0.000	0.000	7.4	1.0	7.39	8.32e-05
Merged-chr8-80349819-2	chr8	80349598	80350008	+	0.000	0.000	16.6	2.0	8.31	4.80e-10
Merged-chr8-80482940-2	chr8	80482850	80483054	+	0.000	0.000	13.9	0.5	27.72	1.19e-14
Merged-chr8-80485489-2	chr8	80485284	80485699	+	0.000	0.000	95.6	42.0	2.28	1.59e-12
Merged-chr8-85243018-1	chr8	85242926	85243110	+	0.000	0.000	6.9	0.5	13.86	1.32e-05
Merged-chr8-85854606-2	chr8	85854466	85854747	+	0.000	0.000	21.2	4.0	5.31	1.92e-09
Merged-chr8-85944837-2	chr8	85944601	85945011	+	0.000	0.000	27.3	10.0	2.73	6.42e-06
Merged-chr8-85974592-2	chr8	85974413	85974791	+	0.000	0.000	43.0	16.0	2.69	4.74e-08
Merged-chr8-88300788-2	chr8	88300684	88300934	+	0.000	0.000	11.5	2.0	5.77	8.31e-06
Merged-chr8-89705294-2	chr8	89705075	89705511	+	0.000	0.000	53.6	18.0	2.98	1.80e-11
Merged-chr8-89724243-1	chr8	89724152	89724335	+	0.000	0.000	8.3	0.5	16.63	5.88e-08
Merged-chr8-89726016-2	chr8	89725804	89726232	+	0.000	0.000	63.7	29.0	2.20	3.14e-08
Merged-chr8-89730063-2	chr8	89729914	89730203	+	0.000	0.000	24.0	5.0	4.80	8.07e-10
Merged-chr8-89759369-2	chr8	89759193	89759515	+	0.000	0.000	23.1	8.0	2.89	1.14e-05
Merged-chr8-89826196-2	chr8	89825923	89826463	+	0.000	0.000	18.5	1.0	18.48	6.06e-17
Merged-chr8-89844632-2	chr8	89844517	89844742	+	0.000	0.000	8.3	1.0	8.31	1.02e-05
Merged-chr8-89974748-2	chr8	89974493	89974989	+	0.000	0.000	49.9	12.0	4.16	1.01e-15
Merged-chr8-91040274-2	chr8	91040120	91040429	+	0.000	0.000	18.5	6.0	3.08	5.69e-05
Merged-chr8-93884261-1	chr8	93884182	93884340	+	0.000	0.000	6.0	0.5	12.01	1.32e-05
Merged-chr8-93904496-2	chr8	93904249	93904755	+	0.000	0.000	106.2	32.0	3.32	5.53e-25
Merged-chr8-93972113-1	chr8	93971998	93972229	+	0.000	0.000	8.3	1.0	8.31	1.02e-05
Merged-chr8-94262280-2	chr8	94262076	94262502	+	0.000	0.000	129.3	51.0	2.54	4.42e-20
Merged-chr8-94833761-2	chr8	94833600	94833896	+	0.000	0.000	12.0	2.0	6.01	1.36e-06
Merged-chr8-97929198-2	chr8	97929022	97929358	+	0.000	0.000	8.3	1.0	8.31	1.02e-05
Merged-chr8-98649134-1	chr8	98649027	98649241	+	0.000	0.000	7.4	1.0	7.39	8.32e-05
Merged-chr8-98808792-2	chr8	98808567	98809003	+	0.000	0.000	36.0	17.0	2.12	4.00e-05
Merged-chr8-99893185-2	chr8	99892977	99893359	+	0.000	0.000	8.3	0.5	16.63	5.88e-08
Merged-chr8-100158206-4	chr8	100157738	100158686	+	0.000	0.000	137.7	83.0	1.66	3.63e-08
Merged-chr8-100174064-2	chr8	100173935	100174168	+	0.000	0.000	7.4	1.0	7.39	8.32e-05
Merged-chr8-100258840-3	chr8	100258521	100259228	+	0.000	0.000	85.9	50.0	1.72	4.14e-06
Merged-chr8-100386203-2	chr8	100386080	100386314	+	0.000	0.000	8.3	1.0	8.31	1.02e-05
Merged-chr8-100502698-2	chr8	100502426	100503070	+	0.000	0.000	47.1	11.0	4.28	7.38e-16
Merged-chr8-100527193-2	chr8	100527009	100527362	+	0.000	0.000	27.7	5.0	5.54	5.60e-12
Merged-chr8-100564197-2	chr8	100564041	100564363	+	0.000	0.000	46.7	17.0	2.74	4.67e-09
Merged-chr8-100720791-2	chr8	100720610	100720974	+	0.000	0.000	49.0	11.0	4.45	1.68e-16
Merged-chr8-100869880-2	chr8	100869686	100870056	+	0.000	0.000	29.6	10.0	2.96	7.64e-07
Merged-chr8-100886179-2	chr8	100885992	100886365	+	0.000	0.000	40.7	16.0	2.54	3.28e-07
Merged-chr8-100908613-2	chr8	100908412	100908813	+	0.000	0.000	117.3	68.0	1.73	4.36e-08
Merged-chr8-101062084-2	chr8	101061963	101062233	+	0.000	0.000	8.3	0.5	16.63	5.88e-08
Merged-chr8-101126761-5	chr8	101126311	101127227	+	0.000	0.000	156.6	103.5	1.51	9.25e-07
Merged-chr8-101282169-1	chr8	101282020	101282319	+	0.000	0.000	7.9	0.5	15.71	9.40e-07
Merged-chr8-101450171-2	chr8	101449885	101450424	+	0.000	0.000	31.4	14.0	2.24	5.99e-05
Merged-chr8-102287507-2	chr8	102287374	102287631	+	0.000	0.000	15.7	4.0	3.93	1.99e-05
Merged-chr8-102789227-3	chr8	102788900	102789533	+	0.000	0.000	144.1	48.5	2.97	1.30e-28
Merged-chr8-102894650-2	chr8	102894453	102894848	+	0.000	0.000	30.5	8.0	3.81	2.10e-09
Merged-chr8-102978791-2	chr8	102978619	102978962	+	0.000	0.000	31.4	9.0	3.49	7.93e-09
Merged-chr8-103299353-2	chr8	103299152	103299579	+	0.000	0.000	18.0	6.0	3.00	5.69e-05
Merged-chr8-103320867-2	chr8	103320744	103321001	+	0.000	0.000	9.2	0.5	18.48	3.26e-09
Merged-chr8-103348736-4	chr8	103348330	103349146	+	0.000	0.000	162.6	82.0	1.98	4.33e-15
Merged-chr8-104278709-2	chr8	104278586	104278870	+	0.000	0.000	6.5	0.5	12.93	1.32e-05
Merged-chr8-104588384-2	chr8	104588182	104588570	+	0.000	0.000	28.6	10.0	2.86	2.25e-06
Merged-chr8-104665566-2	chr8	104665265	104665862	+	0.000	0.000	160.8	65.0	2.47	2.44e-23
Merged-chr8-104747909-1	chr8	104747785	104748033	+	0.000	0.000	9.2	1.0	9.24	1.13e-06
Merged-chr8-104991681-2	chr8	104991445	104991935	+	0.000	0.000	74.8	39.0	1.92	3.93e-07
Merged-chr8-105278380-2	chr8	105278104	105278680	+	0.000	0.000	109.9	57.0	1.93	6.15e-10
Merged-chr8-105300766-2	chr8	105300587	105300944	+	0.000	0.000	37.0	12.0	3.08	1.72e-08
Merged-chr8-105311140-2	chr8	105311028	105311251	+	0.000	0.000	7.4	1.0	7.39	8.32e-05
Merged-chr8-105405035-1	chr8	105404877	105405193	+	0.000	0.000	7.4	0.5	14.78	9.40e-07
Merged-chr8-105456023-2	chr8	105455850	105456201	+	0.000	0.000	32.3	10.0	3.23	2.46e-08
Merged-chr8-105633275-2	chr8	105633017	105633507	+	0.000	0.000	76.7	21.0	3.65	1.70e-20
Merged-chr8-105660322-2	chr8	105660110	105660503	+	0.000	0.000	55.9	26.0	2.15	4.94e-07
Merged-chr8-106052958-1	chr8	106052838	106053078	+	0.000	0.000	6.5	0.5	12.93	1.32e-05
Merged-chr8-108468603-2	chr8	108468485	108468719	+	0.000	0.000	10.2	2.0	5.08	4.65e-05
Merged-chr8-108921537-1	chr8	108921299	108921775	+	0.000	0.000	7.4	0.5	14.78	9.40e-07
Merged-chr8-116472703-2	chr8	116472456	116472882	+	0.000	0.000	19.4	6.0	3.23	1.76e-05
Merged-chr8-116704997-2	chr8	116704876	116705099	+	0.000	0.000	7.4	0.5	14.78	9.40e-07
Merged-chr8-117610591-2	chr8	117610479	117610727	+	0.000	0.000	6.5	0.5	12.93	1.32e-05
Merged-chr8-117646119-2	chr8	117645986	117646243	+	0.000	0.000	9.2	0.5	18.48	3.26e-09
Merged-chr8-117687925-1	chr8	117687777	117688074	+	0.000	0.000	7.4	1.0	7.39	8.32e-05
Merged-chr8-117868111-1	chr8	117867977	117868246	+	0.000	0.000	6.5	0.5	12.93	1.32e-05
Merged-chr8-117893832-1	chr8	117893724	117893940	+	0.000	0.000	6.9	0.5	13.86	1.32e-05
Merged-chr8-117924125-2	chr8	117923805	117924421	+	0.000	0.000	49.0	15.0	3.26	1.00e-11
Merged-chr8-117934536-2	chr8	117934388	117934698	+	0.000	0.000	30.5	6.0	5.08	2.56e-12
Merged-chr8-117946810-2	chr8	117946655	117946952	+	0.000	0.000	22.6	1.0	22.64	3.42e-22
Merged-chr8-117955477-2	chr8	117955292	117955617	+	0.000	0.000	25.9	8.0	3.23	1.17e-06
Merged-chr8-117978614-2	chr8	117978291	117978927	+	0.000	0.000	108.1	53.0	2.04	2.33e-11
Merged-chr8-117989640-2	chr8	117989462	117989816	+	0.000	0.000	32.3	0.5	64.67	5.37e-46
Merged-chr8-117998835-2	chr8	117998633	117999035	+	0.000	0.000	44.3	7.0	6.34	6.21e-21
Merged-chr8-118223360-2	chr8	118223178	118223544	+	0.000	0.000	48.0	20.0	2.40	7.83e-08
Merged-chr8-118913148-2	chr8	118912923	118913359	+	0.000	0.000	62.8	25.0	2.51	3.42e-10
Merged-chr8-119051606-2	chr8	119051465	119051756	+	0.000	0.000	12.9	2.0	6.47	1.36e-06
Merged-chr8-119067652-2	chr8	119067358	119067862	+	0.000	0.000	49.9	2.0	24.94	1.30e-49
Merged-chr8-119083499-1	chr8	119083356	119083643	+	0.000	0.000	8.3	1.0	8.31	1.02e-05
Merged-chr8-120390832-2	chr8	120390746	120390921	+	0.000	0.000	6.5	0.5	12.93	1.32e-05
Merged-chr8-120625683-2	chr8	120625337	120625942	+	0.000	0.000	47.1	25.0	1.88	5.54e-05
Merged-chr8-121262823-2	chr8	121262562	121263111	+	0.000	0.000	44.3	7.0	6.34	6.21e-21
[truncated: 434,091 more chars]
