# Supplementary material for: Transcriptional synergy in human aortic endothelial cells is vulnerable to combination p300/CBP and BET bromodomain inhibition
Source: iScience. 2024 May 16;27(6):110011. doi: 10.1016/j.isci.2024.110011 (PMC11167439; doi:10.1016/j.isci.2024.110011)
Supplement: Table S5. Differential CUT&RUN peaks, related to Figures 5 and 7 [file mmc5.zip]

Archive with 6 entries (6 files):
- Table S4 (Related to Figure 5) Differential CUT&RUN peaks/flagp65_SYN_DMSO_vs_flagp65_syn_a485_pooled_diff_peaks.txt
- Table S4 (Related to Figure 5) Differential CUT&RUN peaks/flagp65_SYN_DMSO_vs_flagp65_syn_jq1_pooled_diff_peaks.txt
- Table S4 (Related to Figure 5) Differential CUT&RUN peaks/flagstat1_SYN_DMSO_vs_flagstat1_syn_a485_pooled_diff_peaks.txt
- Table S4 (Related to Figure 5) Differential CUT&RUN peaks/flagstat1_SYN_DMSO_vs_flagstat1_syn_jq1_pooled_diff_peaks.txt
- Table S4 (Related to Figure 5) Differential CUT&RUN peaks/SYN_DMSO_vs_flagp65_dko_syn_pooled_diff_peaks.txt
- Table S4 (Related to Figure 5) Differential CUT&RUN peaks/SYN_DMSO_vs_flagstat1_dko_syn_pooled_diff_peaks.txt
