# Supplementary material for: Transcriptional synergy in human aortic endothelial cells is vulnerable to combination p300/CBP and BET bromodomain inhibition
Source: iScience. 2024 May 16;27(6):110011. doi: 10.1016/j.isci.2024.110011 (PMC11167439; doi:10.1016/j.isci.2024.110011)
Supplement: Table S5. Differential CUT&RUN peaks, related to Figures 5 and 7 [file mmc5.zip › Table S4 (Related to Figure 5) Differential CUT&RUN peaks/flagp65_SYN_DMSO_vs_flagp65_syn_a485_pooled_diff_peaks.txt]

# HOMER Differential Peaks
# Original Peak File = /nobackup/brown_lab/brackr1/20240131_JB11019_JB11057_cutrun_human/merged_peaks/results/downstream_ready/flagp65_syn_dmso_merged_peaks.txt
# Peak File Tag Directory = /nobackup/brown_lab/brackr1/20240131_JB11019_JB11057_cutrun_human/tagDir/results/flagp65_syn_dmso/pooled
# Background Tag Directory = /nobackup/brown_lab/brackr1/20240131_JB11019_JB11057_cutrun_human/tagDir/results/flagp65_syn_a485/pooled
#
# Mode = Peaks enriched over background
# Differential peaks = 52
# Fraction of original peaks = 1.19%
# Original number of peaks = 4356
# Size of region used to count tags = given peak sizes (-fixed)
# Fold change cutoff = 4.00
# Poisson p-value cutoff = 1.00e-04
# strand = 2 (tags counted on 0=+strand, 1=-strand, 2=both strands)
# peak directory tagAdjust = 96
# background directory tagAdjust = 87
#
# cmd = /opt/homer/bin/getDifferentialPeaks /nobackup/brown_lab/brackr1/20240131_JB11019_JB11057_cutrun_human/merged_peaks/results/downstream_ready/flagp65_syn_dmso_merged_peaks.txt /nobackup/brown_lab/brackr1/20240131_JB11019_JB11057_cutrun_human/tagDir/results/flagp65_syn_dmso/pooled /nobackup/brown_lab/brackr1/20240131_JB11019_JB11057_cutrun_human/tagDir/results/flagp65_syn_a485/pooled
#
#PeakID	chr	start	end	strand	score	focus ratio/other	Total Tags	Background Tags	Fold Change vs. Background	p-value
Merged-chrY-56734787-1	chrY	56734737	56734837	+	39.6	0.000	21.6	1.0	21.60	7.54e-21
Merged-chrY-56763522-1	chrY	56763472	56763572	+	37.7	0.000	22.4	4.0	5.60	3.46e-10
Merged-chr11-118913189-1	chr11	118913139	118913239	+	30.2	0.000	21.2	3.0	7.07	1.18e-11
Merged-chr5-149005261-1	chr5	149005211	149005311	+	29.2	0.000	18.8	1.5	12.53	5.59e-14
Merged-chr16-30998137-2	chr16	30998086	30998188	+	28.8	0.000	23.2	3.0	7.73	2.07e-13
Merged-chr18-74547500-2	chr18	74547445	74547556	+	28.5	0.000	21.2	3.5	6.06	1.87e-10
Merged-chr6-31578552-2	chr6	31578495	31578610	+	24.6	0.000	18.8	4.0	4.70	2.48e-07
Merged-chr13-28641746-2	chr13	28641696	28641797	+	24.5	0.000	17.6	3.0	5.87	2.16e-08
Merged-chr20-20734730-1	chr20	20734680	20734780	+	24.3	0.000	12.4	2.0	6.20	1.36e-06
Merged-chr12-57087968-1	chr12	57087918	57088018	+	23.6	0.000	15.2	3.5	4.34	4.26e-06
Merged-chr2-190974875-1	chr2	190974825	190974925	+	23.0	0.000	8.0	0.5	16.00	5.88e-08
Merged-chr2-190991255-1	chr2	190991205	190991305	+	23.0	0.000	7.2	1.0	7.20	8.32e-05
Merged-chr1-96472629-2	chr1	96472577	96472681	+	22.6	0.000	17.2	4.0	4.30	1.13e-06
Merged-chr12-124580378-1	chr12	124580328	124580428	+	21.7	0.000	11.2	2.5	4.48	6.16e-05
Merged-chr13-102643920-1	chr13	102643870	102643970	+	21.7	0.000	10.4	1.5	6.93	4.10e-06
Merged-chr19-17619092-1	chr19	17619042	17619142	+	21.7	0.000	10.8	1.0	10.80	1.11e-07
Merged-chr1-56447905-1	chr1	56447855	56447955	+	20.7	0.000	11.6	2.0	5.80	8.31e-06
Merged-chr1-110508317-1	chr1	110508267	110508367	+	20.7	0.000	12.4	3.0	4.13	7.14e-05
Merged-chr2-205714499-1	chr2	205714449	205714549	+	20.7	0.000	12.8	0.5	25.60	3.09e-13
Merged-chr17-27856912-2	chr17	27856860	27856964	+	20.5	0.000	16.0	2.0	8.00	4.80e-10
Merged-chr18-8910623-2	chr18	8910561	8910686	+	20.0	0.000	14.4	3.5	4.11	1.86e-05
Merged-chr6-154619147-1	chr6	154619097	154619197	+	19.2	0.000	12.4	2.0	6.20	1.36e-06
Merged-chr4-76007616-1	chr4	76007566	76007666	+	18.9	0.000	12.8	1.5	8.53	6.82e-08
Merged-chr8-10631582-1	chr8	10631532	10631632	+	18.9	0.000	10.0	1.0	10.00	1.11e-07
Merged-chr2-28102620-1	chr2	28102570	28102670	+	17.9	0.000	13.6	3.0	4.53	1.61e-05
Merged-chr3-122794871-1	chr3	122794821	122794921	+	17.9	0.000	8.4	1.0	8.40	1.02e-05
Merged-chr5-142545744-1	chr5	142545694	142545794	+	17.9	0.000	12.8	2.0	6.40	1.36e-06
Merged-chr7-84199355-1	chr7	84199305	84199405	+	17.9	0.000	12.0	2.0	6.00	1.36e-06
Merged-chr11-72480326-1	chr11	72480276	72480376	+	17.9	0.000	14.0	2.5	5.60	4.20e-07
Merged-chr12-124722098-1	chr12	124722048	124722148	+	17.9	0.000	13.6	3.0	4.53	1.61e-05
Merged-chr17-41793618-1	chr17	41793568	41793668	+	17.9	0.000	10.8	1.0	10.80	1.11e-07
Merged-chr19-6740735-1	chr19	6740685	6740785	+	17.9	0.000	10.8	0.5	21.60	1.63e-10
Merged-chr6-159716319-1	chr6	159716269	159716369	+	17.0	0.000	13.2	2.0	6.60	2.07e-07
Merged-chr7-131951105-1	chr7	131951055	131951155	+	17.0	0.000	9.6	1.0	9.60	1.13e-06
Merged-chr12-9408287-1	chr12	9408237	9408337	+	17.0	0.000	10.0	1.0	10.00	1.11e-07
Merged-chr17-76601826-1	chr17	76601776	76601876	+	17.0	0.000	8.4	0.5	16.80	5.88e-08
Merged-chr1-154730475-1	chr1	154730425	154730525	+	16.0	0.000	10.8	2.0	5.40	4.65e-05
Merged-chr6-152238511-1	chr6	152238461	152238561	+	16.0	0.000	8.4	0.5	16.80	5.88e-08
Merged-chr20-10848933-1	chr20	10848883	10848983	+	16.0	0.000	11.2	2.0	5.60	8.31e-06
Merged-chrY-56728153-1	chrY	56728103	56728203	+	16.0	0.000	15.6	2.0	7.80	3.87e-09
Merged-chr1-153751458-1	chr1	153751408	153751508	+	15.1	0.000	11.6	0.5	23.20	7.42e-12
Merged-chr3-189712990-1	chr3	189712940	189713040	+	15.1	0.000	12.4	2.5	4.96	1.26e-05
Merged-chr13-102699579-1	chr13	102699529	102699629	+	15.1	0.000	8.0	1.0	8.00	1.02e-05
Merged-chr16-15487776-1	chr16	15487726	15487826	+	15.1	0.000	8.0	0.5	16.00	5.88e-08
Merged-chr19-44990663-1	chr19	44990613	44990713	+	15.1	0.000	8.0	1.0	8.00	1.02e-05
Merged-chrX-77788376-1	chrX	77788326	77788426	+	15.1	0.000	12.4	3.0	4.13	7.14e-05
Merged-chr1-54243312-1	chr1	54243262	54243362	+	14.1	0.000	7.2	1.0	7.20	8.32e-05
Merged-chr1-112619715-1	chr1	112619665	112619765	+	14.1	0.000	6.8	0.5	13.60	1.32e-05
Merged-chr2-164785573-1	chr2	164785523	164785623	+	14.1	0.000	10.8	2.0	5.40	4.65e-05
Merged-chr17-28394925-1	chr17	28394875	28394975	+	14.1	0.000	11.2	2.5	4.48	6.16e-05
Merged-chr17-43589069-1	chr17	43589019	43589119	+	14.1	0.000	10.0	2.0	5.00	4.65e-05
Merged-chr18-70994593-1	chr18	70994543	70994643	+	14.1	0.000	8.0	1.0	8.00	1.02e-05
