# Supplementary material for: Transcriptional synergy in human aortic endothelial cells is vulnerable to combination p300/CBP and BET bromodomain inhibition
Source: iScience. 2024 May 16;27(6):110011. doi: 10.1016/j.isci.2024.110011 (PMC11167439; doi:10.1016/j.isci.2024.110011)
Supplement: Table S5. Differential CUT&RUN peaks, related to Figures 5 and 7 [file mmc5.zip › Table S4 (Related to Figure 5) Differential CUT&RUN peaks/flagp65_SYN_DMSO_vs_flagp65_syn_jq1_pooled_diff_peaks.txt]

# HOMER Differential Peaks
# Original Peak File = /nobackup/brown_lab/brackr1/20240131_JB11019_JB11057_cutrun_human/merged_peaks/results/downstream_ready/flagp65_syn_dmso_merged_peaks.txt
# Peak File Tag Directory = /nobackup/brown_lab/brackr1/20240131_JB11019_JB11057_cutrun_human/tagDir/results/flagp65_syn_dmso/pooled
# Background Tag Directory = /nobackup/brown_lab/brackr1/20240131_JB11019_JB11057_cutrun_human/tagDir/results/flagp65_syn_jq1/pooled
#
# Mode = Peaks enriched over background
# Differential peaks = 234
# Fraction of original peaks = 5.37%
# Original number of peaks = 4356
# Size of region used to count tags = given peak sizes (-fixed)
# Fold change cutoff = 4.00
# Poisson p-value cutoff = 1.00e-04
# strand = 2 (tags counted on 0=+strand, 1=-strand, 2=both strands)
# peak directory tagAdjust = 96
# background directory tagAdjust = 99
#
# cmd = /opt/homer/bin/getDifferentialPeaks /nobackup/brown_lab/brackr1/20240131_JB11019_JB11057_cutrun_human/merged_peaks/results/downstream_ready/flagp65_syn_dmso_merged_peaks.txt /nobackup/brown_lab/brackr1/20240131_JB11019_JB11057_cutrun_human/tagDir/results/flagp65_syn_dmso/pooled /nobackup/brown_lab/brackr1/20240131_JB11019_JB11057_cutrun_human/tagDir/results/flagp65_syn_jq1/pooled
#
#PeakID	chr	start	end	strand	score	focus ratio/other	Total Tags	Background Tags	Fold Change vs. Background	p-value
Merged-chr5-59329336-2	chr5	59329285	59329388	+	85.6	0.000	92.5	22.6	4.10	5.36e-28
Merged-chr8-89757505-2	chr8	89757449	89757562	+	51.2	0.000	52.0	11.3	4.61	1.03e-18
Merged-chr2-162318878-1	chr2	162318828	162318928	+	50.9	0.000	45.5	10.9	4.18	9.01e-15
Merged-chr2-190978938-1	chr2	190978888	190978988	+	46.1	0.000	19.0	4.0	4.72	5.73e-08
Merged-chr6-41896007-1	chr6	41895957	41896057	+	43.4	0.000	30.0	7.2	4.14	2.25e-10
Merged-chr20-44594946-2	chr20	44594892	44595001	+	43.0	0.000	47.5	11.3	4.21	1.82e-15
Merged-chr5-133967929-1	chr5	133967879	133967979	+	42.4	0.000	31.5	7.7	4.12	1.89e-10
Merged-chr6-137684920-2	chr6	137684865	137684975	+	40.8	0.000	41.5	9.3	4.48	1.58e-14
Merged-chr2-162318760-1	chr2	162318710	162318810	+	39.7	0.000	51.5	11.3	4.57	4.79e-18
Merged-chr6-12011240-1	chr6	12011190	12011290	+	39.6	0.000	31.0	7.7	4.05	1.89e-10
Merged-chrY-56734787-1	chrY	56734737	56734837	+	39.6	0.000	27.0	2.4	11.17	1.99e-19
Merged-chrY-56763522-1	chrY	56763472	56763572	+	37.7	0.000	28.0	4.0	6.95	5.93e-15
Merged-chr4-57104903-1	chr4	57104853	57104953	+	36.8	0.000	25.5	5.2	4.87	4.05e-10
Merged-chr21-10325840-1	chr21	10325790	10325890	+	35.8	0.000	28.5	3.2	8.84	2.49e-17
Merged-chr13-48406060-2	chr13	48406010	48406111	+	35.3	0.000	34.0	8.1	4.22	8.93e-12
Merged-chr10-75070595-1	chr10	75070545	75070645	+	33.9	0.000	23.5	5.6	4.17	3.39e-08
Merged-chr2-47034733-2	chr2	47034670	47034796	+	33.7	0.000	37.5	8.5	4.43	4.03e-13
Merged-chr20-50308917-2	chr20	50308860	50308975	+	33.1	0.000	33.0	7.2	4.55	2.55e-12
Merged-chr11-75815872-2	chr11	75815811	75815933	+	32.9	0.000	34.0	6.8	4.97	1.14e-13
Merged-chr7-102828501-1	chr7	102828451	102828551	+	32.1	0.000	21.5	4.8	4.45	4.66e-08
Merged-chr7-105013280-1	chr7	105013230	105013330	+	32.1	0.000	31.5	7.7	4.12	1.89e-10
Merged-chr18-23837826-1	chr18	23837776	23837876	+	32.1	0.000	21.5	5.2	4.11	1.71e-07
Merged-chr17-60166138-2	chr17	60166083	60166193	+	31.4	0.000	29.0	7.2	4.00	9.40e-10
Merged-chr10-80541205-1	chr10	80541155	80541255	+	31.1	0.000	26.0	2.8	9.22	8.35e-17
Merged-chr14-75578215-1	chr14	75578165	75578265	+	30.2	0.000	21.5	4.8	4.45	4.66e-08
Merged-chr12-28699213-2	chr12	28699163	28699263	+	30.0	0.000	30.5	5.6	5.41	5.62e-13
Merged-chr5-132492932-2	chr5	132492882	132492983	+	29.9	0.000	29.0	2.4	12.00	1.42e-21
Merged-chr6-32973352-2	chr6	32973298	32973407	+	29.2	0.000	28.5	5.2	5.44	2.88e-12
Merged-chr15-66573862-1	chr15	66573812	66573912	+	29.2	0.000	19.0	3.2	5.90	1.76e-09
Merged-chr1-155648788-2	chr1	155648737	155648839	+	29.1	0.000	29.0	3.2	9.00	2.75e-18
Merged-chr11-94564291-2	chr11	94564235	94564347	+	27.5	0.000	25.5	3.2	7.91	1.48e-14
Merged-chr17-69575617-2	chr17	69575548	69575686	+	27.5	0.000	28.5	4.8	5.90	4.51e-13
Merged-chr8-13193530-1	chr8	13193480	13193580	+	27.3	0.000	20.5	4.8	4.24	2.05e-07
Merged-chr15-99480200-1	chr15	99480150	99480250	+	27.3	0.000	18.5	3.6	5.10	5.99e-08
Merged-chr9-13020308-2	chr9	13020257	13020360	+	27.2	0.000	27.0	5.6	4.79	7.82e-11
Merged-chr6-143696193-1	chr6	143696143	143696243	+	26.4	0.000	18.5	4.0	4.59	2.74e-07
Merged-chr16-80759826-2	chr16	80759774	80759878	+	25.8	0.000	26.5	4.8	5.48	1.48e-11
Merged-chr10-113855234-1	chr10	113855184	113855284	+	25.6	0.000	17.0	4.0	4.22	1.24e-06
Merged-chr1-28115360-1	chr1	28115310	28115410	+	25.5	0.000	19.5	3.6	5.38	1.13e-08
Merged-chr3-174359831-1	chr3	174359781	174359881	+	25.5	0.000	16.0	3.2	4.97	3.17e-07
Merged-chr11-19394259-1	chr11	19394209	19394309	+	25.5	0.000	20.5	3.2	6.36	2.81e-10
Merged-chr17-7250814-2	chr17	7250749	7250880	+	25.0	0.000	24.5	5.2	4.68	1.95e-09
Merged-chr6-31578552-2	chr6	31578495	31578610	+	24.6	0.000	23.5	2.4	9.72	2.50e-15
Merged-chr2-11391953-2	chr2	11391896	11392011	+	24.6	0.000	22.5	5.2	4.30	4.02e-08
Merged-chr11-131889210-1	chr11	131889160	131889260	+	24.5	0.000	20.5	4.8	4.24	2.05e-07
Merged-chr13-28641746-2	chr13	28641696	28641797	+	24.5	0.000	22.0	3.2	6.83	6.23e-12
Merged-chr10-88703512-2	chr10	88703453	88703572	+	24.4	0.000	27.0	5.6	4.79	7.82e-11
Merged-chr2-170077958-1	chr2	170077908	170078008	+	23.6	0.000	14.5	0.8	18.00	2.48e-13
Merged-chrX-44664703-1	chrX	44664653	44664753	+	23.6	0.000	16.0	3.6	4.41	1.43e-06
Merged-chr2-190991255-1	chr2	190991205	190991305	+	23.0	0.000	9.0	0.8	11.17	1.76e-07
Merged-chr3-123635379-1	chr3	123635329	123635429	+	23.0	0.000	15.5	2.4	6.41	4.49e-08
Merged-chr4-109578888-2	chr4	109578803	109578973	+	22.6	0.000	23.0	5.6	4.08	3.39e-08
Merged-chr7-37250994-1	chr7	37250944	37251044	+	22.6	0.000	23.5	3.6	6.48	8.87e-12
Merged-chr9-130847821-1	chr9	130847771	130847871	+	22.6	0.000	21.5	2.8	7.63	3.80e-12
Merged-chr17-16003993-1	chr17	16003943	16004043	+	22.6	0.000	16.5	2.0	8.19	5.29e-10
Merged-chr19-36125784-1	chr19	36125734	36125834	+	22.6	0.000	19.5	4.4	4.40	2.40e-07
Merged-chr20-44664440-1	chr20	44664390	44664490	+	22.6	0.000	17.0	3.6	4.69	3.01e-07
Merged-chrX-13374033-1	chrX	13373983	13374083	+	22.6	0.000	18.5	4.0	4.59	2.74e-07
Merged-chrX-49184553-1	chrX	49184503	49184603	+	22.6	0.000	20.5	4.4	4.63	5.25e-08
Merged-chr16-25111630-1	chr16	25111580	25111680	+	21.8	0.000	12.0	1.6	7.45	1.45e-07
Merged-chr1-111406436-2	chr1	111406385	111406488	+	21.8	0.000	21.0	5.2	4.01	1.71e-07
Merged-chr11-69450497-2	chr11	69450447	69450547	+	21.8	0.000	22.5	4.8	4.66	1.01e-08
Merged-chr1-41759071-1	chr1	41759021	41759121	+	21.7	0.000	14.5	3.6	4.00	2.71e-05
Merged-chr3-114241393-1	chr3	114241343	114241443	+	21.7	0.000	16.0	3.2	4.97	3.17e-07
Merged-chr4-128517918-1	chr4	128517868	128517968	+	21.7	0.000	20.0	2.4	8.28	1.91e-12
Merged-chr7-39612738-1	chr7	39612688	39612788	+	21.7	0.000	14.5	2.8	5.14	1.68e-06
Merged-chr10-32388912-1	chr10	32388862	32388962	+	21.7	0.000	19.0	3.6	5.24	1.13e-08
Merged-chr12-89166556-1	chr12	89166506	89166606	+	21.7	0.000	24.5	5.6	4.34	7.88e-09
Merged-chr13-102643920-1	chr13	102643870	102643970	+	21.7	0.000	13.0	0.8	16.14	4.32e-12
Merged-chr15-60338920-1	chr15	60338870	60338970	+	21.7	0.000	15.5	2.4	6.41	4.49e-08
Merged-chr17-59440016-1	chr17	59439966	59440066	+	21.7	0.000	21.5	4.8	4.45	4.66e-08
Merged-chr18-46052213-1	chr18	46052163	46052263	+	21.7	0.000	17.0	4.0	4.22	1.24e-06
Merged-chr19-54449956-1	chr19	54449906	54450006	+	21.7	0.000	13.5	2.0	6.70	2.24e-07
Merged-chr7-5582741-2	chr7	5582689	5582793	+	21.5	0.000	22.0	3.6	6.07	5.67e-11
Merged-chr1-43706407-1	chr1	43706357	43706457	+	20.7	0.000	13.5	1.6	8.38	1.78e-08
Merged-chr2-64329992-1	chr2	64329942	64330042	+	20.7	0.000	20.5	4.0	5.09	1.14e-08
Merged-chr2-231707044-1	chr2	231706994	231707094	+	20.7	0.000	17.5	3.6	4.83	3.01e-07
Merged-chr6-36386947-1	chr6	36386897	36386997	+	20.7	0.000	17.0	4.0	4.22	1.24e-06
Merged-chr6-143015545-1	chr6	143015495	143015595	+	20.7	0.000	15.0	3.6	4.14	6.43e-06
Merged-chr9-18441430-1	chr9	18441380	18441480	+	20.7	0.000	15.5	2.8	5.50	3.12e-07
Merged-chr10-15237839-1	chr10	15237789	15237889	+	20.7	0.000	14.0	2.4	5.79	2.82e-07
Merged-chr10-33631478-1	chr10	33631428	33631528	+	20.7	0.000	13.0	3.2	4.03	3.34e-05
Merged-chr12-56128040-1	chr12	56127990	56128090	+	20.7	0.000	14.5	3.6	4.00	2.71e-05
Merged-chr18-21942535-1	chr18	21942485	21942585	+	20.7	0.000	18.5	2.8	6.56	1.38e-09
Merged-chr20-18507598-1	chr20	18507548	18507648	+	20.7	0.000	22.0	5.2	4.20	4.02e-08
Merged-chr20-23228940-1	chr20	23228890	23228990	+	20.7	0.000	16.0	2.4	6.62	6.72e-09
Merged-chr22-22527546-1	chr22	22527496	22527596	+	20.7	0.000	12.0	2.8	4.26	3.99e-05
Merged-chr1-206050916-1	chr1	206050866	206050966	+	20.5	0.000	15.0	2.4	6.21	4.49e-08
Merged-chr3-128549517-1	chr3	128549467	128549567	+	20.5	0.000	15.5	2.0	7.70	4.24e-09
Merged-chr7-98249287-1	chr7	98249237	98249337	+	20.5	0.000	15.0	3.6	4.14	6.43e-06
Merged-chr12-64619329-1	chr12	64619279	64619379	+	20.5	0.000	12.5	2.4	5.17	9.05e-06
Merged-chr20-32358173-1	chr20	32358123	32358223	+	20.5	0.000	12.0	0.8	14.90	6.97e-11
Merged-chr1-52204833-2	chr1	52204779	52204887	+	20.1	0.000	19.0	2.8	6.74	2.04e-10
Merged-chr21-34736435-2	chr21	34736378	34736492	+	20.1	0.000	20.0	2.8	7.09	2.85e-11
Merged-chr18-8910623-2	chr18	8910561	8910686	+	20.0	0.000	18.0	2.0	8.94	6.92e-12
Merged-chr1-9164062-1	chr1	9164012	9164112	+	19.8	0.000	12.0	2.4	4.97	9.05e-06
Merged-chr5-151771813-1	chr5	151771763	151771863	+	19.8	0.000	23.0	3.6	6.34	8.87e-12
Merged-chr6-127366483-1	chr6	127366433	127366533	+	19.8	0.000	13.0	2.4	5.38	1.66e-06
Merged-chr9-93149541-1	chr9	93149491	93149591	+	19.8	0.000	18.0	3.6	4.97	5.99e-08
Merged-chr12-12282947-1	chr12	12282897	12282997	+	19.8	0.000	16.5	3.2	5.12	3.17e-07
Merged-chr12-75298229-1	chr12	75298179	75298279	+	19.8	0.000	14.5	3.2	4.50	7.54e-06
Merged-chr16-89700184-1	chr16	89700134	89700234	+	19.8	0.000	16.5	4.0	4.10	5.33e-06
Merged-chr18-58113565-1	chr18	58113515	58113615	+	19.8	0.000	14.5	3.2	4.50	7.54e-06
Merged-chr20-40646542-1	chr20	40646492	40646592	+	19.8	0.000	15.0	3.6	4.14	6.43e-06
Merged-chr10-71890184-2	chr10	71890133	71890236	+	19.5	0.000	18.0	4.0	4.47	2.74e-07
Merged-chr11-69297841-1	chr11	69297791	69297891	+	19.2	0.000	16.5	4.0	4.10	5.33e-06
Merged-chr16-12646722-1	chr16	12646672	12646772	+	19.2	0.000	15.0	3.6	4.14	6.43e-06
Merged-chr1-100352331-1	chr1	100352281	100352381	+	18.9	0.000	16.0	2.0	7.94	5.29e-10
Merged-chr2-37325364-1	chr2	37325314	37325414	+	18.9	0.000	13.0	3.2	4.03	3.34e-05
Merged-chr2-135985731-1	chr2	135985681	135985781	+	18.9	0.000	18.0	2.8	6.38	1.38e-09
Merged-chr4-76988884-1	chr4	76988834	76988934	+	18.9	0.000	10.0	2.0	4.97	4.92e-05
Merged-chr5-38650949-1	chr5	38650899	38650999	+	18.9	0.000	14.5	3.2	4.50	7.54e-06
Merged-chr7-129122791-1	chr7	129122741	129122841	+	18.9	0.000	18.0	0.4	44.69	8.13e-24
Merged-chr8-10631582-1	chr8	10631532	10631632	+	18.9	0.000	12.5	2.4	5.17	9.05e-06
Merged-chr9-115213977-1	chr9	115213927	115214027	+	18.9	0.000	19.5	4.4	4.40	2.40e-07
Merged-chr11-16791817-1	chr11	16791767	16791867	+	18.9	0.000	17.0	2.8	6.03	8.92e-09
Merged-chr13-50082054-1	chr13	50082004	50082104	+	18.9	0.000	12.0	2.0	5.96	1.46e-06
Merged-chr13-98761891-1	chr13	98761841	98761941	+	18.9	0.000	17.5	2.8	6.21	8.92e-09
Merged-chr22-24247560-1	chr22	24247510	24247610	+	18.9	0.000	17.0	2.4	7.03	9.46e-10
Merged-chr1-159204608-1	chr1	159204558	159204658	+	17.9	0.000	13.0	2.4	5.38	1.66e-06
Merged-chr1-173505594-1	chr1	173505544	173505644	+	17.9	0.000	13.5	0.8	16.76	4.32e-12
Merged-chr2-12703021-1	chr2	12702971	12703071	+	17.9	0.000	19.5	4.4	4.40	2.40e-07
Merged-chr2-61421685-1	chr2	61421635	61421735	+	17.9	0.000	13.0	2.4	5.38	1.66e-06
Merged-chr2-85499330-1	chr2	85499280	85499380	+	17.9	0.000	18.5	4.4	4.18	1.05e-06
Merged-chr3-11568357-1	chr3	11568307	11568407	+	17.9	0.000	14.5	2.0	7.20	3.19e-08
Merged-chr5-153672831-1	chr5	153672781	153672881	+	17.9	0.000	15.5	3.2	4.81	1.59e-06
Merged-chr6-71333806-1	chr6	71333756	71333856	+	17.9	0.000	11.0	1.2	9.10	6.66e-08
Merged-chr6-89036078-1	chr6	89036028	89036128	+	17.9	0.000	15.0	2.8	5.32	3.12e-07
Merged-chr6-128005198-1	chr6	128005148	128005248	+	17.9	0.000	15.5	3.6	4.28	6.43e-06
Merged-chr7-601987-1	chr7	601937	602037	+	17.9	0.000	14.0	2.4	5.79	2.82e-07
Merged-chr7-84199355-1	chr7	84199305	84199405	+	17.9	0.000	15.0	2.0	7.45	4.24e-09
Merged-chr7-150689057-1	chr7	150689007	150689107	+	17.9	0.000	13.0	1.2	10.76	6.14e-10
Merged-chr8-101205659-1	chr8	101205609	101205709	+	17.9	0.000	14.5	2.4	6.00	2.82e-07
Merged-chr11-69999939-1	chr11	69999889	69999989	+	17.9	0.000	18.0	2.8	6.38	1.38e-09
Merged-chr11-70000058-1	chr11	70000008	70000108	+	17.9	0.000	20.5	4.4	4.63	5.25e-08
Merged-chr13-29455226-1	chr13	29455176	29455276	+	17.9	0.000	13.5	1.6	8.38	1.78e-08
Merged-chr17-41793618-1	chr17	41793568	41793668	+	17.9	0.000	14.0	1.6	8.69	2.04e-09
Merged-chr17-50867637-1	chr17	50867587	50867687	+	17.9	0.000	12.0	2.8	4.26	3.99e-05
Merged-chr19-6740735-1	chr19	6740685	6740785	+	17.9	0.000	13.5	3.2	4.19	3.34e-05
Merged-chr11-60913988-2	chr11	60913932	60914044	+	17.8	0.000	17.0	3.6	4.69	3.01e-07
Merged-chr12-6347369-2	chr12	6347311	6347428	+	17.8	0.000	19.5	3.2	6.05	1.76e-09
Merged-chr3-39195785-2	chr3	39195717	39195854	+	17.3	0.000	16.0	2.8	5.67	5.44e-08
Merged-chr1-23470874-1	chr1	23470824	23470924	+	17.0	0.000	14.5	3.2	4.50	7.54e-06
Merged-chr1-117121863-1	chr1	117121813	117121913	+	17.0	0.000	13.5	3.2	4.19	3.34e-05
Merged-chr1-219130784-1	chr1	219130734	219130834	+	17.0	0.000	13.0	2.4	5.38	1.66e-06
Merged-chr2-160233304-1	chr2	160233254	160233354	+	17.0	0.000	11.0	2.4	4.55	4.57e-05
Merged-chr2-216478407-1	chr2	216478357	216478457	+	17.0	0.000	17.0	3.6	4.69	3.01e-07
Merged-chr5-89313980-1	chr5	89313930	89314030	+	17.0	0.000	10.0	2.0	4.97	4.92e-05
Merged-chr5-151095740-1	chr5	151095690	151095790	+	17.0	0.000	13.5	2.4	5.59	1.66e-06
Merged-chr6-21062171-1	chr6	21062121	21062221	+	17.0	0.000	11.0	2.0	5.46	8.85e-06
Merged-chr6-27601000-1	chr6	27600950	27601050	+	17.0	0.000	15.0	3.2	4.66	1.59e-06
Merged-chr8-118018735-1	chr8	118018685	118018785	+	17.0	0.000	13.5	3.2	4.19	3.34e-05
Merged-chr10-34732058-1	chr10	34732008	34732108	+	17.0	0.000	15.5	2.8	5.50	3.12e-07
Merged-chr12-24955516-1	chr12	24955466	24955566	+	17.0	0.000	12.0	0.8	14.90	6.97e-11
Merged-chr15-45021585-1	chr15	45021535	45021635	+	17.0	0.000	14.5	2.4	6.00	2.82e-07
Merged-chr15-71655017-1	chr15	71654967	71655067	+	17.0	0.000	12.5	0.4	31.03	2.54e-14
Merged-chr17-74873172-1	chr17	74873122	74873222	+	17.0	0.000	17.5	4.0	4.34	1.24e-06
Merged-chr17-76601826-1	chr17	76601776	76601876	+	17.0	0.000	11.0	2.4	4.55	4.57e-05
Merged-chr20-59011592-1	chr20	59011542	59011642	+	17.0	0.000	13.0	2.8	4.61	8.50e-06
Merged-chrX-40267809-1	chrX	40267759	40267859	+	17.0	0.000	15.0	3.2	4.66	1.59e-06
Merged-chr1-93180576-2	chr1	93180494	93180658	+	17.0	0.000	19.0	4.0	4.72	5.73e-08
Merged-chr1-162671500-1	chr1	162671450	162671550	+	16.0	0.000	12.5	2.4	5.17	9.05e-06
Merged-chr1-226940070-1	chr1	226940020	226940120	+	16.0	0.000	18.0	1.6	11.17	1.82e-13
Merged-chr2-140934257-1	chr2	140934207	140934307	+	16.0	0.000	13.0	3.2	4.03	3.34e-05
Merged-chr3-146504724-1	chr3	146504674	146504774	+	16.0	0.000	14.0	3.2	4.34	7.54e-06
Merged-chr5-43638718-1	chr5	43638668	43638768	+	16.0	0.000	14.0	3.2	4.34	7.54e-06
Merged-chr5-171842130-1	chr5	171842080	171842180	+	16.0	0.000	12.5	2.8	4.43	3.99e-05
Merged-chr6-21149794-1	chr6	21149744	21149844	+	16.0	0.000	11.5	2.4	4.76	4.57e-05
Merged-chr6-105119490-1	chr6	105119440	105119540	+	16.0	0.000	13.5	2.4	5.59	1.66e-06
Merged-chr6-152238511-1	chr6	152238461	152238561	+	16.0	0.000	11.0	2.4	4.55	4.57e-05
Merged-chr7-144768957-1	chr7	144768907	144769007	+	16.0	0.000	17.0	2.0	8.44	6.22e-11
Merged-chr8-130410755-1	chr8	130410705	130410805	+	16.0	0.000	13.0	2.4	5.38	1.66e-06
Merged-chr9-14203295-1	chr9	14203245	14203345	+	16.0	0.000	16.5	4.0	4.10	5.33e-06
Merged-chr9-108282749-1	chr9	108282699	108282799	+	16.0	0.000	13.0	3.2	4.03	3.34e-05
Merged-chr9-115127270-1	chr9	115127220	115127320	+	16.0	0.000	13.5	3.2	4.19	3.34e-05
Merged-chr10-4131724-1	chr10	4131674	4131774	+	16.0	0.000	11.5	2.0	5.71	8.85e-06
Merged-chr10-103527145-1	chr10	103527095	103527195	+	16.0	0.000	13.0	3.2	4.03	3.34e-05
Merged-chr12-3248184-1	chr12	3248134	3248234	+	16.0	0.000	13.5	2.8	4.79	8.50e-06
Merged-chr12-79689537-1	chr12	79689487	79689587	+	16.0	0.000	13.0	2.4	5.38	1.66e-06
Merged-chr15-66425149-1	chr15	66425099	66425199	+	16.0	0.000	17.0	3.2	5.28	5.93e-08
Merged-chr15-67951441-1	chr15	67951391	67951491	+	16.0	0.000	14.5	3.2	4.50	7.54e-06
Merged-chr16-65002371-1	chr16	65002321	65002421	+	16.0	0.000	12.0	2.0	5.96	1.46e-06
Merged-chr19-58542866-1	chr19	58542816	58542916	+	16.0	0.000	14.5	3.6	4.00	2.71e-05
Merged-chr20-1844873-1	chr20	1844823	1844923	+	16.0	0.000	15.0	3.6	4.14	6.43e-06
Merged-chrX-9677325-1	chrX	9677275	9677375	+	16.0	0.000	12.0	2.4	4.97	9.05e-06
Merged-chrX-71366200-1	chrX	71366150	71366250	+	16.0	0.000	12.5	2.4	5.17	9.05e-06
Merged-chrY-56728153-1	chrY	56728103	56728203	+	16.0	0.000	19.5	1.6	12.10	1.54e-14
Merged-chr1-15953048-1	chr1	15952998	15953098	+	15.1	0.000	14.5	1.6	9.00	2.04e-09
Merged-chr1-27690389-1	chr1	27690339	27690439	+	15.1	0.000	11.0	1.2	9.10	6.66e-08
Merged-chr1-48007362-1	chr1	48007312	48007412	+	15.1	0.000	11.0	2.4	4.55	4.57e-05
Merged-chr1-153751458-1	chr1	153751408	153751508	+	15.1	0.000	14.5	1.2	12.00	5.27e-11
Merged-chr1-182841498-1	chr1	182841448	182841548	+	15.1	0.000	12.5	2.8	4.43	3.99e-05
Merged-chr1-243525425-1	chr1	243525375	243525475	+	15.1	0.000	10.0	0.4	24.83	2.07e-11
Merged-chr3-53162423-1	chr3	53162373	53162473	+	15.1	0.000	12.5	2.8	4.43	3.99e-05
Merged-chr3-146163708-1	chr3	146163658	146163758	+	15.1	0.000	15.0	3.2	4.66	1.59e-06
Merged-chr3-189712990-1	chr3	189712940	189713040	+	15.1	0.000	15.5	3.6	4.28	6.43e-06
Merged-chr5-140647733-1	chr5	140647683	140647783	+	15.1	0.000	14.5	2.0	7.20	3.19e-08
Merged-chr6-26464212-1	chr6	26464162	26464262	+	15.1	0.000	13.0	2.0	6.46	2.24e-07
Merged-chr6-142247607-1	chr6	142247557	142247657	+	15.1	0.000	15.5	0.8	19.24	1.33e-14
Merged-chr7-150369319-1	chr7	150369269	150369369	+	15.1	0.000	10.5	1.2	8.69	6.13e-07
Merged-chr8-29773235-1	chr8	29773185	29773285	+	15.1	0.000	13.5	2.8	4.79	8.50e-06
Merged-chr9-110103559-1	chr9	110103509	110103609	+	15.1	0.000	14.0	2.4	5.79	2.82e-07
Merged-chr10-95741980-1	chr10	95741930	95742030	+	15.1	0.000	13.5	3.2	4.19	3.34e-05
Merged-chr11-102599720-1	chr11	102599670	102599770	+	15.1	0.000	14.0	2.4	5.79	2.82e-07
Merged-chr12-10097861-1	chr12	10097811	10097911	+	15.1	0.000	13.0	0.8	16.14	4.32e-12
Merged-chr12-12887952-1	chr12	12887902	12888002	+	15.1	0.000	17.0	4.0	4.22	1.24e-06
Merged-chr12-47838823-1	chr12	47838773	47838873	+	15.1	0.000	10.5	2.0	5.21	4.92e-05
Merged-chr12-48904221-1	chr12	48904171	48904271	+	15.1	0.000	12.0	1.2	9.93	6.66e-09
Merged-chr12-49828514-1	chr12	49828464	49828564	+	15.1	0.000	15.5	3.6	4.28	6.43e-06
Merged-chr12-93167971-1	chr12	93167921	93168021	+	15.1	0.000	11.5	2.4	4.76	4.57e-05
Merged-chr12-111435184-1	chr12	111435134	111435234	+	15.1	0.000	11.0	1.6	6.83	1.09e-06
Merged-chr14-22537059-1	chr14	22537009	22537109	+	15.1	0.000	13.5	0.8	16.76	4.32e-12
Merged-chr14-61434626-1	chr14	61434576	61434676	+	15.1	0.000	9.0	0.4	22.34	5.14e-10
Merged-chr14-69354541-1	chr14	69354491	69354591	+	15.1	0.000	10.5	0.4	26.07	2.07e-11
Merged-chr15-38829381-1	chr15	38829331	38829431	+	15.1	0.000	12.5	2.0	6.21	1.46e-06
Merged-chr15-51132914-1	chr15	51132864	51132964	+	15.1	0.000	12.5	2.8	4.43	3.99e-05
Merged-chr16-30651611-1	chr16	30651561	30651661	+	15.1	0.000	15.5	3.6	4.28	6.43e-06
Merged-chr16-30996576-1	chr16	30996526	30996626	+	15.1	0.000	12.0	2.4	4.97	9.05e-06
Merged-chr16-70461021-1	chr16	70460971	70461071	+	15.1	0.000	11.5	2.4	4.76	4.57e-05
Merged-chr17-49879330-1	chr17	49879280	49879380	+	15.1	0.000	10.0	1.6	6.21	7.58e-06
Merged-chr17-68312796-1	chr17	68312746	68312846	+	15.1	0.000	11.0	2.4	4.55	4.57e-05
Merged-chr21-14383339-1	chr21	14383289	14383389	+	15.1	0.000	11.5	2.4	4.76	4.57e-05
Merged-chrX-77788376-1	chrX	77788326	77788426	+	15.1	0.000	15.5	2.0	7.70	4.24e-09
Merged-chr1-54243312-1	chr1	54243262	54243362	+	14.1	0.000	9.0	0.4	22.34	5.14e-10
Merged-chr1-112619715-1	chr1	112619665	112619765	+	14.1	0.000	8.5	1.2	7.03	3.88e-05
Merged-chr1-150236259-1	chr1	150236209	150236309	+	14.1	0.000	12.0	2.0	5.96	1.46e-06
Merged-chr2-230522056-1	chr2	230522006	230522106	+	14.1	0.000	13.0	2.8	4.61	8.50e-06
Merged-chr6-148959630-1	chr6	148959580	148959680	+	14.1	0.000	9.5	1.6	5.90	4.78e-05
Merged-chr9-71677990-1	chr9	71677940	71678040	+	14.1	0.000	14.5	2.8	5.14	1.68e-06
Merged-chr10-102580330-1	chr10	102580280	102580380	+	14.1	0.000	11.0	2.4	4.55	4.57e-05
Merged-chr15-90037343-1	chr15	90037293	90037393	+	14.1	0.000	10.0	1.6	6.21	7.58e-06
Merged-chr16-22298451-1	chr16	22298401	22298501	+	14.1	0.000	10.0	2.0	4.97	4.92e-05
Merged-chr18-70994593-1	chr18	70994543	70994643	+	14.1	0.000	10.0	1.2	8.28	6.13e-07
Merged-chr19-10260254-1	chr19	10260204	10260304	+	14.1	0.000	12.0	1.2	9.93	6.66e-09
