# Supplementary material for: Transcriptional synergy in human aortic endothelial cells is vulnerable to combination p300/CBP and BET bromodomain inhibition
Source: iScience. 2024 May 16;27(6):110011. doi: 10.1016/j.isci.2024.110011 (PMC11167439; doi:10.1016/j.isci.2024.110011)
Supplement: Table S5. Differential CUT&RUN peaks, related to Figures 5 and 7 [file mmc5.zip › Table S4 (Related to Figure 5) Differential CUT&RUN peaks/flagstat1_SYN_DMSO_vs_flagstat1_syn_a485_pooled_diff_peaks.txt]

# HOMER Differential Peaks
# Original Peak File = /nobackup/brown_lab/brackr1/20240131_JB11019_JB11057_cutrun_human/merged_peaks/results/downstream_ready/flagstat1_syn_dmso_merged_peaks.txt
# Peak File Tag Directory = /nobackup/brown_lab/brackr1/20240131_JB11019_JB11057_cutrun_human/tagDir/results/flagstat1_syn_dmso/pooled
# Background Tag Directory = /nobackup/brown_lab/brackr1/20240131_JB11019_JB11057_cutrun_human/tagDir/results/flagstat1_syn_a485/pooled
#
# Mode = Peaks enriched over background
# Differential peaks = 23
# Fraction of original peaks = 0.75%
# Original number of peaks = 3057
# Size of region used to count tags = given peak sizes (-fixed)
# Fold change cutoff = 4.00
# Poisson p-value cutoff = 1.00e-04
# strand = 2 (tags counted on 0=+strand, 1=-strand, 2=both strands)
# peak directory tagAdjust = 85
# background directory tagAdjust = 196
#
# cmd = /opt/homer/bin/getDifferentialPeaks /nobackup/brown_lab/brackr1/20240131_JB11019_JB11057_cutrun_human/merged_peaks/results/downstream_ready/flagstat1_syn_dmso_merged_peaks.txt /nobackup/brown_lab/brackr1/20240131_JB11019_JB11057_cutrun_human/tagDir/results/flagstat1_syn_dmso/pooled /nobackup/brown_lab/brackr1/20240131_JB11019_JB11057_cutrun_human/tagDir/results/flagstat1_syn_a485/pooled
#
#PeakID	chr	start	end	strand	score	focus ratio/other	Total Tags	Background Tags	Fold Change vs. Background	p-value
Merged-chrX-13103711-2	chrX	13103649	13103774	+	46.8	0.000	50.5	6.4	7.95	9.16e-28
Merged-chr20-10540716-2	chr20	10540645	10540787	+	40.9	0.000	65.0	12.7	5.12	2.60e-25
Merged-chr3-108734543-1	chr3	108734493	108734593	+	29.4	0.000	20.0	2.0	10.08	5.62e-14
Merged-chr1-101294085-1	chr1	101294035	101294135	+	26.3	0.000	21.5	5.2	4.17	1.36e-07
Merged-chr3-65930878-1	chr3	65930828	65930928	+	24.8	0.000	13.0	3.2	4.09	2.89e-05
Merged-chr6-99426068-1	chr6	99426018	99426118	+	24.8	0.000	14.5	3.6	4.06	2.32e-05
Merged-chr17-69367392-1	chr17	69367342	69367442	+	24.8	0.000	23.0	4.8	4.83	1.61e-09
Merged-chr20-1366603-1	chr20	1366553	1366653	+	23.2	0.000	10.5	0.4	26.45	1.80e-11
Merged-chr1-70366679-1	chr1	70366629	70366729	+	21.7	0.000	12.0	2.0	6.05	1.26e-06
Merged-chr2-200552573-1	chr2	200552523	200552623	+	21.7	0.000	11.0	2.4	4.62	4.03e-05
Merged-chr3-12807850-1	chr3	12807800	12807900	+	21.7	0.000	14.0	3.2	4.41	6.43e-06
Merged-chr4-10664078-1	chr4	10664028	10664128	+	21.7	0.000	7.5	0.4	18.89	2.07e-07
Merged-chr11-85708778-1	chr11	85708728	85708828	+	21.7	0.000	7.5	0.8	9.45	1.78e-05
Merged-chr20-17885646-1	chr20	17885596	17885696	+	21.7	0.000	13.0	2.8	4.68	7.31e-06
Merged-chr20-53621501-1	chr20	53621451	53621551	+	21.7	0.000	16.0	3.2	5.04	2.62e-07
Merged-chr3-32049069-2	chr3	32049008	32049131	+	21.5	0.000	26.5	5.2	5.13	5.96e-11
Merged-chr18-29124044-2	chr18	29123961	29124128	+	21.2	0.000	28.0	5.6	5.04	1.13e-11
Merged-chr15-39588005-1	chr15	39587955	39588055	+	20.1	0.000	14.5	2.8	5.22	1.43e-06
Merged-chr14-89525440-2	chr14	89525360	89525521	+	20.0	0.000	27.0	5.6	4.86	5.72e-11
Merged-chr6-137684651-1	chr6	137684601	137684701	+	13.7	0.000	27.0	6.7	4.00	3.47e-09
Merged-chr16-15487762-1	chr16	15487712	15487812	+	13.7	0.000	19.5	4.8	4.09	6.98e-07
Merged-chr4-107741477-1	chr4	107741427	107741527	+	11.8	0.000	13.5	2.0	6.80	1.91e-07
Merged-chrX-108457264-1	chrX	108457214	108457314	+	11.1	0.000	18.0	4.4	4.12	8.55e-07
