# Supplementary material for: Transcriptional synergy in human aortic endothelial cells is vulnerable to combination p300/CBP and BET bromodomain inhibition
Source: iScience. 2024 May 16;27(6):110011. doi: 10.1016/j.isci.2024.110011 (PMC11167439; doi:10.1016/j.isci.2024.110011)
Supplement: Table S5. Differential CUT&RUN peaks, related to Figures 5 and 7 [file mmc5.zip › Table S4 (Related to Figure 5) Differential CUT&RUN peaks/flagstat1_SYN_DMSO_vs_flagstat1_syn_jq1_pooled_diff_peaks.txt]

# HOMER Differential Peaks
# Original Peak File = /nobackup/brown_lab/brackr1/20240131_JB11019_JB11057_cutrun_human/merged_peaks/results/downstream_ready/flagstat1_syn_dmso_merged_peaks.txt
# Peak File Tag Directory = /nobackup/brown_lab/brackr1/20240131_JB11019_JB11057_cutrun_human/tagDir/results/flagstat1_syn_dmso/pooled
# Background Tag Directory = /nobackup/brown_lab/brackr1/20240131_JB11019_JB11057_cutrun_human/tagDir/results/flagstat1_syn_jq1/pooled
#
# Mode = Peaks enriched over background
# Differential peaks = 9
# Fraction of original peaks = 0.29%
# Original number of peaks = 3057
# Size of region used to count tags = given peak sizes (-fixed)
# Fold change cutoff = 4.00
# Poisson p-value cutoff = 1.00e-04
# strand = 2 (tags counted on 0=+strand, 1=-strand, 2=both strands)
# peak directory tagAdjust = 85
# background directory tagAdjust = 108
#
# cmd = /opt/homer/bin/getDifferentialPeaks /nobackup/brown_lab/brackr1/20240131_JB11019_JB11057_cutrun_human/merged_peaks/results/downstream_ready/flagstat1_syn_dmso_merged_peaks.txt /nobackup/brown_lab/brackr1/20240131_JB11019_JB11057_cutrun_human/tagDir/results/flagstat1_syn_dmso/pooled /nobackup/brown_lab/brackr1/20240131_JB11019_JB11057_cutrun_human/tagDir/results/flagstat1_syn_jq1/pooled
#
#PeakID	chr	start	end	strand	score	focus ratio/other	Total Tags	Background Tags	Fold Change vs. Background	p-value
Merged-chr5-34584026-1	chr5	34583976	34584076	+	40.2	0.000	22.0	4.2	5.22	9.04e-10
Merged-chr2-190976948-1	chr2	190976898	190976998	+	34.0	0.000	13.5	3.3	4.12	4.00e-05
Merged-chr6-36358816-1	chr6	36358766	36358866	+	27.9	0.000	15.0	3.7	4.00	9.50e-06
Merged-chr3-196502798-1	chr3	196502748	196502848	+	23.2	0.000	10.5	0.9	11.20	5.65e-08
Merged-chr13-107386366-1	chr13	107386316	107386416	+	21.7	0.000	19.5	4.7	4.16	5.49e-07
Merged-chr22-39292792-1	chr22	39292742	39292842	+	21.7	0.000	15.5	1.9	8.27	1.65e-09
Merged-chr21-34546840-1	chr21	34546790	34546890	+	13.7	0.000	19.0	4.7	4.05	5.49e-07
Merged-chr6-12011410-1	chr6	12011360	12011460	+	13.1	0.000	17.5	3.3	5.33	7.61e-08
Merged-chr7-126701225-1	chr7	126701175	126701275	+	12.4	0.000	15.5	3.3	4.72	1.98e-06
