# Supplementary material for: Transcriptional synergy in human aortic endothelial cells is vulnerable to combination p300/CBP and BET bromodomain inhibition
Source: iScience. 2024 May 16;27(6):110011. doi: 10.1016/j.isci.2024.110011 (PMC11167439; doi:10.1016/j.isci.2024.110011)
Supplement: Table S5. Differential CUT&RUN peaks, related to Figures 5 and 7 [file mmc5.zip › Table S4 (Related to Figure 5) Differential CUT&RUN peaks/SYN_DMSO_vs_flagp65_dko_syn_pooled_diff_peaks.txt]

# HOMER Differential Peaks
# Original Peak File = /nobackup/brown_lab/brackr1/20240131_JB11019_JB11057_cutrun_human/merged_peaks/results/downstream_ready/flagp65_syn_dmso_merged_peaks.txt
# Peak File Tag Directory = /nobackup/brown_lab/brackr1/20240131_JB11019_JB11057_cutrun_human/tagDir/results/flagp65_syn_dmso/pooled
# Background Tag Directory = /nobackup/brown_lab/brackr1/20240212_JB11111_cutrun_hg38/tagDirs/results/flag_dkop65_syn/pooled
#
# Mode = Peaks enriched over background
# Differential peaks = 293
# Fraction of original peaks = 6.73%
# Original number of peaks = 4356
# Size of region used to count tags = given peak sizes (-fixed)
# Fold change cutoff = 4.00
# Poisson p-value cutoff = 1.00e-04
# strand = 2 (tags counted on 0=+strand, 1=-strand, 2=both strands)
# peak directory tagAdjust = 96
# background directory tagAdjust = 95
#
# cmd = /opt/homer/bin/getDifferentialPeaks /nobackup/brown_lab/brackr1/20240131_JB11019_JB11057_cutrun_human/merged_peaks/results/downstream_ready/flagp65_syn_dmso_merged_peaks.txt /nobackup/brown_lab/brackr1/20240131_JB11019_JB11057_cutrun_human/tagDir/results/flagp65_syn_dmso/pooled /nobackup/brown_lab/brackr1/20240212_JB11111_cutrun_hg38/tagDirs/results/flag_dkop65_syn/pooled
#
#PeakID	chr	start	end	strand	score	focus ratio/other	Total Tags	Background Tags	Fold Change vs. Background	p-value
Merged-chr4-76028595-2	chr4	76028545	76028646	+	98.1	0.000	104.0	5.1	20.30	3.76e-95
Merged-chr1-89274503-2	chr1	89274450	89274556	+	96.4	0.000	99.5	12.8	7.77	1.47e-52
Merged-chr4-76023636-2	chr4	76023564	76023709	+	79.7	0.000	79.5	12.0	6.65	1.12e-37
Merged-chr17-35890253-2	chr17	35890198	35890308	+	75.6	0.000	75.5	17.1	4.42	5.37e-25
Merged-chr5-91059654-2	chr5	91059601	91059708	+	73.2	0.000	72.0	14.9	4.82	2.40e-26
Merged-chr8-78804395-2	chr8	78804329	78804461	+	69.2	0.000	70.0	12.8	5.47	9.30e-29
Merged-chr15-73981991-2	chr15	73981941	73982041	+	67.3	0.000	69.0	9.8	7.03	1.05e-34
Merged-chr13-106083851-2	chr13	106083797	106083906	+	54.8	0.000	53.5	12.8	4.18	4.16e-17
Merged-chr9-21796970-2	chr9	21796915	21797026	+	53.9	0.000	54.0	11.5	4.68	1.16e-19
Merged-chr1-161386774-2	chr1	161386713	161386836	+	53.0	0.000	51.5	4.7	10.97	1.17e-34
Merged-chr8-78856445-2	chr8	78856389	78856502	+	52.9	0.000	55.5	11.5	4.81	2.42e-20
Merged-chr3-23051745-2	chr3	23051689	23051802	+	52.5	0.000	52.0	8.5	6.09	7.81e-24
Merged-chr19-7179289-2	chr19	7179239	7179339	+	51.8	0.000	51.0	12.4	4.12	1.90e-16
Merged-chr2-190997904-1	chr2	190997854	190997954	+	51.2	0.000	19.5	2.6	7.61	4.20e-11
Merged-chr2-191009946-1	chr2	191009896	191009996	+	48.6	0.000	19.0	1.3	14.83	2.69e-16
Merged-chr10-50052170-2	chr10	50052120	50052220	+	46.2	0.000	44.0	6.0	7.36	1.61e-23
Merged-chr2-190978938-1	chr2	190978888	190978988	+	46.1	0.000	19.0	3.0	6.36	5.25e-10
Merged-chr21-25457616-2	chr21	25457563	25457670	+	45.7	0.000	43.0	1.3	33.57	1.98e-49
Merged-chr21-37206665-2	chr21	37206599	37206731	+	44.2	0.000	45.5	8.5	5.33	1.64e-18
Merged-chr2-201227489-2	chr2	201227437	201227542	+	44.2	0.000	43.0	5.1	8.39	3.61e-25
Merged-chr2-190995152-1	chr2	190995102	190995202	+	43.5	0.000	18.0	2.1	8.43	1.76e-11
Merged-chr4-79650881-2	chr4	79650825	79650938	+	43.5	0.000	45.0	9.4	4.79	5.21e-17
Merged-chr7-41630973-2	chr7	41630917	41631029	+	42.2	0.000	47.5	9.4	5.06	2.10e-18
Merged-chr13-95280750-2	chr13	95280694	95280806	+	41.1	0.000	41.5	7.7	5.40	3.43e-17
Merged-chr6-137684920-2	chr6	137684865	137684975	+	40.8	0.000	41.5	7.3	5.72	4.99e-18
Merged-chr7-35015591-2	chr7	35015528	35015654	+	40.5	0.000	41.5	9.4	4.42	2.45e-14
Merged-chr2-162318760-1	chr2	162318710	162318810	+	39.7	0.000	50.5	12.0	4.22	2.07e-16
Merged-chrY-56734787-1	chrY	56734737	56734837	+	39.6	0.000	27.0	0.4	63.24	6.27e-39
Merged-chr17-73166990-2	chr17	73166940	73167041	+	39.5	0.000	41.5	9.0	4.63	5.51e-15
Merged-chr1-28594894-2	chr1	28594839	28594950	+	37.9	0.000	36.0	5.1	7.03	6.49e-19
Merged-chr12-59182434-1	chr12	59182384	59182484	+	37.7	0.000	27.0	2.6	10.54	8.35e-19
Merged-chrY-56763522-1	chrY	56763472	56763572	+	37.7	0.000	28.0	0.9	32.79	1.67e-32
Merged-chr13-99119923-2	chr13	99119865	99119982	+	37.6	0.000	38.5	9.4	4.10	1.93e-12
Merged-chr5-82423110-2	chr5	82423060	82423161	+	37.1	0.000	39.0	7.7	5.08	9.65e-16
Merged-chr6-29559779-2	chr6	29559727	29559831	+	36.8	0.000	38.0	5.1	7.42	1.20e-20
Merged-chr5-170312894-2	chr5	170312843	170312945	+	36.2	0.000	35.5	8.1	4.38	2.46e-12
Merged-chr11-7677282-2	chr11	7677230	7677335	+	36.0	0.000	34.5	8.1	4.25	1.07e-11
Merged-chr2-150681718-1	chr2	150681668	150681768	+	35.8	0.000	32.5	5.5	5.86	1.16e-14
Merged-chr21-10325840-1	chr21	10325790	10325890	+	35.8	0.000	28.5	1.3	22.25	9.74e-28
Merged-chr12-11836496-2	chr12	11836444	11836549	+	34.0	0.000	33.5	3.4	9.81	1.69e-21
Merged-chr6-27719199-1	chr6	27719149	27719249	+	33.9	0.000	27.0	5.5	4.86	5.54e-11
Merged-chr5-17109671-2	chr5	17109620	17109723	+	33.5	0.000	33.5	7.7	4.36	1.15e-11
Merged-chr16-21303086-2	chr16	21303022	21303151	+	33.3	0.000	31.0	6.8	4.54	1.23e-11
Merged-chr17-72992979-1	chr17	72992929	72993029	+	33.0	0.000	22.0	0.9	25.77	1.17e-23
Merged-chr13-107386434-2	chr13	107386380	107386489	+	32.5	0.000	32.0	3.8	8.33	4.69e-19
Merged-chr2-216274347-1	chr2	216274297	216274397	+	32.1	0.000	24.0	5.1	4.68	1.29e-09
Merged-chr5-32531718-1	chr5	32531668	32531768	+	32.1	0.000	23.5	5.5	4.23	2.56e-08
Merged-chr13-106155603-1	chr13	106155553	106155653	+	32.1	0.000	24.0	6.0	4.02	2.31e-08
Merged-chr19-39436704-1	chr19	39436654	39436754	+	31.1	0.000	28.0	5.1	5.47	1.74e-12
Merged-chr9-93146829-2	chr9	93146778	93146881	+	31.1	0.000	30.5	6.0	5.10	2.33e-12
Merged-chr4-75845835-2	chr4	75845779	75845891	+	30.9	0.000	33.0	1.3	25.77	1.17e-34
Merged-chr1-147293102-1	chr1	147293052	147293152	+	30.2	0.000	23.0	3.8	5.99	2.75e-11
Merged-chr11-59200117-1	chr11	59200067	59200167	+	30.2	0.000	21.0	3.4	6.15	1.21e-10
Merged-chr14-21278838-1	chr14	21278788	21278888	+	30.2	0.000	22.5	2.6	8.78	7.49e-14
Merged-chr12-28699213-2	chr12	28699163	28699263	+	30.0	0.000	30.5	0.9	35.72	1.40e-35
Merged-chr10-132930447-2	chr10	132930395	132930500	+	29.7	0.000	29.5	6.8	4.32	2.50e-10
Merged-chr14-34715056-1	chr14	34715006	34715106	+	29.2	0.000	21.5	3.8	5.60	9.59e-10
Merged-chr10-16735736-2	chr10	16735675	16735797	+	29.1	0.000	29.5	2.6	11.52	6.70e-21
Merged-chr2-191202318-2	chr2	191202265	191202372	+	28.8	0.000	28.5	3.8	7.42	1.89e-15
Merged-chr4-17030118-1	chr4	17030068	17030168	+	28.3	0.000	21.0	3.4	6.15	1.21e-10
Merged-chr4-123923097-1	chr4	123923047	123923147	+	28.3	0.000	23.0	5.5	4.14	2.56e-08
Merged-chr8-29417077-1	chr8	29417027	29417127	+	28.3	0.000	22.5	5.5	4.05	1.08e-07
Merged-chr21-41562296-1	chr21	41562246	41562346	+	28.3	0.000	22.0	3.0	7.36	1.48e-12
Merged-chr10-29829012-1	chr10	29828962	29829062	+	28.2	0.000	18.5	3.4	5.42	2.50e-08
Merged-chr21-42412033-1	chr21	42411983	42412083	+	28.2	0.000	19.0	3.4	5.56	4.44e-09
Merged-chr10-103133135-2	chr10	103133063	103133208	+	28.1	0.000	28.5	5.1	5.56	1.74e-12
Merged-chr1-159077411-2	chr1	159077361	159077462	+	28.0	0.000	26.0	3.4	7.61	6.90e-15
Merged-chr7-133354952-2	chr7	133354891	133355014	+	27.5	0.000	27.5	4.7	5.86	1.38e-12
Merged-chr9-89701547-2	chr9	89701489	89701605	+	27.5	0.000	27.5	6.0	4.60	2.72e-10
Merged-chr8-121262696-1	chr8	121262646	121262746	+	27.3	0.000	26.5	6.4	4.14	4.98e-09
Merged-chr2-38474135-2	chr2	38474062	38474208	+	27.2	0.000	27.5	6.0	4.60	2.72e-10
Merged-chr9-13020308-2	chr9	13020257	13020360	+	27.2	0.000	27.0	3.4	7.91	8.69e-16
Merged-chr4-76012355-2	chr4	76012290	76012421	+	27.0	0.000	26.5	3.8	6.90	9.80e-14
Merged-chr5-133322095-2	chr5	133322044	133322147	+	26.6	0.000	26.0	6.4	4.06	4.98e-09
Merged-chr1-156721813-1	chr1	156721763	156721863	+	26.4	0.000	19.0	2.6	7.42	4.20e-11
Merged-chr3-101009551-1	chr3	101009501	101009601	+	26.4	0.000	23.5	4.3	5.50	2.07e-10
Merged-chr16-80759826-2	chr16	80759774	80759878	+	25.8	0.000	26.0	4.3	6.09	1.01e-12
Merged-chr9-105053346-2	chr9	105053291	105053401	+	25.6	0.000	25.0	6.0	4.18	5.47e-09
Merged-chr4-16488233-1	chr4	16488183	16488283	+	25.6	0.000	18.0	3.4	5.27	2.50e-08
Merged-chr5-66822190-2	chr5	66822107	66822274	+	25.5	0.000	27.0	4.3	6.32	1.58e-13
Merged-chr1-28115360-1	chr1	28115310	28115410	+	25.5	0.000	19.5	4.3	4.57	1.38e-07
Merged-chr1-84611918-1	chr1	84611868	84611968	+	25.5	0.000	22.0	2.1	10.31	2.04e-15
Merged-chr2-218041652-1	chr2	218041602	218041702	+	25.5	0.000	19.5	0.4	45.68	5.08e-25
Merged-chr5-97324578-1	chr5	97324528	97324628	+	25.5	0.000	20.0	3.8	5.21	5.29e-09
Merged-chr6-14072200-1	chr6	14072150	14072250	+	25.5	0.000	20.0	1.3	15.62	1.72e-17
Merged-chr7-123961900-1	chr7	123961850	123961950	+	25.5	0.000	18.0	3.8	4.68	1.39e-07
Merged-chr9-121670465-1	chr9	121670415	121670515	+	25.5	0.000	19.5	1.7	11.42	4.24e-14
Merged-chr11-19394259-1	chr11	19394209	19394309	+	25.5	0.000	20.5	3.4	6.00	7.51e-10
Merged-chr17-6879445-1	chr17	6879395	6879495	+	25.5	0.000	16.5	1.3	12.88	7.53e-13
Merged-chrX-39309407-1	chrX	39309357	39309457	+	25.5	0.000	17.5	3.4	5.12	1.33e-07
Merged-chr3-172513716-2	chr3	172513659	172513773	+	25.0	0.000	24.0	4.7	5.11	2.39e-10
Merged-chr1-27864505-2	chr1	27864453	27864557	+	25.0	0.000	23.5	5.1	4.59	6.09e-09
Merged-chr7-21604158-1	chr7	21604108	21604208	+	24.5	0.000	19.0	4.3	4.45	1.38e-07
Merged-chr9-6109711-1	chr9	6109661	6109761	+	24.5	0.000	17.0	2.1	7.96	1.50e-10
Merged-chr17-41676527-1	chr17	41676477	41676577	+	24.5	0.000	19.5	1.7	11.42	4.24e-14
Merged-chr2-17823809-2	chr2	17823751	17823867	+	24.4	0.000	24.5	6.0	4.10	2.31e-08
Merged-chr10-48798693-2	chr10	48798628	48798758	+	24.4	0.000	24.0	5.5	4.32	5.86e-09
Merged-chr7-148579559-1	chr7	148579509	148579609	+	24.3	0.000	18.0	3.4	5.27	2.50e-08
Merged-chr9-133137695-2	chr9	133137631	133137760	+	23.8	0.000	24.0	4.7	5.11	2.39e-10
Merged-chr1-96417261-1	chr1	96417211	96417311	+	23.6	0.000	20.5	4.3	4.80	2.91e-08
Merged-chr1-186978671-1	chr1	186978621	186978721	+	23.6	0.000	15.5	3.4	4.54	3.19e-06
Merged-chr2-170077958-1	chr2	170077908	170078008	+	23.6	0.000	14.5	3.0	4.85	3.26e-06
Merged-chr3-26962613-1	chr3	26962563	26962663	+	23.6	0.000	18.0	4.3	4.22	6.23e-07
Merged-chr4-105306522-1	chr4	105306472	105306572	+	23.6	0.000	19.5	4.3	4.57	1.38e-07
Merged-chr6-151723426-1	chr6	151723376	151723476	+	23.6	0.000	19.5	3.8	5.08	2.79e-08
Merged-chr8-103080214-1	chr8	103080164	103080264	+	23.6	0.000	17.5	2.1	8.20	1.50e-10
Merged-chr10-88837803-1	chr10	88837753	88837853	+	23.6	0.000	19.5	2.1	9.14	1.97e-12
Merged-chr17-28436836-1	chr17	28436786	28436886	+	23.6	0.000	19.0	3.0	6.36	5.25e-10
Merged-chr17-56870229-1	chr17	56870179	56870279	+	23.6	0.000	17.5	1.7	10.25	5.03e-12
Merged-chrX-44664703-1	chrX	44664653	44664753	+	23.6	0.000	16.0	1.3	12.49	7.53e-13
Merged-chr2-96528251-1	chr2	96528201	96528301	+	23.0	0.000	20.0	1.3	15.62	1.72e-17
Merged-chr2-190974875-1	chr2	190974825	190974925	+	23.0	0.000	10.0	1.3	7.81	1.03e-06
Merged-chr2-190991255-1	chr2	190991205	190991305	+	23.0	0.000	9.0	0.4	21.08	8.47e-10
Merged-chr6-121840128-1	chr6	121840078	121840178	+	23.0	0.000	12.5	2.6	4.88	1.60e-05
Merged-chr9-71733394-1	chr9	71733344	71733444	+	23.0	0.000	17.0	3.4	4.98	1.33e-07
Merged-chr3-10848445-1	chr3	10848395	10848495	+	22.6	0.000	18.5	1.7	10.83	4.74e-13
Merged-chr4-109578888-2	chr4	109578803	109578973	+	22.6	0.000	23.0	3.8	5.99	2.75e-11
Merged-chr5-154683737-1	chr5	154683687	154683787	+	22.6	0.000	16.5	3.8	4.29	2.98e-06
Merged-chr6-164096369-1	chr6	164096319	164096419	+	22.6	0.000	21.0	4.3	4.92	5.85e-09
Merged-chr9-94812525-1	chr9	94812475	94812575	+	22.6	0.000	18.0	4.3	4.22	6.23e-07
Merged-chr19-36125784-1	chr19	36125734	36125834	+	22.6	0.000	19.5	3.0	6.53	5.25e-10
Merged-chrX-13374033-1	chrX	13373983	13374083	+	22.6	0.000	18.5	3.8	4.81	1.39e-07
Merged-chr11-86930407-2	chr11	86930355	86930460	+	22.4	0.000	21.5	5.1	4.20	1.20e-07
Merged-chr17-80901544-2	chr17	80901485	80901604	+	22.4	0.000	21.5	4.3	5.04	5.85e-09
Merged-chr9-77709472-1	chr9	77709422	77709522	+	21.8	0.000	15.0	2.6	5.86	9.41e-08
Merged-chr2-217888677-1	chr2	217888627	217888727	+	21.7	0.000	20.5	4.3	4.80	2.91e-08
Merged-chr3-185317931-1	chr3	185317881	185317981	+	21.7	0.000	15.0	1.7	8.78	4.75e-10
Merged-chr10-32388912-1	chr10	32388862	32388962	+	21.7	0.000	19.0	3.0	6.36	5.25e-10
Merged-chr12-112130788-1	chr12	112130738	112130838	+	21.7	0.000	15.0	3.4	4.39	3.19e-06
Merged-chr13-102643920-1	chr13	102643870	102643970	+	21.7	0.000	13.0	0.4	30.45	1.64e-15
Merged-chr15-60338920-1	chr15	60338870	60338970	+	21.7	0.000	15.5	3.4	4.54	3.19e-06
Merged-chr8-123708024-2	chr8	123707962	123708087	+	21.5	0.000	21.0	1.3	16.40	1.04e-18
Merged-chr7-112877807-2	chr7	112877726	112877889	+	21.3	0.000	23.0	5.1	4.49	6.09e-09
Merged-chr1-158999855-2	chr1	158999799	158999911	+	20.8	0.000	21.0	1.7	12.30	2.92e-16
Merged-chr4-26346287-1	chr4	26346237	26346337	+	20.7	0.000	21.0	1.3	16.40	1.04e-18
Merged-chr5-132495793-1	chr5	132495743	132495843	+	20.7	0.000	18.5	2.1	8.67	1.76e-11
Merged-chr6-143015545-1	chr6	143015495	143015595	+	20.7	0.000	15.0	3.4	4.39	3.19e-06
Merged-chr6-148578007-1	chr6	148577957	148578057	+	20.7	0.000	14.0	3.4	4.10	1.43e-05
Merged-chr10-33631478-1	chr10	33631428	33631528	+	20.7	0.000	13.0	1.3	10.15	1.22e-09
Merged-chr20-2814773-1	chr20	2814723	2814823	+	20.7	0.000	19.0	2.6	7.42	4.20e-11
Merged-chr22-22527546-1	chr22	22527496	22527596	+	20.7	0.000	12.0	2.6	4.68	1.60e-05
Merged-chr1-206050916-1	chr1	206050866	206050966	+	20.5	0.000	15.0	3.0	5.02	6.40e-07
Merged-chr2-216006329-1	chr2	216006279	216006379	+	20.5	0.000	15.5	3.8	4.03	1.26e-05
Merged-chr3-23003749-1	chr3	23003699	23003799	+	20.5	0.000	11.0	0.9	12.88	1.88e-09
Merged-chr5-59190873-1	chr5	59190823	59190923	+	20.5	0.000	16.5	3.8	4.29	2.98e-06
Merged-chr5-88287999-1	chr5	88287949	88288049	+	20.5	0.000	16.5	3.4	4.83	6.72e-07
Merged-chr5-91539986-1	chr5	91539936	91540036	+	20.5	0.000	12.0	2.1	5.62	2.64e-06
Merged-chr10-7795813-1	chr10	7795763	7795863	+	20.5	0.000	14.0	3.4	4.10	1.43e-05
Merged-chr17-27856912-2	chr17	27856860	27856964	+	20.5	0.000	20.0	2.1	9.37	2.09e-13
Merged-chr21-41560134-2	chr21	41560071	41560197	+	20.4	0.000	19.0	3.0	6.36	5.25e-10
Merged-chr5-136020635-2	chr5	136020572	136020699	+	20.1	0.000	21.0	4.7	4.47	2.90e-08
Merged-chr21-41141086-2	chr21	41141036	41141137	+	20.1	0.000	19.0	3.8	4.94	2.79e-08
Merged-chr1-19512851-1	chr1	19512801	19512901	+	19.8	0.000	15.0	1.7	8.78	4.75e-10
Merged-chr1-114795624-1	chr1	114795574	114795674	+	19.8	0.000	16.5	1.7	9.66	5.03e-11
Merged-chr3-99517131-1	chr3	99517081	99517181	+	19.8	0.000	18.5	2.1	8.67	1.76e-11
Merged-chr5-77880207-1	chr5	77880157	77880257	+	19.8	0.000	15.0	3.0	5.02	6.40e-07
Merged-chr5-113083620-1	chr5	113083570	113083670	+	19.8	0.000	15.0	2.6	5.86	9.41e-08
Merged-chr5-170387194-1	chr5	170387144	170387244	+	19.8	0.000	15.0	3.4	4.39	3.19e-06
Merged-chr12-11981171-1	chr12	11981121	11981221	+	19.8	0.000	12.5	0.4	29.28	4.99e-14
Merged-chr12-93773407-1	chr12	93773357	93773457	+	19.8	0.000	16.5	0.9	19.32	1.62e-15
Merged-chr15-39455580-1	chr15	39455530	39455630	+	19.8	0.000	15.5	3.8	4.03	1.26e-05
Merged-chr16-89700184-1	chr16	89700134	89700234	+	19.8	0.000	16.5	3.4	4.83	6.72e-07
Merged-chr17-48163060-1	chr17	48163010	48163110	+	19.8	0.000	16.0	3.8	4.16	2.98e-06
Merged-chr17-76493223-1	chr17	76493173	76493273	+	19.8	0.000	15.5	3.4	4.54	3.19e-06
Merged-chrX-136710485-1	chrX	136710435	136710535	+	19.8	0.000	14.0	2.1	6.56	6.44e-08
Merged-chr10-80665199-2	chr10	80665143	80665256	+	19.5	0.000	19.0	3.4	5.56	4.44e-09
Merged-chr1-158026911-1	chr1	158026861	158026961	+	19.2	0.000	12.5	2.6	4.88	1.60e-05
Merged-chr11-103591737-1	chr11	103591687	103591787	+	19.2	0.000	11.0	2.6	4.29	7.62e-05
Merged-chr17-1644594-1	chr17	1644544	1644644	+	19.2	0.000	12.0	3.0	4.02	6.89e-05
Merged-chr1-185375768-1	chr1	185375718	185375818	+	18.9	0.000	17.0	3.8	4.42	6.62e-07
Merged-chr4-76007616-1	chr4	76007566	76007666	+	18.9	0.000	16.0	0.4	37.48	3.80e-20
Merged-chr4-99983373-1	chr4	99983323	99983423	+	18.9	0.000	11.5	2.6	4.49	7.62e-05
Merged-chr6-73734974-1	chr6	73734924	73735024	+	18.9	0.000	13.5	0.9	15.81	8.77e-12
Merged-chr8-124789187-1	chr8	124789137	124789237	+	18.9	0.000	14.5	1.7	8.49	4.20e-09
Merged-chr10-30642364-1	chr10	30642314	30642414	+	18.9	0.000	12.5	2.6	4.88	1.60e-05
Merged-chr10-84535046-1	chr10	84534996	84535096	+	18.9	0.000	13.5	0.4	31.62	1.64e-15
Merged-chr11-12770144-1	chr11	12770094	12770194	+	18.9	0.000	16.5	3.8	4.29	2.98e-06
Merged-chr12-80154431-1	chr12	80154381	80154481	+	18.9	0.000	15.0	2.6	5.86	9.41e-08
Merged-chr15-89812579-1	chr15	89812529	89812629	+	18.9	0.000	14.0	1.7	8.20	4.20e-09
Merged-chr18-61952409-1	chr18	61952359	61952459	+	18.9	0.000	13.0	0.9	15.23	8.77e-12
Merged-chr22-24247560-1	chr22	24247510	24247610	+	18.9	0.000	17.0	3.8	4.42	6.62e-07
Merged-chrX-77175725-1	chrX	77175675	77175775	+	18.9	0.000	15.5	0.4	36.31	1.42e-18
Merged-chr6-43916162-2	chr6	43916103	43916222	+	18.8	0.000	20.0	2.6	7.81	5.34e-12
Merged-chr10-109890039-2	chr10	109889974	109890105	+	18.5	0.000	20.0	2.6	7.81	5.34e-12
Merged-chr1-196609144-2	chr1	196609083	196609206	+	18.2	0.000	18.5	0.9	21.67	3.87e-18
Merged-chr5-74232501-2	chr5	74232446	74232556	+	18.2	0.000	17.5	3.0	5.86	2.05e-08
Merged-chr1-173505594-1	chr1	173505544	173505644	+	17.9	0.000	13.5	0.9	15.81	8.77e-12
Merged-chr2-28102620-1	chr2	28102570	28102670	+	17.9	0.000	17.0	3.8	4.42	6.62e-07
Merged-chr2-61421685-1	chr2	61421635	61421735	+	17.9	0.000	13.0	3.0	4.35	1.55e-05
Merged-chr2-211611176-1	chr2	211611126	211611226	+	17.9	0.000	14.0	1.7	8.20	4.20e-09
Merged-chr4-7266615-1	chr4	7266565	7266665	+	17.9	0.000	12.0	2.1	5.62	2.64e-06
Merged-chr5-62268528-1	chr5	62268478	62268578	+	17.9	0.000	12.0	0.9	14.05	1.33e-10
Merged-chr6-89036078-1	chr6	89036028	89036128	+	17.9	0.000	15.0	3.4	4.39	3.19e-06
Merged-chr7-10175052-1	chr7	10175002	10175102	+	17.9	0.000	16.0	2.6	6.25	1.49e-08
Merged-chr7-150689057-1	chr7	150689007	150689107	+	17.9	0.000	13.0	0.9	15.23	8.77e-12
Merged-chr8-27296536-1	chr8	27296486	27296586	+	17.9	0.000	13.5	1.7	7.91	3.48e-08
Merged-chr8-101205659-1	chr8	101205609	101205709	+	17.9	0.000	14.5	3.4	4.25	1.43e-05
Merged-chr9-69131889-1	chr9	69131839	69131939	+	17.9	0.000	16.5	3.4	4.83	6.72e-07
Merged-chr9-93962949-1	chr9	93962899	93962999	+	17.9	0.000	13.5	3.0	4.52	1.55e-05
Merged-chr16-29595627-1	chr16	29595577	29595677	+	17.9	0.000	14.0	2.6	5.47	5.58e-07
Merged-chr17-49730877-1	chr17	49730827	49730927	+	17.9	0.000	14.0	1.7	8.20	4.20e-09
Merged-chr21-38341819-1	chr21	38341769	38341869	+	17.9	0.000	12.5	2.1	5.86	2.64e-06
Merged-chr10-12241971-2	chr10	12241909	12242033	+	17.8	0.000	16.0	3.0	5.35	1.18e-07
Merged-chr12-118186225-2	chr12	118186173	118186278	+	17.8	0.000	17.5	4.3	4.10	2.67e-06
Merged-chr3-23170515-2	chr3	23170451	23170579	+	17.3	0.000	18.0	3.4	5.27	2.50e-08
Merged-chr3-39195785-2	chr3	39195717	39195854	+	17.3	0.000	16.0	0.4	37.48	3.80e-20
Merged-chr1-46613864-1	chr1	46613814	46613914	+	17.0	0.000	13.0	1.7	7.61	3.48e-08
Merged-chr1-167797309-1	chr1	167797259	167797359	+	17.0	0.000	13.0	0.4	30.45	1.64e-15
Merged-chr3-23442807-1	chr3	23442757	23442857	+	17.0	0.000	13.0	3.0	4.35	1.55e-05
Merged-chr4-26565158-1	chr4	26565108	26565208	+	17.0	0.000	12.0	1.3	9.37	1.25e-08
Merged-chr4-112297273-1	chr4	112297223	112297323	+	17.0	0.000	15.0	0.9	17.57	3.04e-14
Merged-chr4-185710869-1	chr4	185710819	185710919	+	17.0	0.000	14.5	3.0	4.85	3.26e-06
Merged-chr6-159716319-1	chr6	159716269	159716369	+	17.0	0.000	16.5	3.8	4.29	2.98e-06
Merged-chr7-131951105-1	chr7	131951055	131951155	+	17.0	0.000	12.0	0.4	28.11	4.99e-14
Merged-chr8-118018735-1	chr8	118018685	118018785	+	17.0	0.000	13.0	0.9	15.23	8.77e-12
Merged-chr10-29883093-1	chr10	29883043	29883143	+	17.0	0.000	11.0	0.4	25.77	1.40e-12
Merged-chr11-65662513-1	chr11	65662463	65662563	+	17.0	0.000	11.5	2.6	4.49	7.62e-05
Merged-chr11-114347036-1	chr11	114346986	114347086	+	17.0	0.000	14.0	3.0	4.68	3.26e-06
Merged-chr12-9408287-1	chr12	9408237	9408337	+	17.0	0.000	12.5	1.7	7.32	2.68e-07
Merged-chr13-95083950-1	chr13	95083900	95084000	+	17.0	0.000	13.0	2.1	6.09	4.27e-07
Merged-chr15-45021585-1	chr15	45021535	45021635	+	17.0	0.000	14.5	0.9	16.98	5.35e-13
Merged-chr15-45069752-1	chr15	45069702	45069802	+	17.0	0.000	15.5	3.4	4.54	3.19e-06
Merged-chr15-71655017-1	chr15	71654967	71655067	+	17.0	0.000	12.5	3.0	4.18	6.89e-05
Merged-chr16-86039155-1	chr16	86039105	86039205	+	17.0	0.000	13.5	3.0	4.52	1.55e-05
Merged-chr1-7403489-1	chr1	7403439	7403539	+	16.0	0.000	13.5	3.0	4.52	1.55e-05
Merged-chr1-15707616-1	chr1	15707566	15707666	+	16.0	0.000	15.5	3.4	4.54	3.19e-06
Merged-chr1-31798785-1	chr1	31798735	31798835	+	16.0	0.000	20.5	4.3	4.80	2.91e-08
Merged-chr1-192553096-1	chr1	192553046	192553146	+	16.0	0.000	14.0	2.6	5.47	5.58e-07
Merged-chr1-208174881-1	chr1	208174831	208174931	+	16.0	0.000	12.5	3.0	4.18	6.89e-05
Merged-chr2-46530782-1	chr2	46530732	46530832	+	16.0	0.000	12.5	3.0	4.18	6.89e-05
Merged-chr2-227462591-1	chr2	227462541	227462641	+	16.0	0.000	16.5	3.4	4.83	6.72e-07
Merged-chr3-8680688-1	chr3	8680638	8680738	+	16.0	0.000	9.5	1.7	5.56	7.41e-05
Merged-chr3-146504724-1	chr3	146504674	146504774	+	16.0	0.000	13.5	0.4	31.62	1.64e-15
Merged-chr4-37073692-1	chr4	37073642	37073742	+	16.0	0.000	11.0	2.6	4.29	7.62e-05
Merged-chr5-40027637-1	chr5	40027587	40027687	+	16.0	0.000	12.0	1.7	7.03	2.68e-07
Merged-chr6-105119490-1	chr6	105119440	105119540	+	16.0	0.000	13.5	0.9	15.81	8.77e-12
Merged-chr6-113457457-1	chr6	113457407	113457507	+	16.0	0.000	13.5	0.4	31.62	1.64e-15
Merged-chr7-134795353-1	chr7	134795303	134795403	+	16.0	0.000	11.0	0.9	12.88	1.88e-09
Merged-chr8-11456806-1	chr8	11456756	11456856	+	16.0	0.000	13.5	2.1	6.32	4.27e-07
Merged-chr8-11891777-1	chr8	11891727	11891827	+	16.0	0.000	13.5	1.3	10.54	1.22e-09
Merged-chr8-94030907-1	chr8	94030857	94030957	+	16.0	0.000	12.5	1.7	7.32	2.68e-07
Merged-chr9-109926731-1	chr9	109926681	109926781	+	16.0	0.000	11.5	2.6	4.49	7.62e-05
Merged-chr10-3766534-1	chr10	3766484	3766584	+	16.0	0.000	17.0	1.7	9.95	5.03e-12
Merged-chr10-103527145-1	chr10	103527095	103527195	+	16.0	0.000	13.0	1.7	7.61	3.48e-08
Merged-chr11-33943145-1	chr11	33943095	33943195	+	16.0	0.000	10.5	2.1	4.92	7.91e-05
Merged-chr11-95109232-1	chr11	95109182	95109282	+	16.0	0.000	15.0	3.4	4.39	3.19e-06
Merged-chr12-50247282-1	chr12	50247232	50247332	+	16.0	0.000	14.5	3.0	4.85	3.26e-06
Merged-chr16-65002371-1	chr16	65002321	65002421	+	16.0	0.000	12.0	0.9	14.05	1.33e-10
Merged-chrY-56728153-1	chrY	56728103	56728203	+	16.0	0.000	19.5	1.7	11.42	4.24e-14
Merged-chr1-24391855-1	chr1	24391805	24391905	+	15.1	0.000	12.0	3.0	4.02	6.89e-05
Merged-chr1-48007362-1	chr1	48007312	48007412	+	15.1	0.000	11.0	1.7	6.44	1.90e-06
Merged-chr1-54799276-1	chr1	54799226	54799326	+	15.1	0.000	11.0	0.9	12.88	1.88e-09
Merged-chr1-116571725-1	chr1	116571675	116571775	+	15.1	0.000	11.0	2.6	4.29	7.62e-05
Merged-chr1-153751458-1	chr1	153751408	153751508	+	15.1	0.000	14.5	3.0	4.85	3.26e-06
Merged-chr1-184532353-1	chr1	184532303	184532403	+	15.1	0.000	15.5	3.0	5.19	6.40e-07
Merged-chr2-24482417-1	chr2	24482367	24482467	+	15.1	0.000	10.5	1.7	6.15	1.24e-05
Merged-chr2-37833650-1	chr2	37833600	37833700	+	15.1	0.000	16.0	1.7	9.37	5.03e-11
Merged-chr2-159895594-1	chr2	159895544	159895644	+	15.1	0.000	11.5	0.9	13.47	1.88e-09
Merged-chr3-53162423-1	chr3	53162373	53162473	+	15.1	0.000	12.5	2.6	4.88	1.60e-05
Merged-chr4-8534376-1	chr4	8534326	8534426	+	15.1	0.000	12.0	1.3	9.37	1.25e-08
Merged-chr5-73796787-1	chr5	73796737	73796837	+	15.1	0.000	14.5	3.4	4.25	1.43e-05
Merged-chr6-31203839-1	chr6	31203789	31203889	+	15.1	0.000	11.0	2.1	5.15	1.51e-05
Merged-chr6-77447527-1	chr6	77447477	77447577	+	15.1	0.000	12.5	3.0	4.18	6.89e-05
Merged-chr7-50136330-1	chr7	50136280	50136380	+	15.1	0.000	12.5	0.9	14.64	1.33e-10
Merged-chr9-15149652-1	chr9	15149602	15149702	+	15.1	0.000	16.0	1.3	12.49	7.53e-13
Merged-chr9-107933164-1	chr9	107933114	107933214	+	15.1	0.000	10.5	2.1	4.92	7.91e-05
Merged-chr10-31510264-1	chr10	31510214	31510314	+	15.1	0.000	9.0	0.9	10.54	2.83e-07
Merged-chr11-65117840-1	chr11	65117790	65117890	+	15.1	0.000	13.0	3.0	4.35	1.55e-05
Merged-chr11-88882907-1	chr11	88882857	88882957	+	15.1	0.000	14.0	3.4	4.10	1.43e-05
Merged-chr11-102599720-1	chr11	102599670	102599770	+	15.1	0.000	13.5	3.0	4.52	1.55e-05
Merged-chr12-27795572-1	chr12	27795522	27795622	+	15.1	0.000	9.0	0.9	10.54	2.83e-07
Merged-chr12-80142836-1	chr12	80142786	80142886	+	15.1	0.000	15.0	1.3	11.71	9.45e-12
Merged-chr12-111435184-1	chr12	111435134	111435234	+	15.1	0.000	10.0	2.1	4.68	7.91e-05
Merged-chr12-127231221-1	chr12	127231171	127231271	+	15.1	0.000	10.5	1.3	8.20	1.03e-06
Merged-chr15-38829381-1	chr15	38829331	38829431	+	15.1	0.000	12.5	3.0	4.18	6.89e-05
Merged-chr16-3959398-1	chr16	3959348	3959448	+	15.1	0.000	12.0	1.3	9.37	1.25e-08
Merged-chr19-44990663-1	chr19	44990613	44990713	+	15.1	0.000	10.0	0.9	11.71	2.42e-08
Merged-chr1-54243312-1	chr1	54243262	54243362	+	14.1	0.000	9.0	0.9	10.54	2.83e-07
Merged-chr2-55327733-1	chr2	55327683	55327783	+	14.1	0.000	11.5	2.6	4.49	7.62e-05
Merged-chr2-223949751-1	chr2	223949701	223949801	+	14.1	0.000	12.0	1.7	7.03	2.68e-07
Merged-chr3-106004456-1	chr3	106004406	106004506	+	14.1	0.000	14.0	0.9	16.40	5.35e-13
Merged-chr3-107993475-1	chr3	107993425	107993525	+	14.1	0.000	14.0	3.4	4.10	1.43e-05
Merged-chr6-90409107-1	chr6	90409057	90409157	+	14.1	0.000	11.0	2.1	5.15	1.51e-05
Merged-chr6-105458771-1	chr6	105458721	105458821	+	14.1	0.000	15.0	1.7	8.78	4.75e-10
Merged-chr6-148959630-1	chr6	148959580	148959680	+	14.1	0.000	9.5	1.3	7.42	8.13e-06
Merged-chr7-30550077-1	chr7	30550027	30550127	+	14.1	0.000	14.0	3.0	4.68	3.26e-06
Merged-chr8-21675179-1	chr8	21675129	21675229	+	14.1	0.000	12.5	0.9	14.64	1.33e-10
Merged-chr8-32873517-1	chr8	32873467	32873567	+	14.1	0.000	16.5	0.4	38.65	3.80e-20
Merged-chr10-48364191-1	chr10	48364141	48364241	+	14.1	0.000	11.5	1.3	8.98	1.18e-07
Merged-chr10-78602675-1	chr10	78602625	78602725	+	14.1	0.000	12.0	1.7	7.03	2.68e-07
Merged-chr17-82298344-1	chr17	82298294	82298394	+	14.1	0.000	10.5	1.3	8.20	1.03e-06
Merged-chr21-35922879-1	chr21	35922829	35922929	+	14.1	0.000	11.0	1.3	8.59	1.18e-07
Merged-chr2-205699042-1	chr2	205698992	205699092	+	12.3	0.000	10.5	1.7	6.15	1.24e-05
