# Supplementary material for: Transcriptional synergy in human aortic endothelial cells is vulnerable to combination p300/CBP and BET bromodomain inhibition
Source: iScience. 2024 May 16;27(6):110011. doi: 10.1016/j.isci.2024.110011 (PMC11167439; doi:10.1016/j.isci.2024.110011)
Supplement: Table S5. Differential CUT&RUN peaks, related to Figures 5 and 7 [file mmc5.zip › Table S4 (Related to Figure 5) Differential CUT&RUN peaks/SYN_DMSO_vs_flagstat1_dko_syn_pooled_diff_peaks.txt]

# HOMER Differential Peaks
# Original Peak File = /nobackup/brown_lab/brackr1/20240131_JB11019_JB11057_cutrun_human/merged_peaks/results/downstream_ready/flagstat1_syn_dmso_merged_peaks.txt
# Peak File Tag Directory = /nobackup/brown_lab/brackr1/20240131_JB11019_JB11057_cutrun_human/tagDir/results/flagstat1_syn_dmso/pooled
# Background Tag Directory = /nobackup/brown_lab/brackr1/20240212_JB11111_cutrun_hg38/tagDirs/results/flag_dkostat_syn/pooled
#
# Mode = Peaks enriched over background
# Differential peaks = 48
# Fraction of original peaks = 1.57%
# Original number of peaks = 3057
# Size of region used to count tags = given peak sizes (-fixed)
# Fold change cutoff = 4.00
# Poisson p-value cutoff = 1.00e-04
# strand = 2 (tags counted on 0=+strand, 1=-strand, 2=both strands)
# peak directory tagAdjust = 85
# background directory tagAdjust = 109
#
# cmd = /opt/homer/bin/getDifferentialPeaks /nobackup/brown_lab/brackr1/20240131_JB11019_JB11057_cutrun_human/merged_peaks/results/downstream_ready/flagstat1_syn_dmso_merged_peaks.txt /nobackup/brown_lab/brackr1/20240131_JB11019_JB11057_cutrun_human/tagDir/results/flagstat1_syn_dmso/pooled /nobackup/brown_lab/brackr1/20240212_JB11111_cutrun_hg38/tagDirs/results/flag_dkostat_syn/pooled
#
#PeakID	chr	start	end	strand	score	focus ratio/other	Total Tags	Background Tags	Fold Change vs. Background	p-value
Merged-chr6-29562360-2	chr6	29562305	29562415	+	37.5	0.000	39.7	6.5	6.11	4.44e-18
Merged-chr8-78804361-2	chr8	78804306	78804417	+	34.0	0.000	30.0	4.5	6.67	1.93e-15
Merged-chr5-32098341-2	chr5	32098290	32098392	+	33.3	0.000	36.2	7.0	5.17	8.01e-15
Merged-chr20-1857692-1	chr20	1857642	1857742	+	32.5	0.000	20.3	2.0	10.15	6.44e-14
Merged-chr20-1857934-1	chr20	1857884	1857984	+	32.1	0.000	34.4	4.0	8.60	2.07e-20
Merged-chr1-20406445-2	chr1	20406387	20406503	+	31.8	0.000	34.9	8.0	4.36	7.45e-12
Merged-chr11-130798466-1	chr11	130798416	130798516	+	31.0	0.000	17.6	2.5	7.06	1.56e-09
Merged-chr2-112799580-2	chr2	112799525	112799635	+	29.4	0.000	28.7	5.5	5.21	8.87e-12
Merged-chr6-132736397-1	chr6	132736347	132736447	+	26.3	0.000	15.0	2.0	7.50	3.87e-09
Merged-chr6-170005948-2	chr6	170005875	170006021	+	25.2	0.000	28.2	5.5	5.13	8.87e-12
Merged-chr16-10080599-1	chr16	10080549	10080649	+	24.8	0.000	12.4	3.0	4.12	7.14e-05
Merged-chr11-108070176-2	chr11	108070125	108070227	+	24.6	0.000	23.8	5.5	4.33	2.18e-08
Merged-chr20-34574145-2	chr20	34574065	34574226	+	23.7	0.000	24.7	5.5	4.49	4.94e-09
Merged-chr1-56400132-1	chr1	56400082	56400182	+	23.2	0.000	16.3	2.0	8.16	4.80e-10
Merged-chr15-42458037-1	chr15	42457987	42458087	+	23.2	0.000	10.1	1.5	6.77	4.10e-06
Merged-chr18-77104149-2	chr18	77104064	77104235	+	23.2	0.000	26.5	3.5	7.56	1.20e-14
Merged-chr3-32951535-1	chr3	32951485	32951585	+	21.7	0.000	8.8	1.0	8.82	1.02e-05
Merged-chr4-10664078-1	chr4	10664028	10664128	+	21.7	0.000	6.2	0.5	12.35	1.32e-05
Merged-chr4-55083831-1	chr4	55083781	55083881	+	21.7	0.000	12.4	3.0	4.12	7.14e-05
Merged-chr5-163434680-1	chr5	163434630	163434730	+	21.7	0.000	18.5	3.5	5.29	3.58e-08
Merged-chr6-20918970-1	chr6	20918920	20919020	+	21.7	0.000	13.7	1.0	13.68	6.36e-11
Merged-chr9-112095585-1	chr9	112095535	112095635	+	21.7	0.000	19.4	3.0	6.47	5.59e-10
Merged-chr11-78350864-1	chr11	78350814	78350914	+	21.7	0.000	16.3	2.0	8.16	4.80e-10
Merged-chr11-85708778-1	chr11	85708728	85708828	+	21.7	0.000	6.2	0.5	12.35	1.32e-05
Merged-chr11-112478159-1	chr11	112478109	112478209	+	21.7	0.000	9.3	1.5	6.18	2.77e-05
Merged-chr17-48163025-1	chr17	48162975	48163075	+	21.7	0.000	14.1	2.0	7.06	2.93e-08
Merged-chr5-119331961-1	chr5	119331911	119332011	+	20.1	0.000	12.4	3.0	4.12	7.14e-05
Merged-chr11-7677258-2	chr11	7677162	7677355	+	19.6	0.000	24.7	3.0	8.24	2.57e-14
Merged-chr1-78620374-1	chr1	78620324	78620424	+	18.6	0.000	7.1	1.0	7.06	8.32e-05
Merged-chr6-447078-1	chr6	447028	447128	+	18.3	0.000	26.0	4.5	5.78	3.18e-12
Merged-chr7-37687041-2	chr7	37686988	37687095	+	17.7	0.000	19.4	2.5	7.77	2.80e-11
Merged-chr18-22710861-2	chr18	22710776	22710947	+	17.5	0.000	17.2	3.5	4.92	1.87e-07
Merged-chr11-94732350-1	chr11	94732300	94732400	+	16.4	0.000	26.0	2.0	13.02	2.43e-20
Merged-chr17-27818871-1	chr17	27818821	27818921	+	15.7	0.000	15.9	2.5	6.35	6.92e-08
Merged-chr1-240797189-1	chr1	240797139	240797239	+	15.1	0.000	17.6	3.5	5.04	1.87e-07
Merged-chr10-79001284-1	chr10	79001234	79001334	+	14.4	0.000	20.3	4.0	5.07	1.02e-08
Merged-chr7-111873614-1	chr7	111873564	111873664	+	13.7	0.000	17.6	2.0	8.82	5.61e-11
Merged-chr7-6368056-1	chr7	6368006	6368106	+	13.1	0.000	15.9	3.5	4.54	4.26e-06
Merged-chr11-59668570-1	chr11	59668520	59668620	+	13.1	0.000	12.8	2.5	5.12	1.26e-05
Merged-chr14-35404980-1	chr14	35404930	35405030	+	13.1	0.000	17.2	3.0	5.74	2.16e-08
Merged-chr4-107741477-1	chr4	107741427	107741527	+	11.8	0.000	10.6	1.0	10.59	1.11e-07
Merged-chr15-40731266-1	chr15	40731216	40731316	+	11.8	0.000	14.1	2.0	7.06	2.93e-08
Merged-chr19-4229276-1	chr19	4229226	4229326	+	11.8	0.000	12.8	3.0	4.27	7.14e-05
Merged-chr11-124405867-1	chr11	124405817	124405917	+	11.1	0.000	19.4	3.0	6.47	5.59e-10
Merged-chr12-12068920-1	chr12	12068870	12068970	+	11.1	0.000	14.6	1.5	9.71	8.30e-10
Merged-chr19-6556650-1	chr19	6556600	6556700	+	11.1	0.000	13.2	2.5	5.29	2.38e-06
Merged-chr11-72484034-1	chr11	72483984	72484084	+	10.5	0.000	16.3	4.0	4.08	4.89e-06
Merged-chr7-75962840-1	chr7	75962790	75962890	+	9.82	0.000	15.0	2.0	7.50	3.87e-09
